# Supplementary material for: A multi-omics study of the grapevine-downy mildew (Plasmopara viticola) pathosystem unveils a complex protein coding- and noncoding-based arms race during infection
Source: Sci Rep. 2018 Jan 15;8:757. doi: 10.1038/s41598-018-19158-8 (PMC5768699; doi:10.1038/s41598-018-19158-8)
Supplement: Supplementary file 2 — Supplementary Table S1 [file 41598_2018_19158_MOESM2_ESM.xlsx]

## Sheet: ARGOT2_Annotation
Supplementary Table S1. GO annotation of P. viticola proteome
P. viticola Protein ID	GO number	GO term	ARGOT1	ARGOT2	ARGOT3	GO category	Scaffold number	Start	End	Strand	Transcript length	Protein Length	ORIGINAL ID
PVITv1_T005602	GO:0003676	nucleic acid binding	745.963	0.665077	3.28399	F	scaffold-8983	59	583	+	525	175	mRNA_scaffold-8983_1
PVITv1_T005602	GO:0008270	zinc ion binding	237.6	0.205858	5.4068	F	scaffold-8983	59	583	+	525	175	mRNA_scaffold-8983_1
PVITv1_T005602	GO:0015074	DNA integration	3224.96	0.960101	9.83475	P	scaffold-8983	59	583	+	525	175	mRNA_scaffold-8983_1
PVITv1_T017707	GO:0005634	nucleus	198.238	0.883992	5.7005	C	scaffold-16550	2	672	+	671	223	scaffold-16550.g9816.t1
PVITv1_T017707	GO:0008270	zinc ion binding	242.77	0.482693	5.4068	F	scaffold-16550	2	672	+	671	223	scaffold-16550.g9816.t1
PVITv1_T017707	GO:0016567	protein ubiquitination	474.46	0.158773	11.3428	P	scaffold-16550	2	672	+	671	223	scaffold-16550.g9816.t1
PVITv1_T017707	GO:0071157	negative regulation of cell cycle arrest	122.874	0.19584	16.084	P	scaffold-16550	2	672	+	671	223	scaffold-16550.g9816.t1
PVITv1_T037822	GO:0008152	metabolic process	163.257	1	0.526637	P	scaffold-46406	2	479	+	478	136	scaffold-46406.g14974.t1
PVITv1_T037822	GO:0016491	oxidoreductase activity	1003.86	0.5	3.23826	F	scaffold-46406	2	479	+	478	136	scaffold-46406.g14974.t1
PVITv1_T037822	GO:0046872	metal ion binding	1096.34	0.5	3.53659	F	scaffold-46406	2	479	+	478	136	scaffold-46406.g14974.t1
PVITv1_T037822	GO:0055114	oxidation-reduction process	2067.2	0.5	6.6684	P	scaffold-46406	2	479	+	478	136	scaffold-46406.g14974.t1
PVITv1_T000954	GO:0003723	RNA binding	3337.91	1	4.45055	F	scaffold-39412	1	948	-	948	316	scaffold-39412.g13830.t1
PVITv1_T000954	GO:0003743	translation initiation factor activity	6044.93	0.5	8.0599	F	scaffold-39412	1	948	-	948	316	scaffold-39412.g13830.t1
PVITv1_T000954	GO:0005850	eukaryotic translation initiation factor 2 complex	37739.6	1	12.5799	C	scaffold-39412	1	948	-	948	316	scaffold-39412.g13830.t1
PVITv1_T000954	GO:0006413	translational initiation	32344.8	1	10.7816	P	scaffold-39412	1	948	-	948	316	scaffold-39412.g13830.t1
PVITv1_T020668	GO:0003723	RNA binding	700.715	0.885669	4.45055	F	scaffold-2134	4158	4484	+	327	109	scaffold-2134.g3340.t1
PVITv1_T020668	GO:0003743	translation initiation factor activity	1177.59	0.434559	8.0599	F	scaffold-2134	4158	4484	+	327	109	scaffold-2134.g3340.t1
PVITv1_T020668	GO:0005737	cytoplasm	196.317	0.86507	3.26788	C	scaffold-2134	4158	4484	+	327	109	scaffold-2134.g3340.t1
PVITv1_T020668	GO:0005850	eukaryotic translation initiation factor 2 complex	4045.54	0.469316	12.5799	C	scaffold-2134	4158	4484	+	327	109	scaffold-2134.g3340.t1
PVITv1_T020668	GO:0006413	translational initiation	2559.03	0.694486	10.7816	P	scaffold-2134	4158	4484	+	327	109	scaffold-2134.g3340.t1
PVITv1_T020668	GO:0043558	regulation of translational initiation in response to stress	209.887	0.152757	17.1163	P	scaffold-2134	4158	4484	+	327	109	scaffold-2134.g3340.t1
PVITv1_T020668	GO:0046777	protein autophosphorylation	903.581	0.152757	13.2857	P	scaffold-2134	4158	4484	+	327	109	scaffold-2134.g3340.t1
PVITv1_T011583	GO:0003723	RNA binding	685.653	0.859485	4.45055	F	scaffold-1936	9493	9831	+	339	113	scaffold-1936.g3123.t1
PVITv1_T011583	GO:0003743	translation initiation factor activity	1241.71	0.429743	8.0599	F	scaffold-1936	9493	9831	+	339	113	scaffold-1936.g3123.t1
PVITv1_T011583	GO:0005737	cytoplasm	224.868	0.853894	3.26788	C	scaffold-1936	9493	9831	+	339	113	scaffold-1936.g3123.t1
PVITv1_T011583	GO:0005850	eukaryotic translation initiation factor 2 complex	3817.83	0.42328	12.5799	C	scaffold-1936	9493	9831	+	339	113	scaffold-1936.g3123.t1
PVITv1_T011583	GO:0006412	translation	124.207	0.830424	7.61601	P	scaffold-1936	9493	9831	+	339	113	scaffold-1936.g3123.t1
PVITv1_T011583	GO:0006413	translational initiation	2246.68	0.660848	10.7816	P	scaffold-1936	9493	9831	+	339	113	scaffold-1936.g3123.t1
PVITv1_T011583	GO:0043558	regulation of translational initiation in response to stress	279.145	0.169576	17.1163	P	scaffold-1936	9493	9831	+	339	113	scaffold-1936.g3123.t1
PVITv1_T011583	GO:0046777	protein autophosphorylation	1061.06	0.169576	13.2857	P	scaffold-1936	9493	9831	+	339	113	scaffold-1936.g3123.t1
PVITv1_T033875	GO:0003700	sequence-specific DNA binding transcription factor activity	234.173	0.244528	5.03196	F	scaffold-27454	2	789	+	788	239	scaffold-27454.g11839.t1
PVITv1_T033875	GO:0006355	regulation of transcription, DNA-templated	1408.18	1	7.39926	P	scaffold-27454	2	789	+	788	239	scaffold-27454.g11839.t1
PVITv1_T033875	GO:0043565	sequence-specific DNA binding	273.813	0.244528	5.88377	F	scaffold-27454	2	789	+	788	239	scaffold-27454.g11839.t1
PVITv1_T033875	GO:0046983	protein dimerization activity	688.087	0.510943	6.85566	F	scaffold-27454	2	789	+	788	239	scaffold-27454.g11839.t1
PVITv1_T017540	GO:0005525	GTP binding	17733.6	0.965625	6.12163	F	scaffold-116	24410	25947	+	1538	489	scaffold-116.g536.t1
PVITv1_T017540	GO:0005654	nucleoplasm	5219.62	1	8.37807	C	scaffold-116	24410	25947	+	1538	489	scaffold-116.g536.t1
PVITv1_T017540	GO:0006184	GTP catabolic process	5318.23	1	9.40898	P	scaffold-116	24410	25947	+	1538	489	scaffold-116.g536.t1
PVITv1_T000791	GO:0003824	catalytic activity	667.158	0.510714	1.42297	F	scaffold-489	1	542	-	542	157	scaffold-489.g1359.t1
PVITv1_T000791	GO:0044237	cellular metabolic process	1461.22	0.985612	1.52492	P	scaffold-489	1	542	-	542	157	scaffold-489.g1359.t1
PVITv1_T000791	GO:0050662	coenzyme binding	2422.66	0.489286	5.0929	F	scaffold-489	1	542	-	542	157	scaffold-489.g1359.t1
PVITv1_T035710	GO:0000166	nucleotide binding	272.517	0.465112	2.47416	F	scaffold-60311	1	324	-	324	55	scaffold-60311.g17389.t1
PVITv1_T035710	GO:0003676	nucleic acid binding	404.084	0.526325	3.28399	F	scaffold-60311	1	324	-	324	55	scaffold-60311.g17389.t1
PVITv1_T035710	GO:0019013	viral nucleocapsid	137.624	0.294983	8.02005	C	scaffold-60311	1	324	-	324	55	scaffold-60311.g17389.t1
PVITv1_T020437	GO:0000166	nucleotide binding	908.311	0.497891	2.47416	F	scaffold-613	8669	11913	+	3245	1060	scaffold-613_gene2
PVITv1_T020437	GO:0003777	microtubule motor activity	6908.44	0.251054	9.17256	F	scaffold-613	8669	11913	+	3245	1060	scaffold-613_gene2
PVITv1_T020437	GO:0005524	ATP binding	1523.48	0.251054	4.01155	F	scaffold-613	8669	11913	+	3245	1060	scaffold-613_gene2
PVITv1_T020437	GO:0005871	kinesin complex	7414.77	0.504236	9.72095	C	scaffold-613	8669	11913	+	3245	1060	scaffold-613_gene2
PVITv1_T020437	GO:0005874	microtubule	6386.91	0.495764	8.66203	C	scaffold-613	8669	11913	+	3245	1060	scaffold-613_gene2
PVITv1_T020437	GO:0007018	microtubule-based movement	18121.7	0.5	12.0811	P	scaffold-613	8669	11913	+	3245	1060	scaffold-613_gene2
PVITv1_T020437	GO:0008017	microtubule binding	6930.68	0.251054	9.2021	F	scaffold-613	8669	11913	+	3245	1060	scaffold-613_gene2
PVITv1_T020437	GO:0008152	metabolic process	789.955	0.5	0.526637	P	scaffold-613	8669	11913	+	3245	1060	scaffold-613_gene2
PVITv1_T018531	GO:0003676	nucleic acid binding	962.564	0.651352	3.28399	F	scaffold-161	9810	10256	-	447	149	scaffold-161_gene2
PVITv1_T018531	GO:0008270	zinc ion binding	261.719	0.19652	5.4068	F	scaffold-161	9810	10256	-	447	149	scaffold-161_gene2
PVITv1_T018531	GO:0015074	DNA integration	4425.64	1	9.83475	P	scaffold-161	9810	10256	-	447	149	scaffold-161_gene2
PVITv1_T018531	GO:0046872	metal ion binding	102.586	0.348648	3.53659	F	scaffold-161	9810	10256	-	447	149	scaffold-161_gene2
PVITv1_T020610	GO:0008289	lipid binding	5319.49	1	7.82278	F	scaffold-49628	2	552	+	551	183	scaffold-49628.g15593.t1
PVITv1_T021002	GO:0003935	GTP cyclohydrolase II activity	19446.2	0.661312	9.80181	F	scaffold-4548	42881	44623	+	1743	457	scaffold-4548.g5687.t1
PVITv1_T021002	GO:0009231	riboflavin biosynthetic process	32860.3	0.980078	11.1761	P	scaffold-4548	42881	44623	+	1743	457	scaffold-4548.g5687.t1
PVITv1_T021002	GO:0016787	hydrolase activity	2512.23	0.986557	2.5747	F	scaffold-4548	42881	44623	+	1743	457	scaffold-4548.g5687.t1
PVITv1_T007025	GO:0008289	lipid binding	4656.35	1	7.82278	F	scaffold-39599	1	442	-	442	147	scaffold-39599.g13864.t1
PVITv1_T030692	GO:0006066	alcohol metabolic process	9935.55	0.561404	9.6653	P	scaffold-21623	2804	4642	+	1839	587	scaffold-21623.g10757.t1
PVITv1_T030692	GO:0008812	choline dehydrogenase activity	4951.39	0.333333	9.90279	F	scaffold-21623	2804	4642	+	1839	587	scaffold-21623.g10757.t1
PVITv1_T030692	GO:0016614	oxidoreductase activity, acting on CH-OH group of donors	2664.04	0.666667	5.32808	F	scaffold-21623	2804	4642	+	1839	587	scaffold-21623.g10757.t1
PVITv1_T030692	GO:0019285	glycine betaine biosynthetic process from choline	1054.9	0.122807	13.0893	P	scaffold-21623	2804	4642	+	1839	587	scaffold-21623.g10757.t1
PVITv1_T030692	GO:0050660	flavin adenine dinucleotide binding	6303.6	0.333333	6.3036	F	scaffold-21623	2804	4642	+	1839	587	scaffold-21623.g10757.t1
PVITv1_T030692	GO:0055114	oxidation-reduction process	8774.2	0.438596	6.6684	P	scaffold-21623	2804	4642	+	1839	587	scaffold-21623.g10757.t1
PVITv1_T030184	GO:0008270	zinc ion binding	331.749	0.459584	5.4068	F	scaffold-7185	3325	5019	-	1695	565	scaffold-7185.g7672.t1
PVITv1_T030184	GO:0016491	oxidoreductase activity	204.473	0.50914	3.23826	F	scaffold-7185	3325	5019	-	1695	565	scaffold-7185.g7672.t1
PVITv1_T030184	GO:0055114	oxidation-reduction process	900.164	0.982517	6.6684	P	scaffold-7185	3325	5019	-	1695	565	scaffold-7185.g7672.t1
PVITv1_T003752	GO:0000166	nucleotide binding	157.91	0.142586	2.47416	F	scaffold-54072	5843	7635	-	1793	497	scaffold-54072.g16367.t1
PVITv1_T003752	GO:0004672	protein kinase activity	236.035	0.0712929	5.54739	F	scaffold-54072	5843	7635	-	1793	497	scaffold-54072.g16367.t1
PVITv1_T003752	GO:0005524	ATP binding	256.031	0.0712929	4.01155	F	scaffold-54072	5843	7635	-	1793	497	scaffold-54072.g16367.t1
PVITv1_T003752	GO:0005634	nucleus	10206.5	1	5.7005	C	scaffold-54072	5843	7635	-	1793	497	scaffold-54072.g16367.t1
PVITv1_T003752	GO:0005975	carbohydrate metabolic process	18323.8	0.95371	6.40439	P	scaffold-54072	5843	7635	-	1793	497	scaffold-54072.g16367.t1
PVITv1_T003752	GO:0008168	methyltransferase activity	128.828	0.142586	4.7188	F	scaffold-54072	5843	7635	-	1793	497	scaffold-54072.g16367.t1
PVITv1_T003752	GO:0016301	kinase activity	188.39	0.142586	4.4276	F	scaffold-54072	5843	7635	-	1793	497	scaffold-54072.g16367.t1
PVITv1_T003752	GO:0016740	transferase activity	834.677	0.547212	2.54893	F	scaffold-54072	5843	7635	-	1793	497	scaffold-54072.g16367.t1
PVITv1_T003752	GO:0016772	transferase activity, transferring phosphorus-containing groups	146.013	0.213879	3.43165	F	scaffold-54072	5843	7635	-	1793	497	scaffold-54072.g16367.t1
PVITv1_T003752	GO:0016787	hydrolase activity	1845.36	0.238909	2.5747	F	scaffold-54072	5843	7635	-	1793	497	scaffold-54072.g16367.t1
PVITv1_T003752	GO:0018024	histone-lysine N-methyltransferase activity	286.032	0.0712929	10.477	F	scaffold-54072	5843	7635	-	1793	497	scaffold-54072.g16367.t1
PVITv1_T011659	GO:0005773	vacuole	108.22	0.400277	8.61356	C	scaffold-1946	9638	12840	+	3203	647	scaffold-1946.g3136.t1
PVITv1_T011659	GO:0016667	oxidoreductase activity, acting on a sulfur group of donors	520.713	0.766961	6.71484	F	scaffold-1946	9638	12840	+	3203	647	scaffold-1946.g3136.t1
PVITv1_T011659	GO:0019886	antigen processing and presentation of exogenous peptide antigen via MHC class II	158.413	0.194087	16.1449	P	scaffold-1946	9638	12840	+	3203	647	scaffold-1946.g3136.t1
PVITv1_T011659	GO:0030054	cell junction	163.563	0.192734	8.3934	C	scaffold-1946	9638	12840	+	3203	647	scaffold-1946.g3136.t1
PVITv1_T011659	GO:0042590	antigen processing and presentation of exogenous peptide antigen via MHC class I	158.023	0.194087	16.1052	P	scaffold-1946	9638	12840	+	3203	647	scaffold-1946.g3136.t1
PVITv1_T011659	GO:0048147	negative regulation of fibroblast proliferation	310.497	0.194087	15.8224	P	scaffold-1946	9638	12840	+	3203	647	scaffold-1946.g3136.t1
PVITv1_T011659	GO:0050821	protein stabilization	262.509	0.194087	13.377	P	scaffold-1946	9638	12840	+	3203	647	scaffold-1946.g3136.t1
PVITv1_T011659	GO:0055114	oxidation-reduction process	130.86	0.194087	6.6684	P	scaffold-1946	9638	12840	+	3203	647	scaffold-1946.g3136.t1
PVITv1_T000881	GO:0003676	nucleic acid binding	608.992	0.618198	3.28399	F	scaffold-7546	32	286	-	255	85	mRNA_scaffold-7546_1
PVITv1_T000881	GO:0008270	zinc ion binding	252.744	0.23803	5.4068	F	scaffold-7546	32	286	-	255	85	mRNA_scaffold-7546_1
PVITv1_T000881	GO:0015074	DNA integration	2851.93	0.966705	9.83475	P	scaffold-7546	32	286	-	255	85	mRNA_scaffold-7546_1
PVITv1_T014029	GO:0004089	carbonate dehydratase activity	4733.82	0.333333	9.46764	F	scaffold-4220	703	2280	-	1578	345	scaffold-4220.g5251.t1
PVITv1_T014029	GO:0008152	metabolic process	789.955	0.5	0.526637	P	scaffold-4220	703	2280	-	1578	345	scaffold-4220.g5251.t1
PVITv1_T014029	GO:0008270	zinc ion binding	5406.8	0.333333	5.4068	F	scaffold-4220	703	2280	-	1578	345	scaffold-4220.g5251.t1
PVITv1_T014029	GO:0015976	carbon utilization	18948.3	0.5	12.6322	P	scaffold-4220	703	2280	-	1578	345	scaffold-4220.g5251.t1
PVITv1_T014029	GO:0016829	lyase activity	2276.64	0.666667	4.55327	F	scaffold-4220	703	2280	-	1578	345	scaffold-4220.g5251.t1
PVITv1_T009180	GO:0003676	nucleic acid binding	1998.37	0.20284	3.28399	F	scaffold-54783	260	2124	+	1865	555	scaffold-54783.g16504.t1
PVITv1_T009180	GO:0004386	helicase activity	1125.74	0.401476	5.65224	F	scaffold-54783	260	2124	+	1865	555	scaffold-54783.g16504.t1
PVITv1_T009180	GO:0005524	ATP binding	2441.11	0.20284	4.01155	F	scaffold-54783	260	2124	+	1865	555	scaffold-54783.g16504.t1
PVITv1_T009180	GO:0005622	intracellular	2124.66	1	2.00439	C	scaffold-54783	260	2124	+	1865	555	scaffold-54783.g16504.t1
PVITv1_T009180	GO:0006200	ATP catabolic process	12530.8	0.505235	8.26727	P	scaffold-54783	260	2124	+	1865	555	scaffold-54783.g16504.t1
PVITv1_T009180	GO:0008026	ATP-dependent helicase activity	1404.94	0.20284	6.76472	F	scaffold-54783	260	2124	+	1865	555	scaffold-54783.g16504.t1
PVITv1_T009180	GO:0008152	metabolic process	781.684	1	0.526637	P	scaffold-54783	260	2124	+	1865	555	scaffold-54783.g16504.t1
PVITv1_T009180	GO:0016787	hydrolase activity	483.324	0.59432	2.5747	F	scaffold-54783	260	2124	+	1865	555	scaffold-54783.g16504.t1
PVITv1_T038326	GO:0000166	nucleotide binding	190.993	0.451078	2.47416	F	scaffold-53263	2	398	+	397	131	scaffold-53263.g16235.t1
PVITv1_T038326	GO:0005524	ATP binding	339.373	0.230702	4.01155	F	scaffold-53263	2	398	+	397	131	scaffold-53263.g16235.t1
PVITv1_T038326	GO:0006200	ATP catabolic process	2114.37	0.356702	8.26727	P	scaffold-53263	2	398	+	397	131	scaffold-53263.g16235.t1
PVITv1_T038326	GO:0006810	transport	286.964	0.302562	5.29128	P	scaffold-53263	2	398	+	397	131	scaffold-53263.g16235.t1
PVITv1_T038326	GO:0008152	metabolic process	128.66	0.697438	0.526637	P	scaffold-53263	2	398	+	397	131	scaffold-53263.g16235.t1
PVITv1_T038326	GO:0016020	membrane	854.627	1	2.41741	C	scaffold-53263	2	398	+	397	131	scaffold-53263.g16235.t1
PVITv1_T038326	GO:0016021	integral component of membrane	248.973	0.297807	3.91534	C	scaffold-53263	2	398	+	397	131	scaffold-53263.g16235.t1
PVITv1_T038326	GO:0016887	ATPase activity	319.684	0.328546	4.59848	F	scaffold-53263	2	398	+	397	131	scaffold-53263.g16235.t1
PVITv1_T038326	GO:0017111	nucleoside-triphosphatase activity	246.156	0.548922	3.88042	F	scaffold-53263	2	398	+	397	131	scaffold-53263.g16235.t1
PVITv1_T038326	GO:0055085	transmembrane transport	392.048	0.151281	7.22889	P	scaffold-53263	2	398	+	397	131	scaffold-53263.g16235.t1
PVITv1_T034812	GO:0000166	nucleotide binding	233.043	0.452859	2.47416	F	scaffold-38772	2	488	+	487	161	scaffold-38772.g13729.t1
PVITv1_T034812	GO:0005524	ATP binding	435.668	0.233565	4.01155	F	scaffold-38772	2	488	+	487	161	scaffold-38772.g13729.t1
PVITv1_T034812	GO:0006200	ATP catabolic process	2714.04	0.364136	8.26727	P	scaffold-38772	2	488	+	487	161	scaffold-38772.g13729.t1
PVITv1_T034812	GO:0006810	transport	342.214	0.293977	5.29128	P	scaffold-38772	2	488	+	487	161	scaffold-38772.g13729.t1
PVITv1_T034812	GO:0008152	metabolic process	159.702	0.706023	0.526637	P	scaffold-38772	2	488	+	487	161	scaffold-38772.g13729.t1
PVITv1_T034812	GO:0016020	membrane	1095.7	1	2.41741	C	scaffold-38772	2	488	+	487	161	scaffold-38772.g13729.t1
PVITv1_T034812	GO:0016021	integral component of membrane	291.673	0.290953	3.91534	C	scaffold-38772	2	488	+	487	161	scaffold-38772.g13729.t1
PVITv1_T034812	GO:0016887	ATPase activity	413.353	0.327847	4.59848	F	scaffold-38772	2	488	+	487	161	scaffold-38772.g13729.t1
PVITv1_T034812	GO:0017111	nucleoside-triphosphatase activity	302.518	0.547141	3.88042	F	scaffold-38772	2	488	+	487	161	scaffold-38772.g13729.t1
PVITv1_T034812	GO:0055085	transmembrane transport	467.529	0.146989	7.22889	P	scaffold-38772	2	488	+	487	161	scaffold-38772.g13729.t1
PVITv1_T011725	GO:0000166	nucleotide binding	616.486	0.332226	2.47416	F	scaffold-294	801	4556	+	3756	1210	scaffold-294.g1003.t1
PVITv1_T011725	GO:0005524	ATP binding	999.556	0.166113	4.01155	F	scaffold-294	801	4556	+	3756	1210	scaffold-294.g1003.t1
PVITv1_T011725	GO:0006200	ATP catabolic process	6631.5	0.26738	8.26727	P	scaffold-294	801	4556	+	3756	1210	scaffold-294.g1003.t1
PVITv1_T011725	GO:0006812	cation transport	5877.42	0.272727	7.47372	P	scaffold-294	801	4556	+	3756	1210	scaffold-294.g1003.t1
PVITv1_T011725	GO:0008152	metabolic process	422.436	0.534759	0.526637	P	scaffold-294	801	4556	+	3756	1210	scaffold-294.g1003.t1
PVITv1_T011725	GO:0016021	integral component of membrane	9472.59	0.806452	3.91534	C	scaffold-294	801	4556	+	3756	1210	scaffold-294.g1003.t1
PVITv1_T011725	GO:0016787	hydrolase activity	641.536	0.501661	2.5747	F	scaffold-294	801	4556	+	3756	1210	scaffold-294.g1003.t1
PVITv1_T011725	GO:0016887	ATPase activity	1145.8	0.335548	4.59848	F	scaffold-294	801	4556	+	3756	1210	scaffold-294.g1003.t1
PVITv1_T011725	GO:0019829	cation-transporting ATPase activity	3223.84	0.169435	6.59856	F	scaffold-294	801	4556	+	3756	1210	scaffold-294.g1003.t1
PVITv1_T011725	GO:0046872	metal ion binding	1762.42	0.166113	3.53659	F	scaffold-294	801	4556	+	3756	1210	scaffold-294.g1003.t1
PVITv1_T023323	GO:0000166	nucleotide binding	720.001	0.408163	2.47416	F	scaffold-1325	2450	4205	-	1756	575	scaffold-1325_gene2
PVITv1_T023323	GO:0003777	microtubule motor activity	7019.81	0.255102	9.17256	F	scaffold-1325	2450	4205	-	1756	575	scaffold-1325_gene2
PVITv1_T023323	GO:0005524	ATP binding	1290.2	0.209184	4.01155	F	scaffold-1325	2450	4205	-	1756	575	scaffold-1325_gene2
PVITv1_T023323	GO:0005929	cilium	5617.39	0.191489	9.77841	C	scaffold-1325	2450	4205	-	1756	575	scaffold-1325_gene2
PVITv1_T023323	GO:0007018	microtubule-based movement	16474.2	0.454545	12.0811	P	scaffold-1325	2450	4205	-	1756	575	scaffold-1325_gene2
PVITv1_T023323	GO:0008152	metabolic process	718.141	0.536364	0.526637	P	scaffold-1325	2450	4205	-	1756	575	scaffold-1325_gene2
PVITv1_T023323	GO:0016887	ATPase activity	118.774	0.0459184	4.59848	F	scaffold-1325	2450	4205	-	1756	575	scaffold-1325_gene2
PVITv1_T023323	GO:0017111	nucleoside-triphosphatase activity	1882.05	0.5	3.88042	F	scaffold-1325	2450	4205	-	1756	575	scaffold-1325_gene2
PVITv1_T023323	GO:0030286	dynein complex	25904.2	0.787234	10.9684	C	scaffold-1325	2450	4205	-	1756	575	scaffold-1325_gene2
PVITv1_T019021	GO:0003676	nucleic acid binding	330.444	0.530171	3.28399	F	scaffold-16599	494	972	-	479	78	mRNA_scaffold-16599_1
PVITv1_T019021	GO:0008270	zinc ion binding	133.661	0.226466	5.4068	F	scaffold-16599	494	972	-	479	78	mRNA_scaffold-16599_1
PVITv1_T019021	GO:0015074	DNA integration	1628.74	0.913892	9.83475	P	scaffold-16599	494	972	-	479	78	mRNA_scaffold-16599_1
PVITv1_T019021	GO:0016020	membrane	188.348	1	2.41741	C	scaffold-16599	494	972	-	479	78	mRNA_scaffold-16599_1
PVITv1_T008996	GO:0003677	DNA binding	2981.57	0.84099	3.87252	F	scaffold-5093	3937	4965	+	1029	343	scaffold-5093.g6605.t1
PVITv1_T008996	GO:0006313	transposition, DNA-mediated	909.977	1	10.1526	P	scaffold-5093	3937	4965	+	1029	343	scaffold-5093.g6605.t1
PVITv1_T033176	GO:0008152	metabolic process	625.113	1	0.526637	P	scaffold-37578	1	773	-	773	216	scaffold-37578.g13527.t1
PVITv1_T033176	GO:0008270	zinc ion binding	641.782	0.2	5.4068	F	scaffold-37578	1	773	-	773	216	scaffold-37578.g13527.t1
PVITv1_T033176	GO:0016020	membrane	717.361	1	2.41741	C	scaffold-37578	1	773	-	773	216	scaffold-37578.g13527.t1
PVITv1_T033176	GO:0016021	integral component of membrane	1161.87	0.5	3.91534	C	scaffold-37578	1	773	-	773	216	scaffold-37578.g13527.t1
PVITv1_T033176	GO:0016740	transferase activity	302.555	0.6	2.54893	F	scaffold-37578	1	773	-	773	216	scaffold-37578.g13527.t1
PVITv1_T033176	GO:0016746	transferase activity, transferring acyl groups	576.664	0.4	4.8582	F	scaffold-37578	1	773	-	773	216	scaffold-37578.g13527.t1
PVITv1_T033176	GO:0019706	protein-cysteine S-palmitoyltransferase activity	2485.49	0.2	10.4697	F	scaffold-37578	1	773	-	773	216	scaffold-37578.g13527.t1
PVITv1_T033176	GO:0046872	metal ion binding	419.79	0.4	3.53659	F	scaffold-37578	1	773	-	773	216	scaffold-37578.g13527.t1
PVITv1_T012319	GO:0005509	calcium ion binding	2270.19	1	7.43825	F	scaffold-54913	49	432	+	384	108	scaffold-54913.g16551.t1
PVITv1_T032250	GO:0005783	endoplasmic reticulum	884.259	0.664515	7.89748	C	scaffold-57700	42	374	-	333	111	scaffold-57700.g16977.t1
PVITv1_T032250	GO:0008519	ammonium transmembrane transporter activity	431.871	0.43933	9.7224	F	scaffold-57700	42	374	-	333	111	scaffold-57700.g16977.t1
PVITv1_T032250	GO:0015696	ammonium transport	104.48	0.343137	12.0458	P	scaffold-57700	42	374	-	333	111	scaffold-57700.g16977.t1
PVITv1_T032250	GO:0016021	integral component of membrane	868.343	0.664515	3.91534	C	scaffold-57700	42	374	-	333	111	scaffold-57700.g16977.t1
PVITv1_T032250	GO:0030244	cellulose biosynthetic process	385.555	0.218954	13.6467	P	scaffold-57700	42	374	-	333	111	scaffold-57700.g16977.t1
PVITv1_T032250	GO:0048193	Golgi vesicle transport	351.874	0.218954	12.4546	P	scaffold-57700	42	374	-	333	111	scaffold-57700.g16977.t1
PVITv1_T032250	GO:0072488	ammonium transmembrane transport	110.536	0.171569	12.7441	P	scaffold-57700	42	374	-	333	111	scaffold-57700.g16977.t1
PVITv1_T032250	GO:0072546	ER membrane protein complex	1378.93	0.332257	12.3154	C	scaffold-57700	42	374	-	333	111	scaffold-57700.g16977.t1
PVITv1_T024989	GO:0003723	RNA binding	838.899	0.5	4.45055	F	scaffold-8820	1	885	-	885	123	scaffold-8820.g8171.t1
PVITv1_T024989	GO:0003964	RNA-directed DNA polymerase activity	1292.79	0.5	6.85855	F	scaffold-8820	1	885	-	885	123	scaffold-8820.g8171.t1
PVITv1_T024989	GO:0006278	RNA-dependent DNA replication	3723.48	1	9.87693	P	scaffold-8820	1	885	-	885	123	scaffold-8820.g8171.t1
PVITv1_T011767	GO:0006605	protein targeting	795.108	0.247658	10.15	P	scaffold-298	9311	10714	+	1404	468	scaffold-298_gene2
PVITv1_T011767	GO:0006886	intracellular protein transport	738.816	0.495316	9.43136	P	scaffold-298	9311	10714	+	1404	468	scaffold-298_gene2
PVITv1_T011767	GO:0015031	protein transport	649.577	0.990633	8.29218	P	scaffold-298	9311	10714	+	1404	468	scaffold-298_gene2
PVITv1_T011767	GO:0015450	P-P-bond-hydrolysis-driven protein transmembrane transporter activity	9260.77	0.849829	8.61284	F	scaffold-298	9311	10714	+	1404	468	scaffold-298_gene2
PVITv1_T011767	GO:0016020	membrane	3058.58	1	2.41741	C	scaffold-298	9311	10714	+	1404	468	scaffold-298_gene2
PVITv1_T011767	GO:0071806	protein transmembrane transport	792.707	0.247658	10.1193	P	scaffold-298	9311	10714	+	1404	468	scaffold-298_gene2
PVITv1_T027144	GO:0003676	nucleic acid binding	1312.07	0.316846	3.28399	F	scaffold-4660	16362	17291	-	930	218	scaffold-4660.g5985.t1
PVITv1_T027144	GO:0006479	protein methylation	3233.07	0.474013	10.8996	P	scaffold-4660	16362	17291	-	930	218	scaffold-4660.g5985.t1
PVITv1_T027144	GO:0008168	methyltransferase activity	874.411	0.633702	4.7188	F	scaffold-4660	16362	17291	-	930	218	scaffold-4660.g5985.t1
PVITv1_T027144	GO:0008276	protein methyltransferase activity	1477.26	0.316855	7.97165	F	scaffold-4660	16362	17291	-	930	218	scaffold-4660.g5985.t1
PVITv1_T027144	GO:0032259	methylation	2514.85	0.955173	8.22832	P	scaffold-4660	16362	17291	-	930	218	scaffold-4660.g5985.t1
PVITv1_T027144	GO:0043234	protein complex	2806.88	1	4.89021	C	scaffold-4660	16362	17291	-	930	218	scaffold-4660.g5985.t1
PVITv1_T024798	GO:0000166	nucleotide binding	364.206	0.984294	2.47416	F	scaffold-45802	1	303	-	303	60	scaffold-45802.g14883.t1
PVITv1_T024798	GO:0005525	GTP binding	930.351	0.5	6.12163	F	scaffold-45802	1	303	-	303	60	scaffold-45802.g14883.t1
PVITv1_T024798	GO:0007264	small GTPase mediated signal transduction	2538.4	0.88805	9.404	P	scaffold-45802	1	303	-	303	60	scaffold-45802.g14883.t1
PVITv1_T024798	GO:0030990	intraciliary transport particle	856.515	0.5	13.5276	C	scaffold-45802	1	303	-	303	60	scaffold-45802.g14883.t1
PVITv1_T024798	GO:0097225	sperm midpiece	914.612	0.5	14.4452	C	scaffold-45802	1	303	-	303	60	scaffold-45802.g14883.t1
PVITv1_T031373	GO:0005622	intracellular	538.162	1	2.00439	C	scaffold-41944	832	1232	-	401	133	scaffold-41944.g14230.t1
PVITv1_T031373	GO:0005840	ribosome	729.991	0.330401	5.58249	C	scaffold-41944	832	1232	-	401	133	scaffold-41944.g14230.t1
PVITv1_T031373	GO:0030529	ribonucleoprotein complex	642.457	0.660802	4.91309	C	scaffold-41944	832	1232	-	401	133	scaffold-41944.g14230.t1
PVITv1_T031373	GO:0042254	ribosome biogenesis	7187.23	1	9.07995	P	scaffold-41944	832	1232	-	401	133	scaffold-41944.g14230.t1
PVITv1_T025025	GO:0000166	nucleotide binding	294.106	0.489456	2.47416	F	scaffold-45812	416	586	+	171	57	mRNA_scaffold-45812_1
PVITv1_T025025	GO:0003676	nucleic acid binding	390.371	0.489456	3.28399	F	scaffold-45812	416	586	+	171	57	mRNA_scaffold-45812_1
PVITv1_T025025	GO:0005730	nucleolus	965.612	1	9.14327	C	scaffold-45812	416	586	+	171	57	mRNA_scaffold-45812_1
PVITv1_T025025	GO:0008152	metabolic process	123.783	1	0.526637	P	scaffold-45812	416	586	+	171	57	mRNA_scaffold-45812_1
PVITv1_T006773	GO:0003779	actin binding	1162.63	0.162002	8.86003	F	scaffold-57620	1	544	-	544	134	scaffold-57620.g16961.t1
PVITv1_T006773	GO:0004672	protein kinase activity	223.887	0.339129	5.54739	F	scaffold-57620	1	544	-	544	134	scaffold-57620.g16961.t1
PVITv1_T006773	GO:0004674	protein serine/threonine kinase activity	216.654	0.158191	7.02305	F	scaffold-57620	1	544	-	544	134	scaffold-57620.g16961.t1
PVITv1_T006773	GO:0005524	ATP binding	587.933	0.180938	4.01155	F	scaffold-57620	1	544	-	544	134	scaffold-57620.g16961.t1
PVITv1_T006773	GO:0005622	intracellular	1623.56	1	2.00439	C	scaffold-57620	1	544	-	544	134	scaffold-57620.g16961.t1
PVITv1_T006773	GO:0006468	protein phosphorylation	2358.67	0.569112	8.99056	P	scaffold-57620	1	544	-	544	134	scaffold-57620.g16961.t1
PVITv1_T006773	GO:0016301	kinase activity	102.434	0.476121	4.4276	F	scaffold-57620	1	544	-	544	134	scaffold-57620.g16961.t1
PVITv1_T006773	GO:0016310	phosphorylation	1089.39	1	7.24381	P	scaffold-57620	1	544	-	544	134	scaffold-57620.g16961.t1
PVITv1_T006773	GO:0016772	transferase activity, transferring phosphorus-containing groups	138.498	0.65706	3.43165	F	scaffold-57620	1	544	-	544	134	scaffold-57620.g16961.t1
PVITv1_T012030	GO:0000956	nuclear-transcribed mRNA catabolic process	2752.76	0.265767	13.3328	P	scaffold-47972	2	1650	+	1649	549	scaffold-47972.g15245.t1
PVITv1_T012030	GO:0003676	nucleic acid binding	4226.44	0.428994	3.28399	F	scaffold-47972	2	1650	+	1649	549	scaffold-47972.g15245.t1
PVITv1_T012030	GO:0004527	exonuclease activity	6157.35	0.565109	6.30233	F	scaffold-47972	2	1650	+	1649	549	scaffold-47972.g15245.t1
PVITv1_T012030	GO:0005622	intracellular	5151.03	0.975998	2.00439	C	scaffold-47972	2	1650	+	1649	549	scaffold-47972.g15245.t1
PVITv1_T012030	GO:0008409	5'-3' exonuclease activity	362.903	0.136114	9.66547	F	scaffold-47972	2	1650	+	1649	549	scaffold-47972.g15245.t1
PVITv1_T012030	GO:0090305	nucleic acid phosphodiester bond hydrolysis	17908.9	0.714739	8.35219	P	scaffold-47972	2	1650	+	1649	549	scaffold-47972.g15245.t1
PVITv1_T022460	GO:0003676	nucleic acid binding	225.929	0.359541	3.28399	F	scaffold-57906	32	262	-	231	77	mRNA_scaffold-57906_1
PVITv1_T022460	GO:0003964	RNA-directed DNA polymerase activity	174.463	0.283805	6.85855	F	scaffold-57906	32	262	-	231	77	mRNA_scaffold-57906_1
PVITv1_T022460	GO:0006278	RNA-dependent DNA replication	204.315	0.475429	9.87693	P	scaffold-57906	32	262	-	231	77	mRNA_scaffold-57906_1
PVITv1_T022460	GO:0008270	zinc ion binding	120.202	0.186294	5.4068	F	scaffold-57906	32	262	-	231	77	mRNA_scaffold-57906_1
PVITv1_T022460	GO:0015074	DNA integration	522.247	0.503933	9.83475	P	scaffold-57906	32	262	-	231	77	mRNA_scaffold-57906_1
PVITv1_T035828	GO:0004553	hydrolase activity, hydrolyzing O-glycosyl compounds	434.571	0.5	6.13682	F	scaffold-25007	2	658	+	657	219	scaffold-25007.g11401.t1
PVITv1_T035828	GO:0005975	carbohydrate metabolic process	907.036	1	6.40439	P	scaffold-25007	2	658	+	657	219	scaffold-25007.g11401.t1
PVITv1_T035828	GO:0016787	hydrolase activity	182.324	1	2.5747	F	scaffold-25007	2	658	+	657	219	scaffold-25007.g11401.t1
PVITv1_T000989	GO:0003676	nucleic acid binding	848.579	0.57422	3.28399	F	scaffold-52393	16	416	-	401	123	mRNA_scaffold-52393_1
PVITv1_T000989	GO:0008270	zinc ion binding	863.837	0.388805	5.4068	F	scaffold-52393	16	416	-	401	123	mRNA_scaffold-52393_1
PVITv1_T000989	GO:0015074	DNA integration	4425.64	1	9.83475	P	scaffold-52393	16	416	-	401	123	mRNA_scaffold-52393_1
PVITv1_T035881	GO:0003824	catalytic activity	180.871	0.770977	1.42297	F	scaffold-27617	2	492	+	491	163	scaffold-27617.g11853.t1
PVITv1_T035881	GO:0004372	glycine hydroxymethyltransferase activity	1794.52	0.229023	9.64522	F	scaffold-27617	2	492	+	491	163	scaffold-27617.g11853.t1
PVITv1_T035881	GO:0005886	plasma membrane	609.691	0.333333	4.56385	C	scaffold-27617	2	492	+	491	163	scaffold-27617.g11853.t1
PVITv1_T035881	GO:0006544	glycine metabolic process	1304.34	0.221496	10.6104	P	scaffold-27617	2	492	+	491	163	scaffold-27617.g11853.t1
PVITv1_T035881	GO:0006563	L-serine metabolic process	1347	0.221496	10.9574	P	scaffold-27617	2	492	+	491	163	scaffold-27617.g11853.t1
PVITv1_T035881	GO:0006730	one-carbon metabolic process	1346.49	0.39697	10.6806	P	scaffold-27617	2	492	+	491	163	scaffold-27617.g11853.t1
PVITv1_T035881	GO:0008168	methyltransferase activity	116.273	0.0839064	4.7188	F	scaffold-27617	2	492	+	491	163	scaffold-27617.g11853.t1
PVITv1_T035881	GO:0009506	plasmodesma	2630.14	0.333333	9.84397	C	scaffold-27617	2	492	+	491	163	scaffold-27617.g11853.t1
PVITv1_T035881	GO:0016020	membrane	322.946	0.666667	2.41741	C	scaffold-27617	2	492	+	491	163	scaffold-27617.g11853.t1
PVITv1_T035881	GO:0016740	transferase activity	323.989	0.541953	2.54893	F	scaffold-27617	2	492	+	491	163	scaffold-27617.g11853.t1
PVITv1_T035881	GO:0030170	pyridoxal phosphate binding	1581.05	0.229023	6.21934	F	scaffold-27617	2	492	+	491	163	scaffold-27617.g11853.t1
PVITv1_T035881	GO:0035999	tetrahydrofolate interconversion	1119.66	0.184635	11.7461	P	scaffold-27617	2	492	+	491	163	scaffold-27617.g11853.t1
PVITv1_T010539	GO:0003700	sequence-specific DNA binding transcription factor activity	604.596	0.333333	5.03196	F	scaffold-58895	39	347	+	309	103	scaffold-58895.g17152.t1
PVITv1_T010539	GO:0006355	regulation of transcription, DNA-templated	2667.09	1	7.39926	P	scaffold-58895	39	347	+	309	103	scaffold-58895.g17152.t1
PVITv1_T010539	GO:0008270	zinc ion binding	649.633	0.333333	5.4068	F	scaffold-58895	39	347	+	309	103	scaffold-58895.g17152.t1
PVITv1_T010539	GO:0043565	sequence-specific DNA binding	706.942	0.333333	5.88377	F	scaffold-58895	39	347	+	309	103	scaffold-58895.g17152.t1
PVITv1_T001005	GO:0003676	nucleic acid binding	521.861	0.546959	3.28399	F	scaffold-55246	95	301	-	207	69	mRNA_scaffold-55246_1
PVITv1_T001005	GO:0008270	zinc ion binding	600.189	0.353929	5.4068	F	scaffold-55246	95	301	-	207	69	mRNA_scaffold-55246_1
PVITv1_T001005	GO:0015074	DNA integration	2530.42	0.848003	9.83475	P	scaffold-55246	95	301	-	207	69	mRNA_scaffold-55246_1
PVITv1_T014129	GO:0004198	calcium-dependent cysteine-type endopeptidase activity	13367.5	0.927679	11.1004	F	scaffold-31678	1	701	-	701	231	scaffold-31678.g12534.t1
PVITv1_T014129	GO:0005622	intracellular	2605.71	1	2.00439	C	scaffold-31678	1	701	-	701	231	scaffold-31678.g12534.t1
PVITv1_T014129	GO:0006508	proteolysis	10703.7	1	8.23363	P	scaffold-31678	1	701	-	701	231	scaffold-31678.g12534.t1
PVITv1_T014129	GO:0008233	peptidase activity	374.407	0.997311	4.38415	F	scaffold-31678	1	701	-	701	231	scaffold-31678.g12534.t1
PVITv1_T019022	GO:0003676	nucleic acid binding	311.018	0.43709	3.28399	F	scaffold-16599	1	537	-	537	179	scaffold-16599.g9822.t1
PVITv1_T019022	GO:0008270	zinc ion binding	397.609	0.43709	5.4068	F	scaffold-16599	1	537	-	537	179	scaffold-16599.g9822.t1
PVITv1_T019022	GO:0015074	DNA integration	2130.96	1	9.83475	P	scaffold-16599	1	537	-	537	179	scaffold-16599.g9822.t1
PVITv1_T038729	GO:0003676	nucleic acid binding	504.686	0.570569	3.28399	F	scaffold-23778	80	271	-	192	64	mRNA_scaffold-23778_1
PVITv1_T038729	GO:0003964	RNA-directed DNA polymerase activity	347.468	0.168889	6.85855	F	scaffold-23778	80	271	-	192	64	mRNA_scaffold-23778_1
PVITv1_T038729	GO:0006278	RNA-dependent DNA replication	200.513	0.256947	9.87693	P	scaffold-23778	80	271	-	192	64	mRNA_scaffold-23778_1
PVITv1_T038729	GO:0008270	zinc ion binding	325.386	0.227132	5.4068	F	scaffold-23778	80	271	-	192	64	mRNA_scaffold-23778_1
PVITv1_T038729	GO:0015074	DNA integration	1484.63	0.718602	9.83475	P	scaffold-23778	80	271	-	192	64	mRNA_scaffold-23778_1
PVITv1_T023302	GO:0000166	nucleotide binding	147.982	0.290974	2.47416	F	scaffold-45764	1	564	-	564	188	scaffold-45764.g14875.t1
PVITv1_T023302	GO:0000287	magnesium ion binding	342.213	0.145487	5.72157	F	scaffold-45764	1	564	-	564	188	scaffold-45764.g14875.t1
PVITv1_T023302	GO:0004012	phospholipid-translocating ATPase activity	662.217	0.145487	10.8092	F	scaffold-45764	1	564	-	564	188	scaffold-45764.g14875.t1
PVITv1_T023302	GO:0005524	ATP binding	239.935	0.145487	4.01155	F	scaffold-45764	1	564	-	564	188	scaffold-45764.g14875.t1
PVITv1_T023302	GO:0006812	cation transport	487.538	0.245919	7.47372	P	scaffold-45764	1	564	-	564	188	scaffold-45764.g14875.t1
PVITv1_T023302	GO:0008152	metabolic process	102.947	0.237748	0.526637	P	scaffold-45764	1	564	-	564	188	scaffold-45764.g14875.t1
PVITv1_T023302	GO:0015914	phospholipid transport	926.233	0.516333	12.8834	P	scaffold-45764	1	564	-	564	188	scaffold-45764.g14875.t1
PVITv1_T023302	GO:0016020	membrane	456.833	1	2.41741	C	scaffold-45764	1	564	-	564	188	scaffold-45764.g14875.t1
PVITv1_T023302	GO:0016021	integral component of membrane	872.455	0.520587	3.91534	C	scaffold-45764	1	564	-	564	188	scaffold-45764.g14875.t1
PVITv1_T023302	GO:0016787	hydrolase activity	283.631	0.418052	2.5747	F	scaffold-45764	1	564	-	564	188	scaffold-45764.g14875.t1
PVITv1_T023302	GO:0019829	cation-transporting ATPase activity	366.808	0.138585	6.59856	F	scaffold-45764	1	564	-	564	188	scaffold-45764.g14875.t1
PVITv1_T023302	GO:0045332	phospholipid translocation	991.716	0.258167	13.7943	P	scaffold-45764	1	564	-	564	188	scaffold-45764.g14875.t1
PVITv1_T023302	GO:0046872	metal ion binding	211.527	0.290974	3.53659	F	scaffold-45764	1	564	-	564	188	scaffold-45764.g14875.t1
PVITv1_T007758	GO:0003677	DNA binding	5691.18	0.489878	3.87252	F	scaffold-16357	1184	2414	-	1231	298	scaffold-16357.g9776.t1
PVITv1_T007758	GO:0003899	DNA-directed RNA polymerase activity	10261.6	0.499646	7.19628	F	scaffold-16357	1184	2414	-	1231	298	scaffold-16357.g9776.t1
PVITv1_T007758	GO:0005666	DNA-directed RNA polymerase III complex	3170.4	0.470693	12.7087	C	scaffold-16357	1184	2414	-	1231	298	scaffold-16357.g9776.t1
PVITv1_T007758	GO:0006351	transcription, DNA-templated	15020	0.773376	6.73453	P	scaffold-16357	1184	2414	-	1231	298	scaffold-16357.g9776.t1
PVITv1_T007758	GO:0009507	chloroplast	2092.57	0.529307	6.48102	C	scaffold-16357	1184	2414	-	1231	298	scaffold-16357.g9776.t1
PVITv1_T005073	GO:0005509	calcium ion binding	1923.89	0.918816	7.43825	F	scaffold-53884	1	229	-	229	76	scaffold-53884.g16335.t1
PVITv1_T005073	GO:0046488	phosphatidylinositol metabolic process	657.292	1	11.2931	P	scaffold-53884	1	229	-	229	76	scaffold-53884.g16335.t1
PVITv1_T005073	GO:0046854	phosphatidylinositol phosphorylation	696.617	0.5	11.9687	P	scaffold-53884	1	229	-	229	76	scaffold-53884.g16335.t1
PVITv1_T011298	GO:0005525	GTP binding	244.246	0.230725	6.12163	F	scaffold-19177	608	748	-	141	47	mRNA_scaffold-19177_1
PVITv1_T011298	GO:0005622	intracellular	103.038	0.658845	2.00439	C	scaffold-19177	608	748	-	141	47	mRNA_scaffold-19177_1
PVITv1_T011298	GO:0006184	GTP catabolic process	137.082	0.318833	9.40898	P	scaffold-19177	608	748	-	141	47	mRNA_scaffold-19177_1
PVITv1_T019852	GO:0000166	nucleotide binding	122.353	0.286038	2.47416	F	scaffold-15037	2	577	+	576	170	scaffold-15037.g9519.t1
PVITv1_T019852	GO:0000287	magnesium ion binding	282.945	0.143019	5.72157	F	scaffold-15037	2	577	+	576	170	scaffold-15037.g9519.t1
PVITv1_T019852	GO:0004012	phospholipid-translocating ATPase activity	534.539	0.143019	10.8092	F	scaffold-15037	2	577	+	576	170	scaffold-15037.g9519.t1
PVITv1_T019852	GO:0005524	ATP binding	198.38	0.143019	4.01155	F	scaffold-15037	2	577	+	576	170	scaffold-15037.g9519.t1
PVITv1_T019852	GO:0006812	cation transport	431.558	0.250496	7.47372	P	scaffold-15037	2	577	+	576	170	scaffold-15037.g9519.t1
PVITv1_T019852	GO:0015914	phospholipid transport	743.932	0.500992	12.8834	P	scaffold-15037	2	577	+	576	170	scaffold-15037.g9519.t1
PVITv1_T019852	GO:0016020	membrane	414.624	1	2.41741	C	scaffold-15037	2	577	+	576	170	scaffold-15037.g9519.t1
PVITv1_T019852	GO:0016021	integral component of membrane	682.303	0.501987	3.91534	C	scaffold-15037	2	577	+	576	170	scaffold-15037.g9519.t1
PVITv1_T019852	GO:0016787	hydrolase activity	252.633	0.427924	2.5747	F	scaffold-15037	2	577	+	576	170	scaffold-15037.g9519.t1
PVITv1_T019852	GO:0019829	cation-transporting ATPase activity	326.314	0.143019	6.59856	F	scaffold-15037	2	577	+	576	170	scaffold-15037.g9519.t1
PVITv1_T019852	GO:0045332	phospholipid translocation	796.527	0.250496	13.7943	P	scaffold-15037	2	577	+	576	170	scaffold-15037.g9519.t1
PVITv1_T019852	GO:0046872	metal ion binding	174.892	0.286038	3.53659	F	scaffold-15037	2	577	+	576	170	scaffold-15037.g9519.t1
PVITv1_T034594	GO:0003676	nucleic acid binding	409.607	0.479988	3.28399	F	scaffold-48254	2	188	+	187	62	scaffold-48254.g15306.t1
PVITv1_T034594	GO:0008270	zinc ion binding	649.898	0.469017	5.4068	F	scaffold-48254	2	188	+	187	62	scaffold-48254.g15306.t1
PVITv1_T034594	GO:0015074	DNA integration	2325.31	0.912606	9.83475	P	scaffold-48254	2	188	+	187	62	scaffold-48254.g15306.t1
PVITv1_T023322	GO:0003676	nucleic acid binding	582.068	0.553914	3.28399	F	scaffold-1329	1216	1566	-	351	117	scaffold-1329.g2458.t1
PVITv1_T023322	GO:0008270	zinc ion binding	400.578	0.312305	5.4068	F	scaffold-1329	1216	1566	-	351	117	scaffold-1329.g2458.t1
PVITv1_T023322	GO:0015074	DNA integration	2922.21	0.942127	9.83475	P	scaffold-1329	1216	1566	-	351	117	scaffold-1329.g2458.t1
PVITv1_T017388	GO:0008152	metabolic process	436.197	0.964791	0.526637	P	scaffold-102	4349	5236	+	888	296	scaffold-102_gene1
PVITv1_T017388	GO:0016020	membrane	878.718	1	2.41741	C	scaffold-102	4349	5236	+	888	296	scaffold-102_gene1
PVITv1_T017388	GO:0016021	integral component of membrane	1423.2	0.5	3.91534	C	scaffold-102	4349	5236	+	888	296	scaffold-102_gene1
PVITv1_T017388	GO:0016491	oxidoreductase activity	5238.65	0.942193	3.23826	F	scaffold-102	4349	5236	+	888	296	scaffold-102_gene1
PVITv1_T017388	GO:0055114	oxidation-reduction process	5523.22	0.482396	6.6684	P	scaffold-102	4349	5236	+	888	296	scaffold-102_gene1
PVITv1_T007497	GO:0005524	ATP binding	133.187	0.193106	4.01155	F	scaffold-4090	16849	19214	+	2366	560	mRNA_scaffold-4090_10
PVITv1_T007497	GO:0005929	cilium	625.005	0.789179	9.77841	C	scaffold-4090	16849	19214	+	2366	560	mRNA_scaffold-4090_10
PVITv1_T007497	GO:0036157	outer dynein arm	1045.24	0.394589	16.3531	C	scaffold-4090	16849	19214	+	2366	560	mRNA_scaffold-4090_10
PVITv1_T007497	GO:0036158	outer dynein arm assembly	4341.52	0.770866	17.3846	P	scaffold-4090	16849	19214	+	2366	560	mRNA_scaffold-4090_10
PVITv1_T018659	GO:0003824	catalytic activity	539.137	0.757764	1.42297	F	scaffold-3359	16614	17857	+	1244	363	scaffold-3359.g4445.t1
PVITv1_T018659	GO:0003920	GMP reductase activity	8067.02	0.252588	10.6458	F	scaffold-3359	16614	17857	+	1244	363	scaffold-3359.g4445.t1
PVITv1_T018659	GO:0009117	nucleotide metabolic process	7588.78	0.508065	5.31073	P	scaffold-3359	16614	17857	+	1244	363	scaffold-3359.g4445.t1
PVITv1_T018659	GO:0016491	oxidoreductase activity	1226.92	0.505176	3.23826	F	scaffold-3359	16614	17857	+	1244	363	scaffold-3359.g4445.t1
PVITv1_T018659	GO:0046872	metal ion binding	2570.07	0.242236	3.53659	F	scaffold-3359	16614	17857	+	1244	363	scaffold-3359.g4445.t1
PVITv1_T018659	GO:0055114	oxidation-reduction process	9841.26	0.491935	6.6684	P	scaffold-3359	16614	17857	+	1244	363	scaffold-3359.g4445.t1
PVITv1_T018659	GO:1902560	GMP reductase complex	32458.2	1	10.8194	C	scaffold-3359	16614	17857	+	1244	363	scaffold-3359.g4445.t1
PVITv1_T007781	GO:0016307	phosphatidylinositol phosphate kinase activity	895.246	0.417826	11.0801	F	scaffold-16352	1	660	-	660	219	scaffold-16352.g9772.t1
PVITv1_T007781	GO:0046488	phosphatidylinositol metabolic process	376.589	0.689781	11.2931	P	scaffold-16352	1	660	-	660	219	scaffold-16352.g9772.t1
PVITv1_T007781	GO:0046854	phosphatidylinositol phosphorylation	399.119	0.344891	11.9687	P	scaffold-16352	1	660	-	660	219	scaffold-16352.g9772.t1
PVITv1_T016979	GO:0004672	protein kinase activity	498.731	0.414176	5.54739	F	scaffold-3390	6363	7199	-	837	279	scaffold-3390.g4471.t1
PVITv1_T016979	GO:0004674	protein serine/threonine kinase activity	631.399	0.207088	7.02305	F	scaffold-3390	6363	7199	-	837	279	scaffold-3390.g4471.t1
PVITv1_T016979	GO:0005524	ATP binding	1321.81	0.207088	4.01155	F	scaffold-3390	6363	7199	-	837	279	scaffold-3390.g4471.t1
PVITv1_T016979	GO:0006468	protein phosphorylation	4602.11	0.557493	8.99056	P	scaffold-3390	6363	7199	-	837	279	scaffold-3390.g4471.t1
PVITv1_T016979	GO:0016301	kinase activity	250.788	0.578551	4.4276	F	scaffold-3390	6363	7199	-	837	279	scaffold-3390.g4471.t1
PVITv1_T016979	GO:0016310	phosphorylation	2336.13	1	7.24381	P	scaffold-3390	6363	7199	-	837	279	scaffold-3390.g4471.t1
PVITv1_T016979	GO:0016772	transferase activity, transferring phosphorus-containing groups	308.519	0.785639	3.43165	F	scaffold-3390	6363	7199	-	837	279	scaffold-3390.g4471.t1
PVITv1_T020230	GO:0003676	nucleic acid binding	770.401	0.40447	3.28399	F	scaffold-2119	4400	4752	+	353	117	scaffold-2119.g3327.t1
PVITv1_T020230	GO:0008270	zinc ion binding	603.574	0.338558	5.4068	F	scaffold-2119	4400	4752	+	353	117	scaffold-2119.g3327.t1
PVITv1_T020230	GO:0015074	DNA integration	5477.86	1	9.83475	P	scaffold-2119	4400	4752	+	353	117	scaffold-2119.g3327.t1
PVITv1_T020230	GO:0046872	metal ion binding	227.447	0.59553	3.53659	F	scaffold-2119	4400	4752	+	353	117	scaffold-2119.g3327.t1
PVITv1_T002316	GO:0000160	phosphorelay signal transduction system	138.93	0.0728761	8.83599	P	scaffold-458	2167	3779	-	1613	418	scaffold-458.g1295.t1
PVITv1_T002316	GO:0007165	signal transduction	109.101	0.291504	6.93883	P	scaffold-458	2167	3779	-	1613	418	scaffold-458.g1295.t1
PVITv1_T002316	GO:0008033	tRNA processing	6638.04	0.253332	8.73431	P	scaffold-458	2167	3779	-	1613	418	scaffold-458.g1295.t1
PVITv1_T002316	GO:0008152	metabolic process	415.231	0.772324	0.526637	P	scaffold-458	2167	3779	-	1613	418	scaffold-458.g1295.t1
PVITv1_T002316	GO:0016020	membrane	1999.29	0.958314	2.41741	C	scaffold-458	2167	3779	-	1613	418	scaffold-458.g1295.t1
PVITv1_T002316	GO:0016310	phosphorylation	806.858	0.209983	7.24381	P	scaffold-458	2167	3779	-	1613	418	scaffold-458.g1295.t1
PVITv1_T002316	GO:0016772	transferase activity, transferring phosphorus-containing groups	180.742	0.185695	3.43165	F	scaffold-458	2167	3779	-	1613	418	scaffold-458.g1295.t1
PVITv1_T002316	GO:0016787	hydrolase activity	3525.67	0.456451	2.5747	F	scaffold-458	2167	3779	-	1613	418	scaffold-458.g1295.t1
PVITv1_T002316	GO:0023014	signal transduction by phosphorylation	146.64	0.0728761	9.32633	P	scaffold-458	2167	3779	-	1613	418	scaffold-458.g1295.t1
PVITv1_T002316	GO:0035556	intracellular signal transduction	126.147	0.0728761	8.02297	P	scaffold-458	2167	3779	-	1613	418	scaffold-458.g1295.t1
PVITv1_T002316	GO:0043565	sequence-specific DNA binding	115.716	0.0778534	5.88377	F	scaffold-458	2167	3779	-	1613	418	scaffold-458.g1295.t1
PVITv1_T005894	GO:0005618	cell wall	9630.47	1	7.70438	C	scaffold-327	28024	29022	-	999	333	scaffold-327_gene6
PVITv1_T005894	GO:0008152	metabolic process	329.148	0.5	0.526637	P	scaffold-327	28024	29022	-	999	333	scaffold-327_gene6
PVITv1_T005894	GO:0016787	hydrolase activity	1072.79	1	2.5747	F	scaffold-327	28024	29022	-	999	333	scaffold-327_gene6
PVITv1_T005894	GO:0030599	pectinesterase activity	4274.96	0.333333	10.2599	F	scaffold-327	28024	29022	-	999	333	scaffold-327_gene6
PVITv1_T005894	GO:0042545	cell wall modification	8356.72	0.5	13.3708	P	scaffold-327	28024	29022	-	999	333	scaffold-327_gene6
PVITv1_T005894	GO:0045330	aspartyl esterase activity	4725.91	0.333333	11.3422	F	scaffold-327	28024	29022	-	999	333	scaffold-327_gene6
PVITv1_T010097	GO:0001731	formation of translation preinitiation complex	2200.26	0.220581	13.7043	P	scaffold-5064	263	1758	+	1496	448	scaffold-5064.g6576.t1
PVITv1_T010097	GO:0003743	translation initiation factor activity	19322.9	0.799136	8.0599	F	scaffold-5064	263	1758	+	1496	448	scaffold-5064.g6576.t1
PVITv1_T010097	GO:0005634	nucleus	439.685	0.169883	5.7005	C	scaffold-5064	263	1758	+	1496	448	scaffold-5064.g6576.t1
PVITv1_T010097	GO:0005737	cytoplasm	2055.83	0.826972	3.26788	C	scaffold-5064	263	1758	+	1496	448	scaffold-5064.g6576.t1
PVITv1_T010097	GO:0005852	eukaryotic translation initiation factor 3 complex	6722.49	0.2128	10.5302	C	scaffold-5064	263	1758	+	1496	448	scaffold-5064.g6576.t1
PVITv1_T010097	GO:0006412	translation	1355.58	0.909157	7.61601	P	scaffold-5064	263	1758	+	1496	448	scaffold-5064.g6576.t1
PVITv1_T010097	GO:0006413	translational initiation	1977.18	0.676906	10.7816	P	scaffold-5064	263	1758	+	1496	448	scaffold-5064.g6576.t1
PVITv1_T010097	GO:0006446	regulation of translational initiation	2161.44	0.220581	13.4625	P	scaffold-5064	263	1758	+	1496	448	scaffold-5064.g6576.t1
PVITv1_T010097	GO:0016282	eukaryotic 43S preinitiation complex	3241.28	0.199113	10.8524	C	scaffold-5064	263	1758	+	1496	448	scaffold-5064.g6576.t1
PVITv1_T010097	GO:0016605	PML body	396.54	0.0660401	11.9738	C	scaffold-5064	263	1758	+	1496	448	scaffold-5064.g6576.t1
PVITv1_T010097	GO:0033290	eukaryotic 48S preinitiation complex	3243.2	0.199113	10.8588	C	scaffold-5064	263	1758	+	1496	448	scaffold-5064.g6576.t1
PVITv1_T028518	GO:0005634	nucleus	1521.56	1	5.7005	C	scaffold-1295	9619	11100	+	1482	213	scaffold-1295.g2400.t1
PVITv1_T028518	GO:0006355	regulation of transcription, DNA-templated	1974.99	1	7.39926	P	scaffold-1295	9619	11100	+	1482	213	scaffold-1295.g2400.t1
PVITv1_T015161	GO:0003676	nucleic acid binding	293.658	0.545604	3.28399	F	scaffold-25643	68	262	+	195	65	mRNA_scaffold-25643_1
PVITv1_T015161	GO:0008270	zinc ion binding	162.005	0.270936	5.4068	F	scaffold-25643	68	262	+	195	65	mRNA_scaffold-25643_1
PVITv1_T015161	GO:0015074	DNA integration	1493	0.92626	9.83475	P	scaffold-25643	68	262	+	195	65	mRNA_scaffold-25643_1
PVITv1_T017270	GO:0005747	mitochondrial respiratory chain complex I	1326.86	0.337009	11.5799	C	scaffold-1520	977	1755	+	779	237	mRNA_scaffold-1520_1
PVITv1_T017270	GO:0009507	chloroplast	948.033	0.215115	6.48102	C	scaffold-1520	977	1755	+	779	237	mRNA_scaffold-1520_1
PVITv1_T017270	GO:0009651	response to salt stress	2501.81	0.280113	13.1345	P	scaffold-1520	977	1755	+	779	237	mRNA_scaffold-1520_1
PVITv1_T017270	GO:0009737	response to abscisic acid	1111.94	0.144365	13.2798	P	scaffold-1520	977	1755	+	779	237	mRNA_scaffold-1520_1
PVITv1_T017270	GO:0009901	anther dehiscence	759.446	0.135748	16.9768	P	scaffold-1520	977	1755	+	779	237	mRNA_scaffold-1520_1
PVITv1_T017270	GO:0010228	vegetative to reproductive phase transition of meristem	616.165	0.144365	14.2784	P	scaffold-1520	977	1755	+	779	237	mRNA_scaffold-1520_1
PVITv1_T017270	GO:0042802	identical protein binding	4485.15	0.808354	8.15955	F	scaffold-1520	977	1755	+	779	237	mRNA_scaffold-1520_1
PVITv1_T017270	GO:0045271	respiratory chain complex I	1312.62	0.674018	11.4556	C	scaffold-1520	977	1755	+	779	237	mRNA_scaffold-1520_1
PVITv1_T017270	GO:0070207	protein homotrimerization	1514.04	0.135748	16.402	P	scaffold-1520	977	1755	+	779	237	mRNA_scaffold-1520_1
PVITv1_T017270	GO:2000377	regulation of reactive oxygen species metabolic process	1341.41	0.135748	14.5318	P	scaffold-1520	977	1755	+	779	237	mRNA_scaffold-1520_1
PVITv1_T020675	GO:0003676	nucleic acid binding	679.643	0.521347	3.28399	F	scaffold-1639	4541	4864	-	324	108	scaffold-1639.g2810.t1
PVITv1_T020675	GO:0008270	zinc ion binding	442.251	0.267409	5.4068	F	scaffold-1639	4541	4864	-	324	108	scaffold-1639.g2810.t1
PVITv1_T020675	GO:0015074	DNA integration	3473.86	0.87079	9.83475	P	scaffold-1639	4541	4864	-	324	108	scaffold-1639.g2810.t1
PVITv1_T020675	GO:0016020	membrane	365.408	1	2.41741	C	scaffold-1639	4541	4864	-	324	108	scaffold-1639.g2810.t1
PVITv1_T023946	GO:0005783	endoplasmic reticulum	137.663	0.513897	7.89748	C	scaffold-49969	1	295	-	295	76	scaffold-49969.g15660.t1
PVITv1_T023946	GO:0005794	Golgi apparatus	124.446	0.486103	7.97893	C	scaffold-49969	1	295	-	295	76	scaffold-49969.g15660.t1
PVITv1_T023946	GO:0015824	proline transport	118.371	0.377398	12.9027	P	scaffold-49969	1	295	-	295	76	scaffold-49969.g15660.t1
PVITv1_T031586	GO:0005783	endoplasmic reticulum	237.528	0.509891	7.89748	C	scaffold-10336	98	713	+	616	163	scaffold-10336.g8532.t1
PVITv1_T031586	GO:0005794	Golgi apparatus	221.718	0.490109	7.97893	C	scaffold-10336	98	713	+	616	163	scaffold-10336.g8532.t1
PVITv1_T031586	GO:0015824	proline transport	138.094	0.347994	12.9027	P	scaffold-10336	98	713	+	616	163	scaffold-10336.g8532.t1
PVITv1_T017234	GO:0005737	cytoplasm	417.277	0.465453	3.26788	C	scaffold-6371	1	1613	-	1613	537	scaffold-6371.g7353.t1
PVITv1_T017234	GO:0006468	protein phosphorylation	567.807	0.156771	8.99056	P	scaffold-6371	1	1613	-	1613	537	scaffold-6371.g7353.t1
PVITv1_T017234	GO:0006511	ubiquitin-dependent protein catabolic process	113.667	0.0951548	11.4933	P	scaffold-6371	1	1613	-	1613	537	scaffold-6371.g7353.t1
PVITv1_T017234	GO:0008152	metabolic process	102.649	0.754441	0.526637	P	scaffold-6371	1	1613	-	1613	537	scaffold-6371.g7353.t1
PVITv1_T017234	GO:0016740	transferase activity	391.827	0.554191	2.54893	F	scaffold-6371	1	1613	-	1613	537	scaffold-6371.g7353.t1
PVITv1_T017234	GO:0016757	transferase activity, transferring glycosyl groups	430.03	0.125736	5.45478	F	scaffold-6371	1	1613	-	1613	537	scaffold-6371.g7353.t1
PVITv1_T017234	GO:0016905	myosin heavy chain kinase activity	2066.59	0.117539	14.0211	F	scaffold-6371	1	1613	-	1613	537	scaffold-6371.g7353.t1
PVITv1_T017234	GO:0043231	intracellular membrane-bounded organelle	530.578	0.465453	4.15519	C	scaffold-6371	1	1613	-	1613	537	scaffold-6371.g7353.t1
PVITv1_T024198	GO:0003676	nucleic acid binding	156.462	0.372242	3.28399	F	scaffold-26427	115	303	-	189	63	scaffold-26427_gene1
PVITv1_T024198	GO:0006278	RNA-dependent DNA replication	1411.93	1	9.87693	P	scaffold-26427	115	303	-	189	63	scaffold-26427_gene1
PVITv1_T024198	GO:0008270	zinc ion binding	161.038	0.339928	5.4068	F	scaffold-26427	115	303	-	189	63	scaffold-26427_gene1
PVITv1_T025885	GO:0004672	protein kinase activity	220.995	0.310327	5.54739	F	scaffold-9712	1	574	+	574	167	scaffold-9712.g8382.t1
PVITv1_T025885	GO:0005524	ATP binding	382.779	0.294534	4.01155	F	scaffold-9712	1	574	+	574	167	scaffold-9712.g8382.t1
PVITv1_T025885	GO:0006468	protein phosphorylation	2060.57	0.745393	8.99056	P	scaffold-9712	1	574	+	574	167	scaffold-9712.g8382.t1
PVITv1_T025885	GO:0016772	transferase activity, transferring phosphorus-containing groups	227.653	0.705466	3.43165	F	scaffold-9712	1	574	+	574	167	scaffold-9712.g8382.t1
PVITv1_T018430	GO:0005681	spliceosomal complex	386.732	1	10.0044	C	scaffold-4078	472	822	+	351	117	mRNA_scaffold-4078_1
PVITv1_T018430	GO:0006397	mRNA processing	6423.08	1	9.88166	P	scaffold-4078	472	822	+	351	117	mRNA_scaffold-4078_1
PVITv1_T018260	GO:0005509	calcium ion binding	10213.1	0.457683	7.43825	F	scaffold-6395	2042	4582	-	2541	847	scaffold-6395.g7365.t1
PVITv1_T018260	GO:0016020	membrane	1813.06	1	2.41741	C	scaffold-6395	2042	4582	-	2541	847	scaffold-6395.g7365.t1
PVITv1_T018260	GO:0016021	integral component of membrane	2936.5	0.5	3.91534	C	scaffold-6395	2042	4582	-	2541	847	scaffold-6395.g7365.t1
PVITv1_T018260	GO:0016491	oxidoreductase activity	4979.28	0.542317	3.23826	F	scaffold-6395	2042	4582	-	2541	847	scaffold-6395.g7365.t1
PVITv1_T018260	GO:0055114	oxidation-reduction process	18583	0.928909	6.6684	P	scaffold-6395	2042	4582	-	2541	847	scaffold-6395.g7365.t1
PVITv1_T008118	GO:0005737	cytoplasm	101.566	0.651892	3.26788	C	scaffold-5107	5854	6072	+	219	55	scaffold-5107.g6622.t1
PVITv1_T008118	GO:0006457	protein folding	895.236	0.696333	9.71914	P	scaffold-5107	5854	6072	+	219	55	scaffold-5107.g6622.t1
PVITv1_T008118	GO:0051082	unfolded protein binding	623.158	0.697934	7.48014	F	scaffold-5107	5854	6072	+	219	55	scaffold-5107.g6622.t1
PVITv1_T025895	GO:0003723	RNA binding	882.396	0.493536	4.45055	F	scaffold-18081	10738	11151	-	414	138	scaffold-18081_gene5
PVITv1_T025895	GO:0003964	RNA-directed DNA polymerase activity	1377.63	0.493536	6.85855	F	scaffold-18081	10738	11151	-	414	138	scaffold-18081_gene5
PVITv1_T025895	GO:0006278	RNA-dependent DNA replication	4019.8	1	9.87693	P	scaffold-18081	10738	11151	-	414	138	scaffold-18081_gene5
PVITv1_T019508	GO:0001510	RNA methylation	596.274	0.5	9.6618	P	scaffold-2180	1255	1922	-	668	118	mRNA_scaffold-2180_1
PVITv1_T019508	GO:0006396	RNA processing	489.294	0.5	7.92833	P	scaffold-2180	1255	1922	-	668	118	mRNA_scaffold-2180_1
PVITv1_T019508	GO:0046872	metal ion binding	965.075	0.90676	3.53659	F	scaffold-2180	1255	1922	-	668	118	mRNA_scaffold-2180_1
PVITv1_T013587	GO:0000166	nucleotide binding	303.889	0.54687	2.47416	F	scaffold-18100	2	760	+	759	252	scaffold-18100.g10098.t1
PVITv1_T013587	GO:0003774	motor activity	2707.06	0.310281	7.52606	F	scaffold-18100	2	760	+	759	252	scaffold-18100.g10098.t1
PVITv1_T013587	GO:0005524	ATP binding	847.462	0.310281	4.01155	F	scaffold-18100	2	760	+	759	252	scaffold-18100.g10098.t1
PVITv1_T013587	GO:0008152	metabolic process	625.44	0.989676	0.526637	P	scaffold-18100	2	760	+	759	252	scaffold-18100.g10098.t1
PVITv1_T013587	GO:0016459	myosin complex	11693.6	0.989676	9.94905	C	scaffold-18100	2	760	+	759	252	scaffold-18100.g10098.t1
PVITv1_T013587	GO:0046872	metal ion binding	528.317	0.125534	3.53659	F	scaffold-18100	2	760	+	759	252	scaffold-18100.g10098.t1
PVITv1_T007808	GO:0000502	proteasome complex	251.762	0.573166	8.34337	C	scaffold-45214	139	417	-	279	93	scaffold-45214.g14782.t1
PVITv1_T007808	GO:0004175	endopeptidase activity	233.922	0.539689	5.90842	F	scaffold-45214	139	417	-	279	93	scaffold-45214.g14782.t1
PVITv1_T007808	GO:0004298	threonine-type endopeptidase activity	410.95	0.276832	9.35822	F	scaffold-45214	139	417	-	279	93	scaffold-45214.g14782.t1
PVITv1_T007808	GO:0005634	nucleus	635.469	0.194544	5.7005	C	scaffold-45214	139	417	-	279	93	scaffold-45214.g14782.t1
PVITv1_T007808	GO:0005737	cytoplasm	252.496	0.23229	3.26788	C	scaffold-45214	139	417	-	279	93	scaffold-45214.g14782.t1
PVITv1_T007808	GO:0005839	proteasome core complex	388.84	0.399432	9.26523	C	scaffold-45214	139	417	-	279	93	scaffold-45214.g14782.t1
PVITv1_T007808	GO:0006508	proteolysis	409.399	0.970859	8.23363	P	scaffold-45214	139	417	-	279	93	scaffold-45214.g14782.t1
PVITv1_T007808	GO:0006511	ubiquitin-dependent protein catabolic process	745.41	0.331491	11.4933	P	scaffold-45214	139	417	-	279	93	scaffold-45214.g14782.t1
PVITv1_T007808	GO:0008233	peptidase activity	133.073	0.769844	4.38415	F	scaffold-45214	139	417	-	279	93	scaffold-45214.g14782.t1
PVITv1_T007808	GO:0019773	proteasome core complex, alpha-subunit complex	412.393	0.194544	10.8991	C	scaffold-45214	139	417	-	279	93	scaffold-45214.g14782.t1
PVITv1_T007808	GO:0051603	proteolysis involved in cellular protein catabolic process	772.084	0.680607	10.733	P	scaffold-45214	139	417	-	279	93	scaffold-45214.g14782.t1
PVITv1_T022560	GO:0005576	extracellular region	491.385	0.384448	2.90188	C	scaffold-6263	1191	1771	-	581	166	scaffold-6263.g7298.t1
PVITv1_T022560	GO:0016020	membrane	1049.41	0.615552	2.41741	C	scaffold-6263	1191	1771	-	581	166	scaffold-6263.g7298.t1
PVITv1_T022560	GO:0034976	response to endoplasmic reticulum stress	4470.94	0.42925	13.8876	P	scaffold-6263	1191	1771	-	581	166	scaffold-6263.g7298.t1
PVITv1_T022560	GO:0071568	UFM1 conjugating enzyme activity	8460.39	0.797572	15.155	F	scaffold-6263	1191	1771	-	581	166	scaffold-6263.g7298.t1
PVITv1_T022560	GO:0071569	protein ufmylation	5529.89	0.42925	17.1769	P	scaffold-6263	1191	1771	-	581	166	scaffold-6263.g7298.t1
PVITv1_T006344	GO:0000166	nucleotide binding	596.965	0.913081	2.47416	F	scaffold-47557	1	621	-	621	206	scaffold-47557.g15175.t1
PVITv1_T006344	GO:0000460	maturation of 5.8S rRNA	777.582	0.341096	14.853	P	scaffold-47557	1	621	-	621	206	scaffold-47557.g15175.t1
PVITv1_T006344	GO:0005524	ATP binding	967.905	0.456541	4.01155	F	scaffold-47557	1	621	-	621	206	scaffold-47557.g15175.t1
PVITv1_T006344	GO:0016310	phosphorylation	745.954	0.621408	7.24381	P	scaffold-47557	1	621	-	621	206	scaffold-47557.g15175.t1
PVITv1_T033938	GO:0004660	protein farnesyltransferase activity	109.909	0.0842477	14.8986	F	scaffold-6907	1043	1948	+	906	302	scaffold-6907_gene2
PVITv1_T033938	GO:0008318	protein prenyltransferase activity	8190.77	0.70448	11.7512	F	scaffold-6907	1043	1948	+	906	302	scaffold-6907_gene2
PVITv1_T033938	GO:0016740	transferase activity	445.417	0.848278	2.54893	F	scaffold-6907	1043	1948	+	906	302	scaffold-6907_gene2
PVITv1_T033938	GO:0018342	protein prenylation	18890.6	0.782038	14.578	P	scaffold-6907	1043	1948	+	906	302	scaffold-6907_gene2
PVITv1_T019390	GO:0000166	nucleotide binding	648.347	0.349396	2.47416	F	scaffold-1596	7126	8677	-	1552	429	scaffold-1596.g2778.t1
PVITv1_T019390	GO:0003723	RNA binding	2289.13	0.171449	4.45055	F	scaffold-1596	7126	8677	-	1552	429	scaffold-1596.g2778.t1
PVITv1_T019390	GO:0004812	aminoacyl-tRNA ligase activity	1136.97	0.349396	5.95014	F	scaffold-1596	7126	8677	-	1552	429	scaffold-1596.g2778.t1
PVITv1_T019390	GO:0004831	tyrosine-tRNA ligase activity	1859.85	0.174698	9.73322	F	scaffold-1596	7126	8677	-	1552	429	scaffold-1596.g2778.t1
PVITv1_T019390	GO:0005524	ATP binding	1051.21	0.174698	4.01155	F	scaffold-1596	7126	8677	-	1552	429	scaffold-1596.g2778.t1
PVITv1_T019390	GO:0005737	cytoplasm	9803.63	1	3.26788	C	scaffold-1596	7126	8677	-	1552	429	scaffold-1596.g2778.t1
PVITv1_T019390	GO:0006412	translation	856.28	1	7.61601	P	scaffold-1596	7126	8677	-	1552	429	scaffold-1596.g2778.t1
PVITv1_T019390	GO:0006418	tRNA aminoacylation for protein translation	4436.05	0.80641	9.09543	P	scaffold-1596	7126	8677	-	1552	429	scaffold-1596.g2778.t1
PVITv1_T019390	GO:0006437	tyrosyl-tRNA aminoacylation	6234.74	0.403205	12.7834	P	scaffold-1596	7126	8677	-	1552	429	scaffold-1596.g2778.t1
PVITv1_T019390	GO:0016874	ligase activity	485.15	0.479155	4.60207	F	scaffold-1596	7126	8677	-	1552	429	scaffold-1596.g2778.t1
PVITv1_T025923	GO:0003676	nucleic acid binding	1067.58	0.495757	3.28399	F	scaffold-2599	3155	3574	-	420	140	mRNA_scaffold-2599_4
PVITv1_T025923	GO:0008270	zinc ion binding	1410.57	0.418655	5.4068	F	scaffold-2599	3155	3574	-	420	140	mRNA_scaffold-2599_4
PVITv1_T025923	GO:0015074	DNA integration	5707.59	0.898649	9.83475	P	scaffold-2599	3155	3574	-	420	140	mRNA_scaffold-2599_4
PVITv1_T012978	GO:0003777	microtubule motor activity	4783.16	0.873489	9.17256	F	scaffold-59927	1	482	-	482	129	scaffold-59927.g17320.t1
PVITv1_T012978	GO:0007018	microtubule-based movement	3362.64	0.466237	12.0811	P	scaffold-59927	1	482	-	482	129	scaffold-59927.g17320.t1
PVITv1_T012978	GO:0008152	metabolic process	146.583	0.533763	0.526637	P	scaffold-59927	1	482	-	482	129	scaffold-59927.g17320.t1
PVITv1_T016410	GO:0001510	RNA methylation	7455.43	0.496403	9.6618	P	scaffold-43978	704	2017	+	1314	364	scaffold-43978.g14577.t1
PVITv1_T016410	GO:0008168	methyltransferase activity	7441.5	1	4.7188	F	scaffold-43978	704	2017	+	1314	364	scaffold-43978.g14577.t1
PVITv1_T016410	GO:0009452	7-methylguanosine RNA capping	8766	0.496403	11.1979	P	scaffold-43978	704	2017	+	1314	364	scaffold-43978.g14577.t1
PVITv1_T016410	GO:0032797	SMN complex	7065.02	1	14.2156	C	scaffold-43978	704	2017	+	1314	364	scaffold-43978.g14577.t1
PVITv1_T014447	GO:0005524	ATP binding	756.528	0.475261	4.01155	F	scaffold-41491	2	328	+	327	108	scaffold-41491.g14165.t1
PVITv1_T014447	GO:0005739	mitochondrion	975.873	1	4.96789	C	scaffold-41491	2	328	+	327	108	scaffold-41491.g14165.t1
PVITv1_T014447	GO:0008033	tRNA processing	4515.55	1	8.73431	P	scaffold-41491	2	328	+	327	108	scaffold-41491.g14165.t1
PVITv1_T014447	GO:0016740	transferase activity	393.21	0.319137	2.54893	F	scaffold-41491	2	328	+	327	108	scaffold-41491.g14165.t1
PVITv1_T007598	GO:0004672	protein kinase activity	752.942	0.244784	5.54739	F	scaffold-5197	9691	11085	+	1395	465	scaffold-5197_gene3
PVITv1_T007598	GO:0005524	ATP binding	1700.69	0.249314	4.01155	F	scaffold-5197	9691	11085	+	1395	465	scaffold-5197_gene3
PVITv1_T007598	GO:0006468	protein phosphorylation	3579.2	0.483856	8.99056	P	scaffold-5197	9691	11085	+	1395	465	scaffold-5197_gene3
PVITv1_T007598	GO:0016301	kinase activity	683.833	0.505902	4.4276	F	scaffold-5197	9691	11085	+	1395	465	scaffold-5197_gene3
PVITv1_T007598	GO:0016310	phosphorylation	3281.51	1	7.24381	P	scaffold-5197	9691	11085	+	1395	465	scaffold-5197_gene3
PVITv1_T007598	GO:0016772	transferase activity, transferring phosphorus-containing groups	465.776	0.750686	3.43165	F	scaffold-5197	9691	11085	+	1395	465	scaffold-5197_gene3
PVITv1_T001302	GO:0005524	ATP binding	756.528	0.475261	4.01155	F	scaffold-55565	2	328	+	327	108	scaffold-55565.g16643.t1
PVITv1_T001302	GO:0005739	mitochondrion	975.873	1	4.96789	C	scaffold-55565	2	328	+	327	108	scaffold-55565.g16643.t1
PVITv1_T001302	GO:0008033	tRNA processing	4515.55	1	8.73431	P	scaffold-55565	2	328	+	327	108	scaffold-55565.g16643.t1
PVITv1_T001302	GO:0016740	transferase activity	393.21	0.319137	2.54893	F	scaffold-55565	2	328	+	327	108	scaffold-55565.g16643.t1
PVITv1_T031882	GO:0005216	ion channel activity	2041.53	1	6.78786	F	scaffold-8374	5148	5908	-	761	234	scaffold-8374.g8053.t1
PVITv1_T031882	GO:0005249	voltage-gated potassium channel activity	3744.46	0.531455	9.67691	F	scaffold-8374	5148	5908	-	761	234	scaffold-8374.g8053.t1
PVITv1_T031882	GO:0006810	transport	184.48	1	5.29128	P	scaffold-8374	5148	5908	-	761	234	scaffold-8374.g8053.t1
PVITv1_T031882	GO:0006811	ion transport	236.025	0.680946	6.76968	P	scaffold-8374	5148	5908	-	761	234	scaffold-8374.g8053.t1
PVITv1_T031882	GO:0006813	potassium ion transport	452.71	0.361892	10.0926	P	scaffold-8374	5148	5908	-	761	234	scaffold-8374.g8053.t1
PVITv1_T031882	GO:0016020	membrane	935.414	1	2.41741	C	scaffold-8374	5148	5908	-	761	234	scaffold-8374.g8053.t1
PVITv1_T031882	GO:0016021	integral component of membrane	1177.59	0.468545	3.91534	C	scaffold-8374	5148	5908	-	761	234	scaffold-8374.g8053.t1
PVITv1_T031882	GO:0034220	ion transmembrane transport	284.017	0.340473	8.14619	P	scaffold-8374	5148	5908	-	761	234	scaffold-8374.g8053.t1
PVITv1_T031882	GO:0055085	transmembrane transport	252.035	0.5	7.22889	P	scaffold-8374	5148	5908	-	761	234	scaffold-8374.g8053.t1
PVITv1_T031882	GO:0071805	potassium ion transmembrane transport	495.265	0.180946	11.0413	P	scaffold-8374	5148	5908	-	761	234	scaffold-8374.g8053.t1
PVITv1_T004124	GO:0003824	catalytic activity	1887.66	0.827617	1.42297	F	scaffold-559	24912	26366	-	1455	372	scaffold-559.g1468.t1
PVITv1_T004124	GO:0005739	mitochondrion	1007.64	0.333333	4.96789	C	scaffold-559	24912	26366	-	1455	372	scaffold-559.g1468.t1
PVITv1_T004124	GO:0005829	cytosol	3020.83	0.333333	7.44665	C	scaffold-559	24912	26366	-	1455	372	scaffold-559.g1468.t1
PVITv1_T004124	GO:0008152	metabolic process	556.196	0.787897	0.526637	P	scaffold-559	24912	26366	-	1455	372	scaffold-559.g1468.t1
PVITv1_T004124	GO:0008660	1-aminocyclopropane-1-carboxylate deaminase activity	2708.59	0.179826	12.3766	F	scaffold-559	24912	26366	-	1455	372	scaffold-559.g1468.t1
PVITv1_T004124	GO:0009507	chloroplast	1314.56	0.333333	6.48102	C	scaffold-559	24912	26366	-	1455	372	scaffold-559.g1468.t1
PVITv1_T004124	GO:0009693	ethylene biosynthetic process	4194.97	0.212103	16.2516	P	scaffold-559	24912	26366	-	1455	372	scaffold-559.g1468.t1
PVITv1_T004124	GO:0019148	D-cysteine desulfhydrase activity	2391.86	0.172383	11.4013	F	scaffold-559	24912	26366	-	1455	372	scaffold-559.g1468.t1
PVITv1_T004124	GO:0019447	D-cysteine catabolic process	4858.22	0.212103	18.821	P	scaffold-559	24912	26366	-	1455	372	scaffold-559.g1468.t1
PVITv1_T004124	GO:0046686	response to cadmium ion	3451.58	0.212103	13.3716	P	scaffold-559	24912	26366	-	1455	372	scaffold-559.g1468.t1
PVITv1_T004124	GO:0050897	cobalt ion binding	1946.95	0.172383	9.28057	F	scaffold-559	24912	26366	-	1455	372	scaffold-559.g1468.t1
PVITv1_T024498	GO:0003723	RNA binding	3486.51	0.965725	4.45055	F	scaffold-4697	5466	5852	-	387	129	mRNA_scaffold-4697_4
PVITv1_T024498	GO:0005730	nucleolus	1743.68	0.449221	9.14327	C	scaffold-4697	5466	5852	-	387	129	mRNA_scaffold-4697_4
PVITv1_T024498	GO:0030529	ribonucleoprotein complex	936.955	0.45762	4.91309	C	scaffold-4697	5466	5852	-	387	129	mRNA_scaffold-4697_4
PVITv1_T024498	GO:0042254	ribosome biogenesis	7357.64	0.945539	9.07995	P	scaffold-4697	5466	5852	-	387	129	mRNA_scaffold-4697_4
PVITv1_T011090	GO:0003676	nucleic acid binding	1094.93	0.27329	3.28399	F	scaffold-46830	2	1039	+	1038	346	scaffold-46830.g15057.t1
PVITv1_T011090	GO:0005634	nucleus	1292.62	1	5.7005	C	scaffold-46830	2	1039	+	1038	346	scaffold-46830.g15057.t1
PVITv1_T011090	GO:0008270	zinc ion binding	677.933	0.27329	5.4068	F	scaffold-46830	2	1039	+	1038	346	scaffold-46830.g15057.t1
PVITv1_T011090	GO:0043581	mycelium development	3491.23	1	15.8567	P	scaffold-46830	2	1039	+	1038	346	scaffold-46830.g15057.t1
PVITv1_T011090	GO:0046872	metal ion binding	1292.22	0.72671	3.53659	F	scaffold-46830	2	1039	+	1038	346	scaffold-46830.g15057.t1
PVITv1_T006618	GO:0000184	nuclear-transcribed mRNA catabolic process, nonsense-mediated decay	986.807	1	14.9504	P	scaffold-809	17565	19021	-	1457	241	mRNA_scaffold-809_7
PVITv1_T006618	GO:0008270	zinc ion binding	926.224	0.5	5.4068	F	scaffold-809	17565	19021	-	1457	241	mRNA_scaffold-809_7
PVITv1_T006618	GO:0046872	metal ion binding	605.843	1	3.53659	F	scaffold-809	17565	19021	-	1457	241	mRNA_scaffold-809_7
PVITv1_T009250	GO:0016021	integral component of membrane	133.19	0.531227	3.91534	C	scaffold-16658	2	600	+	599	151	scaffold-16658.g9833.t1
PVITv1_T009250	GO:0050770	regulation of axonogenesis	314.46	0.351737	13.5447	P	scaffold-16658	2	600	+	599	151	scaffold-16658.g9833.t1
PVITv1_T010842	GO:0003824	catalytic activity	426.891	0.8	1.42297	F	scaffold-47140	2	1090	+	1089	362	scaffold-47140.g15110.t1
PVITv1_T010842	GO:0004721	phosphoprotein phosphatase activity	2334.7	0.4	7.78233	F	scaffold-47140	2	1090	+	1089	362	scaffold-47140.g15110.t1
PVITv1_T010842	GO:0004722	protein serine/threonine phosphatase activity	3149.43	0.2	10.4981	F	scaffold-47140	2	1090	+	1089	362	scaffold-47140.g15110.t1
PVITv1_T010842	GO:0006486	protein glycosylation	32448.4	0.953351	11.9005	P	scaffold-47140	2	1090	+	1089	362	scaffold-47140.g15110.t1
PVITv1_T010842	GO:0016787	hydrolase activity	772.41	0.6	2.5747	F	scaffold-47140	2	1090	+	1089	362	scaffold-47140.g15110.t1
PVITv1_T010842	GO:0046872	metal ion binding	2121.95	0.2	3.53659	F	scaffold-47140	2	1090	+	1089	362	scaffold-47140.g15110.t1
PVITv1_T038975	GO:0000122	negative regulation of transcription from RNA polymerase II promoter	271.112	0.159777	12.6311	P	scaffold-2864	2	435	+	434	116	scaffold-2864.g3949.t1
PVITv1_T038975	GO:0004402	histone acetyltransferase activity	370.318	0.176387	10.8503	F	scaffold-2864	2	435	+	434	116	scaffold-2864.g3949.t1
PVITv1_T038975	GO:0005634	nucleus	2674.24	1	5.7005	C	scaffold-2864	2	435	+	434	116	scaffold-2864.g3949.t1
PVITv1_T038975	GO:0016740	transferase activity	173.989	0.52916	2.54893	F	scaffold-2864	2	435	+	434	116	scaffold-2864.g3949.t1
PVITv1_T038975	GO:0016746	transferase activity, transferring acyl groups	165.809	0.352773	4.8582	F	scaffold-2864	2	435	+	434	116	scaffold-2864.g3949.t1
PVITv1_T038975	GO:0016787	hydrolase activity	666.749	0.47084	2.5747	F	scaffold-2864	2	435	+	434	116	scaffold-2864.g3949.t1
PVITv1_T038975	GO:0030308	negative regulation of cell growth	301.542	0.159777	14.0489	P	scaffold-2864	2	435	+	434	116	scaffold-2864.g3949.t1
PVITv1_T038975	GO:0045892	negative regulation of transcription, DNA-templated	224.013	0.319553	10.4368	P	scaffold-2864	2	435	+	434	116	scaffold-2864.g3949.t1
PVITv1_T038975	GO:0070370	cellular heat acclimation	1128.08	0.159777	17.5191	P	scaffold-2864	2	435	+	434	116	scaffold-2864.g3949.t1
PVITv1_T006346	GO:0000166	nucleotide binding	113.818	0.343849	2.47416	F	scaffold-47555	1	320	-	320	106	scaffold-47555.g15174.t1
PVITv1_T006346	GO:0005524	ATP binding	189.983	0.173173	4.01155	F	scaffold-47555	1	320	-	320	106	scaffold-47555.g15174.t1
PVITv1_T006346	GO:0006200	ATP catabolic process	300.552	0.202973	8.26727	P	scaffold-47555	1	320	-	320	106	scaffold-47555.g15174.t1
PVITv1_T006346	GO:0006508	proteolysis	599.826	0.249197	8.23363	P	scaffold-47555	1	320	-	320	106	scaffold-47555.g15174.t1
PVITv1_T006346	GO:0017111	nucleoside-triphosphatase activity	202.157	0.237151	3.88042	F	scaffold-47555	1	320	-	320	106	scaffold-47555.g15174.t1
PVITv1_T006346	GO:0030163	protein catabolic process	164.591	0.202973	10.0858	P	scaffold-47555	1	320	-	320	106	scaffold-47555.g15174.t1
PVITv1_T011004	GO:0001726	ruffle	109.056	0.132115	11.4249	C	scaffold-16404	1	519	-	519	145	scaffold-16404.g9788.t1
PVITv1_T011004	GO:0004725	protein tyrosine phosphatase activity	635.457	0.302264	8.52393	F	scaffold-16404	1	519	-	519	145	scaffold-16404.g9788.t1
PVITv1_T011004	GO:0005770	late endosome	104.547	0.132115	10.9526	C	scaffold-16404	1	519	-	519	145	scaffold-16404.g9788.t1
PVITv1_T011004	GO:0016311	dephosphorylation	1089	0.883539	9.61143	P	scaffold-16404	1	519	-	519	145	scaffold-16404.g9788.t1
PVITv1_T011004	GO:0016791	phosphatase activity	523.106	0.654412	6.59968	F	scaffold-16404	1	519	-	519	145	scaffold-16404.g9788.t1
PVITv1_T011004	GO:0030175	filopodium	115.585	0.132115	12.109	C	scaffold-16404	1	519	-	519	145	scaffold-16404.g9788.t1
PVITv1_T011004	GO:0031674	I band	109.59	0.132115	11.4809	C	scaffold-16404	1	519	-	519	145	scaffold-16404.g9788.t1
PVITv1_T011004	GO:0035335	peptidyl-tyrosine dephosphorylation	1231.23	0.419914	11.5537	P	scaffold-16404	1	519	-	519	145	scaffold-16404.g9788.t1
PVITv1_T011004	GO:0046872	metal ion binding	427.825	0.239956	3.53659	F	scaffold-16404	1	519	-	519	145	scaffold-16404.g9788.t1
PVITv1_T035420	GO:0001104	RNA polymerase II transcription cofactor activity	8924.11	1	10.1358	F	scaffold-61483	389	893	+	505	138	scaffold-61483_gene1
PVITv1_T035420	GO:0006357	regulation of transcription from RNA polymerase II promoter	2380.62	0.5	10.8154	P	scaffold-61483	389	893	+	505	138	scaffold-61483_gene1
PVITv1_T035420	GO:0006366	transcription from RNA polymerase II promoter	2231.73	1	10.139	P	scaffold-61483	389	893	+	505	138	scaffold-61483_gene1
PVITv1_T035420	GO:0016592	mediator complex	9092.44	1	10.3269	C	scaffold-61483	389	893	+	505	138	scaffold-61483_gene1
PVITv1_T000704	GO:0004553	hydrolase activity, hydrolyzing O-glycosyl compounds	1687.53	0.948345	6.13682	F	scaffold-6680	2	392	+	391	130	scaffold-6680.g7468.t1
PVITv1_T000704	GO:0030245	cellulose catabolic process	4087.24	1	14.0957	P	scaffold-6680	2	392	+	391	130	scaffold-6680.g7468.t1
PVITv1_T013925	GO:0003676	nucleic acid binding	323.806	0.550508	3.28399	F	scaffold-3173	1781	1990	+	210	70	mRNA_scaffold-3173_1
PVITv1_T013925	GO:0008270	zinc ion binding	279.931	0.350962	5.4068	F	scaffold-3173	1781	1990	+	210	70	mRNA_scaffold-3173_1
PVITv1_T013925	GO:0015074	DNA integration	1705.77	0.96836	9.83475	P	scaffold-3173	1781	1990	+	210	70	mRNA_scaffold-3173_1
PVITv1_T023777	GO:0006511	ubiquitin-dependent protein catabolic process	11093.7	1	11.4933	P	scaffold-6107	1827	2456	-	630	210	scaffold-6107_gene1
PVITv1_T023777	GO:0008270	zinc ion binding	4380.55	0.839379	5.4068	F	scaffold-6107	1827	2456	-	630	210	scaffold-6107_gene1
PVITv1_T023544	GO:0004721	phosphoprotein phosphatase activity	2112.48	0.318414	7.78233	F	scaffold-12849	2	463	+	462	153	scaffold-12849.g9098.t1
PVITv1_T023544	GO:0005509	calcium ion binding	508.49	0.141808	7.43825	F	scaffold-12849	2	463	+	462	153	scaffold-12849.g9098.t1
PVITv1_T023544	GO:0005634	nucleus	1037.26	0.42488	5.7005	C	scaffold-12849	2	463	+	462	153	scaffold-12849.g9098.t1
PVITv1_T023544	GO:0005737	cytoplasm	594.623	0.57512	3.26788	C	scaffold-12849	2	463	+	462	153	scaffold-12849.g9098.t1
PVITv1_T023544	GO:0006470	protein dephosphorylation	1319.51	0.376275	10.839	P	scaffold-12849	2	463	+	462	153	scaffold-12849.g9098.t1
PVITv1_T023544	GO:0008152	metabolic process	100.575	0.796002	0.526637	P	scaffold-12849	2	463	+	462	153	scaffold-12849.g9098.t1
PVITv1_T023544	GO:0016311	dephosphorylation	657.208	0.586139	9.61143	P	scaffold-12849	2	463	+	462	153	scaffold-12849.g9098.t1
PVITv1_T023544	GO:0016787	hydrolase activity	722.079	0.626602	2.5747	F	scaffold-12849	2	463	+	462	153	scaffold-12849.g9098.t1
PVITv1_T023544	GO:0043123	positive regulation of I-kappaB kinase/NF-kappaB signaling	196.098	0.0648623	14.0619	P	scaffold-12849	2	463	+	462	153	scaffold-12849.g9098.t1
PVITv1_T037606	GO:0008270	zinc ion binding	387.783	0.434622	5.4068	F	scaffold-52796	42	347	+	306	102	mRNA_scaffold-52796_1
PVITv1_T037606	GO:0016311	dephosphorylation	343.297	0.564928	9.61143	P	scaffold-52796	42	347	+	306	102	mRNA_scaffold-52796_1
PVITv1_T037606	GO:0030036	actin cytoskeleton organization	157.11	0.217536	10.8668	P	scaffold-52796	42	347	+	306	102	mRNA_scaffold-52796_1
PVITv1_T037606	GO:0035335	peptidyl-tyrosine dephosphorylation	412.671	0.282464	11.5537	P	scaffold-52796	42	347	+	306	102	mRNA_scaffold-52796_1
PVITv1_T037606	GO:0046872	metal ion binding	326.393	0.927645	3.53659	F	scaffold-52796	42	347	+	306	102	mRNA_scaffold-52796_1
PVITv1_T037606	GO:0071203	WASH complex	4112.33	1	11.6495	C	scaffold-52796	42	347	+	306	102	mRNA_scaffold-52796_1
PVITv1_T020563	GO:0005605	basal lamina	189.481	0.267914	12.1471	C	scaffold-5226	256	999	-	744	248	scaffold-5226.g6733.t1
PVITv1_T020563	GO:0005615	extracellular space	145.405	0.137594	8.80167	C	scaffold-5226	256	999	-	744	248	scaffold-5226.g6733.t1
PVITv1_T020563	GO:0006508	proteolysis	146.027	0.103255	8.23363	P	scaffold-5226	256	999	-	744	248	scaffold-5226.g6733.t1
PVITv1_T020563	GO:0007213	G-protein coupled acetylcholine receptor signaling pathway	206.961	0.113728	15.1567	P	scaffold-5226	256	999	-	744	248	scaffold-5226.g6733.t1
PVITv1_T020563	GO:0007528	neuromuscular junction development	116.718	0.131902	14.74	P	scaffold-5226	256	999	-	744	248	scaffold-5226.g6733.t1
PVITv1_T020563	GO:0008233	peptidase activity	264.246	0.318355	4.38415	F	scaffold-5226	256	999	-	744	248	scaffold-5226.g6733.t1
PVITv1_T020563	GO:0009986	cell surface	150.33	0.137594	9.09978	C	scaffold-5226	256	999	-	744	248	scaffold-5226.g6733.t1
PVITv1_T020563	GO:0030548	acetylcholine receptor regulator activity	322.115	0.203341	13.1938	F	scaffold-5226	256	999	-	744	248	scaffold-5226.g6733.t1
PVITv1_T020563	GO:0043113	receptor clustering	158.028	0.128416	15.5133	P	scaffold-5226	256	999	-	744	248	scaffold-5226.g6733.t1
PVITv1_T020563	GO:0043236	laminin binding	536.842	0.350646	12.7515	F	scaffold-5226	256	999	-	744	248	scaffold-5226.g6733.t1
PVITv1_T020563	GO:0045202	synapse	150.718	0.137594	9.12326	C	scaffold-5226	256	999	-	744	248	scaffold-5226.g6733.t1
PVITv1_T003661	GO:0004872	receptor activity	629.781	0.234551	5.71286	F	scaffold-21858	1	442	-	442	128	scaffold-21858.g10824.t1
PVITv1_T003661	GO:0006810	transport	425.266	0.693831	5.29128	P	scaffold-21858	1	442	-	442	128	scaffold-21858.g10824.t1
PVITv1_T003661	GO:0007275	multicellular organismal development	1076.41	0.306169	7.4803	P	scaffold-21858	1	442	-	442	128	scaffold-21858.g10824.t1
PVITv1_T003661	GO:0016020	membrane	284.046	1	2.41741	C	scaffold-21858	1	442	-	442	128	scaffold-21858.g10824.t1
PVITv1_T003661	GO:0016021	integral component of membrane	460.052	0.5	3.91534	C	scaffold-21858	1	442	-	442	128	scaffold-21858.g10824.t1
PVITv1_T003661	GO:0022857	transmembrane transporter activity	134.592	0.529022	3.15251	F	scaffold-21858	1	442	-	442	128	scaffold-21858.g10824.t1
PVITv1_T003661	GO:0022891	substrate-specific transmembrane transporter activity	156.032	0.265767	3.65468	F	scaffold-21858	1	442	-	442	128	scaffold-21858.g10824.t1
PVITv1_T003661	GO:0055085	transmembrane transport	580.994	0.343637	7.22889	P	scaffold-21858	1	442	-	442	128	scaffold-21858.g10824.t1
PVITv1_T006892	GO:0003333	amino acid transmembrane transport	6636.22	0.9257	10.3673	P	scaffold-24791	1	383	-	383	127	scaffold-24791.g11362.t1
PVITv1_T006892	GO:0015171	amino acid transmembrane transporter activity	4806.49	0.961417	6.6927	F	scaffold-24791	1	383	-	383	127	scaffold-24791.g11362.t1
PVITv1_T006892	GO:0016020	membrane	451.446	1	2.41741	C	scaffold-24791	1	383	-	383	127	scaffold-24791.g11362.t1
PVITv1_T006892	GO:0016021	integral component of membrane	731.179	0.5	3.91534	C	scaffold-24791	1	383	-	383	127	scaffold-24791.g11362.t1
PVITv1_T006885	GO:0005524	ATP binding	2848.2	1	4.01155	F	scaffold-45316	2	505	+	504	168	scaffold-45316.g14792.t1
PVITv1_T006885	GO:0005694	chromosome	4690.63	1	6.60652	C	scaffold-45316	2	505	+	504	168	scaffold-45316.g14792.t1
PVITv1_T006885	GO:0051276	chromosome organization	6941.08	1	9.77617	P	scaffold-45316	2	505	+	504	168	scaffold-45316.g14792.t1
PVITv1_T019212	GO:0006508	proteolysis	1854.45	0.933962	8.23363	P	scaffold-48731	1391	2038	-	648	216	mRNA_scaffold-48731_3
PVITv1_T019212	GO:0006511	ubiquitin-dependent protein catabolic process	2588.62	0.5	11.4933	P	scaffold-48731	1391	2038	-	648	216	mRNA_scaffold-48731_3
PVITv1_T019212	GO:0008233	peptidase activity	214.409	0.495309	4.38415	F	scaffold-48731	1391	2038	-	648	216	mRNA_scaffold-48731_3
PVITv1_T019212	GO:0008234	cysteine-type peptidase activity	382.453	0.170773	7.82024	F	scaffold-48731	1391	2038	-	648	216	mRNA_scaffold-48731_3
PVITv1_T019212	GO:0008242	omega peptidase activity	398.84	0.153764	10.0593	F	scaffold-48731	1391	2038	-	648	216	mRNA_scaffold-48731_3
PVITv1_T019212	GO:0008270	zinc ion binding	500.218	0.165653	5.4068	F	scaffold-48731	1391	2038	-	648	216	mRNA_scaffold-48731_3
PVITv1_T019212	GO:0016787	hydrolase activity	125.917	0.666081	2.5747	F	scaffold-48731	1391	2038	-	648	216	mRNA_scaffold-48731_3
PVITv1_T019212	GO:0046872	metal ion binding	327.193	0.331306	3.53659	F	scaffold-48731	1391	2038	-	648	216	mRNA_scaffold-48731_3
PVITv1_T014834	GO:0003676	nucleic acid binding	1736.67	0.566209	3.28399	F	scaffold-42471	131	715	-	585	195	scaffold-42471.g14313.t1
PVITv1_T014834	GO:0008270	zinc ion binding	651.921	0.239743	5.4068	F	scaffold-42471	131	715	-	585	195	scaffold-42471.g14313.t1
PVITv1_T014834	GO:0015074	DNA integration	9185.46	1	9.83475	P	scaffold-42471	131	715	-	585	195	scaffold-42471.g14313.t1
PVITv1_T014834	GO:0046872	metal ion binding	279.358	0.433791	3.53659	F	scaffold-42471	131	715	-	585	195	scaffold-42471.g14313.t1
PVITv1_T013509	GO:0000166	nucleotide binding	432.589	0.631419	2.47416	F	scaffold-60244	2	358	+	357	118	scaffold-60244.g17379.t1
PVITv1_T013509	GO:0003924	GTPase activity	1182.79	0.305552	6.76491	F	scaffold-60244	2	358	+	357	118	scaffold-60244.g17379.t1
PVITv1_T013509	GO:0005525	GTP binding	1141.48	0.325867	6.12163	F	scaffold-60244	2	358	+	357	118	scaffold-60244.g17379.t1
PVITv1_T013509	GO:0005829	cytosol	641.353	1	7.44665	C	scaffold-60244	2	358	+	357	118	scaffold-60244.g17379.t1
PVITv1_T013509	GO:0006184	GTP catabolic process	4463.31	0.828997	9.40898	P	scaffold-60244	2	358	+	357	118	scaffold-60244.g17379.t1
PVITv1_T008847	GO:0003676	nucleic acid binding	229.575	0.538206	3.28399	F	scaffold-19407	276	455	+	180	60	mRNA_scaffold-19407_1
PVITv1_T008847	GO:0008270	zinc ion binding	129.427	0.265577	5.4068	F	scaffold-19407	276	455	+	180	60	mRNA_scaffold-19407_1
PVITv1_T008847	GO:0015074	DNA integration	1019.25	0.817702	9.83475	P	scaffold-19407	276	455	+	180	60	mRNA_scaffold-19407_1
PVITv1_T037256	GO:0004252	serine-type endopeptidase activity	605.411	0.833887	7.05783	F	scaffold-6702	2	157	+	156	52	scaffold-6702.g7476.t1
PVITv1_T037256	GO:0006508	proteolysis	1015.68	1	8.23363	P	scaffold-6702	2	157	+	156	52	scaffold-6702.g7476.t1
PVITv1_T008784	GO:0005506	iron ion binding	100.719	0.109498	5.62969	F	scaffold-12011	9	656	-	648	216	scaffold-12011.g8896.t1
PVITv1_T008784	GO:0008152	metabolic process	392.557	0.98411	0.526637	P	scaffold-12011	9	656	-	648	216	scaffold-12011.g8896.t1
PVITv1_T008784	GO:0031418	L-ascorbic acid binding	193.755	0.109498	10.0526	F	scaffold-12011	9	656	-	648	216	scaffold-12011.g8896.t1
PVITv1_T008784	GO:0055114	oxidation-reduction process	281.747	0.240033	6.6684	P	scaffold-12011	9	656	-	648	216	scaffold-12011.g8896.t1
PVITv1_T024691	GO:0004252	serine-type endopeptidase activity	605.411	0.833887	7.05783	F	scaffold-58040	2	157	+	156	52	scaffold-58040.g17030.t1
PVITv1_T024691	GO:0006508	proteolysis	1015.68	1	8.23363	P	scaffold-58040	2	157	+	156	52	scaffold-58040.g17030.t1
PVITv1_T010278	GO:0003676	nucleic acid binding	136.75	0.5	3.28399	F	scaffold-747	276	1186	-	911	234	scaffold-747.g1706.t1
PVITv1_T010278	GO:0008270	zinc ion binding	225.146	0.5	5.4068	F	scaffold-747	276	1186	-	911	234	scaffold-747.g1706.t1
PVITv1_T036432	GO:0016021	integral component of membrane	1632.65	1	3.91534	C	scaffold-29279	2	706	+	705	234	scaffold-29279.g12145.t1
PVITv1_T024760	GO:0003824	catalytic activity	190.442	1	1.42297	F	scaffold-59388	2	243	+	242	80	scaffold-59388.g17238.t1
PVITv1_T024760	GO:0004555	alpha,alpha-trehalase activity	1368.27	0.493136	10.2236	F	scaffold-59388	2	243	+	242	80	scaffold-59388.g17238.t1
PVITv1_T024760	GO:0005991	trehalose metabolic process	3141.66	0.986451	11.8876	P	scaffold-59388	2	243	+	242	80	scaffold-59388.g17238.t1
PVITv1_T021411	GO:0016020	membrane	1813.06	1	2.41741	C	scaffold-199	411	2326	-	1916	508	scaffold-199.g775.t2
PVITv1_T021411	GO:0016021	integral component of membrane	2936.5	0.5	3.91534	C	scaffold-199	411	2326	-	1916	508	scaffold-199.g775.t2
PVITv1_T021411	GO:0030554	adenyl nucleotide binding	11925.3	1	3.97509	F	scaffold-199	411	2326	-	1916	508	scaffold-199.g775.t2
PVITv1_T024452	GO:0003735	structural constituent of ribosome	5146.45	1	5.73747	F	scaffold-5912	7352	8031	+	680	132	scaffold-5912.g7175.t1
PVITv1_T024452	GO:0005622	intracellular	822.172	0.984483	2.00439	C	scaffold-5912	7352	8031	+	680	132	scaffold-5912.g7175.t1
PVITv1_T024452	GO:0005840	ribosome	2214.71	0.49616	5.58249	C	scaffold-5912	7352	8031	+	680	132	scaffold-5912.g7175.t1
PVITv1_T024452	GO:0006412	translation	6493.84	0.983433	7.61601	P	scaffold-5912	7352	8031	+	680	132	scaffold-5912.g7175.t1
PVITv1_T008154	GO:0003824	catalytic activity	605.27	0.814325	1.42297	F	scaffold-5177	1899	3278	+	1380	460	scaffold-5177.g6686.t1
PVITv1_T008154	GO:0004672	protein kinase activity	256.055	0.356496	5.54739	F	scaffold-5177	1899	3278	+	1380	460	scaffold-5177.g6686.t1
PVITv1_T008154	GO:0004674	protein serine/threonine kinase activity	859.782	0.160168	7.02305	F	scaffold-5177	1899	3278	+	1380	460	scaffold-5177.g6686.t1
PVITv1_T008154	GO:0004713	protein tyrosine kinase activity	405.858	0.0979797	8.85909	F	scaffold-5177	1899	3278	+	1380	460	scaffold-5177.g6686.t1
PVITv1_T008154	GO:0005524	ATP binding	1706.34	0.162253	4.01155	F	scaffold-5177	1899	3278	+	1380	460	scaffold-5177.g6686.t1
PVITv1_T008154	GO:0006468	protein phosphorylation	5043.14	0.684113	8.99056	P	scaffold-5177	1899	3278	+	1380	460	scaffold-5177.g6686.t1
PVITv1_T008154	GO:0016301	kinase activity	255.204	0.466397	4.4276	F	scaffold-5177	1899	3278	+	1380	460	scaffold-5177.g6686.t1
PVITv1_T008154	GO:0016310	phosphorylation	1864.24	0.973028	7.24381	P	scaffold-5177	1899	3278	+	1380	460	scaffold-5177.g6686.t1
PVITv1_T008154	GO:0016772	transferase activity, transferring phosphorus-containing groups	431.124	0.62865	3.43165	F	scaffold-5177	1899	3278	+	1380	460	scaffold-5177.g6686.t1
PVITv1_T008154	GO:0018108	peptidyl-tyrosine phosphorylation	2341.15	0.257574	11.4454	P	scaffold-5177	1899	3278	+	1380	460	scaffold-5177.g6686.t1
PVITv1_T036878	GO:0000166	nucleotide binding	508.746	0.381884	2.47416	F	scaffold-3423	93	1266	+	1174	375	mRNA_scaffold-3423_1
PVITv1_T036878	GO:0003777	microtubule motor activity	6402.11	0.232654	9.17256	F	scaffold-3423	93	1266	+	1174	375	mRNA_scaffold-3423_1
PVITv1_T036878	GO:0005524	ATP binding	1526.63	0.220098	4.01155	F	scaffold-3423	93	1266	+	1174	375	mRNA_scaffold-3423_1
PVITv1_T036878	GO:0006200	ATP catabolic process	7964.36	0.32112	8.26727	P	scaffold-3423	93	1266	+	1174	375	mRNA_scaffold-3423_1
PVITv1_T036878	GO:0007018	microtubule-based movement	12302.4	0.33944	12.0811	P	scaffold-3423	93	1266	+	1174	375	mRNA_scaffold-3423_1
PVITv1_T036878	GO:0008152	metabolic process	536.285	0.66056	0.526637	P	scaffold-3423	93	1266	+	1174	375	mRNA_scaffold-3423_1
PVITv1_T036878	GO:0016887	ATPase activity	1749.99	0.220098	4.59848	F	scaffold-3423	93	1266	+	1174	375	mRNA_scaffold-3423_1
PVITv1_T036878	GO:0017111	nucleoside-triphosphatase activity	797.905	0.614538	3.88042	F	scaffold-3423	93	1266	+	1174	375	mRNA_scaffold-3423_1
PVITv1_T036878	GO:0030286	dynein complex	32905.3	1	10.9684	C	scaffold-3423	93	1266	+	1174	375	mRNA_scaffold-3423_1
PVITv1_T034530	GO:0004672	protein kinase activity	154.247	0.143702	5.54739	F	scaffold-61374	2	860	+	859	264	scaffold-61374.g17607.t1
PVITv1_T034530	GO:0005524	ATP binding	112.119	0.143702	4.01155	F	scaffold-61374	2	860	+	859	264	scaffold-61374.g17607.t1
PVITv1_T034530	GO:0006468	protein phosphorylation	3479.24	1	8.99056	P	scaffold-61374	2	860	+	859	264	scaffold-61374.g17607.t1
PVITv1_T034530	GO:0009055	electron carrier activity	283.703	0.142224	5.20816	F	scaffold-61374	2	860	+	859	264	scaffold-61374.g17607.t1
PVITv1_T034530	GO:0051536	iron-sulfur cluster binding	142.844	0.284448	5.24457	F	scaffold-61374	2	860	+	859	264	scaffold-61374.g17607.t1
PVITv1_T034530	GO:0051537	2 iron, 2 sulfur cluster binding	203.584	0.142224	7.47469	F	scaffold-61374	2	860	+	859	264	scaffold-61374.g17607.t1
PVITv1_T005050	GO:0005739	mitochondrion	2341.93	0.493508	4.96789	C	scaffold-22810	40	579	+	540	180	mRNA_scaffold-22810_1
PVITv1_T005050	GO:0016740	transferase activity	405.41	0.166506	2.54893	F	scaffold-22810	40	579	+	540	180	mRNA_scaffold-22810_1
PVITv1_T005050	GO:0016874	ligase activity	423.151	0.760285	4.60207	F	scaffold-22810	40	579	+	540	180	mRNA_scaffold-22810_1
PVITv1_T005050	GO:0016884	carbon-nitrogen ligase activity, with glutamine as amido-N-donor	686.335	0.489761	7.4644	F	scaffold-22810	40	579	+	540	180	mRNA_scaffold-22810_1
PVITv1_T005050	GO:0030956	glutamyl-tRNA(Gln) amidotransferase complex	5780.27	0.480523	12.5929	C	scaffold-22810	40	579	+	540	180	mRNA_scaffold-22810_1
PVITv1_T005050	GO:0032543	mitochondrial translation	5511.55	0.437068	14.8704	P	scaffold-22810	40	579	+	540	180	mRNA_scaffold-22810_1
PVITv1_T005050	GO:0050567	glutaminyl-tRNA synthase (glutamine-hydrolyzing) activity	580.62	0.219238	9.61456	F	scaffold-22810	40	579	+	540	180	mRNA_scaffold-22810_1
PVITv1_T005050	GO:0070681	glutaminyl-tRNAGln biosynthesis via transamidation	6451.09	0.437068	15.4517	P	scaffold-22810	40	579	+	540	180	mRNA_scaffold-22810_1
PVITv1_T002239	GO:0044458	motile cilium assembly	2343.78	1	17.0591	P	scaffold-425	16019	16856	-	838	76	mRNA_scaffold-425_4
PVITv1_T006774	GO:0003743	translation initiation factor activity	1223.25	0.245429	8.0599	F	scaffold-25725	2	404	+	403	133	scaffold-25725.g11539.t1
PVITv1_T006774	GO:0005737	cytoplasm	168.363	0.933477	3.26788	C	scaffold-25725	2	404	+	403	133	scaffold-25725.g11539.t1
PVITv1_T006774	GO:0005851	eukaryotic translation initiation factor 2B complex	715.251	0.466739	13.8828	C	scaffold-25725	2	404	+	403	133	scaffold-25725.g11539.t1
PVITv1_T006774	GO:0006413	translational initiation	1750.32	0.227531	10.7816	P	scaffold-25725	2	404	+	403	133	scaffold-25725.g11539.t1
PVITv1_T006774	GO:0009058	biosynthetic process	1357.94	0.751253	3.21778	P	scaffold-25725	2	404	+	403	133	scaffold-25725.g11539.t1
PVITv1_T006774	GO:0016779	nucleotidyltransferase activity	2335.97	0.580319	4.96751	F	scaffold-25725	2	404	+	403	133	scaffold-25725.g11539.t1
PVITv1_T024857	GO:0005509	calcium ion binding	1922.15	0.794594	7.43825	F	scaffold-3579	317	2740	-	2424	617	mRNA_scaffold-3579_1
PVITv1_T024857	GO:0005768	endosome	184.761	0.17007	9.23769	C	scaffold-3579	317	2740	-	2424	617	mRNA_scaffold-3579_1
PVITv1_T024857	GO:0005773	vacuole	420.354	0.17007	8.61356	C	scaffold-3579	317	2740	-	2424	617	mRNA_scaffold-3579_1
PVITv1_T024857	GO:0005783	endoplasmic reticulum	335.511	0.244895	7.89748	C	scaffold-3579	317	2740	-	2424	617	mRNA_scaffold-3579_1
PVITv1_T024857	GO:0005802	trans-Golgi network	514.375	0.17007	10.5402	C	scaffold-3579	317	2740	-	2424	617	mRNA_scaffold-3579_1
PVITv1_T024857	GO:0005886	plasma membrane	328.534	0.244895	4.56385	C	scaffold-3579	317	2740	-	2424	617	mRNA_scaffold-3579_1
PVITv1_T024857	GO:0006623	protein targeting to vacuole	838.882	0.409725	15.1865	P	scaffold-3579	317	2740	-	2424	617	mRNA_scaffold-3579_1
PVITv1_T024857	GO:0006896	Golgi to vacuole transport	329.401	0.241803	17.1216	P	scaffold-3579	317	2740	-	2424	617	mRNA_scaffold-3579_1
PVITv1_T024857	GO:0007034	vacuolar transport	272.489	0.893331	14.1634	P	scaffold-3579	317	2740	-	2424	617	mRNA_scaffold-3579_1
PVITv1_T024857	GO:0009940	amino-terminal vacuolar sorting propeptide binding	516.782	0.109126	16.1105	F	scaffold-3579	317	2740	-	2424	617	mRNA_scaffold-3579_1
PVITv1_T014674	GO:0000166	nucleotide binding	113.362	0.688656	2.47416	F	scaffold-31543	23	1579	-	1557	472	scaffold-31543.g12509.t1
PVITv1_T014674	GO:0004345	glucose-6-phosphate dehydrogenase activity	290.258	0.155672	9.84831	F	scaffold-31543	23	1579	-	1557	472	scaffold-31543.g12509.t1
PVITv1_T014674	GO:0005525	GTP binding	280.482	0.266492	6.12163	F	scaffold-31543	23	1579	-	1557	472	scaffold-31543.g12509.t1
PVITv1_T014674	GO:0005739	mitochondrion	1862.96	0.5	4.96789	C	scaffold-31543	23	1579	-	1557	472	scaffold-31543.g12509.t1
PVITv1_T014674	GO:0005743	mitochondrial inner membrane	2395.02	0.25	6.38673	C	scaffold-31543	23	1579	-	1557	472	scaffold-31543.g12509.t1
PVITv1_T014674	GO:0007264	small GTPase mediated signal transduction	372.834	0.230595	9.404	P	scaffold-31543	23	1579	-	1557	472	scaffold-31543.g12509.t1
PVITv1_T014674	GO:0015031	protein transport	328.755	0.230595	8.29218	P	scaffold-31543	23	1579	-	1557	472	scaffold-31543.g12509.t1
PVITv1_T014674	GO:0016020	membrane	906.53	0.75	2.41741	C	scaffold-31543	23	1579	-	1557	472	scaffold-31543.g12509.t1
PVITv1_T014674	GO:0016021	integral component of membrane	1468.25	0.25	3.91534	C	scaffold-31543	23	1579	-	1557	472	scaffold-31543.g12509.t1
PVITv1_T014674	GO:0050661	NADP binding	205.703	0.155672	6.9794	F	scaffold-31543	23	1579	-	1557	472	scaffold-31543.g12509.t1
PVITv1_T014674	GO:0055114	oxidation-reduction process	170.062	0.269405	6.6684	P	scaffold-31543	23	1579	-	1557	472	scaffold-31543.g12509.t1
PVITv1_T000284	GO:0006508	proteolysis	2329.83	1	8.23363	P	scaffold-39364	2	526	+	525	130	scaffold-39364.g13822.t1
PVITv1_T000284	GO:0008234	cysteine-type peptidase activity	2212.85	1	7.82024	F	scaffold-39364	2	526	+	525	130	scaffold-39364.g13822.t1
PVITv1_T004003	GO:0000166	nucleotide binding	479.693	0.258508	2.47416	F	scaffold-530	5192	6837	+	1646	506	mRNA_scaffold-530_3
PVITv1_T004003	GO:0004672	protein kinase activity	531.863	0.264247	5.54739	F	scaffold-530	5192	6837	+	1646	506	mRNA_scaffold-530_3
PVITv1_T004003	GO:0004674	protein serine/threonine kinase activity	673.344	0.134993	7.02305	F	scaffold-530	5192	6837	+	1646	506	mRNA_scaffold-530_3
PVITv1_T004003	GO:0005524	ATP binding	777.764	0.129254	4.01155	F	scaffold-530	5192	6837	+	1646	506	mRNA_scaffold-530_3
PVITv1_T004003	GO:0006468	protein phosphorylation	6742.92	0.5	8.99056	P	scaffold-530	5192	6837	+	1646	506	mRNA_scaffold-530_3
PVITv1_T004003	GO:0016301	kinase activity	424.502	0.3935	4.4276	F	scaffold-530	5192	6837	+	1646	506	mRNA_scaffold-530_3
PVITv1_T004003	GO:0016310	phosphorylation	5432.86	1	7.24381	P	scaffold-530	5192	6837	+	1646	506	mRNA_scaffold-530_3
PVITv1_T004003	GO:0016740	transferase activity	955.236	0.647674	2.54893	F	scaffold-530	5192	6837	+	1646	506	mRNA_scaffold-530_3
PVITv1_T004003	GO:0016772	transferase activity, transferring phosphorus-containing groups	329.014	0.522754	3.43165	F	scaffold-530	5192	6837	+	1646	506	mRNA_scaffold-530_3
PVITv1_T011245	GO:0003676	nucleic acid binding	125.033	0.376559	3.28399	F	scaffold-60745	227	427	-	201	67	scaffold-60745_gene1
PVITv1_T011245	GO:0008270	zinc ion binding	111.759	0.357005	5.4068	F	scaffold-60745	227	427	-	201	67	scaffold-60745_gene1
PVITv1_T011245	GO:0015074	DNA integration	994.381	1	9.83475	P	scaffold-60745	227	427	-	201	67	scaffold-60745_gene1
PVITv1_T032498	GO:0004725	protein tyrosine phosphatase activity	2100.36	0.487715	8.52393	F	scaffold-44743	1	761	-	761	149	scaffold-44743.g14709.t1
PVITv1_T032498	GO:0005634	nucleus	1445.05	0.5	5.7005	C	scaffold-44743	1	761	-	761	149	scaffold-44743.g14709.t1
PVITv1_T032498	GO:0005737	cytoplasm	828.39	0.5	3.26788	C	scaffold-44743	1	761	-	761	149	scaffold-44743.g14709.t1
PVITv1_T032498	GO:0016311	dephosphorylation	2408	0.991767	9.61143	P	scaffold-44743	1	761	-	761	149	scaffold-44743.g14709.t1
PVITv1_T032498	GO:0016791	phosphatase activity	1626.21	0.97543	6.59968	F	scaffold-44743	1	761	-	761	149	scaffold-44743.g14709.t1
PVITv1_T032498	GO:0035335	peptidyl-tyrosine dephosphorylation	2894.6	0.495884	11.5537	P	scaffold-44743	1	761	-	761	149	scaffold-44743.g14709.t1
PVITv1_T013606	GO:0003676	nucleic acid binding	160.669	0.342247	3.28399	F	scaffold-1718	1	378	-	378	99	scaffold-1718.g2924.t1
PVITv1_T013606	GO:0004190	aspartic-type endopeptidase activity	339.73	0.274292	7.03645	F	scaffold-1718	1	378	-	378	99	scaffold-1718.g2924.t1
PVITv1_T013606	GO:0006508	proteolysis	1259.98	0.869369	8.23363	P	scaffold-1718	1	378	-	378	99	scaffold-1718.g2924.t1
PVITv1_T013606	GO:0008270	zinc ion binding	236.096	0.342247	5.4068	F	scaffold-1718	1	378	-	378	99	scaffold-1718.g2924.t1
PVITv1_T021758	GO:0005975	carbohydrate metabolic process	1440.99	1	6.40439	P	scaffold-6433	1094	1591	+	498	166	scaffold-6433.g7384.t1
PVITv1_T021758	GO:0016758	transferase activity, transferring hexosyl groups	2083.8	0.435727	6.88133	F	scaffold-6433	1094	1591	+	498	166	scaffold-6433.g7384.t1
PVITv1_T021758	GO:0030246	carbohydrate binding	2662.35	0.435727	6.78903	F	scaffold-6433	1094	1591	+	498	166	scaffold-6433.g7384.t1
PVITv1_T021758	GO:0030259	lipid glycosylation	2796.63	0.5	12.4295	P	scaffold-6433	1094	1591	+	498	166	scaffold-6433.g7384.t1
PVITv1_T028146	GO:0004252	serine-type endopeptidase activity	322.236	0.429053	7.05783	F	scaffold-31777	2	288	+	287	95	scaffold-31777.g12557.t1
PVITv1_T028146	GO:0006508	proteolysis	1021.87	0.955498	8.23363	P	scaffold-31777	2	288	+	287	95	scaffold-31777.g12557.t1
PVITv1_T015757	GO:0004872	receptor activity	217.303	0.128981	5.71286	F	scaffold-2752	1	7869	-	7869	2380	scaffold-2752.g3880.t1
PVITv1_T015757	GO:0005509	calcium ion binding	16538.6	0.741151	7.43825	F	scaffold-2752	1	7869	-	7869	2380	scaffold-2752.g3880.t1
PVITv1_T015757	GO:0005576	extracellular region	289.29	0.101185	2.90188	C	scaffold-2752	1	7869	-	7869	2380	scaffold-2752.g3880.t1
PVITv1_T015757	GO:0006030	chitin metabolic process	1376.57	0.112666	12.4014	P	scaffold-2752	1	7869	-	7869	2380	scaffold-2752.g3880.t1
PVITv1_T015757	GO:0007156	homophilic cell adhesion	30607.4	0.792572	12.8726	P	scaffold-2752	1	7869	-	7869	2380	scaffold-2752.g3880.t1
PVITv1_T015757	GO:0008061	chitin binding	1070.55	0.104793	10.369	F	scaffold-2752	1	7869	-	7869	2380	scaffold-2752.g3880.t1
PVITv1_T015757	GO:0016020	membrane	4671.43	0.870463	2.41741	C	scaffold-2752	1	7869	-	7869	2380	scaffold-2752.g3880.t1
PVITv1_T008396	GO:0003871	5-methyltetrahydropteroyltriglutamate-homocysteine S-methyltransferase activity	1430.8	0.256197	9.87844	F	scaffold-38273	2	623	+	622	206	scaffold-38273.g13642.t1
PVITv1_T008396	GO:0008168	methyltransferase activity	421.238	0.457328	4.7188	F	scaffold-38273	2	623	+	622	206	scaffold-38273.g13642.t1
PVITv1_T008396	GO:0008270	zinc ion binding	1254.02	0.235939	5.4068	F	scaffold-38273	2	623	+	622	206	scaffold-38273.g13642.t1
PVITv1_T008396	GO:0008652	cellular amino acid biosynthetic process	1596.63	0.657643	7.42297	P	scaffold-38273	2	623	+	622	206	scaffold-38273.g13642.t1
PVITv1_T008396	GO:0009086	methionine biosynthetic process	2690.23	0.342357	10.3885	P	scaffold-38273	2	623	+	622	206	scaffold-38273.g13642.t1
PVITv1_T008396	GO:0016740	transferase activity	227.538	0.658458	2.54893	F	scaffold-38273	2	623	+	622	206	scaffold-38273.g13642.t1
PVITv1_T008396	GO:0032259	methylation	4093.16	0.342357	8.22832	P	scaffold-38273	2	623	+	622	206	scaffold-38273.g13642.t1
PVITv1_T008396	GO:0046872	metal ion binding	111.664	0.341542	3.53659	F	scaffold-38273	2	623	+	622	206	scaffold-38273.g13642.t1
PVITv1_T027875	GO:0000398	mRNA splicing, via spliceosome	8206.04	0.438596	12.4732	P	scaffold-4629	9308	12190	+	2883	961	scaffold-4629.g5905.t1
PVITv1_T027875	GO:0003713	transcription coactivator activity	7480.68	0.25	9.97424	F	scaffold-4629	9308	12190	+	2883	961	scaffold-4629.g5905.t1
PVITv1_T027875	GO:0003723	RNA binding	3337.91	0.25	4.45055	F	scaffold-4629	9308	12190	+	2883	961	scaffold-4629.g5905.t1
PVITv1_T027875	GO:0005622	intracellular	2890.95	1	2.00439	C	scaffold-4629	9308	12190	+	2883	961	scaffold-4629.g5905.t1
PVITv1_T027875	GO:0005634	nucleus	8060.66	0.519231	5.7005	C	scaffold-4629	9308	12190	+	2883	961	scaffold-4629.g5905.t1
PVITv1_T027875	GO:0006396	RNA processing	5216	0.877193	7.92833	P	scaffold-4629	9308	12190	+	2883	961	scaffold-4629.g5905.t1
PVITv1_T027875	GO:0009409	response to cold	4097.4	0.105263	12.9751	P	scaffold-4629	9308	12190	+	2883	961	scaffold-4629.g5905.t1
PVITv1_T027875	GO:0043021	ribonucleoprotein complex binding	6243.32	0.25	8.32442	F	scaffold-4629	9308	12190	+	2883	961	scaffold-4629.g5905.t1
PVITv1_T027875	GO:0050681	androgen receptor binding	9657.99	0.25	12.8773	F	scaffold-4629	9308	12190	+	2883	961	scaffold-4629.g5905.t1
PVITv1_T020936	GO:0003676	nucleic acid binding	326.279	0.128869	3.28399	F	scaffold-2159	4755	6527	-	1773	291	scaffold-2159.g3370.t1
PVITv1_T020936	GO:0004386	helicase activity	187.192	0.257739	5.65224	F	scaffold-2159	4755	6527	-	1773	291	scaffold-2159.g3370.t1
PVITv1_T020936	GO:0005509	calcium ion binding	115.44	0.23513	7.43825	F	scaffold-2159	4755	6527	-	1773	291	scaffold-2159.g3370.t1
PVITv1_T020936	GO:0005524	ATP binding	349.566	0.128869	4.01155	F	scaffold-2159	4755	6527	-	1773	291	scaffold-2159.g3370.t1
PVITv1_T020936	GO:0006200	ATP catabolic process	2211.64	0.346989	8.26727	P	scaffold-2159	4755	6527	-	1773	291	scaffold-2159.g3370.t1
PVITv1_T020936	GO:0008026	ATP-dependent helicase activity	224.035	0.128869	6.76472	F	scaffold-2159	4755	6527	-	1773	291	scaffold-2159.g3370.t1
PVITv1_T020936	GO:0008152	metabolic process	147.949	0.711376	0.526637	P	scaffold-2159	4755	6527	-	1773	291	scaffold-2159.g3370.t1
PVITv1_T005163	GO:0003676	nucleic acid binding	519.419	0.393238	3.28399	F	scaffold-881	10174	10623	+	450	150	scaffold-881.g1888.t1
PVITv1_T005163	GO:0008270	zinc ion binding	425.307	0.344477	5.4068	F	scaffold-881	10174	10623	+	450	150	scaffold-881.g1888.t1
PVITv1_T005163	GO:0015074	DNA integration	3788.61	1	9.83475	P	scaffold-881	10174	10623	+	450	150	scaffold-881.g1888.t1
PVITv1_T005163	GO:0046872	metal ion binding	161.278	0.606762	3.53659	F	scaffold-881	10174	10623	+	450	150	scaffold-881.g1888.t1
PVITv1_T007762	GO:0004553	hydrolase activity, hydrolyzing O-glycosyl compounds	486.228	0.5	6.13682	F	scaffold-16358	2	637	+	636	167	scaffold-16358.g9778.t1
PVITv1_T007762	GO:0005576	extracellular region	435.343	0.946727	2.90188	C	scaffold-16358	2	637	+	636	167	scaffold-16358.g9778.t1
PVITv1_T007762	GO:0005975	carbohydrate metabolic process	960.791	0.946727	6.40439	P	scaffold-16358	2	637	+	636	167	scaffold-16358.g9778.t1
PVITv1_T007762	GO:0030248	cellulose binding	891.627	0.5	11.2535	F	scaffold-16358	2	637	+	636	167	scaffold-16358.g9778.t1
PVITv1_T010071	GO:0005509	calcium ion binding	6869.55	0.905435	7.43825	F	scaffold-5068	1	825	-	825	226	scaffold-5068.g6583.t1
PVITv1_T010071	GO:0016020	membrane	2064.08	1	2.41741	C	scaffold-5068	1	825	-	825	226	scaffold-5068.g6583.t1
PVITv1_T032234	GO:0005215	transporter activity	852.156	1	2.52222	F	scaffold-44282	1	1118	-	1118	368	scaffold-44282.g14630.t1
PVITv1_T032234	GO:0006810	transport	3666.75	1	5.29128	P	scaffold-44282	1	1118	-	1118	368	scaffold-44282.g14630.t1
PVITv1_T032234	GO:0016020	membrane	1813.06	1	2.41741	C	scaffold-44282	1	1118	-	1118	368	scaffold-44282.g14630.t1
PVITv1_T032234	GO:0016021	integral component of membrane	2936.5	0.5	3.91534	C	scaffold-44282	1	1118	-	1118	368	scaffold-44282.g14630.t1
PVITv1_T032234	GO:0022857	transmembrane transporter activity	1065.11	0.664411	3.15251	F	scaffold-44282	1	1118	-	1118	368	scaffold-44282.g14630.t1
PVITv1_T032234	GO:0022891	substrate-specific transmembrane transporter activity	1185.48	0.328822	3.65468	F	scaffold-44282	1	1118	-	1118	368	scaffold-44282.g14630.t1
PVITv1_T032234	GO:0055085	transmembrane transport	5009.48	0.480618	7.22889	P	scaffold-44282	1	1118	-	1118	368	scaffold-44282.g14630.t1
PVITv1_T024572	GO:0015074	DNA integration	394.403	1	9.83475	P	scaffold-4683	7605	8240	+	636	64	mRNA_scaffold-4683_4
PVITv1_T008710	GO:0008152	metabolic process	1359.77	1	0.526637	P	scaffold-657	150	3447	-	3298	1099	scaffold-657_gene1
PVITv1_T008710	GO:0016020	membrane	1959.21	1	2.41741	C	scaffold-657	150	3447	-	3298	1099	scaffold-657_gene1
PVITv1_T008710	GO:0016310	phosphorylation	2772.51	0.127581	7.24381	P	scaffold-657	150	3447	-	3298	1099	scaffold-657_gene1
PVITv1_T008710	GO:0016772	transferase activity, transferring phosphorus-containing groups	2215.21	0.964268	3.43165	F	scaffold-657	150	3447	-	3298	1099	scaffold-657_gene1
PVITv1_T008710	GO:0016773	phosphotransferase activity, alcohol group as acceptor	3122.47	0.449957	4.95717	F	scaffold-657	150	3447	-	3298	1099	scaffold-657_gene1
PVITv1_T014980	GO:0005524	ATP binding	110.77	0.223843	4.01155	F	scaffold-42808	1	579	-	579	103	scaffold-42808.g14382.t1
PVITv1_T014980	GO:0006468	protein phosphorylation	315.447	0.523944	8.99056	P	scaffold-42808	1	579	-	579	103	scaffold-42808.g14382.t1
PVITv1_T014980	GO:0016310	phosphorylation	180.228	0.96515	7.24381	P	scaffold-42808	1	579	-	579	103	scaffold-42808.g14382.t1
PVITv1_T012161	GO:0003676	nucleic acid binding	1136.06	0.393113	3.28399	F	scaffold-4117	1	912	-	912	233	scaffold-4117.g5154.t1
PVITv1_T012161	GO:0008270	zinc ion binding	1064.26	0.368439	5.4068	F	scaffold-4117	1	912	-	912	233	scaffold-4117.g5154.t1
PVITv1_T012161	GO:0015074	DNA integration	8654.58	1	9.83475	P	scaffold-4117	1	912	-	912	233	scaffold-4117.g5154.t1
PVITv1_T012161	GO:0046872	metal ion binding	291.572	0.606887	3.53659	F	scaffold-4117	1	912	-	912	233	scaffold-4117.g5154.t1
PVITv1_T031777	GO:0000166	nucleotide binding	566.819	0.341782	2.47416	F	scaffold-8362	21	1124	-	1104	368	scaffold-8362_gene1
PVITv1_T031777	GO:0004672	protein kinase activity	821.254	0.343558	5.54739	F	scaffold-8362	21	1124	-	1104	368	scaffold-8362_gene1
PVITv1_T031777	GO:0004674	protein serine/threonine kinase activity	853.916	0.163331	7.02305	F	scaffold-8362	21	1124	-	1104	368	scaffold-8362_gene1
PVITv1_T031777	GO:0005524	ATP binding	1143.73	0.180227	4.01155	F	scaffold-8362	21	1124	-	1104	368	scaffold-8362_gene1
PVITv1_T031777	GO:0006468	protein phosphorylation	5815.76	0.376462	8.99056	P	scaffold-8362	21	1124	-	1104	368	scaffold-8362_gene1
PVITv1_T031777	GO:0016301	kinase activity	364.699	0.477991	4.4276	F	scaffold-8362	21	1124	-	1104	368	scaffold-8362_gene1
PVITv1_T031777	GO:0016310	phosphorylation	2607.14	0.65727	7.24381	P	scaffold-8362	21	1124	-	1104	368	scaffold-8362_gene1
PVITv1_T031777	GO:0016772	transferase activity, transferring phosphorus-containing groups	508.034	0.658218	3.43165	F	scaffold-8362	21	1124	-	1104	368	scaffold-8362_gene1
PVITv1_T031777	GO:0035556	intracellular signal transduction	8249.15	0.34273	8.02297	P	scaffold-8362	21	1124	-	1104	368	scaffold-8362_gene1
PVITv1_T027049	GO:0003676	nucleic acid binding	802.019	0.332735	3.28399	F	scaffold-31736	2	522	+	521	171	scaffold-31736.g12548.t1
PVITv1_T027049	GO:0005634	nucleus	4184.05	1	5.7005	C	scaffold-31736	2	522	+	521	171	scaffold-31736.g12548.t1
PVITv1_T027049	GO:0008270	zinc ion binding	676.584	0.337286	5.4068	F	scaffold-31736	2	522	+	521	171	scaffold-31736.g12548.t1
PVITv1_T027049	GO:0046872	metal ion binding	423.588	0.667265	3.53659	F	scaffold-31736	2	522	+	521	171	scaffold-31736.g12548.t1
PVITv1_T026889	GO:0000166	nucleotide binding	181.779	0.533319	2.47416	F	scaffold-31765	2	414	+	413	115	scaffold-31765.g12554.t1
PVITv1_T026889	GO:0005524	ATP binding	308.647	0.269735	4.01155	F	scaffold-31765	2	414	+	413	115	scaffold-31765.g12554.t1
PVITv1_T026889	GO:0008152	metabolic process	160.453	0.918436	0.526637	P	scaffold-31765	2	414	+	413	115	scaffold-31765.g12554.t1
PVITv1_T026889	GO:0017111	nucleoside-triphosphatase activity	535.074	0.269298	3.88042	F	scaffold-31765	2	414	+	413	115	scaffold-31765.g12554.t1
PVITv1_T026889	GO:0032259	methylation	1099.54	0.239912	8.22832	P	scaffold-31765	2	414	+	413	115	scaffold-31765.g12554.t1
PVITv1_T017297	GO:0005351	sugar:hydrogen symporter activity	380.803	1	7.0497	F	scaffold-1528	13094	14950	+	1857	398	scaffold-1528.g2698.t2
PVITv1_T017297	GO:0006810	transport	143.158	0.904773	5.29128	P	scaffold-1528	13094	14950	+	1857	398	scaffold-1528.g2698.t2
PVITv1_T017297	GO:0016020	membrane	1771.87	0.961763	2.41741	C	scaffold-1528	13094	14950	+	1857	398	scaffold-1528.g2698.t2
PVITv1_T017297	GO:0016021	integral component of membrane	190.109	0.46953	3.91534	C	scaffold-1528	13094	14950	+	1857	398	scaffold-1528.g2698.t2
PVITv1_T017297	GO:0055085	transmembrane transport	317.858	0.424031	7.22889	P	scaffold-1528	13094	14950	+	1857	398	scaffold-1528.g2698.t2
PVITv1_T005382	GO:0008152	metabolic process	1401.25	0.915186	0.526637	P	scaffold-48567	1	1672	-	1672	533	scaffold-48567.g15367.t1
PVITv1_T005382	GO:0042578	phosphoric ester hydrolase activity	17738.6	1	6.09552	F	scaffold-48567	1	1672	-	1672	533	scaffold-48567.g15367.t1
PVITv1_T033817	GO:0003723	RNA binding	419.433	0.410001	4.45055	F	scaffold-2843	8753	9142	+	390	130	scaffold-2843_gene6
PVITv1_T033817	GO:0003964	RNA-directed DNA polymerase activity	742.089	0.410001	6.85855	F	scaffold-2843	8753	9142	+	390	130	scaffold-2843_gene6
PVITv1_T033817	GO:0006278	RNA-dependent DNA replication	2077.97	0.826232	9.87693	P	scaffold-2843	8753	9142	+	390	130	scaffold-2843_gene6
PVITv1_T024211	GO:0009058	biosynthetic process	537.081	0.620054	3.21778	P	scaffold-50021	2	267	+	266	88	scaffold-50021.g15668.t1
PVITv1_T024211	GO:0009396	folic acid-containing compound biosynthetic process	449.816	0.188747	10.6006	P	scaffold-50021	2	267	+	266	88	scaffold-50021.g15668.t1
PVITv1_T024211	GO:0009507	chloroplast	1120.75	1	6.48102	C	scaffold-50021	2	267	+	266	88	scaffold-50021.g15668.t1
PVITv1_T024211	GO:0016833	oxo-acid-lyase activity	1169.56	0.524311	7.96426	F	scaffold-50021	2	267	+	266	88	scaffold-50021.g15668.t1
PVITv1_T024211	GO:0046820	4-amino-4-deoxychorismate synthase activity	191.888	0.161868	10.8182	F	scaffold-50021	2	267	+	266	88	scaffold-50021.g15668.t1
PVITv1_T014465	GO:0004721	phosphoprotein phosphatase activity	4681.45	1	7.78233	F	scaffold-43828	3	404	-	402	134	scaffold-43828.g14550.t1
PVITv1_T014465	GO:0005634	nucleus	2265.1	0.812741	5.7005	C	scaffold-43828	3	404	-	402	134	scaffold-43828.g14550.t1
PVITv1_T014465	GO:0006397	mRNA processing	2972.15	0.5	9.88166	P	scaffold-43828	3	404	-	402	134	scaffold-43828.g14550.t1
PVITv1_T014465	GO:0016311	dephosphorylation	2804.06	0.5	9.61143	P	scaffold-43828	3	404	-	402	134	scaffold-43828.g14550.t1
PVITv1_T018656	GO:0006810	transport	5177.99	1	5.29128	P	scaffold-3359	18627	19463	-	837	279	scaffold-3359_gene7
PVITv1_T018656	GO:0016020	membrane	928.53	1	2.41741	C	scaffold-3359	18627	19463	-	837	279	scaffold-3359_gene7
PVITv1_T018656	GO:0016021	integral component of membrane	1703.92	0.515605	3.91534	C	scaffold-3359	18627	19463	-	837	279	scaffold-3359_gene7
PVITv1_T018656	GO:0055085	transmembrane transport	373.406	0.226826	7.22889	P	scaffold-3359	18627	19463	-	837	279	scaffold-3359_gene7
PVITv1_T007196	GO:0005737	cytoplasm	3127.32	1	3.26788	C	scaffold-958	3239	3941	-	703	188	mRNA_scaffold-958_3
PVITv1_T007196	GO:0008270	zinc ion binding	1895.31	0.517795	5.4068	F	scaffold-958	3239	3941	-	703	188	mRNA_scaffold-958_3
PVITv1_T007196	GO:0017183	peptidyl-diphthamide biosynthetic process from peptidyl-histidine	13275.5	0.952919	14.5575	P	scaffold-958	3239	3941	-	703	188	mRNA_scaffold-958_3
PVITv1_T005552	GO:0006810	transport	1391.86	1	5.29128	P	scaffold-60898	81	320	-	240	80	mRNA_scaffold-60898_1
PVITv1_T005552	GO:0016020	membrane	220.911	0.937654	2.41741	C	scaffold-60898	81	320	-	240	80	mRNA_scaffold-60898_1
PVITv1_T005552	GO:0016021	integral component of membrane	402.775	0.482702	3.91534	C	scaffold-60898	81	320	-	240	80	mRNA_scaffold-60898_1
PVITv1_T010886	GO:0003677	DNA binding	2104.69	0.5	3.87252	F	scaffold-28794	2	751	+	750	250	scaffold-28794.g12060.t1
PVITv1_T010886	GO:0003682	chromatin binding	4648.41	0.5	8.55281	F	scaffold-28794	2	751	+	750	250	scaffold-28794.g12060.t1
PVITv1_T003854	GO:0015074	DNA integration	229.261	1	9.83475	P	scaffold-19922	27	166	+	140	46	scaffold-19922_gene1
PVITv1_T009991	GO:0008060	ARF GTPase activator activity	173.706	0.198488	10.7028	F	scaffold-5073	5677	6045	-	369	123	scaffold-5073_gene2
PVITv1_T009991	GO:0032312	regulation of ARF GTPase activity	176.555	0.33223	13.7078	P	scaffold-5073	5677	6045	-	369	123	scaffold-5073_gene2
PVITv1_T009991	GO:0043547	positive regulation of GTPase activity	160.841	0.341369	11.8281	P	scaffold-5073	5677	6045	-	369	123	scaffold-5073_gene2
PVITv1_T011115	GO:0000049	tRNA binding	199.895	0.337256	7.05041	F	scaffold-17523	1	559	-	559	161	scaffold-17523.g10000.t1
PVITv1_T011115	GO:0001514	selenocysteine incorporation	382.979	0.342855	13.2873	P	scaffold-17523	1	559	-	559	161	scaffold-17523.g10000.t1
PVITv1_T011115	GO:0005739	mitochondrion	366.382	0.908497	4.96789	C	scaffold-17523	1	559	-	559	161	scaffold-17523.g10000.t1
PVITv1_T011115	GO:0016301	kinase activity	212.335	0.604598	4.4276	F	scaffold-17523	1	559	-	559	161	scaffold-17523.g10000.t1
PVITv1_T011115	GO:0016310	phosphorylation	374.294	0.614636	7.24381	P	scaffold-17523	1	559	-	559	161	scaffold-17523.g10000.t1
PVITv1_T030220	GO:0016021	integral component of membrane	1617.07	1	3.91534	C	scaffold-15900	88	775	-	688	120	scaffold-15900.g9688.t1
PVITv1_T030220	GO:0016779	nucleotidyltransferase activity	309.96	1	4.96751	F	scaffold-15900	88	775	-	688	120	scaffold-15900.g9688.t1
PVITv1_T016961	GO:0008080	N-acetyltransferase activity	2739.51	0.872976	6.58119	F	scaffold-6344	2164	2612	-	449	104	scaffold-6344.g7332.t1
PVITv1_T016961	GO:0008152	metabolic process	248.741	1	0.526637	P	scaffold-6344	2164	2612	-	449	104	scaffold-6344.g7332.t1
PVITv1_T016961	GO:0016740	transferase activity	111.711	0.989357	2.54893	F	scaffold-6344	2164	2612	-	449	104	scaffold-6344.g7332.t1
PVITv1_T015584	GO:0003676	nucleic acid binding	303.497	0.545217	3.28399	F	scaffold-2749	4181	4378	-	198	66	mRNA_scaffold-2749_2
PVITv1_T015584	GO:0008270	zinc ion binding	379.808	0.372696	5.4068	F	scaffold-2749	4181	4378	-	198	66	mRNA_scaffold-2749_2
PVITv1_T015584	GO:0015074	DNA integration	1535.84	0.875455	9.83475	P	scaffold-2749	4181	4378	-	198	66	mRNA_scaffold-2749_2
PVITv1_T034466	GO:0000166	nucleotide binding	213.056	0.459267	2.47416	F	scaffold-48248	1	395	-	395	131	scaffold-48248.g15304.t1
PVITv1_T034466	GO:0005524	ATP binding	357.482	0.2316	4.01155	F	scaffold-48248	1	395	-	395	131	scaffold-48248.g15304.t1
PVITv1_T034466	GO:0005737	cytoplasm	2235.81	0.896683	3.26788	C	scaffold-48248	1	395	-	395	131	scaffold-48248.g15304.t1
PVITv1_T034466	GO:0006508	proteolysis	569.882	0.304671	8.23363	P	scaffold-48248	1	395	-	395	131	scaffold-48248.g15304.t1
PVITv1_T034466	GO:0016787	hydrolase activity	162.677	0.540733	2.5747	F	scaffold-48248	1	395	-	395	131	scaffold-48248.g15304.t1
PVITv1_T034466	GO:0017111	nucleoside-triphosphatase activity	283.809	0.227667	3.88042	F	scaffold-48248	1	395	-	395	131	scaffold-48248.g15304.t1
PVITv1_T034466	GO:0030163	protein catabolic process	3305.12	0.635413	10.0858	P	scaffold-48248	1	395	-	395	131	scaffold-48248.g15304.t1
PVITv1_T006138	GO:0003676	nucleic acid binding	440.105	0.467035	3.28399	F	scaffold-927	4119	4439	+	321	107	scaffold-927_gene2
PVITv1_T006138	GO:0005622	intracellular	195.787	1	2.00439	C	scaffold-927	4119	4439	+	321	107	scaffold-927_gene2
PVITv1_T006138	GO:0008270	zinc ion binding	411.119	0.352997	5.4068	F	scaffold-927	4119	4439	+	321	107	scaffold-927_gene2
PVITv1_T006138	GO:0015074	DNA integration	2279.35	0.873217	9.83475	P	scaffold-927	4119	4439	+	321	107	scaffold-927_gene2
PVITv1_T035246	GO:0003676	nucleic acid binding	1052.63	0.689048	3.28399	F	scaffold-6867	703	1023	-	321	107	mRNA_scaffold-6867_1
PVITv1_T035246	GO:0008270	zinc ion binding	629.466	0.248228	5.4068	F	scaffold-6867	703	1023	-	321	107	mRNA_scaffold-6867_1
PVITv1_T035246	GO:0015074	DNA integration	4344.9	0.921314	9.83475	P	scaffold-6867	703	1023	-	321	107	mRNA_scaffold-6867_1
PVITv1_T009033	GO:0008152	metabolic process	767.304	1	0.526637	P	scaffold-40107	21197	22380	-	1184	255	scaffold-40107.g13940.t2
PVITv1_T009033	GO:0016787	hydrolase activity	3751.31	1	2.5747	F	scaffold-40107	21197	22380	-	1184	255	scaffold-40107.g13940.t2
PVITv1_T005537	GO:0005509	calcium ion binding	8062.91	1	7.43825	F	scaffold-42149	1	665	-	665	221	scaffold-42149.g14256.t1
PVITv1_T038544	GO:0005509	calcium ion binding	839.008	0.52798	7.43825	F	scaffold-28273	1	319	-	319	102	scaffold-28273.g11959.t1
PVITv1_T038544	GO:0008270	zinc ion binding	545.23	0.47202	5.4068	F	scaffold-28273	1	319	-	319	102	scaffold-28273.g11959.t1
PVITv1_T025184	GO:0004553	hydrolase activity, hydrolyzing O-glycosyl compounds	266.305	0.228016	6.13682	F	scaffold-4911	11868	13493	+	1626	542	scaffold-4911.g6345.t1
PVITv1_T025184	GO:0005576	extracellular region	228.763	0.414225	2.90188	C	scaffold-4911	11868	13493	+	1626	542	scaffold-4911.g6345.t1
PVITv1_T025184	GO:0005975	carbohydrate metabolic process	516.051	0.39591	6.40439	P	scaffold-4911	11868	13493	+	1626	542	scaffold-4911.g6345.t1
PVITv1_T025184	GO:0009277	fungal-type cell wall	223.483	0.367502	12.261	C	scaffold-4911	11868	13493	+	1626	542	scaffold-4911.g6345.t1
PVITv1_T025184	GO:0009986	cell surface	190.925	0.149229	9.09978	C	scaffold-4911	11868	13493	+	1626	542	scaffold-4911.g6345.t1
PVITv1_T025184	GO:0030248	cellulose binding	488.34	0.228016	11.2535	F	scaffold-4911	11868	13493	+	1626	542	scaffold-4911.g6345.t1
PVITv1_T025184	GO:0030446	hyphal cell wall	129.141	0.149229	15.1579	C	scaffold-4911	11868	13493	+	1626	542	scaffold-4911.g6345.t1
PVITv1_T024919	GO:0000049	tRNA binding	972.162	0.25	7.05041	F	scaffold-2678	978	1513	+	536	158	scaffold-2678_gene2
PVITv1_T024919	GO:0000287	magnesium ion binding	788.932	0.25	5.72157	F	scaffold-2678	978	1513	+	536	158	scaffold-2678_gene2
PVITv1_T024919	GO:0004826	phenylalanine-tRNA ligase activity	1239.85	0.25	8.99173	F	scaffold-2678	978	1513	+	536	158	scaffold-2678_gene2
PVITv1_T024919	GO:0005524	ATP binding	553.142	0.25	4.01155	F	scaffold-2678	978	1513	+	536	158	scaffold-2678_gene2
PVITv1_T024919	GO:0006432	phenylalanyl-tRNA aminoacylation	1677.75	0.5	12.1675	P	scaffold-2678	978	1513	+	536	158	scaffold-2678_gene2
PVITv1_T024919	GO:0008033	tRNA processing	1204.35	0.5	8.73431	P	scaffold-2678	978	1513	+	536	158	scaffold-2678_gene2
PVITv1_T005482	GO:0003676	nucleic acid binding	214.284	0.474927	3.28399	F	scaffold-28581	165	326	-	162	54	mRNA_scaffold-28581_1
PVITv1_T005482	GO:0008270	zinc ion binding	173.513	0.344723	5.4068	F	scaffold-28581	165	326	-	162	54	mRNA_scaffold-28581_1
PVITv1_T005482	GO:0015074	DNA integration	1351.21	1	9.83475	P	scaffold-28581	165	326	-	162	54	mRNA_scaffold-28581_1
PVITv1_T025579	GO:0003676	nucleic acid binding	460.304	0.525129	3.28399	F	scaffold-8212	2530	2784	-	255	85	scaffold-8212_gene1
PVITv1_T025579	GO:0008270	zinc ion binding	298.227	0.304053	5.4068	F	scaffold-8212	2530	2784	-	255	85	scaffold-8212_gene1
PVITv1_T025579	GO:0015074	DNA integration	2419.1	0.95129	9.83475	P	scaffold-8212	2530	2784	-	255	85	scaffold-8212_gene1
PVITv1_T029601	GO:0015074	DNA integration	199.602	1	9.83475	P	scaffold-56981	28	464	+	437	93	mRNA_scaffold-56981_1
PVITv1_T022281	GO:0000166	nucleotide binding	438.743	0.666667	2.47416	F	scaffold-3874	1275	2137	-	863	287	scaffold-3874.g4906.t1
PVITv1_T022281	GO:0005524	ATP binding	711.368	0.333333	4.01155	F	scaffold-3874	1275	2137	-	863	287	scaffold-3874.g4906.t1
PVITv1_T022281	GO:0006457	protein folding	1292.62	0.25	9.71914	P	scaffold-3874	1275	2137	-	863	287	scaffold-3874.g4906.t1
PVITv1_T022281	GO:0042384	cilium assembly	1858.55	0.25	13.9743	P	scaffold-3874	1275	2137	-	863	287	scaffold-3874.g4906.t1
PVITv1_T022281	GO:0044267	cellular protein metabolic process	902.862	0.5	6.78857	P	scaffold-3874	1275	2137	-	863	287	scaffold-3874.g4906.t1
PVITv1_T022281	GO:0051082	unfolded protein binding	2652.9	0.333333	7.48014	F	scaffold-3874	1275	2137	-	863	287	scaffold-3874.g4906.t1
PVITv1_T022281	GO:0060271	cilium morphogenesis	1807.99	0.5	13.5942	P	scaffold-3874	1275	2137	-	863	287	scaffold-3874.g4906.t1
PVITv1_T024573	GO:0003676	nucleic acid binding	440.394	0.403672	3.28399	F	scaffold-4683	1695	2868	-	1174	205	scaffold-4683.g6026.t1
PVITv1_T024573	GO:0008270	zinc ion binding	334.606	0.333299	5.4068	F	scaffold-4683	1695	2868	-	1174	205	scaffold-4683.g6026.t1
PVITv1_T024573	GO:0015074	DNA integration	3267.19	1	9.83475	P	scaffold-4683	1695	2868	-	1174	205	scaffold-4683.g6026.t1
PVITv1_T024573	GO:0046872	metal ion binding	136.307	0.596328	3.53659	F	scaffold-4683	1695	2868	-	1174	205	scaffold-4683.g6026.t1
PVITv1_T005891	GO:0004003	ATP-dependent DNA helicase activity	183.763	0.333333	7.92024	F	scaffold-325	3042	3517	+	476	139	scaffold-325.g1056.t1
PVITv1_T005891	GO:0006260	DNA replication	146.912	0.5	8.4426	P	scaffold-325	3042	3517	+	476	139	scaffold-325.g1056.t1
PVITv1_T005891	GO:0032508	DNA duplex unwinding	182.709	0.5	10.4998	P	scaffold-325	3042	3517	+	476	139	scaffold-325.g1056.t1
PVITv1_T015293	GO:0005634	nucleus	5894.2	1	5.7005	C	scaffold-28831	1	850	-	850	279	scaffold-28831.g12066.t1
PVITv1_T015293	GO:0006810	transport	5471.07	1	5.29128	P	scaffold-28831	1	850	-	850	279	scaffold-28831.g12066.t1
PVITv1_T017104	GO:0000166	nucleotide binding	675.515	0.788032	2.47416	F	scaffold-18474	1	760	-	760	138	scaffold-18474.g10163.t1
PVITv1_T017104	GO:0005216	ion channel activity	188.141	0.136876	6.78786	F	scaffold-18474	1	760	-	760	138	scaffold-18474.g10163.t1
PVITv1_T017104	GO:0005247	voltage-gated chloride channel activity	258.652	0.0684378	9.3318	F	scaffold-18474	1	760	-	760	138	scaffold-18474.g10163.t1
PVITv1_T017104	GO:0005525	GTP binding	2029.62	0.363139	6.12163	F	scaffold-18474	1	760	-	760	138	scaffold-18474.g10163.t1
PVITv1_T017104	GO:0005773	vacuole	297.439	0.19346	8.61356	C	scaffold-18474	1	760	-	760	138	scaffold-18474.g10163.t1
PVITv1_T017104	GO:0005774	vacuolar membrane	332.02	0.0967298	9.61497	C	scaffold-18474	1	760	-	760	138	scaffold-18474.g10163.t1
PVITv1_T017104	GO:0005829	cytosol	641.652	0.120685	7.44665	C	scaffold-18474	1	760	-	760	138	scaffold-18474.g10163.t1
PVITv1_T017104	GO:0007264	small GTPase mediated signal transduction	2516.69	0.293117	9.404	P	scaffold-18474	1	760	-	760	138	scaffold-18474.g10163.t1
PVITv1_T017104	GO:0015031	protein transport	1041.48	0.293117	8.29218	P	scaffold-18474	1	760	-	760	138	scaffold-18474.g10163.t1
PVITv1_T017104	GO:0016020	membrane	201.464	0.685856	2.41741	C	scaffold-18474	1	760	-	760	138	scaffold-18474.g10163.t1
PVITv1_T017104	GO:0016021	integral component of membrane	326.299	0.246198	3.91534	C	scaffold-18474	1	760	-	760	138	scaffold-18474.g10163.t1
PVITv1_T021088	GO:0000166	nucleotide binding	810.316	0.436681	2.47416	F	scaffold-3601	1	2486	-	2486	805	scaffold-3601.g4656.t1
PVITv1_T021088	GO:0005524	ATP binding	1313.83	0.218341	4.01155	F	scaffold-3601	1	2486	-	2486	805	scaffold-3601.g4656.t1
PVITv1_T021088	GO:0006200	ATP catabolic process	7848.68	0.316456	8.26727	P	scaffold-3601	1	2486	-	2486	805	scaffold-3601.g4656.t1
PVITv1_T021088	GO:0006810	transport	1456.78	0.367089	5.29128	P	scaffold-3601	1	2486	-	2486	805	scaffold-3601.g4656.t1
PVITv1_T021088	GO:0008152	metabolic process	499.972	0.632911	0.526637	P	scaffold-3601	1	2486	-	2486	805	scaffold-3601.g4656.t1
PVITv1_T021088	GO:0016020	membrane	2905.08	1	2.41741	C	scaffold-3601	1	2486	-	2486	805	scaffold-3601.g4656.t1
PVITv1_T021088	GO:0016021	integral component of membrane	1582.82	0.367089	3.91534	C	scaffold-3601	1	2486	-	2486	805	scaffold-3601.g4656.t1
PVITv1_T021088	GO:0016887	ATPase activity	1167.48	0.344978	4.59848	F	scaffold-3601	1	2486	-	2486	805	scaffold-3601.g4656.t1
PVITv1_T021088	GO:0017111	nucleoside-triphosphatase activity	985.178	0.563319	3.88042	F	scaffold-3601	1	2486	-	2486	805	scaffold-3601.g4656.t1
PVITv1_T021088	GO:0042626	ATPase activity, coupled to transmembrane movement of substances	474.098	0.126638	5.55107	F	scaffold-3601	1	2486	-	2486	805	scaffold-3601.g4656.t1
PVITv1_T021088	GO:0055085	transmembrane transport	1990.23	0.183544	7.22889	P	scaffold-3601	1	2486	-	2486	805	scaffold-3601.g4656.t1
PVITv1_T000975	GO:0003735	structural constituent of ribosome	887.085	0.339638	5.73747	F	scaffold-39443	7	340	-	334	111	scaffold-39443.g13834.t1
PVITv1_T000975	GO:0005622	intracellular	370.948	1	2.00439	C	scaffold-39443	7	340	-	334	111	scaffold-39443.g13834.t1
PVITv1_T000975	GO:0005840	ribosome	707.726	0.406537	5.58249	C	scaffold-39443	7	340	-	334	111	scaffold-39443.g13834.t1
PVITv1_T000975	GO:0006412	translation	3467.02	1	7.61601	P	scaffold-39443	7	340	-	334	111	scaffold-39443.g13834.t1
PVITv1_T000975	GO:0008097	5S rRNA binding	803.669	0.339638	9.97796	F	scaffold-39443	7	340	-	334	111	scaffold-39443.g13834.t1
PVITv1_T018895	GO:0008270	zinc ion binding	173.777	0.439119	5.4068	F	scaffold-182	20915	21505	+	591	197	scaffold-182_gene7
PVITv1_T008283	GO:0006468	protein phosphorylation	599.796	0.537007	8.99056	P	scaffold-57164	194	1453	+	1260	420	scaffold-57164_gene1
PVITv1_T008283	GO:0016310	phosphorylation	359.23	1	7.24381	P	scaffold-57164	194	1453	+	1260	420	scaffold-57164_gene1
PVITv1_T005373	GO:0004553	hydrolase activity, hydrolyzing O-glycosyl compounds	1002.58	0.958606	6.13682	F	scaffold-893	5277	5936	-	660	163	scaffold-893.g1903.t1
PVITv1_T005373	GO:0005975	carbohydrate metabolic process	1091.47	1	6.40439	P	scaffold-893	5277	5936	-	660	163	scaffold-893.g1903.t1
PVITv1_T021812	GO:0005618	cell wall	156.165	0.179172	7.70438	C	scaffold-7333	1168	1832	-	665	201	scaffold-7333.g7719.t1
PVITv1_T021812	GO:0005634	nucleus	240.243	0.159698	5.7005	C	scaffold-7333	1168	1832	-	665	201	scaffold-7333.g7719.t1
PVITv1_T021812	GO:0005829	cytosol	409.953	0.203601	7.44665	C	scaffold-7333	1168	1832	-	665	201	scaffold-7333.g7719.t1
PVITv1_T021812	GO:0005886	plasma membrane	168.35	0.238788	4.56385	C	scaffold-7333	1168	1832	-	665	201	scaffold-7333.g7719.t1
PVITv1_T021812	GO:0008601	protein phosphatase type 2A regulator activity	1571.98	0.525559	11.3341	F	scaffold-7333	1168	1832	-	665	201	scaffold-7333.g7719.t1
PVITv1_T021812	GO:0009723	response to ethylene	134.787	0.100484	14.393	P	scaffold-7333	1168	1832	-	665	201	scaffold-7333.g7719.t1
PVITv1_T021812	GO:0009789	positive regulation of abscisic acid-activated signaling pathway	154.636	0.100484	16.5126	P	scaffold-7333	1168	1832	-	665	201	scaffold-7333.g7719.t1
PVITv1_T021812	GO:0009926	auxin polar transport	408.006	0.100484	15.3861	P	scaffold-7333	1168	1832	-	665	201	scaffold-7333.g7719.t1
PVITv1_T021812	GO:0010119	regulation of stomatal movement	410.233	0.100484	15.4701	P	scaffold-7333	1168	1832	-	665	201	scaffold-7333.g7719.t1
PVITv1_T021812	GO:0035304	regulation of protein dephosphorylation	361.596	0.100484	15.6958	P	scaffold-7333	1168	1832	-	665	201	scaffold-7333.g7719.t1
PVITv1_T021812	GO:0045121	membrane raft	274.271	0.125489	10.8338	C	scaffold-7333	1168	1832	-	665	201	scaffold-7333.g7719.t1
PVITv1_T021812	GO:0046686	response to cadmium ion	428.724	0.118577	13.3716	P	scaffold-7333	1168	1832	-	665	201	scaffold-7333.g7719.t1
PVITv1_T021812	GO:0050790	regulation of catalytic activity	234.154	0.100484	8.83007	P	scaffold-7333	1168	1832	-	665	201	scaffold-7333.g7719.t1
PVITv1_T028528	GO:0046872	metal ion binding	10284.6	0.989691	3.53659	F	scaffold-7031	126	1994	-	1869	623	mRNA_scaffold-7031_1
PVITv1_T024257	GO:0003676	nucleic acid binding	3293.04	0.347696	3.28399	F	scaffold-1469	318	15996	-	15679	4825	scaffold-1469.g2627.t1
PVITv1_T024257	GO:0007626	locomotory behavior	218.785	0.0815936	13.5087	P	scaffold-1469	318	15996	-	15679	4825	scaffold-1469.g2627.t1
PVITv1_T024257	GO:0008152	metabolic process	136.269	0.207612	0.526637	P	scaffold-1469	318	15996	-	15679	4825	scaffold-1469.g2627.t1
PVITv1_T024257	GO:0008270	zinc ion binding	5212.57	0.321359	5.4068	F	scaffold-1469	318	15996	-	15679	4825	scaffold-1469.g2627.t1
PVITv1_T024257	GO:0031045	dense core granule	3644.61	0.636115	14.4324	C	scaffold-1469	318	15996	-	15679	4825	scaffold-1469.g2627.t1
PVITv1_T024257	GO:0035176	social behavior	251.693	0.0815936	15.5406	P	scaffold-1469	318	15996	-	15679	4825	scaffold-1469.g2627.t1
PVITv1_T024257	GO:0035556	intracellular signal transduction	12231.3	0.516766	8.02297	P	scaffold-1469	318	15996	-	15679	4825	scaffold-1469.g2627.t1
PVITv1_T027442	GO:0003824	catalytic activity	2446.77	1	1.42297	F	scaffold-5748	4606	8250	-	3645	1215	scaffold-5748_gene3
PVITv1_T027442	GO:0003825	alpha,alpha-trehalose-phosphate synthase (UDP-forming) activity	4875.52	0.289456	11.1225	F	scaffold-5748	4606	8250	-	3645	1215	scaffold-5748_gene3
PVITv1_T027442	GO:0005992	trehalose biosynthetic process	33881.6	0.879518	12.841	P	scaffold-5748	4606	8250	-	3645	1215	scaffold-5748_gene3
PVITv1_T033531	GO:0008270	zinc ion binding	2299.12	1	5.4068	F	scaffold-8948	1	557	-	557	185	scaffold-8948.g8212.t1
PVITv1_T018177	GO:0000166	nucleotide binding	1822.86	0.515214	2.47416	F	scaffold-2002	3648	4364	-	717	239	scaffold-2002.g3199.t1
PVITv1_T018177	GO:0003676	nucleic acid binding	2276.61	0.484786	3.28399	F	scaffold-2002	3648	4364	-	717	239	scaffold-2002.g3199.t1
PVITv1_T030141	GO:0016021	integral component of membrane	1566.13	1	3.91534	C	scaffold-25939	1	388	-	388	107	scaffold-25939.g11574.t1
PVITv1_T002744	GO:0005634	nucleus	191.846	0.304883	5.7005	C	scaffold-87	19690	20607	+	918	306	scaffold-87.g431.t1
PVITv1_T002744	GO:0006913	nucleocytoplasmic transport	238.545	0.232439	10.6453	P	scaffold-87	19690	20607	+	918	306	scaffold-87.g431.t1
PVITv1_T002744	GO:0019887	protein kinase regulator activity	261.914	0.247477	9.93106	F	scaffold-87	19690	20607	+	918	306	scaffold-87.g431.t1
PVITv1_T002744	GO:0030496	midbody	313.149	0.245349	11.5627	C	scaffold-87	19690	20607	+	918	306	scaffold-87.g431.t1
PVITv1_T002744	GO:0032403	protein complex binding	209.65	0.247477	8.5858	F	scaffold-87	19690	20607	+	918	306	scaffold-87.g431.t1
PVITv1_T002744	GO:0045648	positive regulation of erythrocyte differentiation	383.069	0.217224	15.9758	P	scaffold-87	19690	20607	+	918	306	scaffold-87.g431.t1
PVITv1_T002744	GO:0045859	regulation of protein kinase activity	200.581	0.232439	11.1631	P	scaffold-87	19690	20607	+	918	306	scaffold-87.g431.t1
PVITv1_T003591	GO:0003676	nucleic acid binding	1447.54	0.537543	3.28399	F	scaffold-56347	2	436	+	435	144	scaffold-56347.g16758.t1
PVITv1_T003591	GO:0008270	zinc ion binding	1205.7	0.354632	5.4068	F	scaffold-56347	2	436	+	435	144	scaffold-56347.g16758.t1
PVITv1_T003591	GO:0015074	DNA integration	7867.8	1	9.83475	P	scaffold-56347	2	436	+	435	144	scaffold-56347.g16758.t1
PVITv1_T014932	GO:0005634	nucleus	13130.7	0.840604	5.7005	C	scaffold-4592	8382	10884	-	2503	771	scaffold-4592.g5825.t1
PVITv1_T014932	GO:0008168	methyltransferase activity	1001.15	0.458486	4.7188	F	scaffold-4592	8382	10884	-	2503	771	scaffold-4592.g5825.t1
PVITv1_T014932	GO:0008270	zinc ion binding	1258.66	0.155194	5.4068	F	scaffold-4592	8382	10884	-	2503	771	scaffold-4592.g5825.t1
PVITv1_T014932	GO:0016740	transferase activity	540.787	0.677354	2.54893	F	scaffold-4592	8382	10884	-	2503	771	scaffold-4592.g5825.t1
PVITv1_T014932	GO:0018024	histone-lysine N-methyltransferase activity	2222.82	0.218868	10.477	F	scaffold-4592	8382	10884	-	2503	771	scaffold-4592.g5825.t1
PVITv1_T014932	GO:0032259	methylation	5625.26	1	8.22832	P	scaffold-4592	8382	10884	-	2503	771	scaffold-4592.g5825.t1
PVITv1_T014932	GO:0034968	histone lysine methylation	8863.04	0.47737	12.9644	P	scaffold-4592	8382	10884	-	2503	771	scaffold-4592.g5825.t1
PVITv1_T014932	GO:0046872	metal ion binding	823.287	0.310388	3.53659	F	scaffold-4592	8382	10884	-	2503	771	scaffold-4592.g5825.t1
PVITv1_T007128	GO:0003676	nucleic acid binding	273.613	0.412991	3.28399	F	scaffold-40496	2	321	+	320	106	scaffold-40496.g14007.t1
PVITv1_T007128	GO:0005739	mitochondrion	762.478	1	4.96789	C	scaffold-40496	2	321	+	320	106	scaffold-40496.g14007.t1
PVITv1_T007128	GO:0008270	zinc ion binding	135.204	0.213352	5.4068	F	scaffold-40496	2	321	+	320	106	scaffold-40496.g14007.t1
PVITv1_T007128	GO:0015074	DNA integration	1076.49	0.685847	9.83475	P	scaffold-40496	2	321	+	320	106	scaffold-40496.g14007.t1
PVITv1_T026073	GO:0000049	tRNA binding	112.622	0.25	7.05041	F	scaffold-9787	25782	26851	+	1070	356	scaffold-9787.g8403.t1
PVITv1_T026073	GO:0004826	phenylalanine-tRNA ligase activity	143.633	0.25	8.99173	F	scaffold-9787	25782	26851	+	1070	356	scaffold-9787.g8403.t1
PVITv1_T026073	GO:0006432	phenylalanyl-tRNA aminoacylation	194.363	0.5	12.1675	P	scaffold-9787	25782	26851	+	1070	356	scaffold-9787.g8403.t1
PVITv1_T026073	GO:0008033	tRNA processing	139.521	0.5	8.73431	P	scaffold-9787	25782	26851	+	1070	356	scaffold-9787.g8403.t1
PVITv1_T009636	GO:0000413	protein peptidyl-prolyl isomerization	193.398	0.0827339	10.6825	P	scaffold-3023	3677	6218	-	2542	541	mRNA_scaffold-3023_3
PVITv1_T009636	GO:0004553	hydrolase activity, hydrolyzing O-glycosyl compounds	2051.49	0.222415	6.13682	F	scaffold-3023	3677	6218	-	2542	541	mRNA_scaffold-3023_3
PVITv1_T009636	GO:0005737	cytoplasm	150.617	0.236788	3.26788	C	scaffold-3023	3677	6218	-	2542	541	mRNA_scaffold-3023_3
PVITv1_T009636	GO:0005975	carbohydrate metabolic process	3489.69	0.362533	6.40439	P	scaffold-3023	3677	6218	-	2542	541	mRNA_scaffold-3023_3
PVITv1_T009636	GO:0032259	methylation	116.751	0.165468	8.22832	P	scaffold-3023	3677	6218	-	2542	541	mRNA_scaffold-3023_3
PVITv1_T009636	GO:0090116	C-5 methylation of cytosine	184.254	0.0827339	12.9857	P	scaffold-3023	3677	6218	-	2542	541	mRNA_scaffold-3023_3
PVITv1_T004615	GO:0006629	lipid metabolic process	3153.73	0.994363	7.06635	P	scaffold-53896	2	357	+	356	118	scaffold-53896.g16339.t1
PVITv1_T004615	GO:0008374	O-acyltransferase activity	3515.45	1	7.92199	F	scaffold-53896	2	357	+	356	118	scaffold-53896.g16339.t1
PVITv1_T028622	GO:0005634	nucleus	354.949	0.49171	5.7005	C	scaffold-4868	2009	3418	-	1410	402	scaffold-4868.g6305.t1
PVITv1_T028622	GO:0048471	perinuclear region of cytoplasm	293.126	0.246896	10.2629	C	scaffold-4868	2009	3418	-	1410	402	scaffold-4868.g6305.t1
PVITv1_T038257	GO:0004725	protein tyrosine phosphatase activity	1173.62	0.25	8.52393	F	scaffold-2983	692	1730	+	1039	322	scaffold-2983.g4061.t1
PVITv1_T038257	GO:0005634	nucleus	17101.5	1	5.7005	C	scaffold-2983	692	1730	+	1039	322	scaffold-2983.g4061.t1
PVITv1_T038257	GO:0006470	protein dephosphorylation	1989.83	0.666667	10.839	P	scaffold-2983	692	1730	+	1039	322	scaffold-2983.g4061.t1
PVITv1_T038257	GO:0008138	protein tyrosine/serine/threonine phosphatase activity	1349.03	0.25	9.79796	F	scaffold-2983	692	1730	+	1039	322	scaffold-2983.g4061.t1
PVITv1_T038257	GO:0016311	dephosphorylation	1764.46	1	9.61143	P	scaffold-2983	692	1730	+	1039	322	scaffold-2983.g4061.t1
PVITv1_T038257	GO:0016787	hydrolase activity	1063.49	1	2.5747	F	scaffold-2983	692	1730	+	1039	322	scaffold-2983.g4061.t1
PVITv1_T038257	GO:0016791	phosphatase activity	908.676	0.75	6.59968	F	scaffold-2983	692	1730	+	1039	322	scaffold-2983.g4061.t1
PVITv1_T038257	GO:0035335	peptidyl-tyrosine dephosphorylation	2121.03	0.333333	11.5537	P	scaffold-2983	692	1730	+	1039	322	scaffold-2983.g4061.t1
PVITv1_T033297	GO:0005086	ARF guanyl-nucleotide exchange factor activity	258.066	1	11.0704	F	scaffold-21322	296	776	+	481	138	scaffold-21322.g10683.t1
PVITv1_T033297	GO:0032012	regulation of ARF protein signal transduction	153.75	0.5	13.191	P	scaffold-21322	296	776	+	481	138	scaffold-21322.g10683.t1
PVITv1_T033297	GO:0043087	regulation of GTPase activity	123.895	0.5	10.6296	P	scaffold-21322	296	776	+	481	138	scaffold-21322.g10683.t1
PVITv1_T035274	GO:0003676	nucleic acid binding	670.55	0.380245	3.28399	F	scaffold-37421	1	320	-	320	106	scaffold-37421.g13499.t1
PVITv1_T035274	GO:0008270	zinc ion binding	530.33	0.335946	5.4068	F	scaffold-37421	1	320	-	320	106	scaffold-37421.g13499.t1
PVITv1_T035274	GO:0015074	DNA integration	4895.88	0.981903	9.83475	P	scaffold-37421	1	320	-	320	106	scaffold-37421.g13499.t1
PVITv1_T035274	GO:0046872	metal ion binding	244.301	0.617874	3.53659	F	scaffold-37421	1	320	-	320	106	scaffold-37421.g13499.t1
PVITv1_T025691	GO:0003676	nucleic acid binding	1289.24	0.407252	3.28399	F	scaffold-1109	4867	5424	-	558	186	mRNA_scaffold-1109_7
PVITv1_T025691	GO:0003964	RNA-directed DNA polymerase activity	816.09	0.224805	6.85855	F	scaffold-1109	4867	5424	-	558	186	mRNA_scaffold-1109_7
PVITv1_T025691	GO:0006278	RNA-dependent DNA replication	894.965	0.389075	9.87693	P	scaffold-1109	4867	5424	-	558	186	mRNA_scaffold-1109_7
PVITv1_T025691	GO:0008270	zinc ion binding	659.829	0.206168	5.4068	F	scaffold-1109	4867	5424	-	558	186	mRNA_scaffold-1109_7
PVITv1_T025691	GO:0015074	DNA integration	2911.67	0.536425	9.83475	P	scaffold-1109	4867	5424	-	558	186	mRNA_scaffold-1109_7
PVITv1_T025691	GO:0046872	metal ion binding	170.505	0.335752	3.53659	F	scaffold-1109	4867	5424	-	558	186	mRNA_scaffold-1109_7
PVITv1_T028247	GO:0003723	RNA binding	512.358	0.5	4.45055	F	scaffold-5668	989	1509	-	521	173	scaffold-5668_gene1
PVITv1_T028247	GO:0003964	RNA-directed DNA polymerase activity	789.574	0.5	6.85855	F	scaffold-5668	989	1509	-	521	173	scaffold-5668_gene1
PVITv1_T028247	GO:0006278	RNA-dependent DNA replication	2274.12	1	9.87693	P	scaffold-5668	989	1509	-	521	173	scaffold-5668_gene1
PVITv1_T024303	GO:0003676	nucleic acid binding	222.991	0.235355	3.28399	F	scaffold-5934	206	2882	-	2677	892	scaffold-5934_gene1
PVITv1_T024303	GO:0006810	transport	114.429	0.560814	5.29128	P	scaffold-5934	206	2882	-	2677	892	scaffold-5934_gene1
PVITv1_T024303	GO:0006811	ion transport	146.401	0.280407	6.76968	P	scaffold-5934	206	2882	-	2677	892	scaffold-5934_gene1
PVITv1_T024303	GO:0008270	zinc ion binding	215.292	0.22454	5.4068	F	scaffold-5934	206	2882	-	2677	892	scaffold-5934_gene1
PVITv1_T024303	GO:0016020	membrane	330.976	0.88762	2.41741	C	scaffold-5934	206	2882	-	2677	892	scaffold-5934_gene1
PVITv1_T024303	GO:0016021	integral component of membrane	536.061	0.44381	3.91534	C	scaffold-5934	206	2882	-	2677	892	scaffold-5934_gene1
PVITv1_T024303	GO:0016779	nucleotidyltransferase activity	314.94	0.249581	4.96751	F	scaffold-5934	206	2882	-	2677	892	scaffold-5934_gene1
PVITv1_T024303	GO:0034220	ion transmembrane transport	176.17	0.140204	8.14619	P	scaffold-5934	206	2882	-	2677	892	scaffold-5934_gene1
PVITv1_T024303	GO:0055085	transmembrane transport	156.332	0.280407	7.22889	P	scaffold-5934	206	2882	-	2677	892	scaffold-5934_gene1
PVITv1_T037858	GO:0016020	membrane	451.446	1	2.41741	C	scaffold-49443	1	533	-	533	134	scaffold-49443.g15555.t1
PVITv1_T037858	GO:0016021	integral component of membrane	731.179	0.5	3.91534	C	scaffold-49443	1	533	-	533	134	scaffold-49443.g15555.t1
PVITv1_T020671	GO:0004553	hydrolase activity, hydrolyzing O-glycosyl compounds	162.313	1	6.13682	F	scaffold-1636	34	243	+	210	70	scaffold-1636_gene1
PVITv1_T020671	GO:0030245	cellulose catabolic process	372.819	1	14.0957	P	scaffold-1636	34	243	+	210	70	scaffold-1636_gene1
PVITv1_T010533	GO:0006468	protein phosphorylation	176.384	0.396795	8.99056	P	scaffold-11220	1	194	-	194	64	scaffold-11220.g8714.t1
PVITv1_T010533	GO:0016772	transferase activity, transferring phosphorus-containing groups	215.585	0.785663	3.43165	F	scaffold-11220	1	194	-	194	64	scaffold-11220.g8714.t1
PVITv1_T019296	GO:0006278	RNA-dependent DNA replication	183.663	1	9.87693	P	scaffold-1576	6073	6558	-	486	162	scaffold-1576_gene3
PVITv1_T030517	GO:0007165	signal transduction	254.189	1	6.93883	P	scaffold-3975	16	1020	+	1005	335	mRNA_scaffold-3975_1
PVITv1_T015456	GO:0003964	RNA-directed DNA polymerase activity	122.946	0.2	6.85855	F	scaffold-1820	1259	1480	-	222	74	scaffold-1820_gene1
PVITv1_T015456	GO:0006278	RNA-dependent DNA replication	885.265	1	9.87693	P	scaffold-1820	1259	1480	-	222	74	scaffold-1820_gene1
PVITv1_T036891	GO:0000272	polysaccharide catabolic process	1499.67	1	11.3371	P	scaffold-7943	246	695	-	450	150	scaffold-7943_gene1
PVITv1_T036891	GO:0004553	hydrolase activity, hydrolyzing O-glycosyl compounds	193.347	0.95271	6.13682	F	scaffold-7943	246	695	-	450	150	scaffold-7943_gene1
PVITv1_T036891	GO:0008810	cellulase activity	325.676	0.476355	10.3369	F	scaffold-7943	246	695	-	450	150	scaffold-7943_gene1
PVITv1_T012509	GO:0003676	nucleic acid binding	676.439	0.629954	3.28399	F	scaffold-30682	12	245	+	234	78	mRNA_scaffold-30682_1
PVITv1_T012509	GO:0008270	zinc ion binding	357.997	0.265976	5.4068	F	scaffold-30682	12	245	+	234	78	mRNA_scaffold-30682_1
PVITv1_T012509	GO:0015074	DNA integration	3106.29	0.965961	9.83475	P	scaffold-30682	12	245	+	234	78	mRNA_scaffold-30682_1
PVITv1_T001185	GO:0000166	nucleotide binding	146.392	0.39454	2.47416	F	scaffold-35039	1	338	-	338	112	scaffold-35039.g13115.t1
PVITv1_T001185	GO:0005524	ATP binding	194.207	0.187383	4.01155	F	scaffold-35039	1	338	-	338	112	scaffold-35039.g13115.t1
PVITv1_T001185	GO:0006812	cation transport	2041.78	0.502215	7.47372	P	scaffold-35039	1	338	-	338	112	scaffold-35039.g13115.t1
PVITv1_T001185	GO:0008152	metabolic process	142.605	0.497785	0.526637	P	scaffold-35039	1	338	-	338	112	scaffold-35039.g13115.t1
PVITv1_T001185	GO:0016020	membrane	325.95	1	2.41741	C	scaffold-35039	1	338	-	338	112	scaffold-35039.g13115.t1
PVITv1_T001185	GO:0016021	integral component of membrane	537.03	0.502138	3.91534	C	scaffold-35039	1	338	-	338	112	scaffold-35039.g13115.t1
PVITv1_T001185	GO:0016787	hydrolase activity	277.693	0.398303	2.5747	F	scaffold-35039	1	338	-	338	112	scaffold-35039.g13115.t1
PVITv1_T001185	GO:0019829	cation-transporting ATPase activity	718.018	0.200034	6.59856	F	scaffold-35039	1	338	-	338	112	scaffold-35039.g13115.t1
PVITv1_T001185	GO:0046872	metal ion binding	398.535	0.207157	3.53659	F	scaffold-35039	1	338	-	338	112	scaffold-35039.g13115.t1
PVITv1_T025380	GO:0003779	actin binding	226.931	1	8.86003	F	scaffold-4946	2	1043	+	1042	347	scaffold-4946.g6412.t1
PVITv1_T025380	GO:0016043	cellular component organization	167.239	1	6.52948	P	scaffold-4946	2	1043	+	1042	347	scaffold-4946.g6412.t1
PVITv1_T025380	GO:0071203	WASH complex	7866.07	1	11.6495	C	scaffold-4946	2	1043	+	1042	347	scaffold-4946.g6412.t1
PVITv1_T029116	GO:0003676	nucleic acid binding	457.614	0.316698	3.28399	F	scaffold-1242	3254	3568	-	315	105	scaffold-1242_gene1
PVITv1_T029116	GO:0003964	RNA-directed DNA polymerase activity	964.241	0.378391	6.85855	F	scaffold-1242	3254	3568	-	315	105	scaffold-1242_gene1
PVITv1_T029116	GO:0006278	RNA-dependent DNA replication	1369.2	0.604976	9.87693	P	scaffold-1242	3254	3568	-	315	105	scaffold-1242_gene1
PVITv1_T029116	GO:0008270	zinc ion binding	217.066	0.166755	5.4068	F	scaffold-1242	3254	3568	-	315	105	scaffold-1242_gene1
PVITv1_T029116	GO:0015074	DNA integration	623.55	0.375967	9.83475	P	scaffold-1242	3254	3568	-	315	105	scaffold-1242_gene1
PVITv1_T021996	GO:0000578	embryonic axis specification	122.986	0.0540375	14.9597	P	scaffold-3894	223	3486	+	3264	812	scaffold-3894.g4934.t1
PVITv1_T021996	GO:0005515	protein binding	104.35	1	5.33538	F	scaffold-3894	223	3486	+	3264	812	scaffold-3894.g4934.t1
PVITv1_T021996	GO:0006623	protein targeting to vacuole	127.192	0.0540375	15.1865	P	scaffold-3894	223	3486	+	3264	812	scaffold-3894.g4934.t1
PVITv1_T021996	GO:0007154	cell communication	7671.59	0.379799	6.73304	P	scaffold-3894	223	3486	+	3264	812	scaffold-3894.g4934.t1
PVITv1_T021996	GO:0009638	phototropism	138.396	0.0540375	16.5243	P	scaffold-3894	223	3486	+	3264	812	scaffold-3894.g4934.t1
PVITv1_T021996	GO:0009793	embryo development ending in seed dormancy	114.027	0.0540375	13.87	P	scaffold-3894	223	3486	+	3264	812	scaffold-3894.g4934.t1
PVITv1_T021996	GO:0009959	negative gravitropism	145.542	0.0540375	17.3776	P	scaffold-3894	223	3486	+	3264	812	scaffold-3894.g4934.t1
PVITv1_T021996	GO:0016021	integral component of membrane	5522.18	0.470133	3.91534	C	scaffold-3894	223	3486	+	3264	812	scaffold-3894.g4934.t1
PVITv1_T021996	GO:0042594	response to starvation	181.635	0.0540375	12.2512	P	scaffold-3894	223	3486	+	3264	812	scaffold-3894.g4934.t1
PVITv1_T021996	GO:0042802	identical protein binding	159.585	0.333333	8.15955	F	scaffold-3894	223	3486	+	3264	812	scaffold-3894.g4934.t1
PVITv1_T021996	GO:0045324	late endosome to vacuole transport	139.564	0.0540375	16.6638	P	scaffold-3894	223	3486	+	3264	812	scaffold-3894.g4934.t1
PVITv1_T021996	GO:0051087	chaperone binding	180.692	0.333333	9.23878	F	scaffold-3894	223	3486	+	3264	812	scaffold-3894.g4934.t1
PVITv1_T032349	GO:0005777	peroxisome	2997.48	1	9.45656	C	scaffold-56851	764	1296	+	533	111	scaffold-56851.g16848.t1
PVITv1_T018956	GO:0008152	metabolic process	566.255	1	0.526637	P	scaffold-15016	647	1426	-	780	260	scaffold-15016_gene2
PVITv1_T018956	GO:0016747	transferase activity, transferring acyl groups other than amino-acyl groups	4713.67	0.91744	5.20839	F	scaffold-15016	647	1426	-	780	260	scaffold-15016_gene2
PVITv1_T006851	GO:0005509	calcium ion binding	508.084	0.400802	7.43825	F	scaffold-24765	312	809	-	498	166	scaffold-24765.g11357.t1
PVITv1_T006851	GO:0016021	integral component of membrane	296.892	1	3.91534	C	scaffold-24765	312	809	-	498	166	scaffold-24765.g11357.t1
PVITv1_T027271	GO:0003676	nucleic acid binding	160.237	0.434313	3.28399	F	scaffold-24398	73	374	-	302	100	scaffold-24398.g11291.t1
PVITv1_T027271	GO:0008270	zinc ion binding	160.97	0.387179	5.4068	F	scaffold-24398	73	374	-	302	100	scaffold-24398.g11291.t1
PVITv1_T027271	GO:0015074	DNA integration	801.172	1	9.83475	P	scaffold-24398	73	374	-	302	100	scaffold-24398.g11291.t1
PVITv1_T002417	GO:0000911	cytokinesis by cell plate formation	1735.82	0.122545	15.8446	P	scaffold-54	45358	46001	+	644	152	scaffold-54.g328.t1
PVITv1_T002417	GO:0003735	structural constituent of ribosome	5949.69	1	5.73747	F	scaffold-54	45358	46001	+	644	152	scaffold-54.g328.t1
PVITv1_T002417	GO:0005622	intracellular	633.488	0.899433	2.00439	C	scaffold-54	45358	46001	+	644	152	scaffold-54.g328.t1
PVITv1_T002417	GO:0005840	ribosome	1455	0.387786	5.58249	C	scaffold-54	45358	46001	+	644	152	scaffold-54.g328.t1
PVITv1_T002417	GO:0006412	translation	4994.23	0.632364	7.61601	P	scaffold-54	45358	46001	+	644	152	scaffold-54.g328.t1
PVITv1_T002417	GO:0009965	leaf morphogenesis	1653.9	0.122545	15.0968	P	scaffold-54	45358	46001	+	644	152	scaffold-54.g328.t1
PVITv1_T002417	GO:0010090	trichome morphogenesis	1679.73	0.122545	15.3326	P	scaffold-54	45358	46001	+	644	152	scaffold-54.g328.t1
PVITv1_T002417	GO:0022626	cytosolic ribosome	125.467	0.0830098	10.1444	C	scaffold-54	45358	46001	+	644	152	scaffold-54.g328.t1
PVITv1_T002417	GO:0022627	cytosolic small ribosomal subunit	139.521	0.0415049	11.2807	C	scaffold-54	45358	46001	+	644	152	scaffold-54.g328.t1
PVITv1_T037145	GO:0015074	DNA integration	171.318	1	9.83475	P	scaffold-22064	525	668	+	144	48	mRNA_scaffold-22064_1
PVITv1_T002180	GO:0000166	nucleotide binding	569.425	0.386047	2.47416	F	scaffold-451	4653	10030	-	5378	1411	scaffold-451.g1282.t1
PVITv1_T002180	GO:0003777	microtubule motor activity	6399.46	0.232558	9.17256	F	scaffold-451	4653	10030	-	5378	1411	scaffold-451.g1282.t1
PVITv1_T002180	GO:0005524	ATP binding	1427.03	0.213953	4.01155	F	scaffold-451	4653	10030	-	5378	1411	scaffold-451.g1282.t1
PVITv1_T002180	GO:0006200	ATP catabolic process	7697.12	0.310345	8.26727	P	scaffold-451	4653	10030	-	5378	1411	scaffold-451.g1282.t1
PVITv1_T002180	GO:0007018	microtubule-based movement	12497.7	0.344828	12.0811	P	scaffold-451	4653	10030	-	5378	1411	scaffold-451.g1282.t1
PVITv1_T002180	GO:0008152	metabolic process	544.797	0.655172	0.526637	P	scaffold-451	4653	10030	-	5378	1411	scaffold-451.g1282.t1
PVITv1_T002180	GO:0016887	ATPase activity	1584.56	0.209302	4.59848	F	scaffold-451	4653	10030	-	5378	1411	scaffold-451.g1282.t1
PVITv1_T002180	GO:0017111	nucleoside-triphosphatase activity	903.964	0.613953	3.88042	F	scaffold-451	4653	10030	-	5378	1411	scaffold-451.g1282.t1
PVITv1_T002180	GO:0030286	dynein complex	32905.3	1	10.9684	C	scaffold-451	4653	10030	-	5378	1411	scaffold-451.g1282.t1
PVITv1_T018542	GO:0035091	phosphatidylinositol binding	28061	1	9.35365	F	scaffold-168	27511	28761	-	1251	417	scaffold-168_gene9
PVITv1_T004579	GO:0003676	nucleic acid binding	279.294	0.395753	3.28399	F	scaffold-58618	656	838	-	183	61	mRNA_scaffold-58618_1
PVITv1_T004579	GO:0008270	zinc ion binding	237.132	0.351168	5.4068	F	scaffold-58618	656	838	-	183	61	mRNA_scaffold-58618_1
PVITv1_T004579	GO:0015074	DNA integration	2113.48	1	9.83475	P	scaffold-58618	656	838	-	183	61	mRNA_scaffold-58618_1
PVITv1_T030114	GO:0008152	metabolic process	1417.78	1	0.526637	P	scaffold-10426	1	1272	-	1272	402	scaffold-10426.g8560.t1
PVITv1_T030114	GO:0016772	transferase activity, transferring phosphorus-containing groups	7419.05	0.912758	3.43165	F	scaffold-10426	1	1272	-	1272	402	scaffold-10426.g8560.t1
PVITv1_T006486	GO:0005634	nucleus	186.183	0.666667	5.7005	C	scaffold-23933	7	786	-	780	260	mRNA_scaffold-23933_1
PVITv1_T006486	GO:0005730	nucleolus	298.626	0.333333	9.14327	C	scaffold-23933	7	786	-	780	260	mRNA_scaffold-23933_1
PVITv1_T006486	GO:0005739	mitochondrion	162.255	0.333333	4.96789	C	scaffold-23933	7	786	-	780	260	mRNA_scaffold-23933_1
PVITv1_T006486	GO:0016301	kinase activity	229.962	0.421039	4.4276	F	scaffold-23933	7	786	-	780	260	mRNA_scaffold-23933_1
PVITv1_T006486	GO:0016310	phosphorylation	125.407	0.140343	7.24381	P	scaffold-23933	7	786	-	780	260	mRNA_scaffold-23933_1
PVITv1_T037819	GO:0009190	cyclic nucleotide biosynthetic process	4752.7	0.5	10.2983	P	scaffold-52701	98	682	+	585	193	scaffold-52701.g16121.t1
PVITv1_T037819	GO:0016849	phosphorus-oxygen lyase activity	6764.15	1	7.32836	F	scaffold-52701	98	682	+	585	193	scaffold-52701.g16121.t1
PVITv1_T037819	GO:0035556	intracellular signal transduction	3702.64	0.5	8.02297	P	scaffold-52701	98	682	+	585	193	scaffold-52701.g16121.t1
PVITv1_T008682	GO:0003676	nucleic acid binding	288.813	0.643244	3.28399	F	scaffold-650	90	614	+	525	175	scaffold-650_gene1
PVITv1_T008682	GO:0003964	RNA-directed DNA polymerase activity	140.841	0.141801	6.85855	F	scaffold-650	90	614	+	525	175	scaffold-650_gene1
PVITv1_T008682	GO:0004190	aspartic-type endopeptidase activity	105.788	0.103816	7.03645	F	scaffold-650	90	614	+	525	175	scaffold-650_gene1
PVITv1_T008682	GO:0005634	nucleus	1051.51	1	5.7005	C	scaffold-650	90	614	+	525	175	scaffold-650_gene1
PVITv1_T008682	GO:0006508	proteolysis	201.61	0.169085	8.23363	P	scaffold-650	90	614	+	525	175	scaffold-650_gene1
PVITv1_T008682	GO:0015074	DNA integration	958.53	0.599965	9.83475	P	scaffold-650	90	614	+	525	175	scaffold-650_gene1
PVITv1_T032887	GO:0003723	RNA binding	125.371	0.125199	4.45055	F	scaffold-57848	2	515	+	514	170	scaffold-57848.g16999.t1
PVITv1_T032887	GO:0005524	ATP binding	113.727	0.125199	4.01155	F	scaffold-57848	2	515	+	514	170	scaffold-57848.g16999.t1
PVITv1_T032887	GO:0005634	nucleus	2565.22	1	5.7005	C	scaffold-57848	2	515	+	514	170	scaffold-57848.g16999.t1
PVITv1_T032887	GO:0006200	ATP catabolic process	1860.14	0.5	8.26727	P	scaffold-57848	2	515	+	514	170	scaffold-57848.g16999.t1
PVITv1_T032887	GO:0008152	metabolic process	118.493	1	0.526637	P	scaffold-57848	2	515	+	514	170	scaffold-57848.g16999.t1
PVITv1_T017327	GO:0008152	metabolic process	287.355	1	0.526637	P	scaffold-4280	425	2239	-	1815	414	scaffold-4280.g5309.t1
PVITv1_T017327	GO:0008233	peptidase activity	155.949	0.107893	4.38415	F	scaffold-4280	425	2239	-	1815	414	scaffold-4280.g5309.t1
PVITv1_T017327	GO:0016787	hydrolase activity	1227.68	0.981766	2.5747	F	scaffold-4280	425	2239	-	1815	414	scaffold-4280.g5309.t1
PVITv1_T014599	GO:0090305	nucleic acid phosphodiester bond hydrolysis	533.668	1	8.35219	P	scaffold-3139	5779	6408	-	630	210	scaffold-3139_gene3
PVITv1_T036273	GO:0000166	nucleotide binding	914.1	0.492611	2.47416	F	scaffold-61490	1192	7020	-	5829	1943	scaffold-61490_gene2
PVITv1_T036273	GO:0005524	ATP binding	1482.1	0.246305	4.01155	F	scaffold-61490	1192	7020	-	5829	1943	scaffold-61490_gene2
PVITv1_T036273	GO:0006200	ATP catabolic process	12157.8	0.490196	8.26727	P	scaffold-61490	1192	7020	-	5829	1943	scaffold-61490_gene2
PVITv1_T036273	GO:0008152	metabolic process	774.466	0.980392	0.526637	P	scaffold-61490	1192	7020	-	5829	1943	scaffold-61490_gene2
PVITv1_T036273	GO:0016887	ATPase activity	1698.94	0.246305	4.59848	F	scaffold-61490	1192	7020	-	5829	1943	scaffold-61490_gene2
PVITv1_T036273	GO:0017111	nucleoside-triphosphatase activity	1433.65	0.492611	3.88042	F	scaffold-61490	1192	7020	-	5829	1943	scaffold-61490_gene2
PVITv1_T000345	GO:0005097	Rab GTPase activator activity	1219.54	0.802241	9.90456	F	scaffold-56575	2	497	+	496	164	scaffold-56575.g16805.t1
PVITv1_T000345	GO:0031594	neuromuscular junction	288.228	0.335849	12.2079	C	scaffold-56575	2	497	+	496	164	scaffold-56575.g16805.t1
PVITv1_T000345	GO:0032313	regulation of Rab GTPase activity	342.169	0.766459	12.2195	P	scaffold-56575	2	497	+	496	164	scaffold-56575.g16805.t1
PVITv1_T000345	GO:0032851	positive regulation of Rab GTPase activity	361.846	0.383229	12.9222	P	scaffold-56575	2	497	+	496	164	scaffold-56575.g16805.t1
PVITv1_T000345	GO:0043195	terminal bouton	307.829	0.335849	13.0382	C	scaffold-56575	2	497	+	496	164	scaffold-56575.g16805.t1
PVITv1_T021454	GO:0000166	nucleotide binding	1237.08	0.666667	2.47416	F	scaffold-43452	3031	4611	-	1581	527	scaffold-43452_gene2
PVITv1_T021454	GO:0005524	ATP binding	2005.78	0.333333	4.01155	F	scaffold-43452	3031	4611	-	1581	527	scaffold-43452_gene2
PVITv1_T021454	GO:0005737	cytoplasm	5050.1	0.746835	3.26788	C	scaffold-43452	3031	4611	-	1581	527	scaffold-43452_gene2
PVITv1_T021454	GO:0005829	cytosol	479.295	0.126582	7.44665	C	scaffold-43452	3031	4611	-	1581	527	scaffold-43452_gene2
PVITv1_T021454	GO:0006457	protein folding	7289.36	0.5	9.71914	P	scaffold-43452	3031	4611	-	1581	527	scaffold-43452_gene2
PVITv1_T021454	GO:0044267	cellular protein metabolic process	5091.42	1	6.78857	P	scaffold-43452	3031	4611	-	1581	527	scaffold-43452_gene2
PVITv1_T021454	GO:0051082	unfolded protein binding	7480.14	0.333333	7.48014	F	scaffold-43452	3031	4611	-	1581	527	scaffold-43452_gene2
PVITv1_T004147	GO:0008519	ammonium transmembrane transporter activity	11185.2	1	9.7224	F	scaffold-562	5430	6277	+	848	218	scaffold-562.g1471.t1
PVITv1_T004147	GO:0015696	ammonium transport	3464.55	1	12.0458	P	scaffold-562	5430	6277	+	848	218	scaffold-562.g1471.t1
PVITv1_T004147	GO:0016020	membrane	700.967	1	2.41741	C	scaffold-562	5430	6277	+	848	218	scaffold-562.g1471.t1
PVITv1_T004147	GO:0016021	integral component of membrane	1116.94	0.49796	3.91534	C	scaffold-562	5430	6277	+	848	218	scaffold-562.g1471.t1
PVITv1_T004147	GO:0072488	ammonium transmembrane transport	3665.38	0.5	12.7441	P	scaffold-562	5430	6277	+	848	218	scaffold-562.g1471.t1
PVITv1_T034228	GO:0016021	integral component of membrane	159.84	1	3.91534	C	scaffold-36745	2	603	+	602	176	scaffold-36745.g13394.t1
PVITv1_T034228	GO:0072546	ER membrane protein complex	11236.9	0.873987	12.3154	C	scaffold-36745	2	603	+	602	176	scaffold-36745.g13394.t1
PVITv1_T028005	GO:0005576	extracellular region	156.751	1	2.90188	C	scaffold-3784	1	1828	-	1828	135	scaffold-3784.g4835.t1
PVITv1_T028005	GO:0006952	defense response	205.533	0.5	7.60997	P	scaffold-3784	1	1828	-	1828	135	scaffold-3784.g4835.t1
PVITv1_T028005	GO:0009405	pathogenesis	284.052	0.5	10.5171	P	scaffold-3784	1	1828	-	1828	135	scaffold-3784.g4835.t1
PVITv1_T027648	GO:0004664	prephenate dehydratase activity	665.138	0.304462	9.94314	F	scaffold-9861	525	809	-	285	95	mRNA_scaffold-9861_1
PVITv1_T027648	GO:0009058	biosynthetic process	306.601	0.932776	3.21778	P	scaffold-9861	525	809	-	285	95	mRNA_scaffold-9861_1
PVITv1_T027648	GO:0009094	L-phenylalanine biosynthetic process	1384.74	0.48939	12.8783	P	scaffold-9861	525	809	-	285	95	mRNA_scaffold-9861_1
PVITv1_T027648	GO:0030170	pyridoxal phosphate binding	416.037	0.304462	6.21934	F	scaffold-9861	525	809	-	285	95	mRNA_scaffold-9861_1
PVITv1_T019279	GO:0000166	nucleotide binding	833.234	0.449032	2.47416	F	scaffold-6321	2	2603	+	2602	849	scaffold-6321.g7322.t1
PVITv1_T019279	GO:0003777	microtubule motor activity	4249	0.326452	9.17256	F	scaffold-6321	2	2603	+	2602	849	scaffold-6321.g7322.t1
PVITv1_T019279	GO:0005524	ATP binding	1350.99	0.224516	4.01155	F	scaffold-6321	2	2603	+	2602	849	scaffold-6321.g7322.t1
PVITv1_T019279	GO:0005871	kinesin complex	6946.85	0.482259	9.72095	C	scaffold-6321	2	2603	+	2602	849	scaffold-6321.g7322.t1
PVITv1_T019279	GO:0005874	microtubule	6190.11	0.482259	8.66203	C	scaffold-6321	2	2603	+	2602	849	scaffold-6321.g7322.t1
PVITv1_T019279	GO:0007018	microtubule-based movement	16860.9	0.476622	12.0811	P	scaffold-6321	2	2603	+	2602	849	scaffold-6321.g7322.t1
PVITv1_T019279	GO:0008017	microtubule binding	6198.05	0.224516	9.2021	F	scaffold-6321	2	2603	+	2602	849	scaffold-6321.g7322.t1
PVITv1_T019279	GO:0008152	metabolic process	753.021	0.476622	0.526637	P	scaffold-6321	2	2603	+	2602	849	scaffold-6321.g7322.t1
PVITv1_T019279	GO:0008569	minus-end-directed microtubule motor activity	1387.81	0.101936	14.5336	F	scaffold-6321	2	2603	+	2602	849	scaffold-6321.g7322.t1
PVITv1_T004337	GO:0016020	membrane	484.725	0.947185	2.41741	C	scaffold-54244	20	307	-	288	96	mRNA_scaffold-54244_1
PVITv1_T004337	GO:0016021	integral component of membrane	153.769	0.261268	3.91534	C	scaffold-54244	20	307	-	288	96	mRNA_scaffold-54244_1
PVITv1_T004337	GO:0031369	translation initiation factor binding	138.5	0.217942	11.7646	F	scaffold-54244	20	307	-	288	96	mRNA_scaffold-54244_1
PVITv1_T004337	GO:0048306	calcium-dependent protein binding	196.587	0.346173	12.4276	F	scaffold-54244	20	307	-	288	96	mRNA_scaffold-54244_1
PVITv1_T014668	GO:0003676	nucleic acid binding	922.572	0.389343	3.28399	F	scaffold-33441	1	496	-	496	165	scaffold-33441.g12864.t1
PVITv1_T014668	GO:0008270	zinc ion binding	687.394	0.319614	5.4068	F	scaffold-33441	1	496	-	496	165	scaffold-33441.g12864.t1
PVITv1_T014668	GO:0015074	DNA integration	6391.64	0.920513	9.83475	P	scaffold-33441	1	496	-	496	165	scaffold-33441.g12864.t1
PVITv1_T014668	GO:0046872	metal ion binding	297.887	0.579766	3.53659	F	scaffold-33441	1	496	-	496	165	scaffold-33441.g12864.t1
PVITv1_T019096	GO:0003676	nucleic acid binding	1158.18	0.757878	3.28399	F	scaffold-29840	147	733	+	587	195	scaffold-29840.g12221.t1
PVITv1_T019096	GO:0008270	zinc ion binding	476.32	0.188648	5.4068	F	scaffold-29840	147	733	+	587	195	scaffold-29840.g12221.t1
PVITv1_T019096	GO:0015074	DNA integration	4420.58	0.931847	9.83475	P	scaffold-29840	147	733	+	587	195	scaffold-29840.g12221.t1
PVITv1_T013105	GO:0003676	nucleic acid binding	723.205	0.463761	3.28399	F	scaffold-1912	2824	3864	-	1041	269	mRNA_scaffold-1912_1
PVITv1_T013105	GO:0008270	zinc ion binding	615.64	0.308622	5.4068	F	scaffold-1912	2824	3864	-	1041	269	mRNA_scaffold-1912_1
PVITv1_T013105	GO:0015074	DNA integration	3942.01	0.85054	9.83475	P	scaffold-1912	2824	3864	-	1041	269	mRNA_scaffold-1912_1
PVITv1_T032957	GO:0005643	nuclear pore	13361	0.998152	10.5319	C	scaffold-36941	2	913	+	912	303	scaffold-36941.g13427.t1
PVITv1_T032957	GO:0006606	protein import into nucleus	15352.5	0.997298	12.1121	P	scaffold-36941	2	913	+	912	303	scaffold-36941.g13427.t1
PVITv1_T003095	GO:0003964	RNA-directed DNA polymerase activity	230.139	0.187343	6.85855	F	scaffold-71	30034	30366	+	333	111	mRNA_scaffold-71_14
PVITv1_T003095	GO:0005634	nucleus	1021.02	1	5.7005	C	scaffold-71	30034	30366	+	333	111	mRNA_scaffold-71_14
PVITv1_T003095	GO:0006278	RNA-dependent DNA replication	275.747	0.3577	9.87693	P	scaffold-71	30034	30366	+	333	111	mRNA_scaffold-71_14
PVITv1_T003095	GO:0006508	proteolysis	252.394	0.179142	8.23363	P	scaffold-71	30034	30366	+	333	111	mRNA_scaffold-71_14
PVITv1_T003095	GO:0015074	DNA integration	460.335	0.463158	9.83475	P	scaffold-71	30034	30366	+	333	111	mRNA_scaffold-71_14
PVITv1_T003933	GO:0003676	nucleic acid binding	1499.93	0.395367	3.28399	F	scaffold-520	5764	6582	-	819	252	scaffold-520.g1401.t1
PVITv1_T003933	GO:0008270	zinc ion binding	1067.86	0.321514	5.4068	F	scaffold-520	5764	6582	-	819	252	scaffold-520.g1401.t1
PVITv1_T003933	GO:0015074	DNA integration	11310	1	9.83475	P	scaffold-520	5764	6582	-	819	252	scaffold-520.g1401.t1
PVITv1_T003933	GO:0046872	metal ion binding	541.626	0.604633	3.53659	F	scaffold-520	5764	6582	-	819	252	scaffold-520.g1401.t1
PVITv1_T020784	GO:0003779	actin binding	2023.86	0.386862	8.86003	F	scaffold-4537	12528	13492	-	965	195	scaffold-4537.g5634.t1
PVITv1_T020784	GO:0005737	cytoplasm	658.909	0.917708	3.26788	C	scaffold-4537	12528	13492	-	965	195	scaffold-4537.g5634.t1
PVITv1_T020784	GO:0032319	regulation of Rho GTPase activity	156.054	0.187136	12.6082	P	scaffold-4537	12528	13492	-	965	195	scaffold-4537.g5634.t1
PVITv1_T020784	GO:0035023	regulation of Rho protein signal transduction	149.15	0.374273	12.0504	P	scaffold-4537	12528	13492	-	965	195	scaffold-4537.g5634.t1
PVITv1_T020784	GO:0035091	phosphatidylinositol binding	2136.61	0.386862	9.35365	F	scaffold-4537	12528	13492	-	965	195	scaffold-4537.g5634.t1
PVITv1_T021132	GO:0003824	catalytic activity	206.866	0.313086	1.42297	F	scaffold-4558	24845	25996	+	1152	384	scaffold-4558.g5731.t1
PVITv1_T021132	GO:0006508	proteolysis	3620.22	0.396115	8.23363	P	scaffold-4558	24845	25996	+	1152	384	scaffold-4558.g5731.t1
PVITv1_T021132	GO:0008080	N-acetyltransferase activity	187.486	0.0588308	6.58119	F	scaffold-4558	24845	25996	+	1152	384	scaffold-4558.g5731.t1
PVITv1_T021132	GO:0008152	metabolic process	116.398	1	0.526637	P	scaffold-4558	24845	25996	+	1152	384	scaffold-4558.g5731.t1
PVITv1_T021132	GO:0009058	biosynthetic process	940.96	0.32304	3.21778	P	scaffold-4558	24845	25996	+	1152	384	scaffold-4558.g5731.t1
PVITv1_T021132	GO:0046872	metal ion binding	1154.07	0.339919	3.53659	F	scaffold-4558	24845	25996	+	1152	384	scaffold-4558.g5731.t1
PVITv1_T021132	GO:0051537	2 iron, 2 sulfur cluster binding	2780.99	0.346995	7.47469	F	scaffold-4558	24845	25996	+	1152	384	scaffold-4558.g5731.t1
PVITv1_T037861	GO:0003676	nucleic acid binding	168.764	0.392485	3.28399	F	scaffold-39708	34	216	-	183	61	mRNA_scaffold-39708_1
PVITv1_T037861	GO:0008270	zinc ion binding	141.666	0.348669	5.4068	F	scaffold-39708	34	216	-	183	61	mRNA_scaffold-39708_1
PVITv1_T037861	GO:0015074	DNA integration	1213.19	1	9.83475	P	scaffold-39708	34	216	-	183	61	mRNA_scaffold-39708_1
PVITv1_T002860	GO:0004791	thioredoxin-disulfide reductase activity	746.779	0.15815	9.78413	F	scaffold-34	23621	24220	-	600	200	scaffold-34_gene8
PVITv1_T002860	GO:0005576	extracellular region	313.121	1	2.90188	C	scaffold-34	23621	24220	-	600	200	scaffold-34_gene8
PVITv1_T002860	GO:0005975	carbohydrate metabolic process	171.766	0.248559	6.40439	P	scaffold-34	23621	24220	-	600	200	scaffold-34_gene8
PVITv1_T002860	GO:0016491	oxidoreductase activity	494.324	0.47445	3.23826	F	scaffold-34	23621	24220	-	600	200	scaffold-34_gene8
PVITv1_T002860	GO:0016668	oxidoreductase activity, acting on a sulfur group of donors, NAD(P) as acceptor	599.309	0.3163	7.85201	F	scaffold-34	23621	24220	-	600	200	scaffold-34_gene8
PVITv1_T002860	GO:0030248	cellulose binding	127.043	0.104625	11.2535	F	scaffold-34	23621	24220	-	600	200	scaffold-34_gene8
PVITv1_T002860	GO:0045454	cell redox homeostasis	3707.03	0.375721	10.2219	P	scaffold-34	23621	24220	-	600	200	scaffold-34_gene8
PVITv1_T002860	GO:0050660	flavin adenine dinucleotide binding	481.126	0.15815	6.3036	F	scaffold-34	23621	24220	-	600	200	scaffold-34_gene8
PVITv1_T002860	GO:0050661	NADP binding	532.706	0.15815	6.9794	F	scaffold-34	23621	24220	-	600	200	scaffold-34_gene8
PVITv1_T002860	GO:0055114	oxidation-reduction process	2418.34	0.375721	6.6684	P	scaffold-34	23621	24220	-	600	200	scaffold-34_gene8
PVITv1_T015269	GO:0008270	zinc ion binding	12421.5	0.875097	5.4068	F	scaffold-19669	1	1347	-	1347	448	scaffold-19669.g10377.t1
PVITv1_T015269	GO:0016020	membrane	3626.12	1	2.41741	C	scaffold-19669	1	1347	-	1347	448	scaffold-19669.g10377.t1
PVITv1_T015269	GO:0046872	metal ion binding	165.52	1	3.53659	F	scaffold-19669	1	1347	-	1347	448	scaffold-19669.g10377.t1
PVITv1_T014190	GO:0000796	condensin complex	2288.73	1	11.8356	C	scaffold-3157	2231	2527	+	297	99	scaffold-3157.g4210.t1
PVITv1_T014190	GO:0007076	mitotic chromosome condensation	2764.71	1	14.297	P	scaffold-3157	2231	2527	+	297	99	scaffold-3157.g4210.t1
PVITv1_T018353	GO:0006621	protein retention in ER lumen	45311.6	1	15.1039	P	scaffold-2052	5121	6327	+	1207	291	scaffold-2052.g3240.t1
PVITv1_T018353	GO:0016021	integral component of membrane	11746	1	3.91534	C	scaffold-2052	5121	6327	+	1207	291	scaffold-2052.g3240.t1
PVITv1_T018353	GO:0046923	ER retention sequence binding	36360.1	1	12.12	F	scaffold-2052	5121	6327	+	1207	291	scaffold-2052.g3240.t1
PVITv1_T015589	GO:0046872	metal ion binding	3255.28	1	3.53659	F	scaffold-28877	2	803	+	802	242	scaffold-28877.g12075.t2
PVITv1_T014211	GO:0003676	nucleic acid binding	1258.35	0.485036	3.28399	F	scaffold-36195	52	705	+	654	218	scaffold-36195_gene1
PVITv1_T014211	GO:0005622	intracellular	661.427	1	2.00439	C	scaffold-36195	52	705	+	654	218	scaffold-36195_gene1
PVITv1_T014211	GO:0008270	zinc ion binding	892.347	0.316005	5.4068	F	scaffold-36195	52	705	+	654	218	scaffold-36195_gene1
PVITv1_T014211	GO:0015074	DNA integration	7198.96	0.944026	9.83475	P	scaffold-36195	52	705	+	654	218	scaffold-36195_gene1
PVITv1_T014211	GO:0046872	metal ion binding	153.376	0.477994	3.53659	F	scaffold-36195	52	705	+	654	218	scaffold-36195_gene1
PVITv1_T038763	GO:0005524	ATP binding	707.982	0.429521	4.01155	F	scaffold-22717	2	530	+	529	175	scaffold-22717.g10967.t1
PVITv1_T038763	GO:0006457	protein folding	164.792	0.209795	9.71914	P	scaffold-22717	2	530	+	529	175	scaffold-22717.g10967.t1
PVITv1_T038763	GO:0044267	cellular protein metabolic process	3512.07	0.993181	6.78857	P	scaffold-22717	2	530	+	529	175	scaffold-22717.g10967.t1
PVITv1_T038763	GO:0046872	metal ion binding	690.322	0.451713	3.53659	F	scaffold-22717	2	530	+	529	175	scaffold-22717.g10967.t1
PVITv1_T026002	GO:0003333	amino acid transmembrane transport	28032.1	0.949368	10.3673	P	scaffold-1161	5005	6523	-	1519	465	scaffold-1161.g2216.t1
PVITv1_T026002	GO:0015171	amino acid transmembrane transporter activity	19736.5	0.982987	6.6927	F	scaffold-1161	5005	6523	-	1519	465	scaffold-1161.g2216.t1
PVITv1_T026002	GO:0016020	membrane	1813.06	1	2.41741	C	scaffold-1161	5005	6523	-	1519	465	scaffold-1161.g2216.t1
PVITv1_T026002	GO:0016021	integral component of membrane	2936.5	0.5	3.91534	C	scaffold-1161	5005	6523	-	1519	465	scaffold-1161.g2216.t1
PVITv1_T019994	GO:0000155	phosphorelay sensor kinase activity	1468.59	0.241206	6.55363	F	scaffold-7365	1	5243	-	5243	1747	scaffold-7365.g7726.t1
PVITv1_T019994	GO:0000156	phosphorelay response regulator activity	990.196	0.201005	6.36304	F	scaffold-7365	1	5243	-	5243	1747	scaffold-7365.g7726.t1
PVITv1_T019994	GO:0000160	phosphorelay signal transduction system	953.579	0.171233	8.83599	P	scaffold-7365	1	5243	-	5243	1747	scaffold-7365.g7726.t1
PVITv1_T019994	GO:0004871	signal transducer activity	1213.18	0.693467	4.98941	F	scaffold-7365	1	5243	-	5243	1747	scaffold-7365.g7726.t1
PVITv1_T019994	GO:0005524	ATP binding	2419.03	0.201005	4.01155	F	scaffold-7365	1	5243	-	5243	1747	scaffold-7365.g7726.t1
PVITv1_T019994	GO:0006355	regulation of transcription, DNA-templated	735.922	0.164384	7.39926	P	scaffold-7365	1	5243	-	5243	1747	scaffold-7365.g7726.t1
PVITv1_T019994	GO:0007165	signal transduction	690.128	0.636986	6.93883	P	scaffold-7365	1	5243	-	5243	1747	scaffold-7365.g7726.t1
PVITv1_T019994	GO:0009584	detection of visible light	5261.14	0.130137	13.4759	P	scaffold-7365	1	5243	-	5243	1747	scaffold-7365.g7726.t1
PVITv1_T019994	GO:0016020	membrane	7252.24	1	2.41741	C	scaffold-7365	1	5243	-	5243	1747	scaffold-7365.g7726.t1
PVITv1_T019994	GO:0016310	phosphorylation	1190.76	0.219178	7.24381	P	scaffold-7365	1	5243	-	5243	1747	scaffold-7365.g7726.t1
PVITv1_T019994	GO:0023014	signal transduction by phosphorylation	927.587	0.164384	9.32633	P	scaffold-7365	1	5243	-	5243	1747	scaffold-7365.g7726.t1
PVITv1_T019994	GO:0035556	intracellular signal transduction	554.137	0.136986	8.02297	P	scaffold-7365	1	5243	-	5243	1747	scaffold-7365.g7726.t1
PVITv1_T022638	GO:0006468	protein phosphorylation	1213.43	0.5	8.99056	P	scaffold-4790	10001	11375	+	1375	434	scaffold-4790.g6203.t1
PVITv1_T022638	GO:0046872	metal ion binding	1145.17	0.960905	3.53659	F	scaffold-4790	10001	11375	+	1375	434	scaffold-4790.g6203.t1
PVITv1_T031845	GO:0003676	nucleic acid binding	609.118	0.452393	3.28399	F	scaffold-8342	1	569	-	569	166	scaffold-8342.g8046.t1
PVITv1_T031845	GO:0008270	zinc ion binding	435.254	0.327153	5.4068	F	scaffold-8342	1	569	-	569	166	scaffold-8342.g8046.t1
PVITv1_T031845	GO:0015074	DNA integration	3983.77	0.987979	9.83475	P	scaffold-8342	1	569	-	569	166	scaffold-8342.g8046.t1
PVITv1_T031845	GO:0046872	metal ion binding	120.198	0.545107	3.53659	F	scaffold-8342	1	569	-	569	166	scaffold-8342.g8046.t1
PVITv1_T035787	GO:0005509	calcium ion binding	21694.6	0.97479	7.43825	F	scaffold-50639	73	1660	+	1588	499	scaffold-50639.g15770.t1
PVITv1_T035787	GO:0005737	cytoplasm	183.072	0.972192	3.26788	C	scaffold-50639	73	1660	+	1588	499	scaffold-50639.g15770.t1
PVITv1_T035787	GO:0006413	translational initiation	100.684	0.17394	10.7816	P	scaffold-50639	73	1660	+	1588	499	scaffold-50639.g15770.t1
PVITv1_T035787	GO:0007005	mitochondrion organization	127.59	0.768262	11.8097	P	scaffold-50639	73	1660	+	1588	499	scaffold-50639.g15770.t1
PVITv1_T035787	GO:0048312	intracellular distribution of mitochondria	184.807	0.388736	16.3048	P	scaffold-50639	73	1660	+	1588	499	scaffold-50639.g15770.t1
PVITv1_T038870	GO:0003676	nucleic acid binding	257.785	0.478952	3.28399	F	scaffold-29260	341	523	+	183	61	mRNA_scaffold-29260_1
PVITv1_T038870	GO:0008270	zinc ion binding	191.916	0.31078	5.4068	F	scaffold-29260	341	523	+	183	61	mRNA_scaffold-29260_1
PVITv1_T038870	GO:0015074	DNA integration	1370.41	0.861977	9.83475	P	scaffold-29260	341	523	+	183	61	mRNA_scaffold-29260_1
PVITv1_T019323	GO:0000159	protein phosphatase type 2A complex	6786.15	0.789631	11.444	C	scaffold-29899	391	816	-	426	122	scaffold-29899.g12236.t1
PVITv1_T019323	GO:0007165	signal transduction	2605.42	0.5	6.93883	P	scaffold-29899	391	816	-	426	122	scaffold-29899.g12236.t1
PVITv1_T019323	GO:0008601	protein phosphatase type 2A regulator activity	8511.53	1	11.3341	F	scaffold-29899	391	816	-	426	122	scaffold-29899.g12236.t1
PVITv1_T019323	GO:0050790	regulation of catalytic activity	3315.56	0.5	8.83007	P	scaffold-29899	391	816	-	426	122	scaffold-29899.g12236.t1
PVITv1_T015182	GO:0005829	cytosol	128.004	0.0923172	7.44665	C	scaffold-2775	2328	2870	-	543	181	scaffold-2775.g3900.t1
PVITv1_T015182	GO:0008017	microtubule binding	1314.96	0.753738	9.2021	F	scaffold-2775	2328	2870	-	543	181	scaffold-2775.g3900.t1
PVITv1_T015182	GO:0009819	drought recovery	114.62	0.0603226	17.8701	P	scaffold-2775	2328	2870	-	543	181	scaffold-2775.g3900.t1
PVITv1_T024659	GO:0003756	protein disulfide isomerase activity	16967.6	0.5	11.3117	F	scaffold-4670	1458	2993	-	1536	512	scaffold-4670.g6008.t1
PVITv1_T024659	GO:0005783	endoplasmic reticulum	23692.4	1	7.89748	C	scaffold-4670	1458	2993	-	1536	512	scaffold-4670.g6008.t1
PVITv1_T024659	GO:0006457	protein folding	14578.7	0.5	9.71914	P	scaffold-4670	1458	2993	-	1536	512	scaffold-4670.g6008.t1
PVITv1_T024659	GO:0016671	oxidoreductase activity, acting on a sulfur group of donors, disulfide as acceptor	12333.2	0.5	8.22213	F	scaffold-4670	1458	2993	-	1536	512	scaffold-4670.g6008.t1
PVITv1_T024659	GO:0055114	oxidation-reduction process	10002.6	0.5	6.6684	P	scaffold-4670	1458	2993	-	1536	512	scaffold-4670.g6008.t1
PVITv1_T008356	GO:0003700	sequence-specific DNA binding transcription factor activity	216.057	0.222038	5.03196	F	scaffold-10025	1	1083	-	1083	358	scaffold-10025.g8465.t2
PVITv1_T008356	GO:0005732	small nucleolar ribonucleoprotein complex	134.406	0.105511	11.5402	C	scaffold-10025	1	1083	-	1083	358	scaffold-10025.g8465.t2
PVITv1_T008356	GO:0006364	rRNA processing	1340.8	0.700273	9.48135	P	scaffold-10025	1	1083	-	1083	358	scaffold-10025.g8465.t2
PVITv1_T027738	GO:0004842	ubiquitin-protein ligase activity	4951.47	0.370472	8.86609	F	scaffold-2451	5614	20918	+	15305	4803	scaffold-2451.g3627.t1
PVITv1_T027738	GO:0008152	metabolic process	751.003	0.955443	0.526637	P	scaffold-2451	5614	20918	+	15305	4803	scaffold-2451.g3627.t1
PVITv1_T027738	GO:0008270	zinc ion binding	3903.9	0.240678	5.4068	F	scaffold-2451	5614	20918	+	15305	4803	scaffold-2451.g3627.t1
PVITv1_T027738	GO:0016567	protein ubiquitination	16337	0.480098	11.3428	P	scaffold-2451	5614	20918	+	15305	4803	scaffold-2451.g3627.t1
PVITv1_T027738	GO:0016874	ligase activity	2519.5	0.737277	4.60207	F	scaffold-2451	5614	20918	+	15305	4803	scaffold-2451.g3627.t1
PVITv1_T010196	GO:0003735	structural constituent of ribosome	4113.7	1	5.73747	F	scaffold-40655	1	405	-	405	114	scaffold-40655.g14032.t1
PVITv1_T010196	GO:0005622	intracellular	549.103	0.979222	2.00439	C	scaffold-40655	1	405	-	405	114	scaffold-40655.g14032.t1
PVITv1_T010196	GO:0005840	ribosome	1013.82	0.395935	5.58249	C	scaffold-40655	1	405	-	405	114	scaffold-40655.g14032.t1
PVITv1_T010196	GO:0006412	translation	5460.6	1	7.61601	P	scaffold-40655	1	405	-	405	114	scaffold-40655.g14032.t1
PVITv1_T010196	GO:0030529	ribonucleoprotein complex	212.497	0.590213	4.91309	C	scaffold-40655	1	405	-	405	114	scaffold-40655.g14032.t1
PVITv1_T035492	GO:0003676	nucleic acid binding	814.809	0.751605	3.28399	F	scaffold-21021	517	1152	+	636	212	scaffold-21021.g10623.t1
PVITv1_T035492	GO:0008270	zinc ion binding	337.746	0.206201	5.4068	F	scaffold-21021	517	1152	+	636	212	scaffold-21021.g10623.t1
PVITv1_T035492	GO:0015074	DNA integration	3172.38	0.958218	9.83475	P	scaffold-21021	517	1152	+	636	212	scaffold-21021.g10623.t1
PVITv1_T009725	GO:0000166	nucleotide binding	669.9	0.361011	2.47416	F	scaffold-4331	55	3223	-	3169	759	scaffold-4331.g5362.t1
PVITv1_T009725	GO:0002161	aminoacyl-tRNA editing activity	4420.37	0.180505	8.16296	F	scaffold-4331	55	3223	-	3169	759	scaffold-4331.g5362.t1
PVITv1_T009725	GO:0004812	aminoacyl-tRNA ligase activity	1268.54	0.361011	5.95014	F	scaffold-4331	55	3223	-	3169	759	scaffold-4331.g5362.t1
PVITv1_T009725	GO:0004832	valine-tRNA ligase activity	2089.39	0.180505	9.80036	F	scaffold-4331	55	3223	-	3169	759	scaffold-4331.g5362.t1
PVITv1_T009725	GO:0005524	ATP binding	1086.16	0.180505	4.01155	F	scaffold-4331	55	3223	-	3169	759	scaffold-4331.g5362.t1
PVITv1_T009725	GO:0005737	cytoplasm	9803.63	1	3.26788	C	scaffold-4331	55	3223	-	3169	759	scaffold-4331.g5362.t1
PVITv1_T009725	GO:0006412	translation	236.763	1	7.61601	P	scaffold-4331	55	3223	-	3169	759	scaffold-4331.g5362.t1
PVITv1_T009725	GO:0006418	tRNA aminoacylation for protein translation	2445.97	0.598802	9.09543	P	scaffold-4331	55	3223	-	3169	759	scaffold-4331.g5362.t1
PVITv1_T009725	GO:0006438	valyl-tRNA aminoacylation	3454.05	0.299401	12.844	P	scaffold-4331	55	3223	-	3169	759	scaffold-4331.g5362.t1
PVITv1_T009725	GO:0006450	regulation of translational fidelity	2975.97	0.299401	11.0662	P	scaffold-4331	55	3223	-	3169	759	scaffold-4331.g5362.t1
PVITv1_T009725	GO:0016874	ligase activity	286.101	0.458484	4.60207	F	scaffold-4331	55	3223	-	3169	759	scaffold-4331.g5362.t1
PVITv1_T004154	GO:0006400	tRNA modification	323.144	0.333333	9.46755	P	scaffold-50223	211	522	+	312	104	scaffold-50223.g15712.t1
PVITv1_T004154	GO:0008168	methyltransferase activity	103.94	0.645348	4.7188	F	scaffold-50223	211	522	+	312	104	scaffold-50223.g15712.t1
PVITv1_T004154	GO:0008176	tRNA (guanine-N7-)-methyltransferase activity	217.567	0.322674	9.87734	F	scaffold-50223	211	522	+	312	104	scaffold-50223.g15712.t1
PVITv1_T004154	GO:0032259	methylation	561.694	0.666667	8.22832	P	scaffold-50223	211	522	+	312	104	scaffold-50223.g15712.t1
PVITv1_T004154	GO:0036265	RNA (guanine-N7)-methylation	405.118	0.333333	11.8692	P	scaffold-50223	211	522	+	312	104	scaffold-50223.g15712.t1
PVITv1_T005937	GO:0000287	magnesium ion binding	182.119	0.144683	5.72157	F	scaffold-59711	291	668	+	378	104	scaffold-59711.g17281.t1
PVITv1_T005937	GO:0004012	phospholipid-translocating ATPase activity	349.224	0.144683	10.8092	F	scaffold-59711	291	668	+	378	104	scaffold-59711.g17281.t1
PVITv1_T005937	GO:0005524	ATP binding	127.688	0.144683	4.01155	F	scaffold-59711	291	668	+	378	104	scaffold-59711.g17281.t1
PVITv1_T005937	GO:0006812	cation transport	249.509	0.237094	7.47372	P	scaffold-59711	291	668	+	378	104	scaffold-59711.g17281.t1
PVITv1_T005937	GO:0015914	phospholipid transport	485.469	0.50378	12.8834	P	scaffold-59711	291	668	+	378	104	scaffold-59711.g17281.t1
PVITv1_T005937	GO:0016020	membrane	232.405	0.971666	2.41741	C	scaffold-59711	291	668	+	378	104	scaffold-59711.g17281.t1
PVITv1_T005937	GO:0016021	integral component of membrane	424.858	0.485937	3.91534	C	scaffold-59711	291	668	+	378	104	scaffold-59711.g17281.t1
PVITv1_T005937	GO:0016787	hydrolase activity	154.279	0.417051	2.5747	F	scaffold-59711	291	668	+	378	104	scaffold-59711.g17281.t1
PVITv1_T005937	GO:0019829	cation-transporting ATPase activity	188.877	0.136184	6.59856	F	scaffold-59711	291	668	+	378	104	scaffold-59711.g17281.t1
PVITv1_T005937	GO:0045332	phospholipid translocation	519.79	0.25189	13.7943	P	scaffold-59711	291	668	+	378	104	scaffold-59711.g17281.t1
PVITv1_T005937	GO:0046872	metal ion binding	112.57	0.289365	3.53659	F	scaffold-59711	291	668	+	378	104	scaffold-59711.g17281.t1
PVITv1_T008260	GO:0001510	RNA methylation	516.831	0.0686584	9.6618	P	scaffold-2245	5883	8891	+	3009	852	scaffold-2245.g3454.t1
PVITv1_T008260	GO:0003824	catalytic activity	2817.86	0.917903	1.42297	F	scaffold-2245	5883	8891	+	3009	852	scaffold-2245.g3454.t1
PVITv1_T008260	GO:0005634	nucleus	556.928	0.935784	5.7005	C	scaffold-2245	5883	8891	+	3009	852	scaffold-2245.g3454.t1
PVITv1_T008260	GO:0005730	nucleolus	6116.49	0.456802	9.14327	C	scaffold-2245	5883	8891	+	3009	852	scaffold-2245.g3454.t1
PVITv1_T008260	GO:0006406	mRNA export from nucleus	773.808	0.0686584	14.2463	P	scaffold-2245	5883	8891	+	3009	852	scaffold-2245.g3454.t1
PVITv1_T008260	GO:0006468	protein phosphorylation	526.763	0.0707739	8.99056	P	scaffold-2245	5883	8891	+	3009	852	scaffold-2245.g3454.t1
PVITv1_T008260	GO:0006606	protein import into nucleus	657.886	0.0686584	12.1121	P	scaffold-2245	5883	8891	+	3009	852	scaffold-2245.g3454.t1
PVITv1_T008260	GO:0008152	metabolic process	1039.68	0.866155	0.526637	P	scaffold-2245	5883	8891	+	3009	852	scaffold-2245.g3454.t1
PVITv1_T008260	GO:0031965	nuclear membrane	1033.52	0.239491	10.5787	C	scaffold-2245	5883	8891	+	3009	852	scaffold-2245.g3454.t1
PVITv1_T038917	GO:0005829	cytosol	188.597	0.2	7.44665	C	scaffold-2887	4244	6479	+	2236	699	scaffold-2887.g3966.t1
PVITv1_T038917	GO:0009507	chloroplast	164.141	0.2	6.48102	C	scaffold-2887	4244	6479	+	2236	699	scaffold-2887.g3966.t1
PVITv1_T038917	GO:0010267	production of ta-siRNAs involved in RNA interference	209.984	0.2	16.5822	P	scaffold-2887	4244	6479	+	2236	699	scaffold-2887.g3966.t1
PVITv1_T038917	GO:0010445	nuclear dicing body	133.175	0.2	15.775	C	scaffold-2887	4244	6479	+	2236	699	scaffold-2887.g3966.t1
PVITv1_T038917	GO:0031053	primary miRNA processing	218.643	0.2	17.266	P	scaffold-2887	4244	6479	+	2236	699	scaffold-2887.g3966.t1
PVITv1_T038917	GO:0046872	metal ion binding	10124.3	0.954242	3.53659	F	scaffold-2887	4244	6479	+	2236	699	scaffold-2887.g3966.t1
PVITv1_T038917	GO:0048367	shoot system development	303.757	0.2	11.9937	P	scaffold-2887	4244	6479	+	2236	699	scaffold-2887.g3966.t1
PVITv1_T038917	GO:0048509	regulation of meristem development	188.878	0.2	14.9155	P	scaffold-2887	4244	6479	+	2236	699	scaffold-2887.g3966.t1
PVITv1_T038917	GO:2000011	regulation of adaxial/abaxial pattern formation	242.745	0.2	19.1693	P	scaffold-2887	4244	6479	+	2236	699	scaffold-2887.g3966.t1
PVITv1_T025241	GO:0003824	catalytic activity	2105.25	0.493159	1.42297	F	scaffold-4920	10338	12950	-	2613	871	scaffold-4920_gene2
PVITv1_T025241	GO:0008152	metabolic process	779.147	0.493159	0.526637	P	scaffold-4920	10338	12950	-	2613	871	scaffold-4920_gene2
PVITv1_T025241	GO:0015095	magnesium ion transmembrane transporter activity	14101.5	0.506841	9.2741	F	scaffold-4920	10338	12950	-	2613	871	scaffold-4920_gene2
PVITv1_T025241	GO:0015693	magnesium ion transport	18683	0.506841	12.2872	P	scaffold-4920	10338	12950	-	2613	871	scaffold-4920_gene2
PVITv1_T025241	GO:0016020	membrane	7252.24	1	2.41741	C	scaffold-4920	10338	12950	-	2613	871	scaffold-4920_gene2
PVITv1_T018985	GO:0051205	protein insertion into membrane	1148.39	1	11.7567	P	scaffold-25485	1	196	-	196	65	scaffold-25485.g11490.t1
PVITv1_T013345	GO:0005216	ion channel activity	126.126	0.761749	6.78786	F	scaffold-3186	1697	2416	-	720	240	scaffold-3186.g4249.t1
PVITv1_T013345	GO:0005249	voltage-gated potassium channel activity	4287.6	0.540811	9.67691	F	scaffold-3186	1697	2416	-	720	240	scaffold-3186.g4249.t1
PVITv1_T013345	GO:0006813	potassium ion transport	770.477	0.481358	10.0926	P	scaffold-3186	1697	2416	-	720	240	scaffold-3186.g4249.t1
PVITv1_T013345	GO:0016020	membrane	1277.81	0.86256	2.41741	C	scaffold-3186	1697	2416	-	720	240	scaffold-3186.g4249.t1
PVITv1_T013345	GO:0071805	potassium ion transmembrane transport	842.902	0.240679	11.0413	P	scaffold-3186	1697	2416	-	720	240	scaffold-3186.g4249.t1
PVITv1_T039141	GO:0001786	phosphatidylserine binding	6451.03	0.666976	13.2494	F	scaffold-2952	4145	5294	-	1150	337	scaffold-2952.g4028.t1
PVITv1_T039141	GO:0005267	potassium channel activity	3128.39	0.113376	9.19767	F	scaffold-2952	4145	5294	-	1150	337	scaffold-2952.g4028.t1
PVITv1_T039141	GO:0005509	calcium ion binding	2529.96	0.113376	7.43825	F	scaffold-2952	4145	5294	-	1150	337	scaffold-2952.g4028.t1
PVITv1_T039141	GO:0005634	nucleus	637.444	0.152351	5.7005	C	scaffold-2952	4145	5294	-	1150	337	scaffold-2952.g4028.t1
PVITv1_T039141	GO:0006810	transport	961.109	0.54492	5.29128	P	scaffold-2952	4145	5294	-	1150	337	scaffold-2952.g4028.t1
PVITv1_T039141	GO:0006811	ion transport	1229.65	0.36328	6.76968	P	scaffold-2952	4145	5294	-	1150	337	scaffold-2952.g4028.t1
PVITv1_T039141	GO:0016020	membrane	1745.98	0.358692	2.41741	C	scaffold-2952	4145	5294	-	1150	337	scaffold-2952.g4028.t1
PVITv1_T039141	GO:0016021	integral component of membrane	137.631	0.0648296	3.91534	C	scaffold-2952	4145	5294	-	1150	337	scaffold-2952.g4028.t1
PVITv1_T039141	GO:0030424	axon	881.276	0.229033	10.2608	C	scaffold-2952	4145	5294	-	1150	337	scaffold-2952.g4028.t1
PVITv1_T039141	GO:0030425	dendrite	920.957	0.229033	10.7229	C	scaffold-2952	4145	5294	-	1150	337	scaffold-2952.g4028.t1
PVITv1_T039141	GO:0060548	negative regulation of cell death	1728.94	0.19694	12.0758	P	scaffold-2952	4145	5294	-	1150	337	scaffold-2952.g4028.t1
PVITv1_T039141	GO:0071805	potassium ion transmembrane transport	2005.54	0.18164	11.0413	P	scaffold-2952	4145	5294	-	1150	337	scaffold-2952.g4028.t1
PVITv1_T029548	GO:0005509	calcium ion binding	4776.98	1	7.43825	F	scaffold-16787	1	801	-	801	247	scaffold-16787.g9857.t1
PVITv1_T014700	GO:0003676	nucleic acid binding	2528.94	0.572211	3.28399	F	scaffold-1781	1754	3256	-	1503	501	scaffold-1781_gene2
PVITv1_T014700	GO:0003677	DNA binding	724.916	0.188958	3.87252	F	scaffold-1781	1754	3256	-	1503	501	scaffold-1781_gene2
PVITv1_T014700	GO:0008270	zinc ion binding	6938.92	0.427789	5.4068	F	scaffold-1781	1754	3256	-	1503	501	scaffold-1781_gene2
PVITv1_T006689	GO:0005634	nucleus	1981.11	0.616215	5.7005	C	scaffold-29147	216	524	+	309	103	mRNA_scaffold-29147_1
PVITv1_T006689	GO:0016021	integral component of membrane	847.461	0.383785	3.91534	C	scaffold-29147	216	524	+	309	103	mRNA_scaffold-29147_1
PVITv1_T016036	GO:0016020	membrane	959.685	1	2.41741	C	scaffold-2702	7679	7953	+	275	91	scaffold-2702.g3843.t1
PVITv1_T018803	GO:0016020	membrane	408.127	1	2.41741	C	scaffold-2059	2483	2657	+	175	52	scaffold-2059.g3252.t1
PVITv1_T013021	GO:0000049	tRNA binding	292.094	0.25	7.05041	F	scaffold-32015	78	363	-	286	95	scaffold-32015.g12610.t1
PVITv1_T013021	GO:0000287	magnesium ion binding	237.041	0.25	5.72157	F	scaffold-32015	78	363	-	286	95	scaffold-32015.g12610.t1
PVITv1_T013021	GO:0004826	phenylalanine-tRNA ligase activity	372.521	0.25	8.99173	F	scaffold-32015	78	363	-	286	95	scaffold-32015.g12610.t1
PVITv1_T013021	GO:0005524	ATP binding	166.196	0.25	4.01155	F	scaffold-32015	78	363	-	286	95	scaffold-32015.g12610.t1
PVITv1_T013021	GO:0006432	phenylalanyl-tRNA aminoacylation	504.092	0.5	12.1675	P	scaffold-32015	78	363	-	286	95	scaffold-32015.g12610.t1
PVITv1_T013021	GO:0008033	tRNA processing	361.856	0.5	8.73431	P	scaffold-32015	78	363	-	286	95	scaffold-32015.g12610.t1
PVITv1_T036250	GO:0008270	zinc ion binding	1684.27	0.500414	5.4068	F	scaffold-6827	1267	1988	-	722	214	scaffold-6827.g7521.t1
PVITv1_T036250	GO:0046872	metal ion binding	1098.04	1	3.53659	F	scaffold-6827	1267	1988	-	722	214	scaffold-6827.g7521.t1
PVITv1_T029392	GO:0003735	structural constituent of ribosome	1521.3	1	5.73747	F	scaffold-5	29528	29867	-	340	52	mRNA_scaffold-5_16
PVITv1_T029392	GO:0005622	intracellular	238.72	1	2.00439	C	scaffold-5	29528	29867	-	340	52	mRNA_scaffold-5_16
PVITv1_T029392	GO:0005840	ribosome	542.162	0.550829	5.58249	C	scaffold-5	29528	29867	-	340	52	mRNA_scaffold-5_16
PVITv1_T029392	GO:0006412	translation	2019.4	1	7.61601	P	scaffold-5	29528	29867	-	340	52	mRNA_scaffold-5_16
PVITv1_T035053	GO:0005622	intracellular	131.543	1	2.00439	C	scaffold-48433	2214	3061	-	848	264	scaffold-48433.g15342.t1
PVITv1_T035053	GO:0008270	zinc ion binding	1473.06	0.499151	5.4068	F	scaffold-48433	2214	3061	-	848	264	scaffold-48433.g15342.t1
PVITv1_T035053	GO:0008285	negative regulation of cell proliferation	108.647	0.297314	12.5635	P	scaffold-48433	2214	3061	-	848	264	scaffold-48433.g15342.t1
PVITv1_T035053	GO:0043065	positive regulation of apoptotic process	226.94	0.297314	13.1213	P	scaffold-48433	2214	3061	-	848	264	scaffold-48433.g15342.t1
PVITv1_T035053	GO:0045930	negative regulation of mitotic cell cycle	134.507	0.297314	15.5539	P	scaffold-48433	2214	3061	-	848	264	scaffold-48433.g15342.t1
PVITv1_T035053	GO:0046872	metal ion binding	957.759	0.996806	3.53659	F	scaffold-48433	2214	3061	-	848	264	scaffold-48433.g15342.t1
PVITv1_T027067	GO:0000166	nucleotide binding	718.468	0.921198	2.47416	F	scaffold-30008	2	908	+	907	280	scaffold-30008.g12261.t1
PVITv1_T027067	GO:0005525	GTP binding	1777.65	0.460599	6.12163	F	scaffold-30008	2	908	+	907	280	scaffold-30008.g12261.t1
PVITv1_T027067	GO:0007264	small GTPase mediated signal transduction	5062.67	0.853908	9.404	P	scaffold-30008	2	908	+	907	280	scaffold-30008.g12261.t1
PVITv1_T027067	GO:0016020	membrane	755.442	1	2.41741	C	scaffold-30008	2	908	+	907	280	scaffold-30008.g12261.t1
PVITv1_T027067	GO:0016021	integral component of membrane	1223.54	0.5	3.91534	C	scaffold-30008	2	908	+	907	280	scaffold-30008.g12261.t1
PVITv1_T010938	GO:0005524	ATP binding	828.363	0.376547	4.01155	F	scaffold-42542	99	1370	+	1272	315	scaffold-42542.g14330.t1
PVITv1_T010938	GO:0005829	cytosol	208.598	0.160793	7.44665	C	scaffold-42542	99	1370	+	1272	315	scaffold-42542.g14330.t1
PVITv1_T010938	GO:0010008	endosome membrane	151.321	0.321587	10.8039	C	scaffold-42542	99	1370	+	1272	315	scaffold-42542.g14330.t1
PVITv1_T010938	GO:0016301	kinase activity	127.619	0.250496	4.4276	F	scaffold-42542	99	1370	+	1272	315	scaffold-42542.g14330.t1
PVITv1_T010938	GO:0016307	phosphatidylinositol phosphate kinase activity	2566.14	0.215044	11.0801	F	scaffold-42542	99	1370	+	1272	315	scaffold-42542.g14330.t1
PVITv1_T010938	GO:0031410	cytoplasmic vesicle	206.887	0.160793	7.38556	C	scaffold-42542	99	1370	+	1272	315	scaffold-42542.g14330.t1
PVITv1_T010938	GO:0031901	early endosome membrane	176.84	0.160793	12.6259	C	scaffold-42542	99	1370	+	1272	315	scaffold-42542.g14330.t1
PVITv1_T010938	GO:0044267	cellular protein metabolic process	3015.03	0.406884	6.78857	P	scaffold-42542	99	1370	+	1272	315	scaffold-42542.g14330.t1
PVITv1_T010938	GO:0045121	membrane raft	303.479	0.160793	10.8338	C	scaffold-42542	99	1370	+	1272	315	scaffold-42542.g14330.t1
PVITv1_T010938	GO:0046488	phosphatidylinositol metabolic process	2826.18	0.464737	11.2931	P	scaffold-42542	99	1370	+	1272	315	scaffold-42542.g14330.t1
PVITv1_T010938	GO:0046854	phosphatidylinositol phosphorylation	2571.35	0.232369	11.9687	P	scaffold-42542	99	1370	+	1272	315	scaffold-42542.g14330.t1
PVITv1_T010938	GO:0046872	metal ion binding	716.425	0.372957	3.53659	F	scaffold-42542	99	1370	+	1272	315	scaffold-42542.g14330.t1
PVITv1_T010938	GO:0048471	perinuclear region of cytoplasm	287.488	0.160793	10.2629	C	scaffold-42542	99	1370	+	1272	315	scaffold-42542.g14330.t1
PVITv1_T030934	GO:0005509	calcium ion binding	2481.64	0.960105	7.43825	F	scaffold-40877	1	359	-	359	119	scaffold-40877.g14070.t1
PVITv1_T018746	GO:0005509	calcium ion binding	790.4	1	7.43825	F	scaffold-177	16070	18508	+	2439	791	scaffold-177.g718.t1
PVITv1_T026549	GO:0003723	RNA binding	199.45	0.5	4.45055	F	scaffold-30051	55	216	+	162	54	mRNA_scaffold-30051_1
PVITv1_T026549	GO:0003964	RNA-directed DNA polymerase activity	307.364	0.5	6.85855	F	scaffold-30051	55	216	+	162	54	mRNA_scaffold-30051_1
PVITv1_T026549	GO:0006278	RNA-dependent DNA replication	885.265	1	9.87693	P	scaffold-30051	55	216	+	162	54	mRNA_scaffold-30051_1
PVITv1_T009190	GO:0004348	glucosylceramidase activity	17949.8	0.958523	11.0548	F	scaffold-8495	1162	2083	-	922	307	scaffold-8495.g8084.t1
PVITv1_T009190	GO:0005975	carbohydrate metabolic process	5424.45	0.5	6.40439	P	scaffold-8495	1162	2083	-	922	307	scaffold-8495.g8084.t1
PVITv1_T009190	GO:0006665	sphingolipid metabolic process	10473.2	0.5	12.3652	P	scaffold-8495	1162	2083	-	922	307	scaffold-8495.g8084.t1
PVITv1_T009190	GO:0016787	hydrolase activity	180.642	1	2.5747	F	scaffold-8495	1162	2083	-	922	307	scaffold-8495.g8084.t1
PVITv1_T024255	GO:0007033	vacuole organization	244.593	0.25	14.0561	P	scaffold-58198	62	677	-	616	181	scaffold-58198.g17058.t1
PVITv1_T024255	GO:0009737	response to abscisic acid	231.084	0.25	13.2798	P	scaffold-58198	62	677	-	616	181	scaffold-58198.g17058.t1
PVITv1_T024255	GO:0009825	multidimensional cell growth	281.993	0.25	16.2054	P	scaffold-58198	62	677	-	616	181	scaffold-58198.g17058.t1
PVITv1_T024255	GO:0010090	trichome morphogenesis	266.806	0.25	15.3326	P	scaffold-58198	62	677	-	616	181	scaffold-58198.g17058.t1
PVITv1_T024255	GO:0046872	metal ion binding	246.164	1	3.53659	F	scaffold-58198	62	677	-	616	181	scaffold-58198.g17058.t1
PVITv1_T000215	GO:0003682	chromatin binding	197.727	0.5	8.55281	F	scaffold-39315	236	1178	+	943	314	scaffold-39315.g13813.t1
PVITv1_T000215	GO:0005615	extracellular space	300.252	1	8.80167	C	scaffold-39315	236	1178	+	943	314	scaffold-39315.g13813.t1
PVITv1_T000215	GO:0009790	embryo development	168.266	0.524458	10.4319	P	scaffold-39315	236	1178	+	943	314	scaffold-39315.g13813.t1
PVITv1_T000215	GO:0016554	cytidine to uridine editing	244.943	0.351478	17.3776	P	scaffold-39315	236	1178	+	943	314	scaffold-39315.g13813.t1
PVITv1_T024071	GO:0004222	metalloendopeptidase activity	823.884	0.5	7.32342	F	scaffold-5996	5890	6855	+	966	322	mRNA_scaffold-5996_2
PVITv1_T024071	GO:0006508	proteolysis	3705.13	1	8.23363	P	scaffold-5996	5890	6855	+	966	322	mRNA_scaffold-5996_2
PVITv1_T024071	GO:0008237	metallopeptidase activity	718.157	1	6.38362	F	scaffold-5996	5890	6855	+	966	322	mRNA_scaffold-5996_2
PVITv1_T021600	GO:0000166	nucleotide binding	117.714	0.19681	2.47416	F	scaffold-33562	2	662	+	661	219	scaffold-33562.g12889.t1
PVITv1_T021600	GO:0003676	nucleic acid binding	218.04	0.207932	3.28399	F	scaffold-33562	2	662	+	661	219	scaffold-33562.g12889.t1
PVITv1_T021600	GO:0003677	DNA binding	220.764	0.100006	3.87252	F	scaffold-33562	2	662	+	661	219	scaffold-33562.g12889.t1
PVITv1_T021600	GO:0004003	ATP-dependent DNA helicase activity	314.583	0.100006	7.92024	F	scaffold-33562	2	662	+	661	219	scaffold-33562.g12889.t1
PVITv1_T021600	GO:0004386	helicase activity	183.887	0.298442	5.65224	F	scaffold-33562	2	662	+	661	219	scaffold-33562.g12889.t1
PVITv1_T021600	GO:0005524	ATP binding	281.399	0.107926	4.01155	F	scaffold-33562	2	662	+	661	219	scaffold-33562.g12889.t1
PVITv1_T021600	GO:0005634	nucleus	3764.88	0.842611	5.7005	C	scaffold-33562	2	662	+	661	219	scaffold-33562.g12889.t1
PVITv1_T021600	GO:0006139	nucleobase-containing compound metabolic process	1317.35	1	3.46311	P	scaffold-33562	2	662	+	661	219	scaffold-33562.g12889.t1
PVITv1_T021600	GO:0006200	ATP catabolic process	3144.83	0.320947	8.26727	P	scaffold-33562	2	662	+	661	219	scaffold-33562.g12889.t1
PVITv1_T021600	GO:0008026	ATP-dependent helicase activity	312.929	0.207932	6.76472	F	scaffold-33562	2	662	+	661	219	scaffold-33562.g12889.t1
PVITv1_T021600	GO:0016817	hydrolase activity, acting on acid anhydrides	145.881	0.506374	3.65284	F	scaffold-33562	2	662	+	661	219	scaffold-33562.g12889.t1
PVITv1_T021600	GO:0016818	hydrolase activity, acting on acid anhydrides, in phosphorus-containing anhydrides	178.809	0.406368	3.84432	F	scaffold-33562	2	662	+	661	219	scaffold-33562.g12889.t1
PVITv1_T021600	GO:0031965	nuclear membrane	186.597	0.157389	10.5787	C	scaffold-33562	2	662	+	661	219	scaffold-33562.g12889.t1
PVITv1_T021600	GO:0032508	DNA duplex unwinding	3700.97	0.297395	10.4998	P	scaffold-33562	2	662	+	661	219	scaffold-33562.g12889.t1
PVITv1_T005776	GO:0003824	catalytic activity	381.292	0.981034	1.42297	F	scaffold-54269	2	434	+	433	143	scaffold-54269.g16405.t1
PVITv1_T005776	GO:0004488	methylenetetrahydrofolate dehydrogenase (NADP+) activity	3278.75	0.41163	9.77063	F	scaffold-54269	2	434	+	433	143	scaffold-54269.g16405.t1
PVITv1_T005776	GO:0005829	cytosol	773.901	0.383686	7.44665	C	scaffold-54269	2	434	+	433	143	scaffold-54269.g16405.t1
PVITv1_T005776	GO:0009396	folic acid-containing compound biosynthetic process	2832.53	0.408658	10.6006	P	scaffold-54269	2	434	+	433	143	scaffold-54269.g16405.t1
PVITv1_T005776	GO:0009507	chloroplast	1136.32	0.459527	6.48102	C	scaffold-54269	2	434	+	433	143	scaffold-54269.g16405.t1
PVITv1_T005776	GO:0055114	oxidation-reduction process	2187.92	0.402467	6.6684	P	scaffold-54269	2	434	+	433	143	scaffold-54269.g16405.t1
PVITv1_T014672	GO:0003723	RNA binding	2570.86	0.47092	4.45055	F	scaffold-36266	101	707	-	607	178	scaffold-36266_gene1
PVITv1_T014672	GO:0003899	DNA-directed RNA polymerase activity	4217.73	0.48516	7.19628	F	scaffold-36266	101	707	-	607	178	scaffold-36266_gene1
PVITv1_T014672	GO:0005665	DNA-directed RNA polymerase II, core complex	5879.92	0.922717	12.0014	C	scaffold-36266	101	707	-	607	178	scaffold-36266_gene1
PVITv1_T014672	GO:0006351	transcription, DNA-templated	7267.55	0.945956	6.73453	P	scaffold-36266	101	707	-	607	178	scaffold-36266_gene1
PVITv1_T035798	GO:0000166	nucleotide binding	127.794	0.46489	2.47416	F	scaffold-38624	2	384	+	383	127	scaffold-38624.g13701.t1
PVITv1_T035798	GO:0005524	ATP binding	454.777	0.275578	4.01155	F	scaffold-38624	2	384	+	383	127	scaffold-38624.g13701.t1
PVITv1_T035798	GO:0006200	ATP catabolic process	1516.22	0.273732	8.26727	P	scaffold-38624	2	384	+	383	127	scaffold-38624.g13701.t1
PVITv1_T035798	GO:0006810	transport	359.174	0.452536	5.29128	P	scaffold-38624	2	384	+	383	127	scaffold-38624.g13701.t1
PVITv1_T035798	GO:0016020	membrane	682.48	1	2.41741	C	scaffold-38624	2	384	+	383	127	scaffold-38624.g13701.t1
PVITv1_T035798	GO:0016021	integral component of membrane	308.16	0.362183	3.91534	C	scaffold-38624	2	384	+	383	127	scaffold-38624.g13701.t1
PVITv1_T035798	GO:0016887	ATPase activity	206.349	0.345798	4.59848	F	scaffold-38624	2	384	+	383	127	scaffold-38624.g13701.t1
PVITv1_T035798	GO:0017111	nucleoside-triphosphatase activity	174.127	0.53511	3.88042	F	scaffold-38624	2	384	+	383	127	scaffold-38624.g13701.t1
PVITv1_T035798	GO:0042626	ATPase activity, coupled to transmembrane movement of substances	152.418	0.156486	5.55107	F	scaffold-38624	2	384	+	383	127	scaffold-38624.g13701.t1
PVITv1_T035798	GO:0055085	transmembrane transport	490.7	0.226268	7.22889	P	scaffold-38624	2	384	+	383	127	scaffold-38624.g13701.t1
PVITv1_T025750	GO:0003735	structural constituent of ribosome	2439.73	1	5.73747	F	scaffold-1119	14602	14880	+	279	93	scaffold-1119.g2145.t1
PVITv1_T025750	GO:0005622	intracellular	284.108	1	2.00439	C	scaffold-1119	14602	14880	+	279	93	scaffold-1119.g2145.t1
PVITv1_T025750	GO:0005840	ribosome	395.639	0.333333	5.58249	C	scaffold-1119	14602	14880	+	279	93	scaffold-1119.g2145.t1
PVITv1_T025750	GO:0006412	translation	3142.04	0.984989	7.61601	P	scaffold-1119	14602	14880	+	279	93	scaffold-1119.g2145.t1
PVITv1_T025750	GO:0030529	ribonucleoprotein complex	348.197	0.666667	4.91309	C	scaffold-1119	14602	14880	+	279	93	scaffold-1119.g2145.t1
PVITv1_T021888	GO:0016020	membrane	1333.32	1	2.41741	C	scaffold-29995	1295	1893	-	599	122	scaffold-29995.g12257.t1
PVITv1_T021888	GO:0016192	vesicle-mediated transport	1237.01	1	8.97116	P	scaffold-29995	1295	1893	-	599	122	scaffold-29995.g12257.t1
PVITv1_T021888	GO:0048193	Golgi vesicle transport	1717.33	0.5	12.4546	P	scaffold-29995	1295	1893	-	599	122	scaffold-29995.g12257.t1
PVITv1_T024819	GO:0006364	rRNA processing	11171.3	0.750471	9.48135	P	scaffold-3584	3478	4230	-	753	251	scaffold-3584.g4645.t1
PVITv1_T024819	GO:0032040	small-subunit processome	12363.8	0.730059	11.0544	C	scaffold-3584	3478	4230	-	753	251	scaffold-3584.g4645.t1
PVITv1_T024819	GO:0043065	positive regulation of apoptotic process	733.343	0.120134	13.1213	P	scaffold-3584	3478	4230	-	753	251	scaffold-3584.g4645.t1
PVITv1_T019270	GO:0005774	vacuolar membrane	374.256	0.566761	9.61497	C	scaffold-15043	1	587	-	587	195	scaffold-15043.g9521.t1
PVITv1_T019270	GO:0006970	response to osmotic stress	113.157	0.15589	12.2033	P	scaffold-15043	1	587	-	587	195	scaffold-15043.g9521.t1
PVITv1_T019270	GO:0008093	cytoskeletal adaptor activity	186.469	0.250733	12.5028	F	scaffold-15043	1	587	-	587	195	scaffold-15043.g9521.t1
PVITv1_T019270	GO:0010008	endosome membrane	136.668	0.402012	10.8039	C	scaffold-15043	1	587	-	587	195	scaffold-15043.g9521.t1
PVITv1_T019270	GO:0017124	SH3 domain binding	170.757	0.250733	11.4493	F	scaffold-15043	1	587	-	587	195	scaffold-15043.g9521.t1
PVITv1_T019270	GO:0019209	kinase activator activity	351.001	0.498534	11.8366	F	scaffold-15043	1	587	-	587	195	scaffold-15043.g9521.t1
PVITv1_T019270	GO:0042327	positive regulation of phosphorylation	108.031	0.15589	11.6504	P	scaffold-15043	1	587	-	587	195	scaffold-15043.g9521.t1
PVITv1_T035749	GO:0003676	nucleic acid binding	289.065	0.509012	3.28399	F	scaffold-30902	196	414	-	219	73	mRNA_scaffold-30902_1
PVITv1_T035749	GO:0008270	zinc ion binding	262.628	0.358411	5.4068	F	scaffold-30902	196	414	-	219	73	mRNA_scaffold-30902_1
PVITv1_T035749	GO:0015074	DNA integration	1597.92	0.952123	9.83475	P	scaffold-30902	196	414	-	219	73	mRNA_scaffold-30902_1
PVITv1_T008170	GO:0004418	hydroxymethylbilane synthase activity	5663.04	0.761915	10.1093	F	scaffold-5176	1	381	-	381	127	scaffold-5176.g6685.t1
PVITv1_T008170	GO:0016740	transferase activity	184.458	1	2.54893	F	scaffold-5176	1	381	-	381	127	scaffold-5176.g6685.t1
PVITv1_T008170	GO:0018160	peptidyl-pyrromethane cofactor linkage	3330.08	0.341953	13.2454	P	scaffold-5176	1	381	-	381	127	scaffold-5176.g6685.t1
PVITv1_T008170	GO:0032040	small-subunit processome	7041.52	1	11.0544	C	scaffold-5176	1	381	-	381	127	scaffold-5176.g6685.t1
PVITv1_T008170	GO:0033014	tetrapyrrole biosynthetic process	1596.44	0.647155	9.40771	P	scaffold-5176	1	381	-	381	127	scaffold-5176.g6685.t1
PVITv1_T027290	GO:0003723	RNA binding	559.72	0.360651	4.45055	F	scaffold-5750	1175	1837	+	663	221	scaffold-5750_gene1
PVITv1_T027290	GO:0003964	RNA-directed DNA polymerase activity	989.415	0.360651	6.85855	F	scaffold-5750	1175	1837	+	663	221	scaffold-5750_gene1
PVITv1_T027290	GO:0006278	RNA-dependent DNA replication	3009.31	0.761703	9.87693	P	scaffold-5750	1175	1837	+	663	221	scaffold-5750_gene1
PVITv1_T002911	GO:0000287	magnesium ion binding	2888.77	0.4008	5.72157	F	scaffold-39	18836	19695	+	860	286	scaffold-39.g261.t1
PVITv1_T002911	GO:0005829	cytosol	5488.1	1	7.44665	C	scaffold-39	18836	19695	+	860	286	scaffold-39.g261.t1
PVITv1_T002911	GO:0005975	carbohydrate metabolic process	8473.01	1	6.40439	P	scaffold-39	18836	19695	+	860	286	scaffold-39.g261.t1
PVITv1_T002911	GO:0016868	intramolecular transferase activity, phosphotransferases	3947.01	0.474653	7.56819	F	scaffold-39	18836	19695	+	860	286	scaffold-39.g261.t1
PVITv1_T021421	GO:0004672	protein kinase activity	111.153	0.311944	5.54739	F	scaffold-55760	1	324	-	324	107	scaffold-55760.g16675.t1
PVITv1_T021421	GO:0004674	protein serine/threonine kinase activity	140.721	0.158482	7.02305	F	scaffold-55760	1	324	-	324	107	scaffold-55760.g16675.t1
PVITv1_T021421	GO:0005524	ATP binding	168.103	0.153463	4.01155	F	scaffold-55760	1	324	-	324	107	scaffold-55760.g16675.t1
PVITv1_T021421	GO:0006468	protein phosphorylation	1159.01	0.48843	8.99056	P	scaffold-55760	1	324	-	324	107	scaffold-55760.g16675.t1
PVITv1_T021421	GO:0016310	phosphorylation	915.221	0.971968	7.24381	P	scaffold-55760	1	324	-	324	107	scaffold-55760.g16675.t1
PVITv1_T013570	GO:0006950	response to stress	254.569	0.506645	6.72331	P	scaffold-5514	2097	2480	+	384	104	mRNA_scaffold-5514_3
PVITv1_T015201	GO:0003676	nucleic acid binding	585.255	0.370086	3.28399	F	scaffold-50825	1	347	-	347	115	scaffold-50825.g15794.t1
PVITv1_T015201	GO:0003964	RNA-directed DNA polymerase activity	358.877	0.226181	6.85855	F	scaffold-50825	1	347	-	347	115	scaffold-50825.g15794.t1
PVITv1_T015201	GO:0005622	intracellular	454.506	1	2.00439	C	scaffold-50825	1	347	-	347	115	scaffold-50825.g15794.t1
PVITv1_T015201	GO:0006278	RNA-dependent DNA replication	323.436	0.36517	9.87693	P	scaffold-50825	1	347	-	347	115	scaffold-50825.g15794.t1
PVITv1_T015201	GO:0008270	zinc ion binding	582.892	0.286971	5.4068	F	scaffold-50825	1	347	-	347	115	scaffold-50825.g15794.t1
PVITv1_T015201	GO:0015074	DNA integration	1673.07	0.576893	9.83475	P	scaffold-50825	1	347	-	347	115	scaffold-50825.g15794.t1
PVITv1_T022439	GO:0003676	nucleic acid binding	233.79	0.189728	3.28399	F	scaffold-24503	2	415	+	414	115	scaffold-24503.g11306.t1
PVITv1_T022439	GO:0004386	helicase activity	201.194	0.379455	5.65224	F	scaffold-24503	2	415	+	414	115	scaffold-24503.g11306.t1
PVITv1_T022439	GO:0005524	ATP binding	261.889	0.189728	4.01155	F	scaffold-24503	2	415	+	414	115	scaffold-24503.g11306.t1
PVITv1_T022439	GO:0006200	ATP catabolic process	1366.57	0.440532	8.26727	P	scaffold-24503	2	415	+	414	115	scaffold-24503.g11306.t1
PVITv1_T022439	GO:0006310	DNA recombination	1402.63	0.416948	8.96538	P	scaffold-24503	2	415	+	414	115	scaffold-24503.g11306.t1
PVITv1_T022439	GO:0008026	ATP-dependent helicase activity	240.793	0.189728	6.76472	F	scaffold-24503	2	415	+	414	115	scaffold-24503.g11306.t1
PVITv1_T022439	GO:0016787	hydrolase activity	168.086	0.569183	2.5747	F	scaffold-24503	2	415	+	414	115	scaffold-24503.g11306.t1
PVITv1_T017357	GO:0008152	metabolic process	339.681	1	0.526637	P	scaffold-4285	2135	3025	-	891	206	scaffold-4285.g5312.t1
PVITv1_T017357	GO:0009507	chloroplast	2676.72	1	6.48102	C	scaffold-4285	2135	3025	-	891	206	scaffold-4285.g5312.t1
PVITv1_T017357	GO:0016311	dephosphorylation	6199.37	0.5	9.61143	P	scaffold-4285	2135	3025	-	891	206	scaffold-4285.g5312.t1
PVITv1_T017357	GO:0016791	phosphatase activity	8080.44	0.974556	6.59968	F	scaffold-4285	2135	3025	-	891	206	scaffold-4285.g5312.t1
PVITv1_T004326	GO:0003676	nucleic acid binding	710.347	0.541124	3.28399	F	scaffold-358	253	600	+	348	116	scaffold-358_gene1
PVITv1_T004326	GO:0008270	zinc ion binding	464.023	0.257698	5.4068	F	scaffold-358	253	600	+	348	116	scaffold-358_gene1
PVITv1_T004326	GO:0015074	DNA integration	3582.11	0.878857	9.83475	P	scaffold-358	253	600	+	348	116	scaffold-358_gene1
PVITv1_T004326	GO:0016020	membrane	313.997	1	2.41741	C	scaffold-358	253	600	+	348	116	scaffold-358_gene1
PVITv1_T031423	GO:0031418	L-ascorbic acid binding	115.854	0.2	10.0526	F	scaffold-7290	614	826	+	213	71	scaffold-7290_gene1
PVITv1_T031423	GO:0055114	oxidation-reduction process	384.26	1	6.6684	P	scaffold-7290	614	826	+	213	71	scaffold-7290_gene1
PVITv1_T019339	GO:0003676	nucleic acid binding	1095.98	0.436123	3.28399	F	scaffold-48757	9356	13240	+	3885	1295	scaffold-48757.g15415.t1
PVITv1_T019339	GO:0003677	DNA binding	1241.21	0.215859	3.87252	F	scaffold-48757	9356	13240	+	3885	1295	scaffold-48757.g15415.t1
PVITv1_T019339	GO:0004386	helicase activity	2394.21	0.220264	5.65224	F	scaffold-48757	9356	13240	+	3885	1295	scaffold-48757.g15415.t1
PVITv1_T019339	GO:0005524	ATP binding	2650.81	0.220264	4.01155	F	scaffold-48757	9356	13240	+	3885	1295	scaffold-48757.g15415.t1
PVITv1_T019339	GO:0005634	nucleus	17101.5	1	5.7005	C	scaffold-48757	9356	13240	+	3885	1295	scaffold-48757.g15415.t1
PVITv1_T019339	GO:0006355	regulation of transcription, DNA-templated	7593.97	0.342105	7.39926	P	scaffold-48757	9356	13240	+	3885	1295	scaffold-48757.g15415.t1
PVITv1_T019339	GO:0008152	metabolic process	1039.41	1	0.526637	P	scaffold-48757	9356	13240	+	3885	1295	scaffold-48757.g15415.t1
PVITv1_T019339	GO:0016818	hydrolase activity, acting on acid anhydrides, in phosphorus-containing anhydrides	440.319	0.334802	3.84432	F	scaffold-48757	9356	13240	+	3885	1295	scaffold-48757.g15415.t1
PVITv1_T018545	GO:0003723	RNA binding	233.726	0.5	4.45055	F	scaffold-168	52801	53022	+	222	74	scaffold-168_gene13
PVITv1_T018545	GO:0003964	RNA-directed DNA polymerase activity	360.186	0.5	6.85855	F	scaffold-168	52801	53022	+	222	74	scaffold-168_gene13
PVITv1_T018545	GO:0006278	RNA-dependent DNA replication	1037.4	1	9.87693	P	scaffold-168	52801	53022	+	222	74	scaffold-168_gene13
PVITv1_T036519	GO:0003676	nucleic acid binding	354.499	0.127448	3.28399	F	scaffold-13234	2	1038	+	1037	289	scaffold-13234.g9171.t1
PVITv1_T036519	GO:0004386	helicase activity	201.362	0.379917	5.65224	F	scaffold-13234	2	1038	+	1037	289	scaffold-13234.g9171.t1
PVITv1_T036519	GO:0005524	ATP binding	245.186	0.127448	4.01155	F	scaffold-13234	2	1038	+	1037	289	scaffold-13234.g9171.t1
PVITv1_T036519	GO:0005622	intracellular	1697.7	1	2.00439	C	scaffold-13234	2	1038	+	1037	289	scaffold-13234.g9171.t1
PVITv1_T036519	GO:0006200	ATP catabolic process	1223.05	0.174664	8.26727	P	scaffold-13234	2	1038	+	1037	289	scaffold-13234.g9171.t1
PVITv1_T036519	GO:0006260	DNA replication	308.624	0.172758	8.4426	P	scaffold-13234	2	1038	+	1037	289	scaffold-13234.g9171.t1
PVITv1_T036519	GO:0006281	DNA repair	318.248	0.172758	8.70587	P	scaffold-13234	2	1038	+	1037	289	scaffold-13234.g9171.t1
PVITv1_T036519	GO:0006310	DNA recombination	329.571	0.173242	8.96538	P	scaffold-13234	2	1038	+	1037	289	scaffold-13234.g9171.t1
PVITv1_T036519	GO:0008026	ATP-dependent helicase activity	244.967	0.253506	6.76472	F	scaffold-13234	2	1038	+	1037	289	scaffold-13234.g9171.t1
PVITv1_T036519	GO:0016787	hydrolase activity	155.53	0.506328	2.5747	F	scaffold-13234	2	1038	+	1037	289	scaffold-13234.g9171.t1
PVITv1_T036519	GO:0032508	DNA duplex unwinding	383.825	0.172758	10.4998	P	scaffold-13234	2	1038	+	1037	289	scaffold-13234.g9171.t1
PVITv1_T036519	GO:0043140	ATP-dependent 3'-5' DNA helicase activity	361.844	0.126058	10.2139	F	scaffold-13234	2	1038	+	1037	289	scaffold-13234.g9171.t1
PVITv1_T036519	GO:0044237	cellular metabolic process	172.84	1	1.52492	P	scaffold-13234	2	1038	+	1037	289	scaffold-13234.g9171.t1
PVITv1_T037585	GO:0003676	nucleic acid binding	225.118	0.555704	3.28399	F	scaffold-38005	66	541	+	476	60	mRNA_scaffold-38005_1
PVITv1_T037585	GO:0008270	zinc ion binding	156.104	0.318313	5.4068	F	scaffold-38005	66	541	+	476	60	mRNA_scaffold-38005_1
PVITv1_T037585	GO:0015074	DNA integration	1187.73	0.979011	9.83475	P	scaffold-38005	66	541	+	476	60	mRNA_scaffold-38005_1
PVITv1_T023398	GO:0003676	nucleic acid binding	226.365	0.731034	3.28399	F	scaffold-1348	1871	2361	-	491	145	scaffold-1348.g2481.t1
PVITv1_T023398	GO:0015074	DNA integration	896.573	0.933668	9.83475	P	scaffold-1348	1871	2361	-	491	145	scaffold-1348.g2481.t1
PVITv1_T017593	GO:0003735	structural constituent of ribosome	10215.3	1	5.73747	F	scaffold-2012	2317	3491	-	1175	262	scaffold-2012.g3205.t1
PVITv1_T017593	GO:0005622	intracellular	292.308	0.906631	2.00439	C	scaffold-2012	2317	3491	-	1175	262	scaffold-2012.g3205.t1
PVITv1_T017593	GO:0005737	cytoplasm	476.567	0.558564	3.26788	C	scaffold-2012	2317	3491	-	1175	262	scaffold-2012.g3205.t1
PVITv1_T017593	GO:0005840	ribosome	766.319	0.353882	5.58249	C	scaffold-2012	2317	3491	-	1175	262	scaffold-2012.g3205.t1
PVITv1_T017593	GO:0006412	translation	13560	1	7.61601	P	scaffold-2012	2317	3491	-	1175	262	scaffold-2012.g3205.t1
PVITv1_T017593	GO:0022627	cytosolic small ribosomal subunit	2491.67	0.163816	11.2807	C	scaffold-2012	2317	3491	-	1175	262	scaffold-2012.g3205.t1
PVITv1_T017593	GO:0030529	ribonucleoprotein complex	674.43	0.517698	4.91309	C	scaffold-2012	2317	3491	-	1175	262	scaffold-2012.g3205.t1
PVITv1_T016864	GO:0003676	nucleic acid binding	309.88	0.48842	3.28399	F	scaffold-15300	14	596	+	583	113	mRNA_scaffold-15300_1
PVITv1_T016864	GO:0008270	zinc ion binding	177.554	0.253182	5.4068	F	scaffold-15300	14	596	+	583	113	mRNA_scaffold-15300_1
PVITv1_T016864	GO:0015074	DNA integration	1589.21	0.843931	9.83475	P	scaffold-15300	14	596	+	583	113	mRNA_scaffold-15300_1
PVITv1_T035474	GO:0000166	nucleotide binding	1237.08	0.666667	2.47416	F	scaffold-61488	7843	9822	+	1980	461	scaffold-61488.g17668.t1
PVITv1_T035474	GO:0005524	ATP binding	2005.78	0.333333	4.01155	F	scaffold-61488	7843	9822	+	1980	461	scaffold-61488.g17668.t1
PVITv1_T035474	GO:0008152	metabolic process	1579.91	1	0.526637	P	scaffold-61488	7843	9822	+	1980	461	scaffold-61488.g17668.t1
PVITv1_T035474	GO:0017111	nucleoside-triphosphatase activity	3880.42	0.333333	3.88042	F	scaffold-61488	7843	9822	+	1980	461	scaffold-61488.g17668.t1
PVITv1_T015679	GO:0003676	nucleic acid binding	1375.86	0.646621	3.28399	F	scaffold-18178	2	487	+	486	139	scaffold-18178.g10114.t1
PVITv1_T015679	GO:0005739	mitochondrion	1360.8	1	4.96789	C	scaffold-18178	2	487	+	486	139	scaffold-18178.g10114.t1
PVITv1_T015679	GO:0008270	zinc ion binding	1042.78	0.302403	5.4068	F	scaffold-18178	2	487	+	486	139	scaffold-18178.g10114.t1
PVITv1_T015679	GO:0015074	DNA integration	6148.23	0.940953	9.83475	P	scaffold-18178	2	487	+	486	139	scaffold-18178.g10114.t1
PVITv1_T015336	GO:0003676	nucleic acid binding	493.112	0.477716	3.28399	F	scaffold-2798	12921	14025	-	1105	211	mRNA_scaffold-2798_4
PVITv1_T015336	GO:0005622	intracellular	224.214	1	2.00439	C	scaffold-2798	12921	14025	-	1105	211	mRNA_scaffold-2798_4
PVITv1_T015336	GO:0005840	ribosome	624.466	0.5	5.58249	C	scaffold-2798	12921	14025	-	1105	211	mRNA_scaffold-2798_4
PVITv1_T015336	GO:0008270	zinc ion binding	291.817	0.285493	5.4068	F	scaffold-2798	12921	14025	-	1105	211	mRNA_scaffold-2798_4
PVITv1_T015336	GO:0015074	DNA integration	2749.54	0.906806	9.83475	P	scaffold-2798	12921	14025	-	1105	211	mRNA_scaffold-2798_4
PVITv1_T000698	GO:0005975	carbohydrate metabolic process	3158.33	0.657534	6.40439	P	scaffold-494	12740	17041	-	4302	1434	scaffold-494.g1364.t1
PVITv1_T000698	GO:0008152	metabolic process	541.065	1	0.526637	P	scaffold-494	12740	17041	-	4302	1434	scaffold-494.g1364.t1
PVITv1_T000698	GO:0016740	transferase activity	695.162	1	2.54893	F	scaffold-494	12740	17041	-	4302	1434	scaffold-494.g1364.t1
PVITv1_T000698	GO:0016758	transferase activity, transferring hexosyl groups	18767.3	0.909091	6.88133	F	scaffold-494	12740	17041	-	4302	1434	scaffold-494.g1364.t1
PVITv1_T000698	GO:0030259	lipid glycosylation	6129.6	0.328767	12.4295	P	scaffold-494	12740	17041	-	4302	1434	scaffold-494.g1364.t1
PVITv1_T012184	GO:0005634	nucleus	115.695	1	5.7005	C	scaffold-40397	1	263	-	263	87	scaffold-40397.g13984.t1
PVITv1_T012184	GO:0006355	regulation of transcription, DNA-templated	150.172	1	7.39926	P	scaffold-40397	1	263	-	263	87	scaffold-40397.g13984.t1
PVITv1_T012184	GO:0008270	zinc ion binding	111.572	0.490929	5.4068	F	scaffold-40397	1	263	-	263	87	scaffold-40397.g13984.t1
PVITv1_T004881	GO:0003824	catalytic activity	454.884	0.809338	1.42297	F	scaffold-205	13812	15482	+	1671	557	scaffold-205.g795.t1
PVITv1_T004881	GO:0004114	3',5'-cyclic-nucleotide phosphodiesterase activity	2988.22	0.205845	9.67787	F	scaffold-205	13812	15482	+	1671	557	scaffold-205.g795.t1
PVITv1_T004881	GO:0007165	signal transduction	10408.2	0.5	6.93883	P	scaffold-205	13812	15482	+	1671	557	scaffold-205.g795.t1
PVITv1_T004881	GO:0008081	phosphoric diester hydrolase activity	2202.17	0.411691	7.13214	F	scaffold-205	13812	15482	+	1671	557	scaffold-205.g795.t1
PVITv1_T004881	GO:0008152	metabolic process	789.955	0.5	0.526637	P	scaffold-205	13812	15482	+	1671	557	scaffold-205.g795.t1
PVITv1_T004881	GO:0016787	hydrolase activity	714.587	0.603492	2.5747	F	scaffold-205	13812	15482	+	1671	557	scaffold-205.g795.t1
PVITv1_T004881	GO:0046872	metal ion binding	2022.88	0.190662	3.53659	F	scaffold-205	13812	15482	+	1671	557	scaffold-205.g795.t1
PVITv1_T023051	GO:0004124	cysteine synthase activity	1392.39	0.5	9.60393	F	scaffold-11954	1439	1852	-	414	138	scaffold-11954.g8878.t1
PVITv1_T023051	GO:0006535	cysteine biosynthetic process from serine	8060.5	1	11.8537	P	scaffold-11954	1439	1852	-	414	138	scaffold-11954.g8878.t1
PVITv1_T023051	GO:0016740	transferase activity	369.548	0.5	2.54893	F	scaffold-11954	1439	1852	-	414	138	scaffold-11954.g8878.t1
PVITv1_T016951	GO:0008033	tRNA processing	3982.02	0.94673	8.73431	P	scaffold-24489	1	447	-	447	124	scaffold-24489.g11304.t1
PVITv1_T016951	GO:0016787	hydrolase activity	1362.26	1	2.5747	F	scaffold-24489	1	447	-	447	124	scaffold-24489.g11304.t1
PVITv1_T001744	GO:0004252	serine-type endopeptidase activity	338.745	0.257131	7.05783	F	scaffold-21971	1	367	-	367	122	scaffold-21971.g10842.t1
PVITv1_T001744	GO:0006508	proteolysis	4422.43	0.985124	8.23363	P	scaffold-21971	1	367	-	367	122	scaffold-21971.g10842.t1
PVITv1_T001744	GO:0008233	peptidase activity	190.763	0.751083	4.38415	F	scaffold-21971	1	367	-	367	122	scaffold-21971.g10842.t1
PVITv1_T001744	GO:0008236	serine-type peptidase activity	286.457	0.506256	6.35819	F	scaffold-21971	1	367	-	367	122	scaffold-21971.g10842.t1
PVITv1_T001744	GO:0016787	hydrolase activity	337.877	0.996117	2.5747	F	scaffold-21971	1	367	-	367	122	scaffold-21971.g10842.t1
PVITv1_T009169	GO:0003876	AMP deaminase activity	701.309	0.504187	12.0062	F	scaffold-4189	1892	2151	+	260	53	mRNA_scaffold-4189_2
PVITv1_T009169	GO:0005737	cytoplasm	143.357	0.471144	3.26788	C	scaffold-4189	1892	2151	+	260	53	mRNA_scaffold-4189_2
PVITv1_T009169	GO:0006188	IMP biosynthetic process	633.678	0.506892	10.6426	P	scaffold-4189	1892	2151	+	260	53	mRNA_scaffold-4189_2
PVITv1_T009169	GO:0009168	purine ribonucleoside monophosphate biosynthetic process	479.173	0.983163	9.11571	P	scaffold-4189	1892	2151	+	260	53	mRNA_scaffold-4189_2
PVITv1_T009169	GO:0019239	deaminase activity	435.661	1	7.71243	F	scaffold-4189	1892	2151	+	260	53	mRNA_scaffold-4189_2
PVITv1_T010029	GO:0005618	cell wall	13032.3	1	7.70438	C	scaffold-5072	17090	18163	-	1074	358	scaffold-5072.g6588.t1
PVITv1_T010029	GO:0008152	metabolic process	445.416	0.5	0.526637	P	scaffold-5072	17090	18163	-	1074	358	scaffold-5072.g6588.t1
PVITv1_T010029	GO:0016787	hydrolase activity	1451.74	1	2.5747	F	scaffold-5072	17090	18163	-	1074	358	scaffold-5072.g6588.t1
PVITv1_T010029	GO:0030599	pectinesterase activity	5785.04	0.333333	10.2599	F	scaffold-5072	17090	18163	-	1074	358	scaffold-5072.g6588.t1
PVITv1_T010029	GO:0042545	cell wall modification	11308.6	0.5	13.3708	P	scaffold-5072	17090	18163	-	1074	358	scaffold-5072.g6588.t1
PVITv1_T010029	GO:0045330	aspartyl esterase activity	6395.29	0.333333	11.3422	F	scaffold-5072	17090	18163	-	1074	358	scaffold-5072.g6588.t1
PVITv1_T023106	GO:0005814	centriole	360.803	0.409068	11.9197	C	scaffold-4780	6330	9444	-	3115	956	scaffold-4780.g6185.t1
PVITv1_T023106	GO:0036064	ciliary basal body	392.983	0.409068	12.9828	C	scaffold-4780	6330	9444	-	3115	956	scaffold-4780.g6185.t1
PVITv1_T023106	GO:0042384	cilium assembly	1731.46	0.837228	13.9743	P	scaffold-4780	6330	9444	-	3115	956	scaffold-4780.g6185.t1
PVITv1_T023106	GO:0046872	metal ion binding	10576.6	0.996875	3.53659	F	scaffold-4780	6330	9444	-	3115	956	scaffold-4780.g6185.t1
PVITv1_T031231	GO:0004322	ferroxidase activity	3652.56	0.44462	10.3304	F	scaffold-3932	4745	5379	+	635	170	scaffold-3932.g4966.t1
PVITv1_T031231	GO:0005739	mitochondrion	3950.61	1	4.96789	C	scaffold-3932	4745	5379	+	635	170	scaffold-3932.g4966.t1
PVITv1_T031231	GO:0008199	ferric iron binding	3833.87	0.55538	8.68071	F	scaffold-3932	4745	5379	+	635	170	scaffold-3932.g4966.t1
PVITv1_T031231	GO:0016226	iron-sulfur cluster assembly	4313.15	0.48966	11.0766	P	scaffold-3932	4745	5379	+	635	170	scaffold-3932.g4966.t1
PVITv1_T031231	GO:0055114	oxidation-reduction process	1896.95	0.42958	6.6684	P	scaffold-3932	4745	5379	+	635	170	scaffold-3932.g4966.t1
PVITv1_T034349	GO:0004672	protein kinase activity	149.504	0.333258	5.54739	F	scaffold-27577	135	476	-	342	114	scaffold-27577.g11850.t1
PVITv1_T034349	GO:0004674	protein serine/threonine kinase activity	125.972	0.151357	7.02305	F	scaffold-27577	135	476	-	342	114	scaffold-27577.g11850.t1
PVITv1_T034349	GO:0005524	ATP binding	224.842	0.181902	4.01155	F	scaffold-27577	135	476	-	342	114	scaffold-27577.g11850.t1
PVITv1_T034349	GO:0006468	protein phosphorylation	1550.5	0.569601	8.99056	P	scaffold-27577	135	476	-	342	114	scaffold-27577.g11850.t1
PVITv1_T034349	GO:0016310	phosphorylation	693.731	1	7.24381	P	scaffold-27577	135	476	-	342	114	scaffold-27577.g11850.t1
PVITv1_T018327	GO:0030835	negative regulation of actin filament depolymerization	177.214	0.194546	15.8078	P	scaffold-154	26905	29634	-	2730	910	scaffold-154.g651.t1
PVITv1_T039153	GO:0003824	catalytic activity	3028.58	0.806301	1.42297	F	scaffold-46600	698	2281	-	1584	528	mRNA_scaffold-46600_1
PVITv1_T039153	GO:0008152	metabolic process	1021.9	0.646809	0.526637	P	scaffold-46600	698	2281	-	1584	528	mRNA_scaffold-46600_1
PVITv1_T039153	GO:0042981	regulation of apoptotic process	362.793	0.176595	10.7631	P	scaffold-46600	698	2281	-	1584	528	mRNA_scaffold-46600_1
PVITv1_T039153	GO:0043523	regulation of neuron apoptotic process	463.221	0.0882977	13.7426	P	scaffold-46600	698	2281	-	1584	528	mRNA_scaffold-46600_1
PVITv1_T039153	GO:0051402	neuron apoptotic process	438.778	0.176595	13.0174	P	scaffold-46600	698	2281	-	1584	528	mRNA_scaffold-46600_1
PVITv1_T037502	GO:0003676	nucleic acid binding	368.413	0.481865	3.28399	F	scaffold-56265	2	250	+	249	83	scaffold-56265.g16743.t1
PVITv1_T037502	GO:0005622	intracellular	175.55	1	2.00439	C	scaffold-56265	2	250	+	249	83	scaffold-56265.g16743.t1
PVITv1_T037502	GO:0008270	zinc ion binding	207.49	0.282469	5.4068	F	scaffold-56265	2	250	+	249	83	scaffold-56265.g16743.t1
PVITv1_T037502	GO:0015074	DNA integration	1990.07	0.908745	9.83475	P	scaffold-56265	2	250	+	249	83	scaffold-56265.g16743.t1
PVITv1_T024853	GO:0005509	calcium ion binding	7981.32	1	7.43825	F	scaffold-36585	548	1245	-	698	171	scaffold-36585.g13368.t1
PVITv1_T024734	GO:0003676	nucleic acid binding	1203.59	0.533489	3.28399	F	scaffold-31077	2	610	+	609	165	scaffold-31077.g12436.t1
PVITv1_T024734	GO:0008270	zinc ion binding	734.322	0.248609	5.4068	F	scaffold-31077	2	610	+	609	165	scaffold-31077.g12436.t1
PVITv1_T024734	GO:0015074	DNA integration	6064.45	0.89759	9.83475	P	scaffold-31077	2	610	+	609	165	scaffold-31077.g12436.t1
PVITv1_T027370	GO:0004491	methylmalonate-semialdehyde dehydrogenase (acylating) activity	5263.8	0.333333	10.5276	F	scaffold-4656	19895	21829	-	1935	523	scaffold-4656.g5967.t1
PVITv1_T027370	GO:0005634	nucleus	4275.38	0.5	5.7005	C	scaffold-4656	19895	21829	-	1935	523	scaffold-4656.g5967.t1
PVITv1_T027370	GO:0005739	mitochondrion	3725.92	0.5	4.96789	C	scaffold-4656	19895	21829	-	1935	523	scaffold-4656.g5967.t1
PVITv1_T027370	GO:0008152	metabolic process	738.276	0.934579	0.526637	P	scaffold-4656	19895	21829	-	1935	523	scaffold-4656.g5967.t1
PVITv1_T027370	GO:0016491	oxidoreductase activity	3238.26	1	3.23826	F	scaffold-4656	19895	21829	-	1935	523	scaffold-4656.g5967.t1
PVITv1_T027370	GO:0016620	oxidoreductase activity, acting on the aldehyde or oxo group of donors, NAD or NADP as acceptor	3288.08	0.666667	6.57615	F	scaffold-4656	19895	21829	-	1935	523	scaffold-4656.g5967.t1
PVITv1_T027370	GO:0055114	oxidation-reduction process	9348.22	0.46729	6.6684	P	scaffold-4656	19895	21829	-	1935	523	scaffold-4656.g5967.t1
PVITv1_T029006	GO:0043087	regulation of GTPase activity	31888.9	1	10.6296	P	scaffold-7081	231	2007	-	1777	592	scaffold-7081.g7625.t1
PVITv1_T033364	GO:0003676	nucleic acid binding	875.188	0.484145	3.28399	F	scaffold-48058	1	380	-	380	122	scaffold-48058.g15265.t1
PVITv1_T033364	GO:0008270	zinc ion binding	449.002	0.279852	5.4068	F	scaffold-48058	1	380	-	380	122	scaffold-48058.g15265.t1
PVITv1_T033364	GO:0015074	DNA integration	5413.61	1	9.83475	P	scaffold-48058	1	380	-	380	122	scaffold-48058.g15265.t1
PVITv1_T033364	GO:0046872	metal ion binding	208.868	0.515855	3.53659	F	scaffold-48058	1	380	-	380	122	scaffold-48058.g15265.t1
PVITv1_T009659	GO:0005743	mitochondrial inner membrane	2011.35	0.555427	6.38673	C	scaffold-5030	1985	2442	-	458	108	scaffold-5030.g6522.t1
PVITv1_T009659	GO:0005886	plasma membrane	117.058	0.111143	4.56385	C	scaffold-5030	1985	2442	-	458	108	scaffold-5030.g6522.t1
PVITv1_T009659	GO:0006850	mitochondrial pyruvate transport	9446.7	0.914991	15.1727	P	scaffold-5030	1985	2442	-	458	108	scaffold-5030.g6522.t1
PVITv1_T036883	GO:0005737	cytoplasm	7328.75	0.955088	3.26788	C	scaffold-3423	7308	8393	-	1086	336	scaffold-3423.g4498.t1
PVITv1_T036883	GO:0006810	transport	2532.14	0.638066	5.29128	P	scaffold-3423	7308	8393	-	1086	336	scaffold-3423.g4498.t1
PVITv1_T036883	GO:0006914	autophagy	11846.2	0.319033	12.3772	P	scaffold-3423	7308	8393	-	1086	336	scaffold-3423.g4498.t1
PVITv1_T036883	GO:0015031	protein transport	3968.22	0.319033	8.29218	P	scaffold-3423	7308	8393	-	1086	336	scaffold-3423.g4498.t1
PVITv1_T011270	GO:0005829	cytosol	169.956	0.791653	7.44665	C	scaffold-43131	2	462	+	461	110	scaffold-43131.g14439.t1
PVITv1_T011270	GO:0008060	ARF GTPase activator activity	2156.91	0.334203	10.7028	F	scaffold-43131	2	462	+	461	110	scaffold-43131.g14439.t1
PVITv1_T011270	GO:0008270	zinc ion binding	546.946	0.334203	5.4068	F	scaffold-43131	2	462	+	461	110	scaffold-43131.g14439.t1
PVITv1_T011270	GO:0032312	regulation of ARF GTPase activity	2045.82	0.494999	13.7078	P	scaffold-43131	2	462	+	461	110	scaffold-43131.g14439.t1
PVITv1_T011270	GO:0043547	positive regulation of GTPase activity	1765.28	0.494999	11.8281	P	scaffold-43131	2	462	+	461	110	scaffold-43131.g14439.t1
PVITv1_T011270	GO:0046872	metal ion binding	352.193	0.665797	3.53659	F	scaffold-43131	2	462	+	461	110	scaffold-43131.g14439.t1
PVITv1_T035977	GO:0005524	ATP binding	1673.35	0.338706	4.01155	F	scaffold-21191	2	553	+	552	183	scaffold-21191.g10654.t1
PVITv1_T035977	GO:0006810	transport	322.136	0.821661	5.29128	P	scaffold-21191	2	553	+	552	183	scaffold-21191.g10654.t1
PVITv1_T035977	GO:0006811	ion transport	412.142	0.620121	6.76968	P	scaffold-21191	2	553	+	552	183	scaffold-21191.g10654.t1
PVITv1_T035977	GO:0015991	ATP hydrolysis coupled proton transport	733.467	0.209291	11.1717	P	scaffold-21191	2	553	+	552	183	scaffold-21191.g10654.t1
PVITv1_T035977	GO:0015992	proton transport	543.814	0.418582	8.28304	P	scaffold-21191	2	553	+	552	183	scaffold-21191.g10654.t1
PVITv1_T035977	GO:0016820	hydrolase activity, acting on acid anhydrides, catalyzing transmembrane movement of substances	1162.53	0.6327	5.4413	F	scaffold-21191	2	553	+	552	183	scaffold-21191.g10654.t1
PVITv1_T035977	GO:0033178	proton-transporting two-sector ATPase complex, catalytic domain	2615.24	0.953401	7.77204	C	scaffold-21191	2	553	+	552	183	scaffold-21191.g10654.t1
PVITv1_T035977	GO:0033180	proton-transporting V-type ATPase, V1 domain	2842.77	0.443013	11.2132	C	scaffold-21191	2	553	+	552	183	scaffold-21191.g10654.t1
PVITv1_T035977	GO:0046034	ATP metabolic process	1756.44	0.178339	7.99712	P	scaffold-21191	2	553	+	552	183	scaffold-21191.g10654.t1
PVITv1_T035977	GO:0046961	proton-transporting ATPase activity, rotational mechanism	1367.96	0.293995	8.49839	F	scaffold-21191	2	553	+	552	183	scaffold-21191.g10654.t1
PVITv1_T013622	GO:0000151	ubiquitin ligase complex	24264.4	0.848848	9.52838	C	scaffold-1716	1481	3536	+	2056	461	scaffold-1716.g2922.t1
PVITv1_T013622	GO:0004842	ubiquitin-protein ligase activity	25866.8	0.972501	8.86609	F	scaffold-1716	1481	3536	+	2056	461	scaffold-1716.g2922.t1
PVITv1_T013622	GO:0016567	protein ubiquitination	28624	0.84118	11.3428	P	scaffold-1716	1481	3536	+	2056	461	scaffold-1716.g2922.t1
PVITv1_T021822	GO:0000151	ubiquitin ligase complex	1918.64	0.829112	9.52838	C	scaffold-6424	1	176	-	176	58	scaffold-6424.g7379.t1
PVITv1_T021822	GO:0004842	ubiquitin-protein ligase activity	1990.22	0.938456	8.86609	F	scaffold-6424	1	176	-	176	58	scaffold-6424.g7379.t1
PVITv1_T021822	GO:0016567	protein ubiquitination	2304.19	0.836444	11.3428	P	scaffold-6424	1	176	-	176	58	scaffold-6424.g7379.t1
PVITv1_T029502	GO:0000724	double-strand break repair via homologous recombination	846.711	0.5	13.0308	P	scaffold-7104	331	630	+	300	100	scaffold-7104_gene1
PVITv1_T029502	GO:0006281	DNA repair	565.687	1	8.70587	P	scaffold-7104	331	630	+	300	100	scaffold-7104_gene1
PVITv1_T029502	GO:0030915	Smc5-Smc6 complex	2986.45	1	11.4903	C	scaffold-7104	331	630	+	300	100	scaffold-7104_gene1
PVITv1_T019472	GO:0003964	RNA-directed DNA polymerase activity	271.211	0.298938	6.85855	F	scaffold-5292	17717	18052	+	336	112	scaffold-5292_gene2
PVITv1_T019472	GO:0005634	nucleus	601.238	0.797335	5.7005	C	scaffold-5292	17717	18052	+	336	112	scaffold-5292_gene2
PVITv1_T019472	GO:0006278	RNA-dependent DNA replication	461.318	0.583888	9.87693	P	scaffold-5292	17717	18052	+	336	112	scaffold-5292_gene2
PVITv1_T019472	GO:0015074	DNA integration	196.261	0.38166	9.83475	P	scaffold-5292	17717	18052	+	336	112	scaffold-5292_gene2
PVITv1_T019472	GO:0019013	viral nucleocapsid	156.964	0.202665	8.02005	C	scaffold-5292	17717	18052	+	336	112	scaffold-5292_gene2
PVITv1_T020735	GO:0000166	nucleotide binding	1735.81	1	2.47416	F	scaffold-4532	2787	3562	+	776	201	scaffold-4532.g5606.t1
PVITv1_T020735	GO:0005525	GTP binding	4366.14	0.503997	6.12163	F	scaffold-4532	2787	3562	+	776	201	scaffold-4532.g5606.t1
PVITv1_T020735	GO:0005769	early endosome	1321.34	0.389211	11.1498	C	scaffold-4532	2787	3562	+	776	201	scaffold-4532.g5606.t1
PVITv1_T020735	GO:0005783	endoplasmic reticulum	1555.3	0.501737	7.89748	C	scaffold-4532	2787	3562	+	776	201	scaffold-4532.g5606.t1
PVITv1_T020735	GO:0007264	small GTPase mediated signal transduction	6269.16	0.46392	9.404	P	scaffold-4532	2787	3562	+	776	201	scaffold-4532.g5606.t1
PVITv1_T020735	GO:0015031	protein transport	5443.95	0.47108	8.29218	P	scaffold-4532	2787	3562	+	776	201	scaffold-4532.g5606.t1
PVITv1_T013534	GO:0004497	monooxygenase activity	1697.47	0.166667	6.78989	F	scaffold-26064	1	1167	-	1167	389	scaffold-26064.g11605.t1
PVITv1_T013534	GO:0005506	iron ion binding	1407.42	0.166667	5.62969	F	scaffold-26064	1	1167	-	1167	389	scaffold-26064.g11605.t1
PVITv1_T013534	GO:0016491	oxidoreductase activity	809.565	0.5	3.23826	F	scaffold-26064	1	1167	-	1167	389	scaffold-26064.g11605.t1
PVITv1_T013534	GO:0016705	oxidoreductase activity, acting on paired donors, with incorporation or reduction of molecular oxygen	3339.21	0.166667	6.67841	F	scaffold-26064	1	1167	-	1167	389	scaffold-26064.g11605.t1
PVITv1_T013534	GO:0020037	heme binding	2983.57	0.166667	5.96714	F	scaffold-26064	1	1167	-	1167	389	scaffold-26064.g11605.t1
PVITv1_T013534	GO:0046872	metal ion binding	884.148	0.333333	3.53659	F	scaffold-26064	1	1167	-	1167	389	scaffold-26064.g11605.t1
PVITv1_T013534	GO:0055114	oxidation-reduction process	20005.2	1	6.6684	P	scaffold-26064	1	1167	-	1167	389	scaffold-26064.g11605.t1
PVITv1_T034196	GO:0000155	phosphorelay sensor kinase activity	900.413	1	6.55363	F	scaffold-44451	16	228	+	213	71	mRNA_scaffold-44451_1
PVITv1_T034196	GO:0000160	phosphorelay signal transduction system	134.888	0.333333	8.83599	P	scaffold-44451	16	228	+	213	71	mRNA_scaffold-44451_1
PVITv1_T034196	GO:0007165	signal transduction	105.926	1	6.93883	P	scaffold-44451	16	228	+	213	71	mRNA_scaffold-44451_1
PVITv1_T034196	GO:0016020	membrane	332.132	1	2.41741	C	scaffold-44451	16	228	+	213	71	mRNA_scaffold-44451_1
PVITv1_T034196	GO:0023014	signal transduction by phosphorylation	142.373	0.333333	9.32633	P	scaffold-44451	16	228	+	213	71	mRNA_scaffold-44451_1
PVITv1_T008132	GO:0000166	nucleotide binding	103.266	0.278938	2.47416	F	scaffold-57153	2	505	+	504	168	scaffold-57153.g16899.t1
PVITv1_T008132	GO:0004672	protein kinase activity	118.199	0.295308	5.54739	F	scaffold-57153	2	505	+	504	168	scaffold-57153.g16899.t1
PVITv1_T008132	GO:0004674	protein serine/threonine kinase activity	156.005	0.156327	7.02305	F	scaffold-57153	2	505	+	504	168	scaffold-57153.g16899.t1
PVITv1_T008132	GO:0005524	ATP binding	179.554	0.141906	4.01155	F	scaffold-57153	2	505	+	504	168	scaffold-57153.g16899.t1
PVITv1_T008132	GO:0006468	protein phosphorylation	1259.55	0.434762	8.99056	P	scaffold-57153	2	505	+	504	168	scaffold-57153.g16899.t1
PVITv1_T008132	GO:0016310	phosphorylation	866.516	0.836498	7.24381	P	scaffold-57153	2	505	+	504	168	scaffold-57153.g16899.t1
PVITv1_T008132	GO:0016740	transferase activity	207.037	0.694376	2.54893	F	scaffold-57153	2	505	+	504	168	scaffold-57153.g16899.t1
PVITv1_T017588	GO:0007165	signal transduction	371.722	0.521978	6.93883	P	scaffold-2012	3786	8606	+	4821	1607	scaffold-2012_gene3
PVITv1_T017588	GO:0045170	spectrosome	265.781	0.165039	17.0907	C	scaffold-2012	3786	8606	+	4821	1607	scaffold-2012_gene3
PVITv1_T037130	GO:0003676	nucleic acid binding	408.192	0.538645	3.28399	F	scaffold-54632	103	264	+	162	54	mRNA_scaffold-54632_1
PVITv1_T037130	GO:0008270	zinc ion binding	152.802	0.222745	5.4068	F	scaffold-54632	103	264	+	162	54	mRNA_scaffold-54632_1
PVITv1_T037130	GO:0015074	DNA integration	2123.88	0.951363	9.83475	P	scaffold-54632	103	264	+	162	54	mRNA_scaffold-54632_1
PVITv1_T037130	GO:0016020	membrane	282.241	1	2.41741	C	scaffold-54632	103	264	+	162	54	mRNA_scaffold-54632_1
PVITv1_T027988	GO:0004812	aminoacyl-tRNA ligase activity	104.69	0.359056	5.95014	F	scaffold-24219	2	340	+	339	113	scaffold-24219.g11263.t1
PVITv1_T027988	GO:0004818	glutamate-tRNA ligase activity	140.376	0.145704	9.73003	F	scaffold-24219	2	340	+	339	113	scaffold-24219.g11263.t1
PVITv1_T027988	GO:0005524	ATP binding	149.505	0.163105	4.01155	F	scaffold-24219	2	340	+	339	113	scaffold-24219.g11263.t1
PVITv1_T027988	GO:0005737	cytoplasm	1469.51	0.984016	3.26788	C	scaffold-24219	2	340	+	339	113	scaffold-24219.g11263.t1
PVITv1_T027988	GO:0006412	translation	252.09	0.760207	7.61601	P	scaffold-24219	2	340	+	339	113	scaffold-24219.g11263.t1
PVITv1_T027988	GO:0006418	tRNA aminoacylation for protein translation	301.059	0.523622	9.09543	P	scaffold-24219	2	340	+	339	113	scaffold-24219.g11263.t1
PVITv1_T027988	GO:0006424	glutamyl-tRNA aminoacylation	338.361	0.212484	12.4668	P	scaffold-24219	2	340	+	339	113	scaffold-24219.g11263.t1
PVITv1_T027988	GO:0016876	ligase activity, forming aminoacyl-tRNA and related compounds	105.886	0.522161	5.85689	F	scaffold-24219	2	340	+	339	113	scaffold-24219.g11263.t1
PVITv1_T027988	GO:0043039	tRNA aminoacylation	975.554	0.761483	8.97475	P	scaffold-24219	2	340	+	339	113	scaffold-24219.g11263.t1
PVITv1_T032707	GO:0046856	phosphatidylinositol dephosphorylation	5598.54	1	14.1025	P	scaffold-15792	156	374	-	219	73	scaffold-15792_gene1
PVITv1_T026327	GO:0003824	catalytic activity	1973.64	1	1.42297	F	scaffold-4441	3451	4531	-	1081	299	scaffold-4441.g5461.t1
PVITv1_T026327	GO:0008152	metabolic process	730.44	1	0.526637	P	scaffold-4441	3451	4531	-	1081	299	scaffold-4441.g5461.t1
PVITv1_T026327	GO:0016020	membrane	2070.88	1	2.41741	C	scaffold-4441	3451	4531	-	1081	299	scaffold-4441.g5461.t1
PVITv1_T026327	GO:0016021	integral component of membrane	233.603	0.214104	3.91534	C	scaffold-4441	3451	4531	-	1081	299	scaffold-4441.g5461.t1
PVITv1_T029220	GO:0004114	3',5'-cyclic-nucleotide phosphodiesterase activity	500.742	0.201784	9.67787	F	scaffold-33129	1	326	-	326	108	scaffold-33129.g12807.t1
PVITv1_T029220	GO:0007165	signal transduction	1769.4	0.5	6.93883	P	scaffold-33129	1	326	-	326	108	scaffold-33129.g12807.t1
PVITv1_T029220	GO:0008081	phosphoric diester hydrolase activity	360.911	0.401338	7.13214	F	scaffold-33129	1	326	-	326	108	scaffold-33129.g12807.t1
PVITv1_T029220	GO:0008152	metabolic process	134.292	0.5	0.526637	P	scaffold-33129	1	326	-	326	108	scaffold-33129.g12807.t1
PVITv1_T029220	GO:0016787	hydrolase activity	131.017	0.600892	2.5747	F	scaffold-33129	1	326	-	326	108	scaffold-33129.g12807.t1
PVITv1_T029220	GO:0046872	metal ion binding	359.928	0.199554	3.53659	F	scaffold-33129	1	326	-	326	108	scaffold-33129.g12807.t1
PVITv1_T024847	GO:0003723	RNA binding	6630.43	0.4966	4.45055	F	scaffold-2694	231	5996	+	5766	1290	scaffold-2694.g3833.t1
PVITv1_T024847	GO:0003964	RNA-directed DNA polymerase activity	10217.9	0.4966	6.85855	F	scaffold-2694	231	5996	+	5766	1290	scaffold-2694.g3833.t1
PVITv1_T024847	GO:0006278	RNA-dependent DNA replication	29230.6	0.986494	9.87693	P	scaffold-2694	231	5996	+	5766	1290	scaffold-2694.g3833.t1
PVITv1_T016301	GO:0003824	catalytic activity	916.42	0.988054	1.42297	F	scaffold-4755	5757	6533	+	777	259	scaffold-4755_gene3
PVITv1_T016301	GO:0005622	intracellular	466.649	1	2.00439	C	scaffold-4755	5757	6533	+	777	259	scaffold-4755_gene3
PVITv1_T016301	GO:0009116	nucleoside metabolic process	7349.89	0.979493	5.46565	P	scaffold-4755	5757	6533	+	777	259	scaffold-4755_gene3
PVITv1_T037449	GO:0003677	DNA binding	2858.45	0.662005	3.87252	F	scaffold-12317	460	1511	+	1052	334	mRNA_scaffold-12317_1
PVITv1_T037449	GO:0004386	helicase activity	411.552	0.100811	5.65224	F	scaffold-12317	460	1511	+	1052	334	mRNA_scaffold-12317_1
PVITv1_T037449	GO:0004519	endonuclease activity	153.518	0.104671	5.55228	F	scaffold-12317	460	1511	+	1052	334	mRNA_scaffold-12317_1
PVITv1_T037449	GO:0005634	nucleus	5682.61	0.882178	5.7005	C	scaffold-12317	460	1511	+	1052	334	mRNA_scaffold-12317_1
PVITv1_T037449	GO:0006351	transcription, DNA-templated	5549.98	0.729299	6.73453	P	scaffold-12317	460	1511	+	1052	334	mRNA_scaffold-12317_1
PVITv1_T037449	GO:0090305	nucleic acid phosphodiester bond hydrolysis	254.408	0.125261	8.35219	P	scaffold-12317	460	1511	+	1052	334	mRNA_scaffold-12317_1
PVITv1_T000315	GO:0003723	RNA binding	139.772	0.261572	4.45055	F	scaffold-43622	1	320	-	320	106	scaffold-43622.g14521.t1
PVITv1_T000315	GO:0006364	rRNA processing	569.188	0.5	9.48135	P	scaffold-43622	1	320	-	320	106	scaffold-43622.g14521.t1
PVITv1_T000315	GO:0032259	methylation	493.966	0.5	8.22832	P	scaffold-43622	1	320	-	320	106	scaffold-43622.g14521.t1
PVITv1_T028517	GO:0006468	protein phosphorylation	107.627	0.258204	8.99056	P	scaffold-1295	4990	7311	-	2322	735	scaffold-1295.g2398.t1
PVITv1_T028517	GO:0030288	outer membrane-bounded periplasmic space	392.782	1	7.27146	C	scaffold-1295	4990	7311	-	2322	735	scaffold-1295.g2398.t1
PVITv1_T027710	GO:0000166	nucleotide binding	561.831	0.302772	2.47416	F	scaffold-5718	15977	17693	+	1717	493	scaffold-5718.g7058.t1
PVITv1_T027710	GO:0003777	microtubule motor activity	4165.79	0.151386	9.17256	F	scaffold-5718	15977	17693	+	1717	493	scaffold-5718.g7058.t1
PVITv1_T027710	GO:0005315	inorganic phosphate transmembrane transporter activity	1619.22	0.237117	8.49374	F	scaffold-5718	15977	17693	+	1717	493	scaffold-5718.g7058.t1
PVITv1_T027710	GO:0005524	ATP binding	910.94	0.151386	4.01155	F	scaffold-5718	15977	17693	+	1717	493	scaffold-5718.g7058.t1
PVITv1_T027710	GO:0008017	microtubule binding	4179.21	0.151386	9.2021	F	scaffold-5718	15977	17693	+	1717	493	scaffold-5718.g7058.t1
PVITv1_T027710	GO:0016021	integral component of membrane	10843	0.92312	3.91534	C	scaffold-5718	15977	17693	+	1717	493	scaffold-5718.g7058.t1
PVITv1_T027710	GO:0030504	inorganic diphosphate transmembrane transporter activity	1876.19	0.157338	15.2689	F	scaffold-5718	15977	17693	+	1717	493	scaffold-5718.g7058.t1
PVITv1_T027710	GO:0055085	transmembrane transport	18556.6	0.85567	7.22889	P	scaffold-5718	15977	17693	+	1717	493	scaffold-5718.g7058.t1
PVITv1_T023662	GO:0000287	magnesium ion binding	2919.17	0.170068	5.72157	F	scaffold-2608	13346	14863	+	1518	506	mRNA_scaffold-2608_4
PVITv1_T023662	GO:0003824	catalytic activity	386.172	0.659864	1.42297	F	scaffold-2608	13346	14863	+	1518	506	mRNA_scaffold-2608_4
PVITv1_T023662	GO:0004743	pyruvate kinase activity	2428.45	0.170068	9.51953	F	scaffold-2608	13346	14863	+	1518	506	mRNA_scaffold-2608_4
PVITv1_T023662	GO:0006096	glycolytic process	15497.1	0.5	10.3314	P	scaffold-2608	13346	14863	+	1518	506	mRNA_scaffold-2608_4
PVITv1_T023662	GO:0016301	kinase activity	1129.49	0.340136	4.4276	F	scaffold-2608	13346	14863	+	1518	506	mRNA_scaffold-2608_4
PVITv1_T023662	GO:0016310	phosphorylation	10865.7	0.5	7.24381	P	scaffold-2608	13346	14863	+	1518	506	mRNA_scaffold-2608_4
PVITv1_T023662	GO:0016740	transferase activity	535.684	0.489796	2.54893	F	scaffold-2608	13346	14863	+	1518	506	mRNA_scaffold-2608_4
PVITv1_T023662	GO:0030955	potassium ion binding	4758.99	0.170068	9.32762	F	scaffold-2608	13346	14863	+	1518	506	mRNA_scaffold-2608_4
PVITv1_T028085	GO:0000166	nucleotide binding	498.233	0.496566	2.47416	F	scaffold-23313	1	482	-	482	121	scaffold-23313.g11098.t1
PVITv1_T028085	GO:0003676	nucleic acid binding	664.865	0.485519	3.28399	F	scaffold-23313	1	482	-	482	121	scaffold-23313.g11098.t1
PVITv1_T028085	GO:0006165	nucleoside diphosphate phosphorylation	120.108	0.178306	12.8266	P	scaffold-23313	1	482	-	482	121	scaffold-23313.g11098.t1
PVITv1_T028085	GO:0016020	membrane	154.462	1	2.41741	C	scaffold-23313	1	482	-	482	121	scaffold-23313.g11098.t1
PVITv1_T029977	GO:0003723	RNA binding	220.536	0.5	4.45055	F	scaffold-38966	12	161	-	150	50	mRNA_scaffold-38966_1
PVITv1_T029977	GO:0003964	RNA-directed DNA polymerase activity	339.859	0.5	6.85855	F	scaffold-38966	12	161	-	150	50	mRNA_scaffold-38966_1
PVITv1_T029977	GO:0006278	RNA-dependent DNA replication	978.857	1	9.87693	P	scaffold-38966	12	161	-	150	50	mRNA_scaffold-38966_1
PVITv1_T022463	GO:0003676	nucleic acid binding	1030.4	1	3.28399	F	scaffold-3802	1709	2461	+	753	251	mRNA_scaffold-3802_1
PVITv1_T022463	GO:0003677	DNA binding	1187.85	0.497169	3.87252	F	scaffold-3802	1709	2461	+	753	251	mRNA_scaffold-3802_1
PVITv1_T022463	GO:0005634	nucleus	1820.33	0.997465	5.7005	C	scaffold-3802	1709	2461	+	753	251	mRNA_scaffold-3802_1
PVITv1_T022463	GO:0005681	spliceosomal complex	2675.81	0.463661	10.0044	C	scaffold-3802	1709	2461	+	753	251	mRNA_scaffold-3802_1
PVITv1_T022463	GO:0006355	regulation of transcription, DNA-templated	3120.36	0.339825	7.39926	P	scaffold-3802	1709	2461	+	753	251	mRNA_scaffold-3802_1
PVITv1_T022463	GO:0006397	mRNA processing	1852.62	0.329237	9.88166	P	scaffold-3802	1709	2461	+	753	251	mRNA_scaffold-3802_1
PVITv1_T022463	GO:0008380	RNA splicing	2158.02	0.329237	11.5107	P	scaffold-3802	1709	2461	+	753	251	mRNA_scaffold-3802_1
PVITv1_T014004	GO:0000166	nucleotide binding	324.119	1	2.47416	F	scaffold-26504	2	279	+	278	69	scaffold-26504.g11691.t1
PVITv1_T014004	GO:0005525	GTP binding	813.555	0.503594	6.12163	F	scaffold-26504	2	279	+	278	69	scaffold-26504.g11691.t1
PVITv1_T014004	GO:0005773	vacuole	193.117	0.777677	8.61356	C	scaffold-26504	2	279	+	278	69	scaffold-26504.g11691.t1
PVITv1_T014004	GO:0007264	small GTPase mediated signal transduction	1249.78	0.503594	9.404	P	scaffold-26504	2	279	+	278	69	scaffold-26504.g11691.t1
PVITv1_T014004	GO:0015031	protein transport	1086.29	0.496406	8.29218	P	scaffold-26504	2	279	+	278	69	scaffold-26504.g11691.t1
PVITv1_T017354	GO:0000166	nucleotide binding	109.521	0.653281	2.47416	F	scaffold-106	17503	18468	-	966	322	mRNA_scaffold-106_7
PVITv1_T017354	GO:0005524	ATP binding	2406.56	0.479922	4.01155	F	scaffold-106	17503	18468	-	966	322	mRNA_scaffold-106_7
PVITv1_T017354	GO:0006200	ATP catabolic process	3977.46	0.5	8.26727	P	scaffold-106	17503	18468	-	966	322	mRNA_scaffold-106_7
PVITv1_T017354	GO:0008152	metabolic process	253.37	1	0.526637	P	scaffold-106	17503	18468	-	966	322	mRNA_scaffold-106_7
PVITv1_T017354	GO:0016020	membrane	2326.08	1	2.41741	C	scaffold-106	17503	18468	-	966	322	mRNA_scaffold-106_7
PVITv1_T017354	GO:0016887	ATPase activity	383.535	0.173359	4.59848	F	scaffold-106	17503	18468	-	966	322	mRNA_scaffold-106_7
PVITv1_T017354	GO:0017111	nucleoside-triphosphatase activity	323.646	0.346719	3.88042	F	scaffold-106	17503	18468	-	966	322	mRNA_scaffold-106_7
PVITv1_T018459	GO:0001731	formation of translation preinitiation complex	2375.54	0.240377	13.7043	P	scaffold-5328	1660	2772	-	1113	371	mRNA_scaffold-5328_2
PVITv1_T018459	GO:0003723	RNA binding	2112.87	0.66181	4.45055	F	scaffold-5328	1660	2772	-	1113	371	mRNA_scaffold-5328_2
PVITv1_T018459	GO:0003743	translation initiation factor activity	4178.68	0.33819	8.0599	F	scaffold-5328	1660	2772	-	1113	371	mRNA_scaffold-5328_2
PVITv1_T018459	GO:0005737	cytoplasm	2304.73	0.981938	3.26788	C	scaffold-5328	1660	2772	-	1113	371	mRNA_scaffold-5328_2
PVITv1_T018459	GO:0005852	eukaryotic translation initiation factor 3 complex	7959.06	0.251944	10.5302	C	scaffold-5328	1660	2772	-	1113	371	mRNA_scaffold-5328_2
PVITv1_T018459	GO:0006412	translation	1496.55	1	7.61601	P	scaffold-5328	1660	2772	-	1113	371	mRNA_scaffold-5328_2
PVITv1_T018459	GO:0006413	translational initiation	2242.65	0.74407	10.7816	P	scaffold-5328	1660	2772	-	1113	371	mRNA_scaffold-5328_2
PVITv1_T018459	GO:0006446	regulation of translational initiation	2333.63	0.240377	13.4625	P	scaffold-5328	1660	2772	-	1113	371	mRNA_scaffold-5328_2
PVITv1_T018459	GO:0016282	eukaryotic 43S preinitiation complex	3743.99	0.229994	10.8524	C	scaffold-5328	1660	2772	-	1113	371	mRNA_scaffold-5328_2
PVITv1_T018459	GO:0031369	translation initiation factor binding	11936	0.33819	11.7646	F	scaffold-5328	1660	2772	-	1113	371	mRNA_scaffold-5328_2
PVITv1_T018459	GO:0033290	eukaryotic 48S preinitiation complex	3746.2	0.229994	10.8588	C	scaffold-5328	1660	2772	-	1113	371	mRNA_scaffold-5328_2
PVITv1_T028788	GO:0000062	fatty-acyl-CoA binding	300.64	0.270996	10.6145	F	scaffold-2487	1	1446	+	1446	400	scaffold-2487.g3662.t1
PVITv1_T028788	GO:0005829	cytosol	127.666	0.207739	7.44665	C	scaffold-2487	1	1446	+	1446	400	scaffold-2487.g3662.t1
PVITv1_T018169	GO:0006470	protein dephosphorylation	201.624	0.392984	10.839	P	scaffold-54807	94	823	-	730	243	scaffold-54807.g16518.t1
PVITv1_T018169	GO:0046872	metal ion binding	101.583	0.431236	3.53659	F	scaffold-54807	94	823	-	730	243	scaffold-54807.g16518.t1
PVITv1_T019807	GO:0016021	integral component of membrane	258.432	1	3.91534	C	scaffold-1604	3636	4183	+	548	182	scaffold-1604.g2781.t1
PVITv1_T019807	GO:0016998	cell wall macromolecule catabolic process	1063.31	1	10.8857	P	scaffold-1604	3636	4183	+	548	182	scaffold-1604.g2781.t1
PVITv1_T028621	GO:0003824	catalytic activity	634.935	0.768247	1.42297	F	scaffold-4868	1	1804	-	1804	420	scaffold-4868.g6304.t1
PVITv1_T028621	GO:0004838	L-tyrosine:2-oxoglutarate aminotransferase activity	2876.64	0.169248	13.6289	F	scaffold-4868	1	1804	-	1804	420	scaffold-4868.g6304.t1
PVITv1_T028621	GO:0005739	mitochondrion	6224.81	1	4.96789	C	scaffold-4868	1	1804	-	1804	420	scaffold-4868.g6304.t1
PVITv1_T028621	GO:0006520	cellular amino acid metabolic process	3119.29	0.652769	6.10731	P	scaffold-4868	1	1804	-	1804	420	scaffold-4868.g6304.t1
PVITv1_T028621	GO:0008483	transaminase activity	2544.03	0.40714	6.42827	F	scaffold-4868	1	1804	-	1804	420	scaffold-4868.g6304.t1
PVITv1_T028621	GO:0009058	biosynthetic process	3045.25	0.315461	3.21778	P	scaffold-4868	1	1804	-	1804	420	scaffold-4868.g6304.t1
PVITv1_T028621	GO:0009072	aromatic amino acid family metabolic process	2544.28	0.309652	9.43223	P	scaffold-4868	1	1804	-	1804	420	scaffold-4868.g6304.t1
PVITv1_T028621	GO:0016740	transferase activity	354.33	0.536495	2.54893	F	scaffold-4868	1	1804	-	1804	420	scaffold-4868.g6304.t1
PVITv1_T028621	GO:0030170	pyridoxal phosphate binding	4324.04	0.231753	6.21934	F	scaffold-4868	1	1804	-	1804	420	scaffold-4868.g6304.t1
PVITv1_T023690	GO:0003723	RNA binding	336.287	0.316721	4.45055	F	scaffold-2653	5592	5996	-	405	135	scaffold-2653.g3796.t1
PVITv1_T023690	GO:0003964	RNA-directed DNA polymerase activity	636.418	0.316721	6.85855	F	scaffold-2653	5592	5996	-	405	135	scaffold-2653.g3796.t1
PVITv1_T023690	GO:0006278	RNA-dependent DNA replication	1975.69	0.682754	9.87693	P	scaffold-2653	5592	5996	-	405	135	scaffold-2653.g3796.t1
PVITv1_T023690	GO:0016746	transferase activity, transferring acyl groups	100.077	0.147167	4.8582	F	scaffold-2653	5592	5996	-	405	135	scaffold-2653.g3796.t1
PVITv1_T021143	GO:0005097	Rab GTPase activator activity	12333.4	1	9.90456	F	scaffold-3629	3838	4749	-	912	304	scaffold-3629_gene2
PVITv1_T021143	GO:0032313	regulation of Rab GTPase activity	3804.01	1	12.2195	P	scaffold-3629	3838	4749	-	912	304	scaffold-3629_gene2
PVITv1_T021143	GO:0032851	positive regulation of Rab GTPase activity	4022.77	0.5	12.9222	P	scaffold-3629	3838	4749	-	912	304	scaffold-3629_gene2
PVITv1_T012496	GO:0003676	nucleic acid binding	260.79	0.501145	3.28399	F	scaffold-8016	126	578	-	453	151	scaffold-8016_gene1
PVITv1_T012496	GO:0008270	zinc ion binding	285.367	0.40762	5.4068	F	scaffold-8016	126	578	-	453	151	scaffold-8016_gene1
PVITv1_T012496	GO:0015074	DNA integration	1558.44	1	9.83475	P	scaffold-8016	126	578	-	453	151	scaffold-8016_gene1
PVITv1_T006517	GO:0005576	extracellular region	1890.72	1	2.90188	C	scaffold-23950	85	568	+	484	161	scaffold-23950.g11205.t1
PVITv1_T006517	GO:0008152	metabolic process	389.711	1	0.526637	P	scaffold-23950	85	568	+	484	161	scaffold-23950.g11205.t1
PVITv1_T006517	GO:0016787	hydrolase activity	1589.85	1	2.5747	F	scaffold-23950	85	568	+	484	161	scaffold-23950.g11205.t1
PVITv1_T035771	GO:0005789	endoplasmic reticulum membrane	2990.98	0.5	9.10512	C	scaffold-34156	2	546	+	545	135	scaffold-34156.g12985.t1
PVITv1_T035771	GO:0006506	GPI anchor biosynthetic process	8628.95	0.988243	13.2903	P	scaffold-34156	2	546	+	545	135	scaffold-34156.g12985.t1
PVITv1_T035771	GO:0016021	integral component of membrane	1286.17	0.5	3.91534	C	scaffold-34156	2	546	+	545	135	scaffold-34156.g12985.t1
PVITv1_T006698	GO:0016020	membrane	513.247	0.996516	2.41741	C	scaffold-57605	1	544	-	544	174	scaffold-57605.g16957.t1
PVITv1_T006698	GO:0016021	integral component of membrane	831.274	0.498258	3.91534	C	scaffold-57605	1	544	-	544	174	scaffold-57605.g16957.t1
PVITv1_T006698	GO:0016491	oxidoreductase activity	2741.04	0.993236	3.23826	F	scaffold-57605	1	544	-	544	174	scaffold-57605.g16957.t1
PVITv1_T006698	GO:0055114	oxidation-reduction process	5606.56	0.986562	6.6684	P	scaffold-57605	1	544	-	544	174	scaffold-57605.g16957.t1
PVITv1_T032798	GO:0003676	nucleic acid binding	736.961	0.524607	3.28399	F	scaffold-36909	1	286	-	286	90	scaffold-36909.g13424.t1
PVITv1_T032798	GO:0008270	zinc ion binding	901.906	0.398522	5.4068	F	scaffold-36909	1	286	-	286	90	scaffold-36909.g13424.t1
PVITv1_T032798	GO:0015074	DNA integration	3722.87	0.904697	9.83475	P	scaffold-36909	1	286	-	286	90	scaffold-36909.g13424.t1
PVITv1_T001532	GO:0004591	oxoglutarate dehydrogenase (succinyl-transferring) activity	1216.9	0.313881	10.1755	F	scaffold-24876	328	735	-	408	136	scaffold-24876.g11379.t1
PVITv1_T001532	GO:0005739	mitochondrion	1647.05	1	4.96789	C	scaffold-24876	328	735	-	408	136	scaffold-24876.g11379.t1
PVITv1_T001532	GO:0006099	tricarboxylic acid cycle	1313.82	0.335049	10.4504	P	scaffold-24876	328	735	-	408	136	scaffold-24876.g11379.t1
PVITv1_T001532	GO:0008152	metabolic process	128.4	0.994982	0.526637	P	scaffold-24876	328	735	-	408	136	scaffold-24876.g11379.t1
PVITv1_T001532	GO:0016624	oxidoreductase activity, acting on the aldehyde or oxo group of donors, disulfide as acceptor	961.375	0.61824	8.54973	F	scaffold-24876	328	735	-	408	136	scaffold-24876.g11379.t1
PVITv1_T001532	GO:0030976	thiamine pyrophosphate binding	1874.21	0.313881	7.95659	F	scaffold-24876	328	735	-	408	136	scaffold-24876.g11379.t1
PVITv1_T001532	GO:0055114	oxidation-reduction process	838.35	0.670098	6.6684	P	scaffold-24876	328	735	-	408	136	scaffold-24876.g11379.t1
PVITv1_T031673	GO:0003777	microtubule motor activity	617.854	0.238047	9.17256	F	scaffold-56756	15	179	-	165	55	mRNA_scaffold-56756_1
PVITv1_T031673	GO:0005524	ATP binding	123.891	0.204933	4.01155	F	scaffold-56756	15	179	-	165	55	mRNA_scaffold-56756_1
PVITv1_T031673	GO:0006200	ATP catabolic process	685.403	0.292989	8.26727	P	scaffold-56756	15	179	-	165	55	mRNA_scaffold-56756_1
PVITv1_T031673	GO:0007018	microtubule-based movement	1208.47	0.353506	12.0811	P	scaffold-56756	15	179	-	165	55	mRNA_scaffold-56756_1
PVITv1_T031673	GO:0016887	ATPase activity	134.295	0.197296	4.59848	F	scaffold-56756	15	179	-	165	55	mRNA_scaffold-56756_1
PVITv1_T031673	GO:0030286	dynein complex	3103.68	1	10.9684	C	scaffold-56756	15	179	-	165	55	mRNA_scaffold-56756_1
PVITv1_T030974	GO:0002237	response to molecule of bacterial origin	319.871	0.5	12.6881	P	scaffold-1046	1	769	-	769	208	scaffold-1046.g2069.t1
PVITv1_T030974	GO:0010015	root morphogenesis	344.498	0.5	13.665	P	scaffold-1046	1	769	-	769	208	scaffold-1046.g2069.t1
PVITv1_T030974	GO:0016021	integral component of membrane	3112.54	0.964782	3.91534	C	scaffold-1046	1	769	-	769	208	scaffold-1046.g2069.t1
PVITv1_T012343	GO:0004842	ubiquitin-protein ligase activity	12694.4	0.48664	8.86609	F	scaffold-4146	2351	3716	-	1366	408	scaffold-4146_gene2
PVITv1_T012343	GO:0008270	zinc ion binding	8171.84	0.5038	5.4068	F	scaffold-4146	2351	3716	-	1366	408	scaffold-4146_gene2
PVITv1_T012343	GO:0016567	protein ubiquitination	31228.5	0.917718	11.3428	P	scaffold-4146	2351	3716	-	1366	408	scaffold-4146_gene2
PVITv1_T029506	GO:0005773	vacuole	996.445	1	8.61356	C	scaffold-7103	1605	3629	-	2025	295	scaffold-7103.g7632.t1
PVITv1_T029506	GO:0009610	response to symbiotic fungus	202.037	0.25	16.7234	P	scaffold-7103	1605	3629	-	2025	295	scaffold-7103.g7632.t1
PVITv1_T029506	GO:0009738	abscisic acid-activated signaling pathway	175.575	0.25	14.533	P	scaffold-7103	1605	3629	-	2025	295	scaffold-7103.g7632.t1
PVITv1_T029506	GO:0046482	para-aminobenzoic acid metabolic process	213.529	0.25	17.6746	P	scaffold-7103	1605	3629	-	2025	295	scaffold-7103.g7632.t1
PVITv1_T026511	GO:0003676	nucleic acid binding	416.812	0.429958	3.28399	F	scaffold-30059	1	269	-	269	81	scaffold-30059.g12268.t1
PVITv1_T026511	GO:0008270	zinc ion binding	256.111	0.302442	5.4068	F	scaffold-30059	1	269	-	269	81	scaffold-30059.g12268.t1
PVITv1_T026511	GO:0015074	DNA integration	2903.19	1	9.83475	P	scaffold-30059	1	269	-	269	81	scaffold-30059.g12268.t1
PVITv1_T026511	GO:0046872	metal ion binding	131.149	0.570042	3.53659	F	scaffold-30059	1	269	-	269	81	scaffold-30059.g12268.t1
PVITv1_T000111	GO:0003676	nucleic acid binding	4628.97	0.478142	3.28399	F	scaffold-39306	2	1397	+	1396	465	scaffold-39306.g13809.t1
PVITv1_T000111	GO:0004527	exonuclease activity	8878.48	0.478411	6.30233	F	scaffold-39306	2	1397	+	1396	465	scaffold-39306.g13809.t1
PVITv1_T000111	GO:0090305	nucleic acid phosphodiester bond hydrolysis	22543.8	0.924597	8.35219	P	scaffold-39306	2	1397	+	1396	465	scaffold-39306.g13809.t1
PVITv1_T003138	GO:0005524	ATP binding	136.534	0.221752	4.01155	F	scaffold-53656	1	365	-	365	121	scaffold-53656.g16305.t1
PVITv1_T003138	GO:0008152	metabolic process	134.755	1	0.526637	P	scaffold-53656	1	365	-	365	121	scaffold-53656.g16305.t1
PVITv1_T034038	GO:0008270	zinc ion binding	2778.98	1	5.4068	F	scaffold-37474	1	441	+	441	97	scaffold-37474.g13504.t1
PVITv1_T027902	GO:0004742	dihydrolipoyllysine-residue acetyltransferase activity	4413.62	0.295749	10.4249	F	scaffold-4626	13084	14359	+	1276	402	scaffold-4626.g5894.t1
PVITv1_T027902	GO:0006090	pyruvate metabolic process	15955.6	0.477177	11.1458	P	scaffold-4626	13084	14359	+	1276	402	scaffold-4626.g5894.t1
PVITv1_T027902	GO:0008152	metabolic process	826.014	1	0.526637	P	scaffold-4626	13084	14359	+	1276	402	scaffold-4626.g5894.t1
PVITv1_T027902	GO:0009507	chloroplast	372.65	0.257972	6.48102	C	scaffold-4626	13084	14359	+	1276	402	scaffold-4626.g5894.t1
PVITv1_T027902	GO:0009941	chloroplast envelope	577.485	0.128986	10.0434	C	scaffold-4626	13084	14359	+	1276	402	scaffold-4626.g5894.t1
PVITv1_T027902	GO:0016740	transferase activity	2477.87	0.94859	2.54893	F	scaffold-4626	13084	14359	+	1276	402	scaffold-4626.g5894.t1
PVITv1_T027902	GO:0016746	transferase activity, transferring acyl groups	2469.17	0.62455	4.8582	F	scaffold-4626	13084	14359	+	1276	402	scaffold-4626.g5894.t1
PVITv1_T027902	GO:0045254	pyruvate dehydrogenase complex	24065.5	0.742028	10.8107	C	scaffold-4626	13084	14359	+	1276	402	scaffold-4626.g5894.t1
PVITv1_T035441	GO:0003676	nucleic acid binding	114.533	0.357048	3.28399	F	scaffold-61486	5490	5847	+	358	96	scaffold-61486.g17663.t1
PVITv1_T035441	GO:0015074	DNA integration	881.485	1	9.83475	P	scaffold-61486	5490	5847	+	358	96	scaffold-61486.g17663.t1
PVITv1_T016004	GO:0003676	nucleic acid binding	1427.82	0.144928	3.28399	F	scaffold-4763	32072	36466	-	4395	1465	scaffold-4763.g6171.t1
PVITv1_T016004	GO:0004386	helicase activity	501.53	0.289855	5.65224	F	scaffold-4763	32072	36466	-	4395	1465	scaffold-4763.g6171.t1
PVITv1_T016004	GO:0005524	ATP binding	1744.15	0.144928	4.01155	F	scaffold-4763	32072	36466	-	4395	1465	scaffold-4763.g6171.t1
PVITv1_T016004	GO:0005773	vacuole	25840.7	1	8.61356	C	scaffold-4763	32072	36466	-	4395	1465	scaffold-4763.g6171.t1
PVITv1_T016004	GO:0006200	ATP catabolic process	10248.7	0.413223	8.26727	P	scaffold-4763	32072	36466	-	4395	1465	scaffold-4763.g6171.t1
PVITv1_T016004	GO:0008026	ATP-dependent helicase activity	600.241	0.144928	6.76472	F	scaffold-4763	32072	36466	-	4395	1465	scaffold-4763.g6171.t1
PVITv1_T016004	GO:0008152	metabolic process	652.856	0.834711	0.526637	P	scaffold-4763	32072	36466	-	4395	1465	scaffold-4763.g6171.t1
PVITv1_T016004	GO:0016787	hydrolase activity	201.864	0.710145	2.5747	F	scaffold-4763	32072	36466	-	4395	1465	scaffold-4763.g6171.t1
PVITv1_T016004	GO:0016817	hydrolase activity, acting on acid anhydrides	298.71	0.573913	3.65284	F	scaffold-4763	32072	36466	-	4395	1465	scaffold-4763.g6171.t1
PVITv1_T016004	GO:0016818	hydrolase activity, acting on acid anhydrides, in phosphorus-containing anhydrides	341.111	0.434783	3.84432	F	scaffold-4763	32072	36466	-	4395	1465	scaffold-4763.g6171.t1
PVITv1_T030584	GO:0000228	nuclear chromosome	2343.08	1	8.99907	C	scaffold-40857	1	396	-	396	76	scaffold-40857.g14062.t1
PVITv1_T030584	GO:0006338	chromatin remodeling	3523.67	1	13.5334	P	scaffold-40857	1	396	-	396	76	scaffold-40857.g14062.t1
PVITv1_T004408	GO:0000166	nucleotide binding	139.299	0.468938	2.47416	F	scaffold-378	5036	6082	+	1047	328	scaffold-378_gene2
PVITv1_T004408	GO:0004386	helicase activity	118.786	0.133017	5.65224	F	scaffold-378	5036	6082	+	1047	328	scaffold-378_gene2
PVITv1_T004408	GO:0005524	ATP binding	865.245	0.310368	4.01155	F	scaffold-378	5036	6082	+	1047	328	scaffold-378_gene2
PVITv1_T004408	GO:0008152	metabolic process	255.474	0.589567	0.526637	P	scaffold-378	5036	6082	+	1047	328	scaffold-378_gene2
PVITv1_T004408	GO:0009553	embryo sac development	597.964	0.136811	14.5704	P	scaffold-378	5036	6082	+	1047	328	scaffold-378_gene2
PVITv1_T004408	GO:0009875	pollen-pistil interaction	289.118	0.136811	14.0898	P	scaffold-378	5036	6082	+	1047	328	scaffold-378_gene2
PVITv1_T004408	GO:0010183	pollen tube guidance	345.679	0.136811	16.8461	P	scaffold-378	5036	6082	+	1047	328	scaffold-378_gene2
PVITv1_T004408	GO:0017111	nucleoside-triphosphatase activity	306.523	0.291588	3.88042	F	scaffold-378	5036	6082	+	1047	328	scaffold-378_gene2
PVITv1_T028666	GO:0000166	nucleotide binding	136.796	0.286888	2.47416	F	scaffold-4864	765	1901	+	1137	329	scaffold-4864.g6299.t1
PVITv1_T028666	GO:0005524	ATP binding	317.933	0.156322	4.01155	F	scaffold-4864	765	1901	+	1137	329	scaffold-4864.g6299.t1
PVITv1_T028666	GO:0005737	cytoplasm	2169.11	0.713379	3.26788	C	scaffold-4864	765	1901	+	1137	329	scaffold-4864.g6299.t1
PVITv1_T028666	GO:0006457	protein folding	688.323	0.152229	9.71914	P	scaffold-4864	765	1901	+	1137	329	scaffold-4864.g6299.t1
PVITv1_T028666	GO:0016301	kinase activity	714.527	0.403452	4.4276	F	scaffold-4864	765	1901	+	1137	329	scaffold-4864.g6299.t1
PVITv1_T028666	GO:0016310	phosphorylation	1471.87	0.507977	7.24381	P	scaffold-4864	765	1901	+	1137	329	scaffold-4864.g6299.t1
PVITv1_T028666	GO:0044267	cellular protein metabolic process	480.775	0.304458	6.78857	P	scaffold-4864	765	1901	+	1137	329	scaffold-4864.g6299.t1
PVITv1_T028666	GO:0051082	unfolded protein binding	841.495	0.120905	7.48014	F	scaffold-4864	765	1901	+	1137	329	scaffold-4864.g6299.t1
PVITv1_T031528	GO:0000228	nuclear chromosome	3545.43	1	8.99907	C	scaffold-17726	1	533	-	533	94	scaffold-17726.g10030.t1
PVITv1_T031528	GO:0006338	chromatin remodeling	5331.84	1	13.5334	P	scaffold-17726	1	533	-	533	94	scaffold-17726.g10030.t1
PVITv1_T006508	GO:0009723	response to ethylene	830.94	0.935469	14.393	P	scaffold-23929	1	436	-	436	124	scaffold-23929.g11200.t1
PVITv1_T006508	GO:0010105	negative regulation of ethylene-activated signaling pathway	1055.74	0.467734	18.287	P	scaffold-23929	1	436	-	436	124	scaffold-23929.g11200.t1
PVITv1_T006508	GO:0016021	integral component of membrane	1589.51	0.973578	3.91534	C	scaffold-23929	1	436	-	436	124	scaffold-23929.g11200.t1
PVITv1_T004029	GO:0006810	transport	1099.99	1	5.29128	P	scaffold-539	7666	8199	+	534	178	scaffold-539_gene3
PVITv1_T004029	GO:0016021	integral component of membrane	3255.79	1	3.91534	C	scaffold-539	7666	8199	+	534	178	scaffold-539_gene3
PVITv1_T004029	GO:0016192	vesicle-mediated transport	1864.99	0.5	8.97116	P	scaffold-539	7666	8199	+	534	178	scaffold-539_gene3
PVITv1_T027561	GO:0003824	catalytic activity	336.917	1	1.42297	F	scaffold-14722	290	1021	-	732	244	scaffold-14722_gene1
PVITv1_T027561	GO:0004252	serine-type endopeptidase activity	1371.31	0.402116	7.05783	F	scaffold-14722	290	1021	-	732	244	scaffold-14722_gene1
PVITv1_T027561	GO:0006508	proteolysis	5434.19	1	8.23363	P	scaffold-14722	290	1021	-	732	244	scaffold-14722_gene1
PVITv1_T037683	GO:0005829	cytosol	298.071	0.247706	7.44665	C	scaffold-56191	1	925	-	925	267	scaffold-56191.g16731.t1
PVITv1_T037683	GO:0006879	cellular iron ion homeostasis	491.754	0.263798	10.6513	P	scaffold-56191	1	925	-	925	267	scaffold-56191.g16731.t1
PVITv1_T037683	GO:0009306	protein secretion	208.333	0.263798	9.92322	P	scaffold-56191	1	925	-	925	267	scaffold-56191.g16731.t1
PVITv1_T037683	GO:0015031	protein transport	174.09	0.535591	8.29218	P	scaffold-56191	1	925	-	925	267	scaffold-56191.g16731.t1
PVITv1_T007539	GO:0008146	sulfotransferase activity	22065.6	0.79257	9.68679	F	scaffold-4095	522	2237	-	1716	529	scaffold-4095.g5137.t1
PVITv1_T007539	GO:0016740	transferase activity	580.749	1	2.54893	F	scaffold-4095	522	2237	-	1716	529	scaffold-4095.g5137.t1
PVITv1_T007539	GO:0018193	peptidyl-amino acid modification	22379.1	0.779829	9.56583	P	scaffold-4095	522	2237	-	1716	529	scaffold-4095.g5137.t1
PVITv1_T010962	GO:0005737	cytoplasm	559.151	0.5	3.26788	C	scaffold-45001	1	200	-	200	66	scaffold-45001.g14744.t1
PVITv1_T010962	GO:0006629	lipid metabolic process	1209.09	0.5	7.06635	P	scaffold-45001	1	200	-	200	66	scaffold-45001.g14744.t1
PVITv1_T010962	GO:0016021	integral component of membrane	669.935	0.5	3.91534	C	scaffold-45001	1	200	-	200	66	scaffold-45001.g14744.t1
PVITv1_T010962	GO:0016627	oxidoreductase activity, acting on the CH-CH group of donors	2149.7	1	6.28179	F	scaffold-45001	1	200	-	200	66	scaffold-45001.g14744.t1
PVITv1_T010962	GO:0055114	oxidation-reduction process	1141	0.5	6.6684	P	scaffold-45001	1	200	-	200	66	scaffold-45001.g14744.t1
PVITv1_T011554	GO:0005737	cytoplasm	559.151	0.5	3.26788	C	scaffold-57206	1	200	-	200	66	scaffold-57206.g16911.t1
PVITv1_T011554	GO:0006629	lipid metabolic process	1209.09	0.5	7.06635	P	scaffold-57206	1	200	-	200	66	scaffold-57206.g16911.t1
PVITv1_T011554	GO:0016021	integral component of membrane	669.935	0.5	3.91534	C	scaffold-57206	1	200	-	200	66	scaffold-57206.g16911.t1
PVITv1_T011554	GO:0016627	oxidoreductase activity, acting on the CH-CH group of donors	2149.7	1	6.28179	F	scaffold-57206	1	200	-	200	66	scaffold-57206.g16911.t1
PVITv1_T011554	GO:0055114	oxidation-reduction process	1141	0.5	6.6684	P	scaffold-57206	1	200	-	200	66	scaffold-57206.g16911.t1
PVITv1_T017847	GO:0000178	exosome (RNase complex)	5662.88	0.405821	11.3448	C	scaffold-3318	790	3215	-	2426	323	scaffold-3318.g4406.t1
PVITv1_T017847	GO:0003723	RNA binding	4779.91	0.873175	4.45055	F	scaffold-3318	790	3215	-	2426	323	scaffold-3318.g4406.t1
PVITv1_T017847	GO:0005774	vacuolar membrane	486.43	0.10998	9.61497	C	scaffold-3318	790	3215	-	2426	323	scaffold-3318.g4406.t1
PVITv1_T017847	GO:0005829	cytosol	376.732	0.10998	7.44665	C	scaffold-3318	790	3215	-	2426	323	scaffold-3318.g4406.t1
PVITv1_T017847	GO:0006626	protein targeting to mitochondrion	722.133	0.117428	13.9764	P	scaffold-3318	790	3215	-	2426	323	scaffold-3318.g4406.t1
PVITv1_T017847	GO:0009640	photomorphogenesis	779.764	0.117428	15.0918	P	scaffold-3318	790	3215	-	2426	323	scaffold-3318.g4406.t1
PVITv1_T017847	GO:0010388	cullin deneddylation	825.174	0.117428	15.9707	P	scaffold-3318	790	3215	-	2426	323	scaffold-3318.g4406.t1
PVITv1_T017847	GO:0019013	viral nucleocapsid	1020.43	0.187109	8.02005	C	scaffold-3318	790	3215	-	2426	323	scaffold-3318.g4406.t1
PVITv1_T017847	GO:0030529	ribonucleoprotein complex	625.114	0.187109	4.91309	C	scaffold-3318	790	3215	-	2426	323	scaffold-3318.g4406.t1
PVITv1_T017847	GO:0090305	nucleic acid phosphodiester bond hydrolysis	6654.13	0.647717	8.35219	P	scaffold-3318	790	3215	-	2426	323	scaffold-3318.g4406.t1
PVITv1_T000321	GO:0046872	metal ion binding	1313.31	0.805585	3.53659	F	scaffold-39350	53	432	+	380	87	scaffold-39350.g13818.t1
PVITv1_T023171	GO:0003676	nucleic acid binding	236.791	0.271937	3.28399	F	scaffold-11977	195	446	-	252	84	mRNA_scaffold-11977_1
PVITv1_T023171	GO:0003964	RNA-directed DNA polymerase activity	358.165	0.340912	6.85855	F	scaffold-11977	195	446	-	252	84	mRNA_scaffold-11977_1
PVITv1_T023171	GO:0006278	RNA-dependent DNA replication	503.31	0.55603	9.87693	P	scaffold-11977	195	446	-	252	84	mRNA_scaffold-11977_1
PVITv1_T023171	GO:0008270	zinc ion binding	142.554	0.187018	5.4068	F	scaffold-11977	195	446	-	252	84	mRNA_scaffold-11977_1
PVITv1_T023171	GO:0015074	DNA integration	445.737	0.405382	9.83475	P	scaffold-11977	195	446	-	252	84	mRNA_scaffold-11977_1
PVITv1_T011037	GO:0004725	protein tyrosine phosphatase activity	151.74	0.173166	8.52393	F	scaffold-52806	1	675	-	675	225	scaffold-52806.g16136.t1
PVITv1_T011037	GO:0005737	cytoplasm	134.397	0.857105	3.26788	C	scaffold-52806	1	675	-	675	225	scaffold-52806.g16136.t1
PVITv1_T011037	GO:0005829	cytosol	486.358	0.461412	7.44665	C	scaffold-52806	1	675	-	675	225	scaffold-52806.g16136.t1
PVITv1_T011037	GO:0030334	regulation of cell migration	498.941	0.177779	11.7017	P	scaffold-52806	1	675	-	675	225	scaffold-52806.g16136.t1
PVITv1_T011037	GO:0035335	peptidyl-tyrosine dephosphorylation	200.953	0.177779	11.5537	P	scaffold-52806	1	675	-	675	225	scaffold-52806.g16136.t1
PVITv1_T011037	GO:0043162	ubiquitin-dependent protein catabolic process via the multivesicular body sorting pathway	691.708	0.177779	16.2227	P	scaffold-52806	1	675	-	675	225	scaffold-52806.g16136.t1
PVITv1_T011037	GO:0046983	protein dimerization activity	177.569	0.21801	6.85566	F	scaffold-52806	1	675	-	675	225	scaffold-52806.g16136.t1
PVITv1_T011037	GO:0048306	calcium-dependent protein binding	352.995	0.228301	12.4276	F	scaffold-52806	1	675	-	675	225	scaffold-52806.g16136.t1
PVITv1_T011037	GO:0060271	cilium morphogenesis	579.632	0.177779	13.5942	P	scaffold-52806	1	675	-	675	225	scaffold-52806.g16136.t1
PVITv1_T014936	GO:0006508	proteolysis	1675.75	1	8.23363	P	scaffold-4590	6508	7608	+	1101	347	scaffold-4590.g5819.t1
PVITv1_T014936	GO:0008270	zinc ion binding	2681.38	0.330618	5.4068	F	scaffold-4590	6508	7608	+	1101	347	scaffold-4590.g5819.t1
PVITv1_T014936	GO:0035091	phosphatidylinositol binding	9439.6	0.336396	9.35365	F	scaffold-4590	6508	7608	+	1101	347	scaffold-4590.g5819.t1
PVITv1_T014936	GO:0046872	metal ion binding	1753.89	0.661237	3.53659	F	scaffold-4590	6508	7608	+	1101	347	scaffold-4590.g5819.t1
PVITv1_T037195	GO:0003676	nucleic acid binding	1895.76	0.49739	3.28399	F	scaffold-6732	8469	9453	+	985	296	scaffold-6732.g7492.t1
PVITv1_T037195	GO:0008270	zinc ion binding	1419.04	0.300864	5.4068	F	scaffold-6732	8469	9453	+	985	296	scaffold-6732.g7492.t1
PVITv1_T037195	GO:0015074	DNA integration	10732.9	0.908424	9.83475	P	scaffold-6732	8469	9453	+	985	296	scaffold-6732.g7492.t1
PVITv1_T037195	GO:0046872	metal ion binding	189.429	0.447323	3.53659	F	scaffold-6732	8469	9453	+	985	296	scaffold-6732.g7492.t1
PVITv1_T023888	GO:0016311	dephosphorylation	1118.83	0.5	9.61143	P	scaffold-22509	42	405	+	364	77	mRNA_scaffold-22509_1
PVITv1_T023888	GO:0016791	phosphatase activity	1536.49	1	6.59968	F	scaffold-22509	42	405	+	364	77	mRNA_scaffold-22509_1
PVITv1_T030312	GO:0003676	nucleic acid binding	628.012	0.468581	3.28399	F	scaffold-1082	9701	10057	+	357	119	scaffold-1082_gene4
PVITv1_T030312	GO:0008270	zinc ion binding	380.07	0.278257	5.4068	F	scaffold-1082	9701	10057	+	357	119	scaffold-1082_gene4
PVITv1_T030312	GO:0015074	DNA integration	3443.34	0.858491	9.83475	P	scaffold-1082	9701	10057	+	357	119	scaffold-1082_gene4
PVITv1_T030312	GO:0016020	membrane	105.286	1	2.41741	C	scaffold-1082	9701	10057	+	357	119	scaffold-1082_gene4
PVITv1_T030312	GO:0016021	integral component of membrane	170.526	0.5	3.91534	C	scaffold-1082	9701	10057	+	357	119	scaffold-1082_gene4
PVITv1_T030312	GO:0046872	metal ion binding	114.377	0.466995	3.53659	F	scaffold-1082	9701	10057	+	357	119	scaffold-1082_gene4
PVITv1_T037098	GO:0000737	DNA catabolic process, endonucleolytic	7852.98	0.5	10.4706	P	scaffold-46554	1	1404	-	1404	426	scaffold-46554.g14997.t1
PVITv1_T037098	GO:0004531	deoxyribonuclease II activity	38369.3	1	12.7898	F	scaffold-46554	1	1404	-	1404	426	scaffold-46554.g14997.t1
PVITv1_T037098	GO:0006259	DNA metabolic process	5345.91	1	7.12788	P	scaffold-46554	1	1404	-	1404	426	scaffold-46554.g14997.t1
PVITv1_T032995	GO:0046872	metal ion binding	705.52	1	3.53659	F	scaffold-31278	52	216	+	165	55	mRNA_scaffold-31278_1
PVITv1_T005361	GO:0006468	protein phosphorylation	331.791	0.540712	8.99056	P	scaffold-45590	2	451	+	450	149	scaffold-45590.g14848.t1
PVITv1_T005361	GO:0016310	phosphorylation	100.981	0.936638	7.24381	P	scaffold-45590	2	451	+	450	149	scaffold-45590.g14848.t1
[truncated: 31,984 more rows]

## Sheet: PVITICOLA_HOMOL_ANNOT_PINF
P. viticola Protein ID	Gene function
PVITv1_T004718	conserved hypothetical protein
PVITv1_T004714	conserved hypothetical protein
PVITv1_T004707	Ammonium Transporter (Amt) Family
PVITv1_T004708	formin-homology 2 domain-containing protein
PVITv1_T038093	DNA-directed RNA polymerase I subunit RPA1, putative
PVITv1_T038099	conserved hypothetical protein
PVITv1_T038096	conserved hypothetical protein
PVITv1_T026090	mitochondrial intermediate peptidase, putative
PVITv1_T026091	conserved hypothetical protein
PVITv1_T038081	ATP-binding Cassette (ABC) superfamily
PVITv1_T038083	conserved hypothetical protein
PVITv1_T038085	endoplasmic reticulum metallopeptidase, putative
PVITv1_T018366.1	protein RER1A
PVITv1_T038072	flagella associated protein
PVITv1_T038077	conserved hypothetical protein
PVITv1_T038076	conserved hypothetical protein
PVITv1_T038075	thioredoxin-like protein
PVITv1_T026077	pro-apoptotic serine protease, putative
PVITv1_T026073	carbohydrate-binding protein, putative
PVITv1_T038061	myb-like DNA-binding protein, putative
PVITv1_T038060	conserved hypothetical protein
PVITv1_T038067	transcription initiation factor TFIID subunit, putative
PVITv1_T014099	conserved hypothetical protein
PVITv1_T038066	conserved hypothetical protein
PVITv1_T038064	pre-mRNA-splicing factor 38B, putative
PVITv1_T026087	3'5'-cyclic nucleotide phosphodiesterase, putative
PVITv1_T026085	autophagy-related protein, putative
PVITv1_T026086	conserved hypothetical protein
PVITv1_T038056	Crinkler (CRN) family protein
PVITv1_T038053	conserved hypothetical protein
PVITv1_T038158	pyridine nucleotide-disulphide oxidoreductase, putative
PVITv1_T014189	condensin complex subunit 2, putative
PVITv1_T026175	conserved hypothetical protein
PVITv1_T026171	ATP-binding Cassette (ABC) Superfamily
PVITv1_T014191	phosphoglycerate mutase family
PVITv1_T014190	condensin complex subunit 2, putative
PVITv1_T027499	conserved hypothetical protein
PVITv1_T002199	HECT E3 ubiquitin ligase, putative
PVITv1_T038166	conserved hypothetical protein
PVITv1_T014198	conserved hypothetical protein
PVITv1_T014197	Crinkler (CRN) family protein
PVITv1_T038168	conserved hypothetical protein
PVITv1_T014196	conserved hypothetical protein
PVITv1_T014195	conserved hypothetical protein
PVITv1_T014194	conserved hypothetical protein
PVITv1_T038164	conserved hypothetical protein
PVITv1_T014192	phosphoglycerate mutase
PVITv1_T038163	chorismate mutase, putative
PVITv1_T026181	ATP synthase subunit beta, putative
PVITv1_T038147	conserved hypothetical protein
PVITv1_T002197	conserved hypothetical protein
PVITv1_T026185	conserved hypothetical protein
PVITv1_T026182	serine/threonine protein phosphatase 2A
PVITv1_T002190	40S ribosomal protein S2
PVITv1_T026179	conserved hypothetical protein
PVITv1_T038155	Crinkler (CRN) family protein
PVITv1_T038151	glutamate carboxypeptidase, putative
PVITv1_T014169	SpoU rRNA Methylase family
PVITv1_T038139	SNARE associated Golgi protein, putative
PVITv1_T038138	kazal serine protease inhibitor PbraEPI2
PVITv1_T015498	rRNA biogenesis protein rrp5
PVITv1_T027487	katanin p80 subunit
PVITv1_T015499	conserved hypothetical protein
PVITv1_T027485	exocyst complex component, putative
PVITv1_T026151	conserved hypothetical protein
PVITv1_T027482	glycine dehydrogenase, mitochondrial precursor
PVITv1_T026150	myosin-like protein
PVITv1_T027480	transmembrane protein, putative
PVITv1_T026148	MBO2, coiled coil flagellar protein
PVITv1_T026149	conserved hypothetical protein
PVITv1_T026146	D-2-hydroxyglutarate dehydrogenase, mitochondrial precursor
PVITv1_T026147	D-2-hydroxyglutarate dehydrogenase, mitochondrial precursor
PVITv1_T014174	conserved hypothetical protein
PVITv1_T014172	tetraacyldisaccharide 4'-kinase, putative
PVITv1_T038129	conserved hypothetical protein
PVITv1_T038126	conserved hypothetical protein
PVITv1_T038125	conserved hypothetical protein
PVITv1_T014179	glycoside hydrolase, putative
PVITv1_T038128	conserved hypothetical protein
PVITv1_T038127	60S ribosomal protein L7a-2
PVITv1_T027498	conserved hypothetical protein
PVITv1_T026164	conserved hypothetical protein
PVITv1_T027496	lysophosphatidylcholine acyltransferase, putative
PVITv1_T026165	conserved hypothetical protein
PVITv1_T027495	adenylate kinase, putative
PVITv1_T026162	conserved hypothetical protein
PVITv1_T027494	conserved hypothetical protein
PVITv1_T026163	conserved hypothetical protein
PVITv1_T026160	hydroxyacylglutathione hydrolase
PVITv1_T027491	conserved hypothetical protein
PVITv1_T026159	40S ribosomal protein S23, putative
PVITv1_T026158	lysyl-tRNA synthetase
PVITv1_T027488	conserved hypothetical protein
PVITv1_T014186	transmembrane protein, putative
PVITv1_T014184	Resistance-Nodulation-Cell Division (RND) Superfamily
PVITv1_T014182	Resistance-Nodulation-Cell Division (RND) Superfamily
PVITv1_T014181	conserved hypothetical protein
PVITv1_T038130	conserved hypothetical protein
PVITv1_T003490	regulator of nonsense transcripts 2, putative
PVITv1_T014149	centrosome-associated protein, putative
PVITv1_T003491	C2 domain-containing protein, putative
PVITv1_T002162	Voltage-gated Ion Channel (VIC) Superfamily
PVITv1_T038115	conserved hypothetical protein
PVITv1_T038114	myosin-like protein
PVITv1_T014145	conserved hypothetical protein
PVITv1_T038116	hypothetical protein
PVITv1_T015476	conserved hypothetical protein
PVITv1_T028795	cell cycle-related kinase, putative
PVITv1_T026131	conserved hypothetical protein
PVITv1_T015478	conserved hypothetical protein
PVITv1_T028793	conserved hypothetical protein
PVITv1_T015479	conserved hypothetical protein
PVITv1_T027462	DNA polymerase epsilon catalytic subunit, putative
PVITv1_T028792	protein transporter Sec24
PVITv1_T027461	peroxiredoxin-2
PVITv1_T028791	conserved hypothetical protein
PVITv1_T027460	conserved hypothetical protein
PVITv1_T015480	glycoside hydrolase, putative
PVITv1_T027459	conserved hypothetical protein
PVITv1_T015483	myb-like DNA-binding protein, putative
PVITv1_T027458	conserved hypothetical protein
PVITv1_T026127	alkaline phytoceramidase (aPHC), putative
PVITv1_T028788	conserved hypothetical protein
PVITv1_T027457	DNA polymerase epsilon catalytic subunit, putative
PVITv1_T026124	conserved hypothetical protein
PVITv1_T028787	conserved hypothetical protein
PVITv1_T028786	putative chitin synthase (Chitin-UDP-GlcNac-transferase)
PVITv1_T015486	sporangia induced hypothetical protein
PVITv1_T002155	exonuclease, putative
PVITv1_T014155	conserved hypothetical protein
PVITv1_T038122	conserved hypothetical protein
PVITv1_T002156	U3 small nucleolar RNA-associated protein 6
PVITv1_T014154	conserved hypothetical protein
PVITv1_T003486	long-chain-fatty-acid-CoA ligase
PVITv1_T002157	aldehyde dehydrogenase, putative
PVITv1_T003489	conserved hypothetical protein
PVITv1_T002158	60S ribosomal export protein NMD3, putative
PVITv1_T014152	conserved hypothetical protein
PVITv1_T038123	conserved hypothetical protein
PVITv1_T003488	conserved hypothetical protein
PVITv1_T014151	conserved hypothetical protein
PVITv1_T038120	U3 small nucleolar RNA-associated protein, putative
PVITv1_T038107	conserved hypothetical protein
PVITv1_T002150	ribonucleoside-diphosphate reductase large subunit
PVITv1_T003480	glutathione peroxidase, putative
PVITv1_T002151	transmembrane protein, putative
PVITv1_T003482	conserved hypothetical protein
PVITv1_T014157	conserved hypothetical protein
PVITv1_T038106	glucan 1,3-beta-glucosidase, putative
PVITv1_T014156	conserved hypothetical protein
PVITv1_T003484	cytidylyltransferase
PVITv1_T026145	conserved hypothetical protein
PVITv1_T026141	putative chitin synthase (Chitin-UDP-GlcNac-transferase)
PVITv1_T027471	protein phosphatase 2C, putative
PVITv1_T027470	conserved hypothetical protein
PVITv1_T015490	kinesin-like protein
PVITv1_T015491	kinesin-like protein
PVITv1_T015493	RNA-binding protein, putative
PVITv1_T028799	beta-galactosidase, putative
PVITv1_T015495	conserved hypothetical protein
PVITv1_T028797	conserved hypothetical protein
PVITv1_T014166	glyceraldehyde-3-phosphate dehydrogenase, putative
PVITv1_T003476	conserved hypothetical protein
PVITv1_T014165	copper-transporting ATPase, putative
PVITv1_T003475	ankyrin-like protein
PVITv1_T038113	5'-3' exoribonuclease, putative
PVITv1_T003477	palmitoyltransferase, putative
PVITv1_T003479	nucleoside diphosphate kinase, putative
PVITv1_T002180	dynein heavy chain
PVITv1_T014129	conserved hypothetical protein
PVITv1_T014125	transmembrane protein, putative
PVITv1_T002186	conserved hypothetical protein
PVITv1_T026111	conserved hypothetical protein
PVITv1_T028774	homogentisate 1,2-dioxygenase
PVITv1_T015454	metalloprotease family M16C, putative
PVITv1_T026112	conserved hypothetical protein
PVITv1_T028773	dihydroxy-acid dehydratase, putative
PVITv1_T027442	alpha,alpha-trehalose-phosphate synthase [UDP-forming], putative
PVITv1_T028772	dihydroxy-acid dehydratase, putative
PVITv1_T026110	glucosylceramidase, putative
PVITv1_T028771	conserved hypothetical protein
PVITv1_T028770	calcineurin-like phosphoesterase, putative
PVITv1_T015459	conserved hypothetical protein
PVITv1_T026108	conserved hypothetical protein
PVITv1_T026109	glucosylceramidase, putative
PVITv1_T026106	conserved hypothetical protein
PVITv1_T028769	conserved hypothetical protein
PVITv1_T016791	hypothetical protein
PVITv1_T026107	HECT E3 ubiquitin ligase, putative
PVITv1_T028768	transcription initiation factor TFIID subunit 6, putative
PVITv1_T015460	Equilibrative Nucleoside Transporter (ENT) Family
PVITv1_T016792	conserved hypothetical protein
PVITv1_T027436	Drug/Metabolite Transporter (DMT) Superfamily
PVITv1_T026105	conserved hypothetical protein
PVITv1_T015462	conserved hypothetical protein
PVITv1_T016794	conserved hypothetical protein
PVITv1_T016795	eukaryotic translation initiation factor 2A, putative
PVITv1_T028764	conserved hypothetical protein
PVITv1_T014133	carbohydrate esterase, putative
PVITv1_T038100	conserved hypothetical protein
PVITv1_T002178	conserved hypothetical protein
PVITv1_T014132	protein kinase
PVITv1_T002179	serine protease family S01A, putative
PVITv1_T014131	glucan 1,3-beta-glucosidase, putative
PVITv1_T014130	conserved hypothetical protein
PVITv1_T014137	conserved hypothetical protein
PVITv1_T002176	conserved hypothetical protein
PVITv1_T014134	conserved hypothetical protein
PVITv1_T026122	protein kinase, putative
PVITv1_T028785	26S protease regulatory subunit 8
PVITv1_T026123	RNA-binding protein, putative
PVITv1_T015467	conserved hypothetical protein
PVITv1_T016799	conserved hypothetical protein
PVITv1_T026121	P-type ATPase (P-ATPase) Superfamily
PVITv1_T028782	conserved hypothetical protein
PVITv1_T026119	tubulin-tyrosine ligase family, putative
PVITv1_T026117	protein kinase
PVITv1_T027449	hypothetical protein
PVITv1_T026118	asparagine synthetase
PVITv1_T027448	hypothetical protein
PVITv1_T026115	conserved hypothetical protein
PVITv1_T027447	conserved hypothetical protein
PVITv1_T026116	histone deacetylase, putative
PVITv1_T028777	conserved hypothetical protein
PVITv1_T015473	conserved hypothetical protein
PVITv1_T028776	conserved hypothetical protein
PVITv1_T027445	conserved hypothetical protein
PVITv1_T015475	conserved hypothetical protein
PVITv1_T027444	conserved hypothetical protein
PVITv1_T014144	transmembrane protein, putative
PVITv1_T003498	beta-tubulin
PVITv1_T014142	phosphatidylinositol-3,4,5-trisphosphate 3-phosphatase, putative
PVITv1_T003499	calcium/calmodulin-dependent protein kinase, putative
PVITv1_T014140	conserved hypothetical protein
PVITv1_T014105	conserved hypothetical protein
PVITv1_T014104	conserved hypothetical protein
PVITv1_T002120	conserved hypothetical protein
PVITv1_T002121	conserved hypothetical protein
PVITv1_T014101	nuclease C1
PVITv1_T003451	conserved hypothetical protein
PVITv1_T016763	Voltage-gated Ion Channel (VIC) Superfamily
PVITv1_T015432	ATP-binding Cassette (ABC) Superfamily
PVITv1_T016764	conserved hypothetical protein
PVITv1_T028751	2-oxoglutarate dehydrogenase E1 component, putative
PVITv1_T027420	conserved hypothetical protein
PVITv1_T028750	conserved hypothetical protein
PVITv1_T015434	conserved hypothetical protein
PVITv1_T016766	ribosomal RNA-processing protein, putative
PVITv1_T016768	anaphase-promoting complex subunit 5, putative
PVITv1_T015437	hypothetical protein
PVITv1_T016769	conserved hypothetical protein
PVITv1_T014109	DNA-directed RNA polymerase III largest subunit
PVITv1_T015439	conserved hypothetical protein
PVITv1_T002119	serine protease family S09X, putative
PVITv1_T027418	histone-lysine N-methyltransferase, putative
PVITv1_T027417	ATP-binding Cassette (ABC) Superfamily
PVITv1_T028747	conserved hypothetical protein
PVITv1_T016771	conserved hypothetical protein
PVITv1_T015441	hypothetical protein
PVITv1_T028742	transmembrane protein, putative
PVITv1_T002111	conserved hypothetical protein
PVITv1_T014111	conserved hypothetical protein
PVITv1_T003443	tRNA wybutosine-synthesizing protein, putative
PVITv1_T003442	Crinkler (CRN) family protein
PVITv1_T003444	GTP-binding protein, putative
PVITv1_T003446	dynein heavy chain
PVITv1_T002117	conserved hypothetical protein
PVITv1_T003449	hypothetical protein
PVITv1_T003448	conserved hypothetical protein
PVITv1_T014117	phosphatidylinositol-4-phosphate-5-kinase (Pi-PIPK-D8/GPCR-PIPK)
PVITv1_T014116	phosphatidylinositol-4-phosphate-5-kinase (Pi-PIPK-D8/GPCR-PIPK)
PVITv1_T014115	malate dehydrogenase
PVITv1_T014113	conserved hypothetical protein
PVITv1_T002110	60S ribosomal protein L44
PVITv1_T028763	conserved hypothetical protein
PVITv1_T027432	conserved hypothetical protein
PVITv1_T028762	protoporphyrinogen oxidase, putative
PVITv1_T028761	protoporphyrinogen oxidase, putative
PVITv1_T015445	SUMO-activating enzyme (SAE), putative
PVITv1_T027430	conserved hypothetical protein
PVITv1_T016778	dynein heavy chain
PVITv1_T016779	conserved hypothetical protein
PVITv1_T002108	conserved hypothetical protein
PVITv1_T027429	serine protease family S33, putative
PVITv1_T002109	conserved hypothetical protein
PVITv1_T027426	phosphatidylinositol-4-phosphate-5-kinase (PIPK-D1/GPCR-PIPK)
PVITv1_T027423	arginine N-methyltransferase, putative
PVITv1_T004763	conserved hypothetical protein
PVITv1_T014122	conserved hypothetical protein
PVITv1_T004762	AP-4 complex subunit epsilon, putative
PVITv1_T004765	exocyst complex component 4, putative
PVITv1_T014120	conserved hypothetical protein
PVITv1_T002104	riboflavin synthase subunit alpha, putative
PVITv1_T004766	abnormal spindle-like microcephaly-associated protein
PVITv1_T002106	conserved hypothetical protein
PVITv1_T002107	conserved hypothetical protein
PVITv1_T016749	conserved hypothetical protein
PVITv1_T015418	conserved hypothetical protein
PVITv1_T015419	conserved hypothetical protein
PVITv1_T003470	conserved hypothetical protein
PVITv1_T002140	nucleoredoxin, putative
PVITv1_T002142	protein kinase
PVITv1_T003473	conserved hypothetical protein
PVITv1_T028730	acyltransferase, putative
PVITv1_T015410	transmembrane protein, putative
PVITv1_T016742	xanthine dehydrogenase, putative
PVITv1_T016743	hypothetical protein
PVITv1_T016744	conserved hypothetical protein
PVITv1_T015413	conserved hypothetical protein
PVITv1_T016748	conserved hypothetical protein
PVITv1_T015417	conserved hypothetical protein
PVITv1_T028726	conserved hypothetical protein
PVITv1_T028724	glycoside hydrolase, putative
PVITv1_T028723	conserved hypothetical protein
PVITv1_T003465	carbohydrate esterase, putative
PVITv1_T004799	conserved hypothetical protein
PVITv1_T028728	Rab2 family GTPase, putative
PVITv1_T015429	conserved hypothetical protein
PVITv1_T004792	transmembrane protein, putative
PVITv1_T002130	conserved hypothetical protein
PVITv1_T003463	conserved hypothetical protein
PVITv1_T004793	transmembrane protein, putative
PVITv1_T016755	cleavage induced hypothetical protein
PVITv1_T016756	nucleolar GTP-binding protein 1
PVITv1_T027407	alanyl-tRNA synthetase, mitochondrial precursor
PVITv1_T027405	conserved hypothetical protein
PVITv1_T028732	hypothetical protein
PVITv1_T015430	conserved hypothetical protein
PVITv1_T027401	sphingosine kinase, putative
PVITv1_T014100	conserved hypothetical protein
PVITv1_T002123	conserved hypothetical protein
PVITv1_T002124	conserved hypothetical protein
PVITv1_T003456	conserved hypothetical protein
PVITv1_T002125	carbohydrate esterase, putative
PVITv1_T002126	conserved hypothetical protein
PVITv1_T003458	choline transporter-like protein
PVITv1_T002127	Mitochondrial Protein Translocase (MPT) Family
PVITv1_T027409	conserved hypothetical protein
PVITv1_T002129	conserved hypothetical protein
PVITv1_T027408	calcyphosin-like protein
PVITv1_T016728	peroxisomal multifunctional enzyme, putative
PVITv1_T003406	conserved hypothetical protein
PVITv1_T028703	thioredoxin-like protein
PVITv1_T028702	conserved hypothetical protein
PVITv1_T004730	conserved hypothetical protein
PVITv1_T004732	conserved hypothetical protein
PVITv1_T003401	adenosylmethionine-8-amino-7-oxononanoate aminotransferase, putative
PVITv1_T004731	cathepsin, cysteine protease family C01A, putative
PVITv1_T028709	conserved hypothetical protein
PVITv1_T028708	conserved hypothetical protein
PVITv1_T003402	conserved hypothetical protein
PVITv1_T003405	trehalose-phosphatase, putative
PVITv1_T016730	conserved hypothetical protein
PVITv1_T016731	conserved hypothetical protein
PVITv1_T016732	caltractin
PVITv1_T016733	conserved hypothetical protein
PVITv1_T016734	conserved hypothetical protein
PVITv1_T015404	conserved hypothetical protein
PVITv1_T015405	transcription factor, putative
PVITv1_T004727	conserved hypothetical protein
PVITv1_T004728	transcription initiation factor TFIID subunit 1, putative
PVITv1_T028712	ankyrin-like protein
PVITv1_T028711	protein kinase
PVITv1_T004720	conserved hypothetical protein
PVITv1_T004723	P-type ATPase (P-ATPase) Superfamily
PVITv1_T004722	conserved hypothetical protein
PVITv1_T028719	HECT ubiquitin ligase, putative
PVITv1_T004725	conserved hypothetical protein
PVITv1_T003430	Crinkler (CRN) family protein, pseudogene
PVITv1_T016700	conserved hypothetical protein
PVITv1_T016701	conserved hypothetical protein
PVITv1_T016702	SNF2 family helicase/ATPase and F-box protein, putative
PVITv1_T016703	phosphoenolpyruvate carboxykinase, pseudogene
PVITv1_T016704	myb-like DNA-binding protein, putative
PVITv1_T003429	conserved hypothetical protein
PVITv1_T004759	conserved hypothetical protein
PVITv1_T003428	Solute:Sodium Symporter (SSS) Family
PVITv1_T004752	conserved hypothetical protein
PVITv1_T004751	conserved hypothetical protein
PVITv1_T004754	dolichyldiphosphatase 1, putative
PVITv1_T004753	phosphatidate cytidylyltransferase, putative
PVITv1_T004755	tRNA pseudouridine synthase, putative
PVITv1_T016716	conserved hypothetical protein
PVITv1_T016714	conserved hypothetical protein
PVITv1_T016715	conserved hypothetical protein
PVITv1_T003419	conserved hypothetical protein
PVITv1_T004743	conserved hypothetical protein
PVITv1_T004742	conserved hypothetical protein
PVITv1_T003411	fatty acyl-CoA reductase, putative
PVITv1_T004745	conserved hypothetical protein
PVITv1_T004744	conserved hypothetical protein
PVITv1_T004747	diaminopimelate decarboxylase, putative
PVITv1_T004746	conserved hypothetical protein
PVITv1_T003415	conserved hypothetical protein
PVITv1_T016805	conserved hypothetical protein
PVITv1_T016806	conserved hypothetical protein
PVITv1_T016808	conserved hypothetical protein
PVITv1_T016800	conserved hypothetical protein
PVITv1_T016801	conserved hypothetical protein
PVITv1_T016802	conserved hypothetical protein
PVITv1_T016816	metalloprotease family M14A, putative
PVITv1_T016811	kinesin-like protein
PVITv1_T004803	conserved hypothetical protein
PVITv1_T004808	conserved hypothetical protein
PVITv1_T004836	chromodomain protein, putative
PVITv1_T003505	solute carrier family, facilitated glucose transporter, putative
PVITv1_T004839	cytochrome c
PVITv1_T003508	conserved hypothetical protein
PVITv1_T003507	crinkler (CRN) family protein, pseudogene
PVITv1_T003500	transmembrane protein, putative
PVITv1_T004833	conserved hypothetical protein
PVITv1_T003501	hypothetical protein
PVITv1_T004834	conserved hypothetical protein
PVITv1_T003503	conserved hypothetical protein
PVITv1_T038190	protein kinase, putative
PVITv1_T038195	condensin complex subunit 2, putative
PVITv1_T038194	condensin complex subunit 2, putative
PVITv1_T038196	conserved hypothetical protein
PVITv1_T026191	dual specificity protein kinase, putative
PVITv1_T026192	dual specificity protein kinase, putative
PVITv1_T038182	phosphatidylinositide phosphatase SAC1
PVITv1_T038188	conserved hypothetical protein
PVITv1_T038187	conserved hypothetical protein
PVITv1_T038184	conserved hypothetical protein
PVITv1_T038183	HECT E3 ubiquitin ligase, putative
PVITv1_T038169	Transient Receptor Potential Ca2 Channel (TRP-CC) Family
PVITv1_T038171	transcription factor BTF3-like protein
PVITv1_T038178	conserved hypothetical protein
PVITv1_T038173	ribosomal protein L23, putative
PVITv1_T038172	conserved hypothetical protein
PVITv1_T038175	conserved hypothetical protein
PVITv1_T026298	Transient Receptor Potential Ca2 Channel (TRP-CC) Family
PVITv1_T026293	conserved hypothetical protein
PVITv1_T038281	conserved hypothetical protein
PVITv1_T038287	ATPase family AAA domain-containing protein 3A
PVITv1_T038286	peroxisomal targeting signal 1 receptor, putative
PVITv1_T038288	hypothetical protein
PVITv1_T038283	F-box protein, putative
PVITv1_T038285	conserved hypothetical protein
PVITv1_T038269	endomembrane protein 70-like protein, putative
PVITv1_T038268	conserved hypothetical protein
PVITv1_T031549.1	conserved hypothetical protein
PVITv1_T038277	Voltage-gated Ion Channel (VIC) Superfamily
PVITv1_T038272	alcohol dehydrogenase, putative
PVITv1_T038271	Drug/Metabolite Transporter (DMT) Superfamily
PVITv1_T038258	conserved hypothetical protein
PVITv1_T038257	chromatin modification-related protein EAF3, putative
PVITv1_T014289	conserved hypothetical protein
PVITv1_T038259	conserved hypothetical protein
PVITv1_T026274	bloom syndrome protein, DEAD/DEAH box helicase
PVITv1_T026273	cyclin-dependent kinase with F-box domain, putative
PVITv1_T038265	conserved hypothetical protein
PVITv1_T038264	conserved hypothetical protein
PVITv1_T038266	conserved hypothetical protein
PVITv1_T014294	conserved hypothetical protein
PVITv1_T038263	serine protease family S33, putative
PVITv1_T014291	conserved hypothetical protein
PVITv1_T038247	exosome complex exonuclease RRP44, putative
PVITv1_T038249	conserved hypothetical protein
PVITv1_T014299	aspartyl protease family A01B, putative
PVITv1_T026287	sulfatase-like protein
PVITv1_T026288	conserved hypothetical protein
PVITv1_T026285	conserved hypothetical protein
PVITv1_T026282	phosphatidylinositol-3,4,5-trisphosphate 3-phosphatase, putative
PVITv1_T038255	conserved hypothetical protein
PVITv1_T038252	conserved hypothetical protein
PVITv1_T038251	conserved hypothetical protein
PVITv1_T002280	Crinkler (CRN) family protein
PVITv1_T014269	potassium/sodium hyperpolarization-activated cyclic nucleotide-gated channel, putative
PVITv1_T038236	trafficking protein particle complex subunit 2-like protein
PVITv1_T002284	sulfite oxidase, putative
PVITv1_T014268	conserved hypothetical protein
PVITv1_T038235	dynein heavy chain
PVITv1_T002286	conserved hypothetical protein
PVITv1_T014266	conserved hypothetical protein
PVITv1_T038237	protein pelota
PVITv1_T027586	conserved hypothetical protein
PVITv1_T026252	conserved hypothetical protein
PVITv1_T027584	serine protease family S09A, putative
PVITv1_T026250	hypothetical protein
PVITv1_T027580	ATPase
PVITv1_T026249	hypothetical protein
PVITv1_T027579	peptidyl-prolyl cis-trans isomerase E
PVITv1_T026245	succinate-semialdehyde dehydrogenase, putative
PVITv1_T027577	conserved hypothetical protein
PVITv1_T026246	conserved hypothetical protein
PVITv1_T002276	myb-like DNA-binding protein, putative
PVITv1_T002277	conserved hypothetical protein
PVITv1_T014275	aspartyl protease family A22B, putative
PVITv1_T002278	conserved hypothetical protein
PVITv1_T014274	conserved hypothetical protein
PVITv1_T002279	Dicarboxylate/Amino Acid:Cation (Na or H ) Symporter (DAACS) Family
PVITv1_T038244	pre-mRNA-splicing factor SPF27, putative
PVITv1_T014272	serine/threonine-protein phosphatase, putative
PVITv1_T014271	ubiquitin-specific protease, putative
PVITv1_T038228	conserved hypothetical protein
PVITv1_T002271	phosphatidylinositide phosphatase SAC1
PVITv1_T002272	conserved hypothetical protein
PVITv1_T038225	ATP-binding Cassette (ABC) superfamily
PVITv1_T002273	conserved hypothetical protein
PVITv1_T014279	cyclin-dependent kinase, putative
PVITv1_T002274	conserved hypothetical protein
PVITv1_T038227	P-type ATPase (P-ATPase) Superfamily
PVITv1_T002275	conserved hypothetical protein
PVITv1_T014277	amino-acid acetyltransferase, putative
PVITv1_T027597	conserved hypothetical protein
PVITv1_T027595	cleft lip and palate transmembrane family protein
PVITv1_T026264	conserved hypothetical protein
PVITv1_T027593	conserved hypothetical protein
PVITv1_T026259	alpha-tubulin, putative
PVITv1_T014287	protein kinase, putative
PVITv1_T038232	conserved hypothetical protein
PVITv1_T002266	conserved hypothetical protein
PVITv1_T038231	protein kinase
PVITv1_T003596	conserved hypothetical protein
PVITv1_T002267	conserved hypothetical protein
PVITv1_T003599	deoxycytidylate deaminase
PVITv1_T003598	glycosyl hydrolase, putative
PVITv1_T002269	Intraflagellar Transport Protein 57
PVITv1_T014280	conserved hypothetical protein
PVITv1_T014248	conserved hypothetical protein
PVITv1_T038214	hypothetical protein
PVITv1_T014246	conserved hypothetical protein
PVITv1_T038213	conserved hypothetical protein
PVITv1_T014245	Outer Dynein Arm Light Chain 2
PVITv1_T014244	ATP synthase subunit delta', putative
PVITv1_T026232	conserved hypothetical protein
PVITv1_T028895	monooxygenase, putative
PVITv1_T027564	conserved hypothetical protein
PVITv1_T026233	conserved hypothetical protein
PVITv1_T027563	RNA polymerase II-associated protein 1, putative
PVITv1_T026230	conserved hypothetical protein
PVITv1_T027562	conserved hypothetical protein
PVITv1_T028891	conserved hypothetical protein
PVITv1_T027560	conserved hypothetical protein
PVITv1_T028890	dihydrodipicolinate synthase, putative
PVITv1_T026229	Major Facilitator Superfamily (MFS)
PVITv1_T026225	conserved hypothetical protein
PVITv1_T028887	M96 mating-specific protein family
PVITv1_T027556	protein kinase
PVITv1_T028886	conserved hypothetical protein
PVITv1_T027555	conserved hypothetical protein
PVITv1_T014251	nuclear transcription factor Y subunit, putative
PVITv1_T014259	conserved hypothetical protein
PVITv1_T014256	conserved hypothetical protein
PVITv1_T038205	conserved hypothetical protein
PVITv1_T027574	Outer Dynein Arm Light Chain 1
PVITv1_T026241	Transient Receptor Potential Ca2 Channel (TRP-CC) Family
PVITv1_T026242	conserved hypothetical protein
PVITv1_T015589	conserved hypothetical protein
PVITv1_T027570	H - or Na -translocating F-type, V-type and A-type ATPase (F-ATPase) Superfamily
PVITv1_T027569	methylosome protein 50, putative
PVITv1_T015593	conserved hypothetical protein
PVITv1_T026237	conserved hypothetical protein
PVITv1_T015594	conserved hypothetical protein
PVITv1_T015595	conserved hypothetical protein
PVITv1_T027566	dual specificity tyrosine-phosphorylation-regulated kinase, putative
PVITv1_T026235	conserved hypothetical protein
PVITv1_T027565	conserved hypothetical protein
PVITv1_T002287	conserved hypothetical protein
PVITv1_T038210	protein phosphatase 1 regulatory subunit 7, putative
PVITv1_T002288	glycoside hydrolase, putative
PVITv1_T002289	conserved hypothetical protein
PVITv1_T014263	conserved hypothetical protein
PVITv1_T038212	Mitochondrial Carrier (MC) Family
PVITv1_T038211	conserved hypothetical protein
PVITv1_T014229	conserved hypothetical protein
PVITv1_T014226	Amino Acid/Auxin Permease (AAAP) Family
PVITv1_T014225	conserved hypothetical protein
PVITv1_T003571	conserved hypothetical protein
PVITv1_T002240	callose synthase, putative
PVITv1_T002241	callose synthase, putative
PVITv1_T002242	callose synthase, putative
PVITv1_T014222	presenilin-like protein
PVITv1_T028873	nuclear migration protein nudC-like protein
PVITv1_T027542	conserved hypothetical protein
PVITv1_T028872	iron-sulfur cluster assembly protein, putative
PVITv1_T028871	voltage-dependent anion-selective channel protein, putative
PVITv1_T015555	carbohydrate esterase, putative
PVITv1_T016887	conserved hypothetical protein
PVITv1_T028870	conserved hypothetical protein
PVITv1_T016888	transmembrane protein, putative
PVITv1_T015557	alcohol dehydrogenase, putative
PVITv1_T026207	memo-like protein
PVITv1_T027539	conserved hypothetical protein
PVITv1_T026208	ribosomal protein S6 kinase, putative
PVITv1_T028869	tripeptidyl-peptidase, putative
PVITv1_T026205	protein phosphatase 2C, putative
PVITv1_T028867	pre-rRNA-processing protein TSR1
PVITv1_T027536	conserved hypothetical protein
PVITv1_T016891	conserved hypothetical protein
PVITv1_T027535	conserved hypothetical protein
PVITv1_T015561	protocadherin Fat-like protein
PVITv1_T027534	conserved hypothetical protein
PVITv1_T027533	bzip transcription factor
PVITv1_T016894	DC12 family protein
PVITv1_T028863	serine/threonine-protein phosphatase PP1-1
PVITv1_T015563	protocadherin-like protein
PVITv1_T027532	conserved hypothetical protein
PVITv1_T002232	conserved hypothetical protein
PVITv1_T002233	rRNA biogenesis protein rrp5
PVITv1_T003563	Major Facilitator Superfamily (MFS)
PVITv1_T002235	conserved hypothetical protein
PVITv1_T004896	hypothetical protein
PVITv1_T002236	conserved hypothetical protein
PVITv1_T003567	conserved hypothetical protein
PVITv1_T002239	conserved hypothetical protein
PVITv1_T014237	glucanase inhibitor protein 3
PVITv1_T002231	conserved hypothetical protein
PVITv1_T016895	conserved hypothetical protein
PVITv1_T027552	conserved hypothetical protein
PVITv1_T016897	conserved hypothetical protein
PVITv1_T028882	phospholipid hydroperoxide glutathione peroxidase, putative
PVITv1_T027551	plectin-like protein
PVITv1_T026220	conserved hypothetical protein
PVITv1_T028881	conserved hypothetical protein
PVITv1_T027550	conserved hypothetical protein
PVITv1_T015569	bardet-Biedl syndrome 1 family protein
PVITv1_T027549	conserved hypothetical protein
PVITv1_T026216	WD domain-containing protein, putative
PVITv1_T015570	bardet-Biedl syndrome 1 family protein
PVITv1_T027547	Crinkler (CRN) family protein
PVITv1_T026214	calcineurin-like phosphoesterase, putative
PVITv1_T028877	Crinkler (CRN) family protein
PVITv1_T027546	spore induced hypothetical protein
PVITv1_T015572	DEAD/DEAH box RNA helicase, putative
PVITv1_T026213	ATP-binding Cassette (ABC) Superfamily
PVITv1_T027543	conserved hypothetical protein
PVITv1_T002221	conserved hypothetical protein
PVITv1_T003555	conserved hypothetical protein
PVITv1_T002225	cysteine protease family C01A, putative
PVITv1_T003556	Rab32 family GTPase, putative
PVITv1_T002227	hsp70-like protein
PVITv1_T003559	conserved hypothetical protein
PVITv1_T002228	conserved hypothetical protein
PVITv1_T003558	conserved hypothetical protein
PVITv1_T014205	conserved hypothetical protein
PVITv1_T002260	conserved hypothetical protein
PVITv1_T002263	conserved hypothetical protein
PVITv1_T003594	dynein heavy chain, outer arm
PVITv1_T028851	calcineurin-like phosphoesterase, putative
PVITv1_T015531	aminoacylase-1, putative
PVITv1_T015532	3,2-trans-enoyl-CoA isomerase, mitochondrial precursor
PVITv1_T015533	conserved hypothetical protein
PVITv1_T015534	conserved hypothetical protein
PVITv1_T016868	serine/threonine-protein phosphatase 4 catalytic subunit
PVITv1_T015537	conserved hypothetical protein
PVITv1_T014208	phosphatidic acid phosphatase, putative
PVITv1_T016869	conserved hypothetical protein
PVITv1_T028848	D-Tyr-tRNA(Tyr) deacylase
PVITv1_T027517	conserved hypothetical protein
PVITv1_T028847	conserved hypothetical protein
PVITv1_T028846	conserved hypothetical protein
PVITv1_T028844	conserved hypothetical protein
PVITv1_T002254	conserved hypothetical protein
PVITv1_T014210	myosin-like protein
PVITv1_T002256	conserved hypothetical protein
PVITv1_T002257	hypothetical protein
PVITv1_T002258	protein phosphatase 2C, putative
PVITv1_T002259	Crinkler (CRN) family protein
PVITv1_T027519	molybdenum cofactor sulfurase, putative
PVITv1_T014218	conserved hypothetical protein
PVITv1_T014216	ubiquitin-specific protease, putative
PVITv1_T002250	conserved hypothetical protein
PVITv1_T002251	cellulose synthase 2
PVITv1_T014213	endothelin-converting enzyme 1, metalloprotease family M13, putative
PVITv1_T002253	conserved hypothetical protein
PVITv1_T003583	conserved hypothetical protein
PVITv1_T028862	conserved hypothetical protein
PVITv1_T027531	conserved hypothetical protein
PVITv1_T026200	hypothetical protein
PVITv1_T015544	conserved hypothetical protein
PVITv1_T016876	pectinesterase, putative
PVITv1_T015545	conserved hypothetical protein
PVITv1_T015548	ubiquitin-specific protease, putative
PVITv1_T014219	conserved hypothetical protein
PVITv1_T028859	conserved hypothetical protein
PVITv1_T028858	adherance factor, putative
PVITv1_T027527	conserved hypothetical protein
PVITv1_T028856	Drug/Metabolite Transporter (DMT) Superfamily
PVITv1_T027525	protein kinase, putative
PVITv1_T016880	conserved hypothetical protein
PVITv1_T028855	conserved hypothetical protein
PVITv1_T027524	conserved hypothetical protein
PVITv1_T028854	heme/steroid binding domain-containing protein, putative
PVITv1_T015551	conserved hypothetical protein
PVITv1_T016883	phosphatidylinositol-4-phosphate-5-kinase (Pi-PIPK-D2)
PVITv1_T015552	conserved hypothetical protein
PVITv1_T014221	Sporangia Induced Dynein Regulatory Complex Protein
PVITv1_T003575	RCC1 and BTB domain-containing protein, putative
PVITv1_T002244	glucan 1,3-beta-glucosidase, putative
PVITv1_T003576	conserved hypothetical protein
PVITv1_T002247	putative GPI-anchored serine-threonine rich hypothetical protein
PVITv1_T016848	cytochrome b5-like protein
PVITv1_T015519	conserved hypothetical protein
PVITv1_T004860	DNA-directed RNA polymerase III subunit RPC5-like protein
PVITv1_T015511	crinkler (CRN) domain, pseudogene
PVITv1_T016843	conserved hypothetical protein
PVITv1_T015512	conserved hypothetical protein
PVITv1_T015513	conserved hypothetical protein
PVITv1_T015515	conserved hypothetical protein
PVITv1_T016847	hypothetical protein
PVITv1_T004859	conserved hypothetical protein
PVITv1_T004858	trafficking protein particle complex subunit 2, putative
PVITv1_T028824	peptide chain release factor, putative
PVITv1_T028821	hypothetical protein
PVITv1_T004853	conserved hypothetical protein
PVITv1_T004852	40S ribosomal protein S19-3
PVITv1_T003521	conserved hypothetical protein
PVITv1_T004855	conserved hypothetical protein
PVITv1_T004854	conserved hypothetical protein
PVITv1_T028829	vacuolar protein sorting-associated protein, putative
PVITv1_T003523	Crinkler (CRN) family protein, pseudogene
PVITv1_T004857	conserved hypothetical protein
PVITv1_T028828	diacylglycerol kinase
PVITv1_T003526	conserved hypothetical protein
PVITv1_T004856	nucleolar protein NOP5
PVITv1_T028827	Chromate Ion Transporter (CHR) Family
PVITv1_T003525	conserved hypothetical protein
PVITv1_T015528	DEAD/DEAH box RNA helicase, putative
PVITv1_T015529	L-allo-threonine aldolase
PVITv1_T016851	conserved hypothetical protein
PVITv1_T016856	conserved hypothetical protein
PVITv1_T016858	conserved hypothetical protein
PVITv1_T015527	aspartate-semialdehyde dehydrogenase, putative
PVITv1_T028837	C2 domain-containing protein, putative
PVITv1_T003517	conserved hypothetical protein
PVITv1_T003516	CRN domain-containing protein-containing protein
PVITv1_T003519	conserved hypothetical protein
PVITv1_T003518	conserved hypothetical protein
PVITv1_T015530	conserved hypothetical protein
PVITv1_T004840	ribosome production factor 1, putative
PVITv1_T003510	short-chain specific acyl-CoA dehydrogenase, mitochondrial precursor
PVITv1_T027508	peroxisome assembly protein, putative
PVITv1_T004845	conserved hypothetical protein
PVITv1_T027507	conserved hypothetical protein
PVITv1_T016826	peroxisomal Lon protease
PVITv1_T016829	conserved hypothetical protein
PVITv1_T004882	protein tyrosine phosphatase type IVA protein 1
PVITv1_T003551	hypothetical protein
PVITv1_T002220	conserved hypothetical protein
PVITv1_T004881	cAMP-specific 3',5'-cyclic phosphodiesterase, putative
PVITv1_T016821	conserved hypothetical protein
PVITv1_T028803	heat shock protein 70
PVITv1_T028802	heat shock 70 kDa protein II
PVITv1_T028801	conserved hypothetical protein
PVITv1_T002210	dynein heavy chain
PVITv1_T004873	conserved hypothetical protein
PVITv1_T004872	mitochondrial import inner membrane translocase subunit, putative
PVITv1_T003541	hypothetical protein
PVITv1_T002212	conserved hypothetical protein
PVITv1_T004875	conserved hypothetical protein
PVITv1_T004874	DEAD/DEAH box RNA helicase, putative
PVITv1_T004876	hypothetical protein
PVITv1_T003545	dynein heavy chain
PVITv1_T016837	conserved hypothetical protein
PVITv1_T016839	conserved hypothetical protein
PVITv1_T015509	conserved hypothetical protein
PVITv1_T003540	GTPase, putative
PVITv1_T016831	conserved hypothetical protein
PVITv1_T016833	transmembrane protein, putative
PVITv1_T015502	formin-homology 2 domain-containing protein
PVITv1_T016836	conserved hypothetical protein
PVITv1_T015505	glycerol-3-phosphate dehydrogenase, mitochondrial precursor
PVITv1_T004869	conserved hypothetical protein
PVITv1_T003538	glycoside hydrolase, putative
PVITv1_T002200	conserved hypothetical protein
PVITv1_T003530	conserved hypothetical protein
PVITv1_T002201	RNA polymerase II-associated factor 1
PVITv1_T002202	glucokinase, putative
PVITv1_T028819	phosphatidylinositol kinase
PVITv1_T002204	conserved hypothetical protein
PVITv1_T028818	cAMP-specific 3',5'-cyclic phosphodiesterase, putative
PVITv1_T003534	conserved hypothetical protein
PVITv1_T004868	conserved hypothetical protein
PVITv1_T028817	ubiquitin, putative
PVITv1_T002206	conserved hypothetical protein
PVITv1_T028816	dynein heavy chain
PVITv1_T003536	conserved hypothetical protein
PVITv1_T005806	glycoside hydrolase, putative
PVITv1_T005807	conserved hypothetical protein
PVITv1_T005804	sporangia induced hypothetical protein
PVITv1_T005805	conserved hypothetical protein
PVITv1_T005808	conserved hypothetical protein
PVITv1_T027182	E3 ubiquitin ligase , putative
PVITv1_T027180	Ufm1-specific protease, putative
PVITv1_T027189	calcineurin-like phosphoesterase
PVITv1_T027185	conserved hypothetical protein
PVITv1_T027184	conserved hypothetical protein
PVITv1_T027183	conserved hypothetical protein
PVITv1_T027193	conserved hypothetical protein
PVITv1_T027192	conserved hypothetical protein
PVITv1_T027198	Resistance-Nodulation-Cell Division (RND) Superfamily
PVITv1_T027194	sporangia induced hypothetical protein
PVITv1_T039148	myb-like DNA-binding protein, putative
PVITv1_T039149	conserved hypothetical protein
PVITv1_T015179	conserved hypothetical protein
PVITv1_T028498	hypothetical protein
PVITv1_T015182	conserved hypothetical protein
PVITv1_T015183	conserved hypothetical protein
PVITv1_T015188	kinesin-like protein
PVITv1_T039153	SUMO-activating enzyme (SAE), putative
PVITv1_T039154	conserved hypothetical protein
PVITv1_T015180	conserved hypothetical protein
PVITv1_T039151	conserved hypothetical protein
PVITv1_T015181	conserved hypothetical protein
PVITv1_T027170	callose synthase, putative
PVITv1_T039138	regulator of microtubule dynamics protein, putative
PVITv1_T027176	conserved hypothetical protein
PVITv1_T015193	conserved hypothetical protein
PVITv1_T015194	conserved hypothetical protein
PVITv1_T015197	40S ribosomal protein S4
PVITv1_T015199	nitrate reductase, putative
PVITv1_T027169	callose synthase, putative
PVITv1_T039142	superoxide dismutase, mitochondrial precursor
PVITv1_T039143	conserved hypothetical protein
PVITv1_T015192	conserved hypothetical protein
PVITv1_T039141	copine, putative
PVITv1_T003292	glutamate-rich WD repeat-containing protein
PVITv1_T003294	protein kinase
PVITv1_T003298	calcium/calmodulin-dependent protein kinase kinase, putative
PVITv1_T028598	conserved hypothetical protein
PVITv1_T015278	conserved hypothetical protein
PVITv1_T028596	spermine synthase, putative
PVITv1_T027262	peptidylprolyl isomerase domain and WD repeat-containing protein 1
PVITv1_T027261	conserved hypothetical protein
PVITv1_T015283	conserved hypothetical protein
PVITv1_T015284	conserved hypothetical protein
PVITv1_T015285	DNA2-like helicase
PVITv1_T015286	conserved hypothetical protein
PVITv1_T015287	Crinkler (CRN) family protein
PVITv1_T028588	conserved hypothetical protein
PVITv1_T003289	conserved hypothetical protein
PVITv1_T003288	APS kinase/ATP sulfurlyase/pyrophosphatase fusion protein
PVITv1_T027270	multicopper oxidase, putative
PVITv1_T003280	threonyl-tRNA synthetase
PVITv1_T003283	conserved hypothetical protein
PVITv1_T003282	protein kinase, putative
PVITv1_T003285	conserved hypothetical protein
PVITv1_T003284	conserved hypothetical protein
PVITv1_T003286	methylenetetrahydrofolate reductase, putative
PVITv1_T015289	conserved hypothetical protein
PVITv1_T027278	conserved hypothetical protein
PVITv1_T027277	serine racemase, putative
PVITv1_T027274	hypothetical protein
PVITv1_T027272	conserved hypothetical protein
PVITv1_T015293	conserved hypothetical protein
PVITv1_T027268	conserved hypothetical protein
PVITv1_T015290	conserved hypothetical protein
PVITv1_T030894	vacuolar protein sorting-associated protein 8
PVITv1_T027245	conserved hypothetical protein
PVITv1_T027244	conserved hypothetical protein
PVITv1_T030898	Divalent Anion:Na Symporter (DASS) Family
PVITv1_T016589	conserved hypothetical protein
PVITv1_T030895	Transient Receptor Potential Ca2 Channel (TRP-CC) Family
PVITv1_T028572	conserved hypothetical protein
PVITv1_T028571	imidazole glycerol phosphate synthase hisHF, putative
PVITv1_T016590	tRNA (adenine-N(1)-)-methyltransferase non-catalytic subunit trm6, putative
PVITv1_T016593	phosphoribosylformylglycinamidine synthase
PVITv1_T015263	conserved hypothetical protein
PVITv1_T016595	elongator complex protein, putative
PVITv1_T028568	Mitochondrial Carrier (MC) Family
PVITv1_T027237	conserved hypothetical protein
PVITv1_T016596	conserved hypothetical protein
PVITv1_T016597	Drug/Metabolite Transporter (DMT) Superfamily
PVITv1_T027235	conserved hypothetical protein
PVITv1_T029897	conserved hypothetical protein
PVITv1_T030883	myosin-like protein
PVITv1_T015268	aspartate aminotransferase, putative
PVITv1_T027255	ATP-dependent hsl protease ATP-binding subunit hslU
PVITv1_T030887	Crinkler (CRN) family protein, pseudogene
PVITv1_T028585	conserved hypothetical protein
PVITv1_T027254	conserved hypothetical protein
PVITv1_T027253	conserved hypothetical protein
PVITv1_T028583	dolichyl-P-Man:Man(5)GlcNAc(2)-PP-dolichyl mannosyltransferase, putative
PVITv1_T027251	cyclin-Y-like protein
PVITv1_T027250	conserved hypothetical protein
PVITv1_T030889	conserved hypothetical protein
PVITv1_T015270	isoleucyl-tRNA synthetase
PVITv1_T015271	histone deacetylase, putative
PVITv1_T015274	conserved hypothetical protein
PVITv1_T015277	IMP-specific 5'-nucleotidase, putative
PVITv1_T027246	U4/U6.U5 small nuclear ribonucleoprotein 27 kDa protein, putative
PVITv1_T003299	conserved hypothetical protein
PVITv1_T004581	hypothetical protein
PVITv1_T029880	dolichyl-P-Man:Man(5)GlcNAc(2)-PP-dolichyl mannosyltransferase, putative
PVITv1_T004583	conserved hypothetical protein
PVITv1_T030871	conserved hypothetical protein
PVITv1_T003251	conserved hypothetical protein
PVITv1_T030872	conserved hypothetical protein
PVITv1_T004584	conserved hypothetical protein
PVITv1_T029885	hypothetical protein
PVITv1_T015234	myosin-like protein
PVITv1_T030875	conserved hypothetical protein
PVITv1_T028553	conserved hypothetical protein
PVITv1_T015235	glycoside hydrolase, putative
PVITv1_T017896	conserved hypothetical protein
PVITv1_T028552	eukaryotic translation initiation factor 3 subunit G, putative
PVITv1_T015236	conserved hypothetical protein
PVITv1_T030873	conserved hypothetical protein
PVITv1_T016569	conserved hypothetical protein
PVITv1_T030878	dual specificity phosphatase, putative
PVITv1_T006040.1	conserved hypothetical protein
PVITv1_T027219	endomembrane protein 70-like protein, putative
PVITv1_T027217	protein kinase
PVITv1_T028546	conserved hypothetical protein
PVITv1_T027214	protein kinase
PVITv1_T016575	hypothetical protein
PVITv1_T028544	vacuolar membrane-associated protein, putative
PVITv1_T029876	conserved hypothetical protein
PVITv1_T003247	conserved hypothetical protein
PVITv1_T003246	conserved hypothetical protein
PVITv1_T029878	conserved hypothetical protein
PVITv1_T029879	ATP-binding cassette sub-family F member 1
PVITv1_T029892	Dynein 1b Light Intermediate Chain
PVITv1_T029896	conserved hypothetical protein
PVITv1_T028565	conserved hypothetical protein
PVITv1_T028564	conserved hypothetical protein
PVITv1_T027233	conserved hypothetical protein
PVITv1_T028563	conserved hypothetical protein
PVITv1_T028562	conserved hypothetical protein
PVITv1_T028561	putative dolichyl-phosphate beta-glucosyltransferase
PVITv1_T030868	glycoside hydrolase, putative
PVITv1_T030867	glycoside hydrolase, putative
PVITv1_T016580	hypothetical protein
PVITv1_T015251	H -translocating Pyrophosphatase (H -PPase) Family
PVITv1_T016585	conserved hypothetical protein
PVITv1_T028555	DNA damage-inducible protein 1, putative
PVITv1_T004565	cytosolic endo-beta-N-acetylglucosaminidase, putative
PVITv1_T003234	glycoside hydrolase, putative
PVITv1_T005897	kinesin-like protein
PVITv1_T005898	pectinesterase, putative
PVITv1_T004566	diphthine synthase
PVITv1_T003235	ubiquitin-specific protease, putative
PVITv1_T005896	pectinesterase, putative
PVITv1_T004568	conserved hypothetical protein
PVITv1_T003237	conserved hypothetical protein
PVITv1_T003270	conserved hypothetical protein
PVITv1_T003272	conserved hypothetical protein
PVITv1_T003271	conserved hypothetical protein
PVITv1_T029860	pre-mRNA-splicing factor ATP-dependent RNA helicase PRP16
PVITv1_T030850	protein kinase, putative
PVITv1_T003276	elongator complex protein, putative
PVITv1_T016543	ADP-ribosylation factor-like protein
PVITv1_T028532	conserved hypothetical protein
PVITv1_T030854	conserved hypothetical protein
PVITv1_T017877	Intraflagellar Transport Protein 88
PVITv1_T015215	ATP-dependent DNA helicase, putative
PVITv1_T015216	ATP-dependent helicase, RECQ family protein
PVITv1_T030857	vacuolar protein sorting-associated protein, putative
PVITv1_T017878	Intraflagellar Transport Protein 88
PVITv1_T030858	conserved hypothetical protein
PVITv1_T030855	tubulin polyglutamylase, putative
PVITv1_T030856	Crinkler (CRN) family protein, pseudogene
PVITv1_T028528	conserved hypothetical protein
PVITv1_T028527	phosphatidylinositol-3-phosphate 5-kinase
PVITv1_T030859	conserved hypothetical protein
PVITv1_T017882	conserved hypothetical protein
PVITv1_T016551	conserved hypothetical protein
PVITv1_T028524	vacuolar protein sorting-associated protein, putative
PVITv1_T015220	hypothetical protein
PVITv1_T015222	conserved hypothetical protein
PVITv1_T004597	hypothetical protein
PVITv1_T003269	chromodomain protein, putative
PVITv1_T003268	chromodomain protein, putative
PVITv1_T029858	conserved hypothetical protein
PVITv1_T004591	putative chitin synthase (Chitin-UDP-GlcNac-transferase)
PVITv1_T003263	conserved hypothetical protein
PVITv1_T029872	conserved hypothetical protein
PVITv1_T029873	conserved hypothetical protein
PVITv1_T003264	thymidylate kinase
PVITv1_T015223	conserved hypothetical protein
PVITv1_T017886	selenocysteine-specific elongation factor, putative
PVITv1_T015224	transglutaminase elicitor M81C
PVITv1_T017888	conserved hypothetical protein
PVITv1_T017887	conserved hypothetical protein
PVITv1_T016558	phosphatidylinositol kinase (PIK-K)
PVITv1_T030846	conserved hypothetical protein
PVITv1_T016559	conserved hypothetical protein
PVITv1_T030847	conserved hypothetical protein
PVITv1_T030845	conserved hypothetical protein
PVITv1_T027208	protein kinase, putative
PVITv1_T017891	conserved hypothetical protein
PVITv1_T027207	conserved hypothetical protein
PVITv1_T030848	protein kinase, putative
PVITv1_T017890	conserved hypothetical protein
PVITv1_T030849	conserved hypothetical protein
PVITv1_T016561	DNA-directed RNA polymerase III largest subunit
PVITv1_T028535	monooxygenase, putative
PVITv1_T027204	conserved hypothetical protein
PVITv1_T016563	Major Facilitator Superfamily (MFS)
PVITv1_T028534	conserved hypothetical protein
PVITv1_T017895	conserved hypothetical protein
PVITv1_T027203	Voltage-gated Ion Channel (VIC) Superfamily
PVITv1_T028533	conserved hypothetical protein
PVITv1_T017894	conserved hypothetical protein
PVITv1_T004587	conserved hypothetical protein
PVITv1_T004586	conserved hypothetical protein
PVITv1_T029869	serine protease family S33, putative
PVITv1_T005871	ubiquitin-specific protease, putative
PVITv1_T004541	conserved hypothetical protein
PVITv1_T003210	conserved hypothetical protein
PVITv1_T005870	conserved hypothetical protein
PVITv1_T016521	conserved hypothetical protein
PVITv1_T028510	hypothetical protein
PVITv1_T030831	conserved hypothetical protein
PVITv1_T016523	conserved hypothetical protein
PVITv1_T017854	conserved hypothetical protein
PVITv1_T017857	elongation factor G, mitochondrial precursor
PVITv1_T016526	regulator of chromosome condensation (RCC1)-like protein
PVITv1_T016527	conserved hypothetical protein
PVITv1_T017858	conserved hypothetical protein
PVITv1_T030834	conserved hypothetical protein
PVITv1_T003209	elicitin-like protein
PVITv1_T003208	conserved hypothetical protein
PVITv1_T030837	conserved hypothetical protein
PVITv1_T028504	conserved hypothetical protein
PVITv1_T028503	conserved hypothetical protein
PVITv1_T028501	conserved hypothetical protein
PVITv1_T016531	hypothetical protein
PVITv1_T028500	conserved hypothetical protein
PVITv1_T015200	conserved hypothetical protein
PVITv1_T004532	beta-catenin-like protein
PVITv1_T004531	beta-catenin-like protein
PVITv1_T005865	conserved hypothetical protein
PVITv1_T004534	quinolinate synthetase A protein, putative
PVITv1_T003203	exosome complex exonuclease RRP42-like protein
PVITv1_T005863	conserved hypothetical protein
PVITv1_T004536	conserved hypothetical protein
PVITv1_T005868	tRNA-dihydrouridine synthase 3
PVITv1_T004538	amino-acid acetyltransferase, putative
PVITv1_T005866	tRNA (cytosine-5-)-methyltransferase NSUN2-like protein
PVITv1_T029837	conserved hypothetical protein
PVITv1_T004537	rRNA methyltransferase, putative
PVITv1_T028508	transglutaminase elicitor-like protein
PVITv1_T029850	lipase, putative
PVITv1_T004530	cell division protease ftsH
PVITv1_T029851	conserved hypothetical protein
PVITv1_T016532	conserved hypothetical protein
PVITv1_T017864	dynein heavy chain
PVITv1_T030820	2-nitropropane dioxygenase, putative
PVITv1_T028520	conserved hypothetical protein
PVITv1_T030821	conserved hypothetical protein
PVITv1_T015205	Major Facilitator Superfamily (MFS)
PVITv1_T016537	zinc transporter, putative
PVITv1_T015206	protein kinase
PVITv1_T015207	conserved hypothetical protein
PVITv1_T030822	conserved hypothetical protein
PVITv1_T004529	ribosomal protein S6 kinase, putative
PVITv1_T028518	conserved hypothetical protein
PVITv1_T028517	conserved hypothetical protein
PVITv1_T028516	conserved hypothetical protein
PVITv1_T030826	conserved hypothetical protein
PVITv1_T030827	conserved hypothetical protein
PVITv1_T028512	conserved hypothetical protein
PVITv1_T004521	dynein heavy chain
PVITv1_T029842	dynein heavy chain
PVITv1_T005854	conserved hypothetical protein
PVITv1_T029843	conserved hypothetical protein
PVITv1_T029844	conserved hypothetical protein
PVITv1_T029845	conserved hypothetical protein
PVITv1_T029846	UDP-N-acetylglucosamine-peptide N-acetylglucosaminyltransferase, putative
PVITv1_T004524	phospholipase D, Pi-PXTM-PLD
PVITv1_T005858	conserved hypothetical protein
PVITv1_T028519	C2 domain-containing protein, putative
PVITv1_T004560	conserved hypothetical protein
PVITv1_T005894	pectinesterase, putative
PVITv1_T005891	conserved hypothetical protein
PVITv1_T005892	conserved hypothetical protein
PVITv1_T016506	hypothetical protein
PVITv1_T017836	ATP-binding Cassette (ABC) Superfamily
PVITv1_T003222	conserved hypothetical protein
PVITv1_T005887	conserved hypothetical protein
PVITv1_T004555	conserved hypothetical protein
PVITv1_T003224	conserved hypothetical protein
PVITv1_T005885	conserved hypothetical protein
PVITv1_T004558	conserved hypothetical protein
PVITv1_T003227	conserved hypothetical protein
PVITv1_T004557	paladin-like protein
PVITv1_T003229	conserved hypothetical protein
PVITv1_T003228	conserved hypothetical protein
PVITv1_T005889	conserved hypothetical protein
PVITv1_T003220	conserved hypothetical protein
PVITv1_T017842	conserved hypothetical protein
PVITv1_T016511	endoplasmic reticulum metallopeptidase, putative
PVITv1_T017841	conserved hypothetical protein
PVITv1_T016512	heat shock protein 70
PVITv1_T016513	Voltage-gated Ion Channel (VIC) Superfamily
PVITv1_T017843	vacuolar proton translocating ATPase A subunit, putative
PVITv1_T017846	outer dynein arm-docking complex subunit 3
PVITv1_T016515	myosin-like protein
PVITv1_T030800	conserved hypothetical protein
PVITv1_T017847	small nuclear ribonucleoprotein Sm D1
PVITv1_T003219	conserved hypothetical protein
PVITv1_T017850	conserved hypothetical protein
PVITv1_T003211	conserved hypothetical protein
PVITv1_T004545	conserved hypothetical protein
PVITv1_T029822	conserved hypothetical protein
PVITv1_T004544	conserved hypothetical protein
PVITv1_T004547	conserved hypothetical protein
PVITv1_T005879	fructose 1,6 bisphosphatase
PVITv1_T004546	ribosomal RNA-processing protein, putative
PVITv1_T029825	conserved hypothetical protein
PVITv1_T004549	conserved hypothetical protein
PVITv1_T003218	meiotic nuclear division protein, putative
PVITv1_T005877	chromodomain-helicase-DNA-binding protein, putative
PVITv1_T004548	glutamyl-tRNA(Gln) amidotransferase subunit A, putative
PVITv1_T003217	transmembrane protein, putative
PVITv1_T017817	conserved hypothetical protein
PVITv1_T017816	conserved hypothetical protein
PVITv1_T017819	conserved hypothetical protein
PVITv1_T017814	hypothetical protein
PVITv1_T005828	atlastin-like protein
PVITv1_T005829	hypothetical protein
PVITv1_T005820	conserved hypothetical protein
PVITv1_T005824	conserved hypothetical protein
PVITv1_T005825	U4/U6 small nuclear ribonucleoprotein Prp4, putative
PVITv1_T017828	conserved hypothetical protein
PVITv1_T017827	GPI-anchor transamidase, putative
PVITv1_T017829	conserved hypothetical protein
PVITv1_T017822	conserved hypothetical protein
PVITv1_T017821	succinyl-CoA:3-ketoacid-coenzyme A transferase subunit A
PVITv1_T017824	conserved hypothetical protein
PVITv1_T017823	conserved hypothetical protein
PVITv1_T017826	conserved hypothetical protein
PVITv1_T017825	general transcription factor IIH subunit, putative
PVITv1_T005817	hypothetical protein
PVITv1_T029806	glucosidase 2 subunit beta-like protein
PVITv1_T005818	conserved hypothetical protein
PVITv1_T005815	conserved hypothetical protein
PVITv1_T029808	glucosidase 2 subunit beta-like protein
PVITv1_T029809	conserved hypothetical protein
PVITv1_T005819	conserved hypothetical protein
PVITv1_T005813	conserved hypothetical protein
PVITv1_T005814	pyruvate kinase
PVITv1_T005811	conserved hypothetical protein
PVITv1_T029804	conserved hypothetical protein
PVITv1_T005812	structural maintenance of chromosomes protein 5, putative
PVITv1_T029805	conserved hypothetical protein
PVITv1_T004517	ATP-binding Cassette (ABC) superfamily
PVITv1_T004519	conserved hypothetical protein
PVITv1_T005849	conserved hypothetical protein
PVITv1_T005842	sulfatase-like protein
PVITv1_T005843	conserved hypothetical protein
PVITv1_T004511	conserved hypothetical protein
PVITv1_T005841	endo-1,3(4)-beta-glucanase, putative
PVITv1_T005846	conserved hypothetical protein
PVITv1_T005844	3-ketodihydrosphingosine reductase, putative
PVITv1_T017800	conserved hypothetical protein
PVITv1_T017802	pre-mRNA cleavage complex II protein Clp1, putative
PVITv1_T017804	conserved hypothetical protein
PVITv1_T017803	conserved hypothetical protein
PVITv1_T004509	Amino Acid/Auxin Permease (AAAP) Family
PVITv1_T005831	conserved hypothetical protein
PVITv1_T005835	conserved hypothetical protein
PVITv1_T005836	DNA repair protein RAD5, SWI/SNF-related matrix-associated actin-dependent regulator of chromatin, putative
PVITv1_T004505	replication factor C subunit 3
PVITv1_T005833	histone-lysine N-methyltransferase, putative
PVITv1_T004504	protein kinase
PVITv1_T005904	multiple inositol polyphosphate phosphatase, putative
PVITv1_T005907	conserved hypothetical protein
PVITv1_T017905	hypothetical protein
PVITv1_T017907	Rab5 family GTPase, putative
PVITv1_T017909	transcription factor Dp-1
PVITv1_T017908	histone acetyltransferase, putative
PVITv1_T017903	cleavage induced conserved hypothetical protein
PVITv1_T017902	cleavage induced conserved hypothetical protein
PVITv1_T005926	serine/threonine-protein phosphatase PP2A catalytic subunit
PVITv1_T005924	conserved hypothetical protein
PVITv1_T005914	conserved hypothetical protein
PVITv1_T005912	conserved hypothetical protein
PVITv1_T005911	presenilin-like protein
PVITv1_T027281	conserved hypothetical protein
PVITv1_T027280	conserved hypothetical protein
PVITv1_T027288	hypothetical protein
PVITv1_T027287	conserved hypothetical protein
PVITv1_T027286	biotin synthase
PVITv1_T027285	Argonaute2 (AGO2)
PVITv1_T027279	conserved hypothetical protein
PVITv1_T027292	conserved hypothetical protein
PVITv1_T027299	conserved hypothetical protein
PVITv1_T027297	glycoside hydrolase, putative
PVITv1_T027296	conserved hypothetical protein
PVITv1_T027293	conserved hypothetical protein
PVITv1_T002081	conserved hypothetical protein
PVITv1_T002082	conserved hypothetical protein
PVITv1_T002085	conserved hypothetical protein
PVITv1_T002087	conserved hypothetical protein
PVITv1_T014069	conserved hypothetical protein
PVITv1_T014068	inorganic phosphate transporter, putative
PVITv1_T027388	conserved hypothetical protein
PVITv1_T026057	conserved hypothetical protein
PVITv1_T027386	phosphoglycerate mutase, putative
PVITv1_T026055	conserved hypothetical protein
PVITv1_T027385	60S ribosomal protein L6, putative
PVITv1_T026052	conserved hypothetical protein
PVITv1_T026053	small cysteine rich protein SCR108-like protein
PVITv1_T002080	conserved hypothetical protein
PVITv1_T014070	conserved hypothetical protein
PVITv1_T026049	cytochrome P450, putative
PVITv1_T026048	2-oxoglutarate dehydrogenase E1 component, putative
PVITv1_T002078	26S proteasome non-ATPase regulatory subunit 7
PVITv1_T014078	conserved hypothetical protein
PVITv1_T002079	conserved hypothetical protein
PVITv1_T014077	conserved hypothetical protein
PVITv1_T038044	conserved hypothetical protein
PVITv1_T014076	conserved hypothetical protein
PVITv1_T014075	conserved hypothetical protein
PVITv1_T014074	hydroxymethylglutaryl-CoA synthase
PVITv1_T014072	CAAX prenyl protease 1
PVITv1_T038043	dolichyl-diphosphooligosaccharide-protein glycosyltransferase subunit STT3A, putative
PVITv1_T014071	ATP-binding Cassette (ABC) Superfamily
PVITv1_T038042	centrosome-associated protein, putative
PVITv1_T026060	conserved hypothetical protein
PVITv1_T002075	stromal cell-derived factor 2 precursor
PVITv1_T038026	conserved hypothetical protein
PVITv1_T002076	conserved hypothetical protein
PVITv1_T038029	valyl-tRNA synthetase
PVITv1_T014079	conserved hypothetical protein
PVITv1_T026067	conserved hypothetical protein
PVITv1_T027397	conserved hypothetical protein
PVITv1_T027394	F-box protein, putative
PVITv1_T027393	F-box protein, putative
PVITv1_T026059	conserved hypothetical protein
PVITv1_T014089	conserved hypothetical protein
PVITv1_T038034	conserved hypothetical protein
PVITv1_T002068	conserved hypothetical protein
PVITv1_T002069	adenylate kinase, putative
PVITv1_T014086	calcineurin-like phosphoesterase
PVITv1_T038035	conserved hypothetical protein
PVITv1_T014085	GTPase, putative
PVITv1_T038030	DNA-dependent protein kinase catalytic subunit, putative
PVITv1_T038031	conserved hypothetical protein
PVITv1_T014049	DNA binding protein, putative
PVITv1_T038015	dual specificity phosphatase, putative
PVITv1_T038018	conserved hypothetical protein
PVITv1_T014046	conserved hypothetical protein
PVITv1_T038017	SNF2 family helicase/ATPase and F-box protein, putative
PVITv1_T015378	glycoside hydrolase, putative
PVITv1_T026032	conserved hypothetical protein
PVITv1_T028694	conserved hypothetical protein
PVITv1_T026030	methionine aminopeptidase, putative
PVITv1_T028693	conserved hypothetical protein
PVITv1_T027362	conserved hypothetical protein
PVITv1_T028692	conserved hypothetical protein
PVITv1_T027361	conserved hypothetical protein
PVITv1_T015380	conserved hypothetical protein
PVITv1_T015381	40S ribosomal protein S5-2
PVITv1_T026029	methionine aminopeptidase, putative
PVITv1_T015382	kinesin-like protein
PVITv1_T026027	CRN domain-containing protein-containing protein
PVITv1_T027359	kinesin-like protein
PVITv1_T026028	conserved hypothetical protein
PVITv1_T028689	conserved hypothetical protein
PVITv1_T027358	splicing factor 3A
PVITv1_T028688	uroporphyrinogen decarboxylase, putative
PVITv1_T015386	inosine-5'-monophosphate dehydrogenase, putative
PVITv1_T027357	protein kinase
PVITv1_T028687	3'(2'),5'-bisphosphate nucleotidase, putative
PVITv1_T015387	F-box protein, putative
PVITv1_T014056	conserved hypothetical protein
PVITv1_T038022	transmembrane protein, putative
PVITv1_T014054	conserved hypothetical protein
PVITv1_T014053	isoleucyl-tRNA synthetase
PVITv1_T014052	Mitochondrial Carrier (MC) Family
PVITv1_T014050	conserved hypothetical protein
PVITv1_T038021	proteasome subunit beta type-2, putative
PVITv1_T038008	conserved hypothetical protein
PVITv1_T002097	GTP-binding protein, putative
PVITv1_T038007	conserved hypothetical protein
PVITv1_T002099	P-type ATPase (P-ATPase) Superfamily
PVITv1_T015388	conserved hypothetical protein
PVITv1_T027377	cysteine protease family C01A, putative
PVITv1_T026046	conserved hypothetical protein
PVITv1_T015389	Crinkler (CRN) family protein
PVITv1_T027371	conserved hypothetical protein
PVITv1_T027370	methylmalonate-semialdehyde dehydrogenase, mitochondrial precursor
PVITv1_T015392	5'-3' exoribonuclease 1, putative
PVITv1_T027369	40S ribosomal protein S27-like protein
PVITv1_T015397	integrator complex subunit, putative
PVITv1_T027368	importin subunit alpha, putative
PVITv1_T027367	conserved hypothetical protein
PVITv1_T038012	Zinc (Zn2 )-Iron (Fe2 ) Permease (ZIP) Family
PVITv1_T038014	Crinkler (CRN) family protein
PVITv1_T014029	carbonic anhydrase, putative
PVITv1_T002040	Voltage-gated Ion Channel (VIC) Superfamily
PVITv1_T014027	carbonic anhydrase, putative
PVITv1_T030992	conserved hypothetical protein
PVITv1_T003372	conserved hypothetical protein
PVITv1_T014025	hypothetical protein
PVITv1_T003375	flagella associated protein
PVITv1_T030990	conserved hypothetical protein
PVITv1_T002044	cytochrome b5 reductase with F-box domain, putative
PVITv1_T015355	conserved hypothetical protein
PVITv1_T027344	conserved hypothetical protein
PVITv1_T027343	ubiquitin-conjugating enzyme E2
PVITv1_T026010	sporangia induced conserved hypothetical protein
PVITv1_T015358	conserved hypothetical protein
PVITv1_T027341	conserved hypothetical protein
PVITv1_T015359	conserved hypothetical protein
PVITv1_T027340	Dicarboxylate/Amino Acid:Cation (Na or H ) Symporter (DAACS) Family
PVITv1_T028670	conserved hypothetical protein
PVITv1_T016690	ankyrin-like protein
PVITv1_T026007	conserved hypothetical protein
PVITv1_T015360	DnaJ subfamily C protein
PVITv1_T026008	conserved hypothetical protein
PVITv1_T028669	cysteine desulfurase, putative
PVITv1_T015361	eukaryotic initiation factor 4A-III, putative
PVITv1_T028668	conserved hypothetical protein
PVITv1_T028667	FAD synthetase, putative
PVITv1_T015363	conserved hypothetical protein
PVITv1_T026003	conserved hypothetical protein
PVITv1_T028666	T-complex protein 1 subunit zeta
PVITv1_T027335	conserved hypothetical protein
PVITv1_T016696	conserved hypothetical protein
PVITv1_T026004	Amino Acid/Auxin Permease (AAAP) Family
PVITv1_T004697	conserved hypothetical protein
PVITv1_T002035	conserved hypothetical protein
PVITv1_T014033	conserved hypothetical protein
PVITv1_T003365	syntaxin-like protein
PVITv1_T029998	conserved hypothetical protein
PVITv1_T003367	conserved hypothetical protein
PVITv1_T029999	STIP-like protein
PVITv1_T003369	conserved hypothetical protein
PVITv1_T003360	conserved hypothetical protein
PVITv1_T014039	conserved hypothetical protein
PVITv1_T002031	tubulin-tyrosine ligase family
PVITv1_T003361	conserved hypothetical protein
PVITv1_T003364	beta-mannosidase, putative
PVITv1_T002033	ATP-binding Cassette (ABC) Superfamily
PVITv1_T026023	3-mercaptopyruvate sulfurtransferase, putative
PVITv1_T028686	conserved hypothetical protein
PVITv1_T026024	conserved hypothetical protein
PVITv1_T027354	conserved hypothetical protein
PVITv1_T027353	conserved hypothetical protein
PVITv1_T027352	protein kinase, putative
PVITv1_T028682	diphosphomevalonate decarboxylase
PVITv1_T015370	conserved hypothetical protein
PVITv1_T026016	conserved hypothetical protein
PVITv1_T028678	carbohydrate-binding protein, putative
PVITv1_T026014	phosphatidylinositol kinase (PIK-H2)
PVITv1_T028677	pre-mRNA-splicing factor 18, putative
PVITv1_T015375	conserved hypothetical protein
PVITv1_T026015	conserved hypothetical protein
PVITv1_T015376	Major Facilitator Superfamily (MFS)
PVITv1_T027345	conserved hypothetical protein
PVITv1_T014044	coatomer protein complex, putative
PVITv1_T004688	Transient Receptor Potential Ca2 Channel (TRP-CC) Family
PVITv1_T004687	pre-mRNA-splicing helicase BRR2, putative
PVITv1_T002028	ATP-binding Cassette (ABC) Superfamily
PVITv1_T002060	conserved hypothetical protein
PVITv1_T002061	hypothetical protein
PVITv1_T003392	phosphoenolpyruvate carboxykinase, pseudogene
PVITv1_T003395	conserved hypothetical protein
PVITv1_T029981	conserved hypothetical protein
PVITv1_T014004	Rab2 family GTPase, putative
PVITv1_T029982	structural maintenance of chromosomes protein, putative
PVITv1_T030971	conserved hypothetical protein
PVITv1_T029983	conserved hypothetical protein
PVITv1_T002066	conserved hypothetical protein
PVITv1_T030974	transmembrane protein, putative
PVITv1_T016665	myb-like DNA-binding protein, putative
PVITv1_T015337	hypothetical protein
PVITv1_T017999	conserved hypothetical protein
PVITv1_T030976	conserved hypothetical protein
PVITv1_T028649	anaphase-promoting complex subunit 7, putative
PVITv1_T016671	hypothetical protein
PVITv1_T016673	conserved hypothetical protein
PVITv1_T016674	conserved hypothetical protein
PVITv1_T028643	conserved hypothetical protein
PVITv1_T027312	conserved hypothetical protein
PVITv1_T002056	conserved hypothetical protein
PVITv1_T014012	conserved hypothetical protein
PVITv1_T003388	conserved hypothetical protein
PVITv1_T002057	conserved hypothetical protein
PVITv1_T014011	cellulose synthase 4
PVITv1_T002059	conserved hypothetical protein
PVITv1_T029978	enoyl-CoA hydratase/isomerase family, putative
PVITv1_T003382	hypothetical protein
PVITv1_T029990	copine-like protein
PVITv1_T014017	conserved hypothetical protein
PVITv1_T002054	Drug/Metabolite Transporter (DMT) Superfamily
PVITv1_T003385	conserved hypothetical protein
PVITv1_T029995	Mitochondrial Carrier (MC) Family
PVITv1_T026001	conserved hypothetical protein
PVITv1_T027333	probable adenosine deaminase, putative
PVITv1_T026002	Amino Acid-Polyamine-Organocation (APC) Family
PVITv1_T027332	probable adenosine deaminase, putative
PVITv1_T030964	conserved hypothetical protein
PVITv1_T016678	conserved hypothetical protein
PVITv1_T030967	conserved hypothetical protein
PVITv1_T027329	conserved hypothetical protein
PVITv1_T030969	conserved hypothetical protein
PVITv1_T016681	aminotransferase, putative
PVITv1_T028658	phytanoyl-CoA dioxygenase domain-containing protein, putative
PVITv1_T016682	40S ribosomal protein S9-1
PVITv1_T028657	conserved hypothetical protein
PVITv1_T016683	prohibitin-2
PVITv1_T028656	3-hydroxyisobutyrate dehydrogenase, putative
PVITv1_T027325	hypothetical protein
PVITv1_T016684	Mitochondrial Protein Translocase (MPT) Family
PVITv1_T028655	conserved hypothetical protein
PVITv1_T027324	protein kinase, putative
PVITv1_T003377	Axonemal Inner Arm I1 Intermediate Chain Dynein
PVITv1_T002046	HECT E3 ubiquitin ligase, putative
PVITv1_T029986	conserved hypothetical protein
PVITv1_T002047	conserved hypothetical protein
PVITv1_T014021	secreted RxLR effector peptide, putative
PVITv1_T015319	conserved hypothetical protein
PVITv1_T005993	conserved hypothetical protein
PVITv1_T003331	dicer-like, putative
PVITv1_T005990	neurobeachin-like protein
PVITv1_T004661	pre-rRNA-processing protein TSR1
PVITv1_T029962	Amino Acid/Auxin Permease (AAAP) Family
PVITv1_T027300	GDP-mannose transporter, putative
PVITv1_T016643	sodium/potassium-transporting ATPase subunit alpha, putative
PVITv1_T017973	protein phosphatase 2C, putative
PVITv1_T016644	conserved hypothetical protein
PVITv1_T015313	hypothetical protein
PVITv1_T030950	unc-45 family protein
PVITv1_T016645	sodium/potassium-transporting ATPase subunit alpha, putative
PVITv1_T015314	conserved hypothetical protein
PVITv1_T030956	conserved hypothetical protein
PVITv1_T015316	conserved hypothetical protein
PVITv1_T030957	conserved hypothetical protein
PVITv1_T016648	conserved hypothetical protein
PVITv1_T028627	acyl-CoA dehydrogenase, putative
PVITv1_T030958	vacuolar protein sorting-associated protein 33A, putative
PVITv1_T028624	conserved hypothetical protein
PVITv1_T028622	conserved hypothetical protein
PVITv1_T015320	protein kinase
PVITv1_T016652	Animal Inward Rectifier K Channel (IRK-C) Family
PVITv1_T028621	tyrosine aminotransferase, putative
PVITv1_T015321	receptor-type tyrosine-protein phosphatase, putative
PVITv1_T017982	conserved hypothetical protein
PVITv1_T004653	conserved hypothetical protein
PVITv1_T003322	conserved hypothetical protein
PVITv1_T004652	conserved hypothetical protein
PVITv1_T003321	conserved hypothetical protein
PVITv1_T029953	threonine protease family T01A, putative
PVITv1_T004657	RNA binding protein, putative
PVITv1_T003325	conserved hypothetical protein
PVITv1_T029970	cell division protein kinase, putative
PVITv1_T029971	conserved hypothetical protein
PVITv1_T003320	conserved hypothetical protein
PVITv1_T029972	conserved hypothetical protein
PVITv1_T004650	conserved hypothetical protein
PVITv1_T005980	conserved hypothetical protein
PVITv1_T029973	glutaredoxin, putative
PVITv1_T015322	conserved hypothetical protein
PVITv1_T015323	conserved hypothetical protein
PVITv1_T028640	IMP-specific 5'-nucleotidase, putative
PVITv1_T016657	myosin-like protein
PVITv1_T015326	conserved hypothetical protein
PVITv1_T016658	conserved hypothetical protein
PVITv1_T015327	conserved hypothetical protein
PVITv1_T030946	sulfhydryl oxidase, putative
PVITv1_T028639	conserved hypothetical protein
PVITv1_T027308	dynein heavy chain
PVITv1_T028638	conserved hypothetical protein
PVITv1_T027307	protein kinase
PVITv1_T017990	conserved hypothetical protein
PVITv1_T016660	fatty acyl-CoA reductase, putative
PVITv1_T028635	conserved hypothetical protein
PVITv1_T016661	conserved hypothetical protein
PVITv1_T028634	conserved hypothetical protein
PVITv1_T015330	copper-transporting ATPase, putative
PVITv1_T016662	conserved hypothetical protein
PVITv1_T004642	dynein intermediate chain 2
PVITv1_T005974	conserved hypothetical protein
PVITv1_T003310	conserved hypothetical protein
PVITv1_T029964	conserved hypothetical protein
PVITv1_T004644	conserved hypothetical protein
PVITv1_T005973	conserved hypothetical protein
PVITv1_T004646	trichohyalin-like protein
PVITv1_T005978	conserved hypothetical protein
PVITv1_T029967	conserved hypothetical protein
PVITv1_T029968	conserved hypothetical protein
PVITv1_T004647	conserved hypothetical protein
PVITv1_T003316	ferric reductase, putative
PVITv1_T005977	glycoprotein-N-acetylgalactosamine 3-beta-galactosyltransferase, putative
PVITv1_T027309	dynein heavy chain
PVITv1_T003351	conserved hypothetical protein
PVITv1_T003350	conserved hypothetical protein
PVITv1_T003352	26S proteasome non-ATPase regulatory subunit, putative
PVITv1_T029940	GTPase, putative
PVITv1_T030930	transmembrane protein, putative
PVITv1_T017951	conserved hypothetical protein
PVITv1_T016622	conserved hypothetical protein
PVITv1_T016623	conserved hypothetical protein
PVITv1_T030934	conserved hypothetical protein
PVITv1_T016625	paired amphipathic helix protein Sin3, putative
PVITv1_T030935	conserved hypothetical protein
PVITv1_T016627	conserved hypothetical protein
PVITv1_T030933	exoglucanase, putative
PVITv1_T028606	hypothetical protein
PVITv1_T030938	striatin-3 family protein
PVITv1_T030936	conserved hypothetical protein
PVITv1_T028603	aminotransferase, putative
PVITv1_T028601	glutamine synthetase
PVITv1_T016630	nitric oxide synthase-interacting protein, putative
PVITv1_T004675	conserved hypothetical protein
PVITv1_T003344	40S ribosomal protein S14
PVITv1_T002013	3'5'-cyclic nucleotide phosphodiesterase, putative
PVITv1_T003343	26S proteasome non-ATPase regulatory subunit, putative
PVITv1_T029931	DNA-directed RNA polymerases I and III 40 kDa polypeptide
PVITv1_T004677	protein kinase
PVITv1_T029932	mitochondrial-processing peptidase subunit alpha, putative
PVITv1_T004676	nucleolar GTP-binding protein 1
PVITv1_T002016	conserved hypothetical protein
PVITv1_T004679	conserved hypothetical protein
PVITv1_T004678	ubiquitin family protein, putative
PVITv1_T002018	myotubularin-like protein
PVITv1_T029936	conserved hypothetical protein
PVITv1_T002019	conserved hypothetical protein
PVITv1_T029937	protein kinase, putative
PVITv1_T015309	conserved hypothetical protein
PVITv1_T004671	eukaryotic translation initiation factor 3 subunit E-interacting protein, putative
PVITv1_T003340	ATP-binding Cassette (ABC) Superfamily
PVITv1_T002010	conserved hypothetical protein
PVITv1_T003342	40S ribosomal protein S14
PVITv1_T029950	major Facilitator Superfamily (MFS)-like protein
PVITv1_T002011	conserved hypothetical protein
PVITv1_T004672	leucine carboxyl methyltransferase, putative
PVITv1_T003341	protease inhibitor Epi9
PVITv1_T029951	conserved hypothetical protein
PVITv1_T017962	Crinkler (CRN) family protein
PVITv1_T030923	P-type ATPase (P-ATPase) Superfamily
PVITv1_T017966	RNA binding protein, putative
PVITv1_T016637	conserved hypothetical protein
PVITv1_T016638	conserved hypothetical protein
PVITv1_T030922	P-type ATPase (P-ATPase) Superfamily
PVITv1_T002009	RNA polymerase I-specific transcription initiation factor rrn3, putative
PVITv1_T017970	demethylmenaquinone methyltransferase, putative
PVITv1_T028612	conserved hypothetical protein
PVITv1_T016640	conserved hypothetical protein
PVITv1_T028611	conserved hypothetical protein
PVITv1_T017972	conserved hypothetical protein
PVITv1_T016641	conserved hypothetical protein
PVITv1_T015310	conserved hypothetical protein
PVITv1_T017971	Voltage-gated Ion Channel (VIC) Superfamily
PVITv1_T002001	conserved hypothetical protein
PVITv1_T003333	guanylate-binding protein, putative
PVITv1_T005996	conserved hypothetical protein
PVITv1_T029941	conserved hypothetical protein
PVITv1_T003332	radial spoke protein
PVITv1_T029942	conserved hypothetical protein
PVITv1_T004666	peptidase, putative
PVITv1_T003335	acyl-CoA dehydrogenase family member 9, mitochondrial precursor
PVITv1_T002004	cytochrome b ascorbate-dependent protein, putative
PVITv1_T003334	patatin-like phospholipase, putative
PVITv1_T029944	tryptophanyl-tRNA synthetase
PVITv1_T002005	conserved hypothetical protein
PVITv1_T029945	Drug/Metabolite Transporter (DMT) Superfamily
PVITv1_T002006	Mitochondrial Carrier (MC) Family
PVITv1_T003339	conserved hypothetical protein
PVITv1_T002008	calpain-like protease
PVITv1_T005999	conserved hypothetical protein
PVITv1_T029948	conserved hypothetical protein
PVITv1_T017938	conserved hypothetical protein
PVITv1_T017937	conserved hypothetical protein
PVITv1_T016609	heat shock protein 90, putative
PVITv1_T017939	conserved hypothetical protein
PVITv1_T017930	conserved hypothetical protein
PVITv1_T017932	conserved hypothetical protein
PVITv1_T030912	conserved hypothetical protein
PVITv1_T016603	conserved hypothetical protein
PVITv1_T017933	conserved hypothetical protein
PVITv1_T016604	conserved hypothetical protein
PVITv1_T030910	cleavage induced hypothetical protein
PVITv1_T030911	conserved hypothetical protein
PVITv1_T005947	conserved hypothetical protein
PVITv1_T004618	conserved hypothetical protein
PVITv1_T005941	eukaryotic translation initiation factor 3 subunit E-interacting protein, putative
PVITv1_T005942	cytochrome c peroxidase, mitochondrial precursor
PVITv1_T004613	histone H1, putative
PVITv1_T004612	conserved hypothetical protein
PVITv1_T005946	conserved hypothetical protein
PVITv1_T029913	ORM1-like protein
PVITv1_T004615	conserved hypothetical protein
PVITv1_T029914	conserved hypothetical protein
PVITv1_T016618	callose synthase, putative
PVITv1_T016612	crinkler (CRN) family protein, putative
PVITv1_T016614	conserved hypothetical protein
PVITv1_T017947	phosphoethanolamine N-methyltransferase
PVITv1_T030905	hypothetical protein
PVITv1_T030903	conserved hypothetical protein
PVITv1_T005937	P-type ATPase (P-ATPase) Superfamily
PVITv1_T030904	conserved hypothetical protein
PVITv1_T030909	conserved hypothetical protein
PVITv1_T004609	conserved hypothetical protein
PVITv1_T017950	regulator of chromosome condensation (RCC1)-like protein
PVITv1_T030907	conserved hypothetical protein
PVITv1_T030908	conserved hypothetical protein
PVITv1_T005930	conserved hypothetical protein
PVITv1_T005931	serine protease family S26A, putative
PVITv1_T029921	Zinc (Zn2 )-Iron (Fe2 ) Permease (ZIP) Family
PVITv1_T004602	N-acetyltransferase 10
PVITv1_T005934	conserved hypothetical protein
PVITv1_T005935	conserved hypothetical protein
PVITv1_T029924	FKBP-type peptidyl-prolyl cis-trans isomerase, putative
PVITv1_T029926	conserved hypothetical protein
PVITv1_T017916	conserved hypothetical protein
PVITv1_T017918	conserved hypothetical protein
PVITv1_T005970	exocyst complex component, putative
PVITv1_T017919	conserved hypothetical protein
PVITv1_T017912	conserved hypothetical protein
PVITv1_T017911	conserved hypothetical protein
PVITv1_T017914	sporangia induced dynein heavy chain
PVITv1_T017913	sporangia induced dynein heavy chain
PVITv1_T004638	conserved hypothetical protein
PVITv1_T003309	conserved hypothetical protein
PVITv1_T004631	conserved hypothetical protein
PVITv1_T003300	protein kinase, putative
PVITv1_T005963	serine/threonine-protein phosphatase ppe1
PVITv1_T004630	conserved hypothetical protein
PVITv1_T005964	tafazzin-like protein
PVITv1_T004633	conserved hypothetical protein
PVITv1_T003302	N-acetylgalactosamine kinase, putative
PVITv1_T003301	dolichyldiphosphatase, putative
PVITv1_T004635	conserved hypothetical protein
PVITv1_T003304	conserved hypothetical protein
PVITv1_T017927	chromodomain protein, putative
PVITv1_T017929	conserved hypothetical protein
PVITv1_T017928	chromodomain-helicase-DNA-binding protein, putative
PVITv1_T017923	conserved hypothetical protein
PVITv1_T017924	eukaryotic translation initiation factor 2-alpha kinase, putative
PVITv1_T004627	dynein light chain/pantothenate kinase
PVITv1_T005958	conserved hypothetical protein
PVITv1_T029909	ATP-binding Cassette (ABC) Superfamily
PVITv1_T004620	conserved hypothetical protein
PVITv1_T005952	formin-homology 2 domain-containing protein
PVITv1_T004624	transcription initiation factor TFIID subunit 6, putative
PVITv1_T005956	serine/threonine protein kinase
PVITv1_T005955	conserved hypothetical protein
PVITv1_T028293	DEAD/DEAH box RNA helicase, putative
PVITv1_T028292	Crinkler (CRN) family protein
PVITv1_T028299	conserved hypothetical protein
PVITv1_T028298	2,3-bisphosphoglycerate-independent phosphoglycerate mutase, putative
PVITv1_T028297	hypothetical protein
PVITv1_T028296	eukaryotic initiation factor 4E, putative
PVITv1_T030592	transaldolase
PVITv1_T030593	hypothetical protein
PVITv1_T030590	Rab11 family GTPase, putative
PVITv1_T030591	NAD-dependent histone deacetylase sir2-like protein
PVITv1_T030594	conserved hypothetical protein
PVITv1_T030595	protein kinase
PVITv1_T028279	conserved hypothetical protein
PVITv1_T028278	conserved hypothetical protein
PVITv1_T016293	Voltage-gated Ion Channel (VIC) Superfamily
PVITv1_T016299	Metal Ion (Mn2 -iron) Transporter (Nramp) Family
PVITv1_T016292	conserved hypothetical protein
PVITv1_T004293	protein-L-isoaspartate(D-aspartate) O-methyltransferase, putative
PVITv1_T028281	conserved hypothetical protein
PVITv1_T004295	conserved hypothetical protein
PVITv1_T028280	conserved hypothetical protein
PVITv1_T004294	cathepsin, putative
PVITv1_T030580	conserved hypothetical protein
PVITv1_T004296	glucan 1,3-beta-glucosidase, putative
PVITv1_T004299	RGS-like protein kinase
PVITv1_T030583	condensin-2 complex subunit H2, putative
PVITv1_T030584	conserved hypothetical protein
PVITv1_T030589	3'5'-cyclic nucleotide phosphodiesterase, putative
PVITv1_T029582	conserved hypothetical protein
PVITv1_T029585	conserved hypothetical protein
PVITv1_T030573	conserved hypothetical protein
PVITv1_T028255	conserved hypothetical protein
PVITv1_T028254	conserved hypothetical protein
PVITv1_T030577	metalloprotease family M14A, putative
PVITv1_T016271	regulator of chromosome condensation (RCC1)-like protein
PVITv1_T016276	conserved hypothetical protein
PVITv1_T016277	conserved hypothetical protein
PVITv1_T016278	conserved hypothetical protein
PVITv1_T029578	conserved hypothetical protein
PVITv1_T016270	M96 mating-specific protein family
PVITv1_T028260	conserved hypothetical protein
PVITv1_T031890	60S ribosomal protein L6, putative
PVITv1_T029593	conserved hypothetical protein
PVITv1_T030560	hypothetical protein
PVITv1_T031894	conserved hypothetical protein
PVITv1_T029596	conserved hypothetical protein
PVITv1_T030563	mitogen-activated protein kinase, putative
PVITv1_T031895	conserved hypothetical protein
PVITv1_T031893	conserved hypothetical protein
PVITv1_T029599	uroporphyrinogen decarboxylase, putative
PVITv1_T030562	mitogen-activated protein kinase, putative
PVITv1_T031899	conserved hypothetical protein
PVITv1_T030568	pre-mRNA-splicing factor RSE1
PVITv1_T028266	conserved hypothetical protein
PVITv1_T028263	conserved hypothetical protein
PVITv1_T029590	nuclear prelamin A recognition factor-like protein
PVITv1_T028261	conserved hypothetical protein
PVITv1_T016282	conserved hypothetical protein
PVITv1_T028259	conserved hypothetical protein
PVITv1_T028258	conserved hypothetical protein
PVITv1_T029589	conserved hypothetical protein
PVITv1_T029680	exodeoxyribonuclease
PVITv1_T004380	conserved hypothetical protein
PVITv1_T004383	conserved hypothetical protein
PVITv1_T029682	conserved hypothetical protein
PVITv1_T003051	conserved hypothetical protein
PVITv1_T029683	conserved hypothetical protein
PVITv1_T003054	conserved hypothetical protein
PVITv1_T029684	conserved hypothetical protein
PVITv1_T030673	Ca2 :Cation Antiporter (CaCA) Family
PVITv1_T004384	conserved hypothetical protein
PVITv1_T030674	conserved hypothetical protein
PVITv1_T004387	conserved hypothetical protein
PVITv1_T015036	conserved hypothetical protein
PVITv1_T028355	conserved hypothetical protein
PVITv1_T015037	conserved hypothetical protein
PVITv1_T030678	conserved hypothetical protein
PVITv1_T015038	dihydroorotase
PVITv1_T027023	anoctamin, putative
PVITv1_T015039	conserved hypothetical protein
PVITv1_T027020	S-phase kinase-associated protein 1A
PVITv1_T016370	Hect-domain containing peotein, putative
PVITv1_T015041	conserved hypothetical protein
PVITv1_T015042	sporangia induced conserved hypothetical protein
PVITv1_T016374	conserved hypothetical protein
PVITv1_T015044	conserved hypothetical protein
PVITv1_T016376	conserved hypothetical protein
PVITv1_T015046	conserved hypothetical protein
PVITv1_T029677	conserved hypothetical protein
PVITv1_T029678	conserved hypothetical protein
PVITv1_T003049	chromodomain protein, putative
PVITv1_T039010	hypothetical protein
PVITv1_T004370	conserved hypothetical protein
PVITv1_T003041	small cysteine rich protein SCR76
PVITv1_T004371	serine/threonine-protein phosphatase PP2A catalytic subunit
PVITv1_T003040	negative elongation factor, putative
PVITv1_T030662	conserved hypothetical protein
PVITv1_T031994	beta-catenin-like protein
PVITv1_T003042	conserved hypothetical protein
PVITv1_T029696	conserved hypothetical protein
PVITv1_T030663	glucose transporter, putative
PVITv1_T031991	hypothetical protein
PVITv1_T003045	conserved hypothetical protein
PVITv1_T029697	FKBP-type peptidyl-prolyl cis-trans isomerase, putative
PVITv1_T030660	conserved hypothetical protein
PVITv1_T031992	conserved hypothetical protein
PVITv1_T003044	carbamoyl-phosphate synthase [ammonia], putative
PVITv1_T029698	conserved hypothetical protein
PVITv1_T028367	DEAD/DEAH box RNA helicase, putative
PVITv1_T015047	conserved hypothetical protein
PVITv1_T030667	conserved hypothetical protein
PVITv1_T031995	cGMP-dependent protein kinase, putative
PVITv1_T015049	conserved hypothetical protein
PVITv1_T027034	Crinkler (CRN) family protein, pseudogene
PVITv1_T030664	guanylate-binding protein, putative
PVITv1_T028364	conserved hypothetical protein
PVITv1_T031996	conserved hypothetical protein
PVITv1_T027033	Crinkler (CRN) family protein, pseudogene
PVITv1_T027032	conserved hypothetical protein
PVITv1_T027031	conserved hypothetical protein
PVITv1_T031999	conserved hypothetical protein
PVITv1_T029690	CRN domain-containing protein-containing protein
PVITv1_T016381	ketol-acid reductoisomerase
PVITv1_T016385	cytochrome P450, putative
PVITv1_T027029	Crinkler (CRN) family protein, pseudogene
PVITv1_T016386	notchless family protein
PVITv1_T028359	hypothetical protein
PVITv1_T015055	quinolinate synthetase A protein, putative
PVITv1_T027028	conserved hypothetical protein
PVITv1_T016387	programmed cell death 6-interacting protein, putative
PVITv1_T028357	conserved hypothetical protein
PVITv1_T005699	conserved hypothetical protein
PVITv1_T039003	conserved hypothetical protein
PVITv1_T003038	hypothetical protein
PVITv1_T005697	mRNA cap guanine-N7 methyltransferase, putative
PVITv1_T004368	conserved hypothetical protein
PVITv1_T003037	tRNA wybutosine-synthesizing protein, putative
PVITv1_T005698	conserved hypothetical protein
PVITv1_T016380	ketol-acid reductoisomerase
PVITv1_T003071	Voltage-gated Ion Channel (VIC) Superfamily
PVITv1_T003073	conserved hypothetical protein
PVITv1_T029662	conserved hypothetical protein
PVITv1_T030651	Drug/Metabolite Transporter (DMT) Superfamily
PVITv1_T029663	conserved hypothetical protein
PVITv1_T029664	mitochondrial inner membrane protein OXA1
PVITv1_T031981	glycoside hydrolase, putative
PVITv1_T029665	conserved hypothetical protein
PVITv1_T028334	phosphoribosylformylglycinamidine synthase
PVITv1_T015014	conserved hypothetical protein
PVITv1_T017677	protein kinase
PVITv1_T027003	tryptophan synthase
PVITv1_T028333	prostaglandin E synthase, putative
PVITv1_T031987	conserved hypothetical protein
PVITv1_T015015	conserved hypothetical protein
PVITv1_T028332	phosphoribosylformylglycinamidine synthase
PVITv1_T015016	conserved hypothetical protein
PVITv1_T028331	phosphoribosylformylglycinamidine synthase
PVITv1_T030654	conserved hypothetical protein
PVITv1_T028330	conserved hypothetical protein
PVITv1_T030659	conserved hypothetical protein
PVITv1_T015019	conserved hypothetical protein
PVITv1_T003070	conserved hypothetical protein
PVITv1_T030658	conserved hypothetical protein
PVITv1_T017680	conserved hypothetical protein
PVITv1_T016350	sodium/glucose cotransporter, putative
PVITv1_T016351	conserved hypothetical protein
PVITv1_T028328	conserved hypothetical protein
PVITv1_T015020	casein kinase II subunit, putative
PVITv1_T015021	conserved hypothetical protein
PVITv1_T015022	conserved hypothetical protein
PVITv1_T017683	conserved hypothetical protein
PVITv1_T016355	conserved hypothetical protein
PVITv1_T003068	Drug/Metabolite Transporter (DMT) Superfamily
PVITv1_T029656	conserved hypothetical protein
PVITv1_T029657	conserved hypothetical protein
PVITv1_T029658	serine protease family S08A, putative
PVITv1_T003060	citrate synthase, mitochondrial precursor
PVITv1_T029670	tetraacyldisaccharide 4'-kinase, putative
PVITv1_T029672	conserved hypothetical protein
PVITv1_T003065	conserved hypothetical protein
PVITv1_T004398	pirin
PVITv1_T003067	conserved hypothetical protein
PVITv1_T029675	chitinase, putative
PVITv1_T004397	Voltage-gated Ion Channel (VIC) Superfamily
PVITv1_T031970	conserved hypothetical protein
PVITv1_T016356	conserved hypothetical protein
PVITv1_T015025	uridine kinase
PVITv1_T030644	serine protease family S33, putative
PVITv1_T016357	lamin-like protein
PVITv1_T028344	sporangia induced 28 kDa inner dynein arm light chain
PVITv1_T028343	asparagine synthetase domain-containing protein, putative
PVITv1_T016359	ATP-dependent RNA helicase, putative
PVITv1_T015028	N-terminal kinase-like protein
PVITv1_T015029	ATP-dependent DNA helicase 2 subunit, putative
PVITv1_T031977	Rab2 family GTPase, putative
PVITv1_T030647	cysteine protease family C01A, putative
PVITv1_T017690	conserved hypothetical protein
PVITv1_T015030	NPL4-like protein
PVITv1_T017693	conserved hypothetical protein
PVITv1_T015031	aldehyde dehydrogenase, mitochondrial precursor
PVITv1_T017692	conserved hypothetical protein
PVITv1_T028338	SDA1 family protein
PVITv1_T015032	CDP-alcohol phosphatidyltransferase, putative
PVITv1_T017694	conserved hypothetical protein
PVITv1_T027006	conserved hypothetical protein
PVITv1_T016365	threonine dehydratase catabolic, putative
PVITv1_T016366	WD domain-containing protein
PVITv1_T027004	conserved hypothetical protein
PVITv1_T004389	nuclear pore complex protein, putative
PVITv1_T003058	cyclin-dependent kinase regulatory subunit
PVITv1_T004388	conserved hypothetical protein
PVITv1_T003057	RNA polymerase II-associated protein, putative
PVITv1_T005670	conserved hypothetical protein
PVITv1_T031961	conserved hypothetical protein
PVITv1_T029641	conserved hypothetical protein
PVITv1_T030630	ATP-binding Cassette (ABC) Superfamily
PVITv1_T004343	Crinkler (CRN) family protein, 3' partial
PVITv1_T029642	DNA repair protein XRCC3
PVITv1_T004342	conserved hypothetical protein
PVITv1_T003011	conserved hypothetical protein
PVITv1_T029643	conserved hypothetical protein
PVITv1_T031964	conserved hypothetical protein
PVITv1_T018985	conserved hypothetical protein
PVITv1_T028311	conserved hypothetical protein
PVITv1_T030634	conserved hypothetical protein
PVITv1_T016325	conserved hypothetical protein
PVITv1_T028310	peroxisome assembly factor, putative
PVITv1_T017657	pre-mRNA-splicing factor 38B, putative
PVITv1_T031963	exosome complex exonuclease RRP44, putative
PVITv1_T017658	ATP-dependent Clp protease proteolytic subunit, putative
PVITv1_T030638	HECT E3 ubiquitin ligase, putative
PVITv1_T030636	dynein heavy chain
PVITv1_T028308	conserved hypothetical protein
PVITv1_T028307	conserved hypothetical protein
PVITv1_T030639	cell division cycle protein 20
PVITv1_T028306	hypothetical protein
PVITv1_T018993	conserved hypothetical protein
PVITv1_T028305	crinkler (CRN) family protein, putative
PVITv1_T016331	tubulin-tyrosine ligase family
PVITv1_T028303	conserved hypothetical protein
PVITv1_T028302	diacylglycerol O-acyltransferase, putative
PVITv1_T004334	conserved hypothetical protein
PVITv1_T004333	conserved hypothetical protein
PVITv1_T003002	conserved hypothetical protein
PVITv1_T029634	DEAD/DEAH box RNA helicase, putative
PVITv1_T006995	conserved hypothetical protein
PVITv1_T003005	hsp70-like protein
PVITv1_T029635	conserved hypothetical protein
PVITv1_T029637	Crinkler (CRN) family protein, pseudogene
PVITv1_T004339	protein kinase
PVITv1_T005662	conserved hypothetical protein
PVITv1_T031950	protein kinase, putative
PVITv1_T029652	conserved hypothetical protein
PVITv1_T006991	myosin-like protein
PVITv1_T029653	ubiquitin family protein, putative
PVITv1_T006992	iron-sulfur cluster scaffold protein Nfu-like protein
PVITv1_T003000	sporangia induced dynein heavy chain
PVITv1_T016334	conserved hypothetical protein
PVITv1_T018997	dynein heavy chain
PVITv1_T028323	phosphoribosylformylglycinamidine synthase
PVITv1_T016335	conserved hypothetical protein
PVITv1_T028322	conserved hypothetical protein
PVITv1_T015004	conserved hypothetical protein
PVITv1_T018999	conserved hypothetical protein
PVITv1_T028320	conserved hypothetical protein
PVITv1_T015006	valyl-tRNA synthetase
PVITv1_T015007	conserved hypothetical protein
PVITv1_T031958	elongation factor 1-gamma, putative
PVITv1_T015009	conserved hypothetical protein
PVITv1_T030624	conserved hypothetical protein
PVITv1_T031956	elicitin-like protein
PVITv1_T016340	pre-mRNA-splicing factor 38A, putative
PVITv1_T017670	hypothetical protein
PVITv1_T016341	prefoldin subunit 3, putative
PVITv1_T017673	conserved hypothetical protein
PVITv1_T017672	conserved hypothetical protein
PVITv1_T016343	hypothetical protein
PVITv1_T017675	protein kinase, putative
PVITv1_T004323	conserved hypothetical protein
PVITv1_T005655	carbohydrate-binding protein, putative
PVITv1_T029644	conserved hypothetical protein
PVITv1_T004322	eukaryotic translation initiation factor 6
PVITv1_T006987	conserved hypothetical protein
PVITv1_T029645	cell division cycle protein 48
PVITv1_T004324	myosin-like protein
PVITv1_T029647	conserved hypothetical protein
PVITv1_T029648	dynein heavy chain
PVITv1_T016309	conserved hypothetical protein
PVITv1_T003030	hypothetical protein
PVITv1_T004360	conserved hypothetical protein
PVITv1_T004363	ferric reductase, putative
PVITv1_T003032	SNARE associated Golgi protein, putative
PVITv1_T003034	50S ribosomal protein L15
PVITv1_T004364	conserved hypothetical protein
PVITv1_T016301	conserved hypothetical protein
PVITv1_T018964	conserved hypothetical protein
PVITv1_T017633	conserved hypothetical protein
PVITv1_T030611	conserved hypothetical protein
PVITv1_T031943	P-type ATPase (P-ATPase) Superfamily
PVITv1_T017632	conserved hypothetical protein
PVITv1_T017635	conserved hypothetical protein
PVITv1_T016304	conserved hypothetical protein
PVITv1_T018965	glucosylceramidase, putative
PVITv1_T031941	protoporphyrinogen oxidase, putative
PVITv1_T017634	conserved hypothetical protein
PVITv1_T030610	xanthine dehydrogenase, putative
PVITv1_T016305	conserved hypothetical protein
PVITv1_T018967	conserved hypothetical protein
PVITv1_T016307	hypothetical protein
PVITv1_T031944	ankyrin-like protein
PVITv1_T017639	glutamyl-tRNA(Gln) amidotransferase subunit, putative
PVITv1_T016308	conserved hypothetical protein
PVITv1_T017638	tRNA (guanine-N(1)-)-methyltransferase, putative
PVITv1_T030614	conserved hypothetical protein
PVITv1_T029619	hypothetical protein
PVITv1_T031948	cysteinyl-tRNA synthetase, putative
PVITv1_T030618	protein kinase
PVITv1_T018970	myotubularin-like protein
PVITv1_T016310	conserved hypothetical protein
PVITv1_T018972	acyltransferase family
PVITv1_T017641	conserved hypothetical protein
PVITv1_T004356	metalloprotease family M76, putative
PVITv1_T005688	conserved hypothetical protein
PVITv1_T005689	conserved hypothetical protein
PVITv1_T004358	conserved hypothetical protein
PVITv1_T029613	copine-like protein, putative
PVITv1_T005687	copper-transporting ATPase, putative
PVITv1_T004359	V-type proton ATPase subunit H, putative
PVITv1_T029616	sister chromatid cohesion protein PDS5
PVITv1_T029617	conserved hypothetical protein
PVITv1_T003020	conserved hypothetical protein
PVITv1_T029630	integrator complex subunit, putative
PVITv1_T004354	conserved hypothetical protein
PVITv1_T016313	eukaryotic translation initiation factor 3 subunit, putative
PVITv1_T028300	conserved hypothetical protein
PVITv1_T018977	conserved hypothetical protein
PVITv1_T031930	conserved hypothetical protein
PVITv1_T017647	conserved hypothetical protein
PVITv1_T031934	conserved hypothetical protein
PVITv1_T030608	cysteine protease family C54, putative
PVITv1_T018980	peptidase, putative
PVITv1_T031938	phosphoenolpyruvate carboxykinase
PVITv1_T018982	conserved hypothetical protein
PVITv1_T016321	conserved hypothetical protein
PVITv1_T018983	conserved hypothetical protein
PVITv1_T004345	phosphatidylserine synthase, putative
PVITv1_T003014	conserved hypothetical protein
PVITv1_T029622	conserved hypothetical protein
PVITv1_T004344	hypothetical protein
PVITv1_T004347	mitogen-activated protein kinase kinase kinase, putative
PVITv1_T029624	glutamate carboxypeptidase, putative
PVITv1_T004346	conserved hypothetical protein
PVITv1_T003015	cytochrome b5
PVITv1_T003018	conserved hypothetical protein
PVITv1_T005679	conserved hypothetical protein
PVITv1_T003019	conserved hypothetical protein
PVITv1_T029629	conserved hypothetical protein
PVITv1_T017619	O-methyltransferase, putative
PVITv1_T017618	conserved hypothetical protein
PVITv1_T005630	conserved hypothetical protein
PVITv1_T031920	conserved hypothetical protein
PVITv1_T018941	tRNA nucleotidyltransferase, putative
PVITv1_T031921	conserved hypothetical protein
PVITv1_T017613	conserved hypothetical protein
[truncated: 12,321 more rows]

## Sheet: PVITICOLA_KEGG_ORTHO_ANNOT
P. viticola Protein ID	KAAS param.	K number
PVITv1_T003957	KAAS_BBH	K18758
PVITv1_T030079	KAAS_BBH	K18749
PVITv1_T008469	KAAS_SBH	K18749
PVITv1_T030800	KAAS_BBH	K18735
PVITv1_T035592	KAAS_BBH	K18727
PVITv1_T025588	KAAS_BBH	K18726
PVITv1_T027362	KAAS_BBH	K18723
PVITv1_T023634	KAAS_BBH	K18703
PVITv1_T027053	KAAS_BBH	K18696
PVITv1_T036304	KAAS_BBH	K18693
PVITv1_T003302	KAAS_BBH	K18674
PVITv1_T027566	KAAS_BBH	K18669
PVITv1_T006762	KAAS_BBH	K18663
PVITv1_T037928	KAAS_BBH	K18655
PVITv1_T035282	KAAS_SBH	K18655
PVITv1_T030510	KAAS_BBH	K18643
PVITv1_T016938	KAAS_BBH	K18633
PVITv1_T006770	KAAS_BBH	K18624
PVITv1_T037921	KAAS_SBH	K18598
PVITv1_T015283	KAAS_BBH	K18598
PVITv1_T004161	KAAS_BBH	K18598
PVITv1_T011461	KAAS_SBH	K18597
PVITv1_T001423	KAAS_BBH	K18595
PVITv1_T036418	KAAS_BBH	K18588
PVITv1_T008042	KAAS_BBH	K18587
PVITv1_T014934	KAAS_BBH	K18586
PVITv1_T006567	KAAS_SBH	K18584
PVITv1_T006568	KAAS_BBH	K18584
PVITv1_T001084	KAAS_BBH	K18576
PVITv1_T028640	KAAS_BBH	K18550
PVITv1_T018310	KAAS_BBH	K18533
PVITv1_T018036	KAAS_BBH	K18532
PVITv1_T005229	KAAS_BBH	K18477
PVITv1_T010104	KAAS_BBH	K18469
PVITv1_T024820	KAAS_SBH	K18469
PVITv1_T023982	KAAS_BBH	K18468
PVITv1_T006809	KAAS_BBH	K18467
PVITv1_T019726	KAAS_BBH	K18467
PVITv1_T009766	KAAS_SBH	K18466
PVITv1_T009767	KAAS_BBH	K18466
PVITv1_T027722	KAAS_BBH	K18465
PVITv1_T005032	KAAS_BBH	K18464
PVITv1_T017795	KAAS_BBH	K18463
PVITv1_T034039	KAAS_BBH	K18462
PVITv1_T023680	KAAS_BBH	K18461
PVITv1_T030415	KAAS_BBH	K18460
PVITv1_T031224	KAAS_SBH	K18443
PVITv1_T007798	KAAS_BBH	K18443
PVITv1_T027193	KAAS_BBH	K18443
PVITv1_T037804	KAAS_SBH	K18443
PVITv1_T026773	KAAS_SBH	K18443
PVITv1_T021368	KAAS_SBH	K18442
PVITv1_T036458	KAAS_BBH	K18442
PVITv1_T020925	KAAS_BBH	K18442
PVITv1_T036660	KAAS_SBH	K18442
PVITv1_T021157	KAAS_BBH	K18423
PVITv1_T008577	KAAS_BBH	K18423
PVITv1_T009686	KAAS_BBH	K18408
PVITv1_T021231	KAAS_BBH	K18342
PVITv1_T021568	KAAS_BBH	K18328
PVITv1_T007730	KAAS_BBH	K18327
PVITv1_T034967	KAAS_BBH	K18272
PVITv1_T027841	KAAS_BBH	K18270
PVITv1_T004165	KAAS_BBH	K18213
PVITv1_T022531	KAAS_BBH	K18208
PVITv1_T026146	KAAS_BBH	K18204
PVITv1_T026147	KAAS_SBH	K18204
PVITv1_T001414	KAAS_BBH	K18192
PVITv1_T025328	KAAS_BBH	K18183
PVITv1_T011280	KAAS_BBH	K18180
PVITv1_T037635	KAAS_BBH	K18170
PVITv1_T004123	KAAS_BBH	K18166
PVITv1_T025739	KAAS_BBH	K18164
PVITv1_T025740	KAAS_BBH	K18164
PVITv1_T015920	KAAS_BBH	K18163
PVITv1_T023385	KAAS_BBH	K18162
PVITv1_T020167	KAAS_BBH	K18159
PVITv1_T015046	KAAS_BBH	K18158
PVITv1_T029159	KAAS_BBH	K18156
PVITv1_T029176	KAAS_BBH	K18134
PVITv1_T029177	KAAS_BBH	K18134
PVITv1_T028656	KAAS_BBH	K18121
PVITv1_T022242	KAAS_SBH	K18082
PVITv1_T010832	KAAS_SBH	K18081
PVITv1_T020107	KAAS_BBH	K18081
PVITv1_T021004	KAAS_SBH	K18081
PVITv1_T021005	KAAS_BBH	K18081
PVITv1_T003757	KAAS_BBH	K18081
PVITv1_T018600	KAAS_BBH	K18081
PVITv1_T036222	KAAS_SBH	K18081
PVITv1_T028023.1	KAAS_SBH	K18081
PVITv1_T027491	KAAS_BBH	K18081
PVITv1_T013297	KAAS_SBH	K18081
PVITv1_T019725	KAAS_BBH	K18078
PVITv1_T001395	KAAS_BBH	K18065
PVITv1_T018240	KAAS_SBH	K18061
PVITv1_T021676	KAAS_BBH	K18059
PVITv1_T004952	KAAS_BBH	K18046
PVITv1_T020018	KAAS_BBH	K18045
PVITv1_T032498	KAAS_BBH	K18045
PVITv1_T020786	KAAS_BBH	K18045
PVITv1_T013670	KAAS_BBH	K18043
PVITv1_T004882	KAAS_BBH	K18041
PVITv1_T019532	KAAS_BBH	K17987
PVITv1_T019546	KAAS_BBH	K17987
PVITv1_T011114	KAAS_BBH	K17986
PVITv1_T013180	KAAS_BBH	K17985
PVITv1_T000933	KAAS_BBH	K17973
PVITv1_T037112	KAAS_BBH	K17973
PVITv1_T013316	KAAS_SBH	K17972
PVITv1_T030788	KAAS_BBH	K17972
PVITv1_T017939	KAAS_BBH	K17966
PVITv1_T017803	KAAS_BBH	K17964
PVITv1_T039032	KAAS_BBH	K17943
PVITv1_T020490	KAAS_BBH	K17922
PVITv1_T020491	KAAS_BBH	K17922
PVITv1_T015661	KAAS_BBH	K17917
PVITv1_T016730	KAAS_BBH	K17908
PVITv1_T027759	KAAS_BBH	K17907
PVITv1_T006269	KAAS_BBH	K17906
PVITv1_T013150	KAAS_BBH	K17900
PVITv1_T026407	KAAS_BBH	K17900
PVITv1_T021097	KAAS_BBH	K17893
PVITv1_T021098	KAAS_BBH	K17893
PVITv1_T005023	KAAS_BBH	K17890
PVITv1_T015358	KAAS_BBH	K17888
PVITv1_T032587	KAAS_BBH	K17878
PVITv1_T006784	KAAS_BBH	K17871
PVITv1_T037694	KAAS_BBH	K17868
PVITv1_T015594	KAAS_BBH	K17867
PVITv1_T016936	KAAS_BBH	K17866
PVITv1_T037065	KAAS_BBH	K17866
PVITv1_T034886	KAAS_SBH	K17866
PVITv1_T039026	KAAS_BBH	K17839
PVITv1_T022333	KAAS_BBH	K17822
PVITv1_T026990	KAAS_BBH	K17822
PVITv1_T017690	KAAS_BBH	K17808
PVITv1_T012671	KAAS_BBH	K17807
PVITv1_T022125	KAAS_BBH	K17805
PVITv1_T038296	KAAS_BBH	K17804
PVITv1_T031934	KAAS_BBH	K17803
PVITv1_T022509	KAAS_BBH	K17800
PVITv1_T013720	KAAS_BBH	K17797
PVITv1_T011914	KAAS_BBH	K17796
PVITv1_T032854	KAAS_BBH	K17795
PVITv1_T016684	KAAS_BBH	K17794
PVITv1_T009130	KAAS_BBH	K17790
PVITv1_T014674	KAAS_BBH	K17785
PVITv1_T018000	KAAS_BBH	K17783
PVITv1_T022382	KAAS_BBH	K17782
PVITv1_T035206	KAAS_BBH	K17781
PVITv1_T022483	KAAS_BBH	K17780
PVITv1_T036369	KAAS_BBH	K17776
PVITv1_T002127	KAAS_BBH	K17768
PVITv1_T024497	KAAS_BBH	K17768
PVITv1_T000800	KAAS_BBH	K17766
PVITv1_T001274	KAAS_SBH	K17766
PVITv1_T022265	KAAS_BBH	K17757
PVITv1_T022266	KAAS_SBH	K17757
PVITv1_T007250	KAAS_SBH	K17732
PVITv1_T032776	KAAS_BBH	K17732
PVITv1_T029778	KAAS_SBH	K17710
PVITv1_T014069	KAAS_BBH	K17710
PVITv1_T018347	KAAS_SBH	K17710
PVITv1_T003227	KAAS_BBH	K17710
PVITv1_T014165	KAAS_BBH	K17686
PVITv1_T005687	KAAS_SBH	K17686
PVITv1_T025305	KAAS_BBH	K17686
PVITv1_T004086	KAAS_BBH	K17686
PVITv1_T031943	KAAS_SBH	K17686
PVITv1_T023889	KAAS_SBH	K17681
PVITv1_T038287	KAAS_BBH	K17681
PVITv1_T002385	KAAS_BBH	K17680
PVITv1_T027929	KAAS_BBH	K17679
PVITv1_T002638	KAAS_BBH	K17679
PVITv1_T024168	KAAS_SBH	K17675
PVITv1_T032516	KAAS_BBH	K17675
PVITv1_T006188	KAAS_SBH	K17675
PVITv1_T028050	KAAS_BBH	K17637
PVITv1_T038976	KAAS_BBH	K17623
PVITv1_T038977	KAAS_SBH	K17623
PVITv1_T034488	KAAS_BBH	K17619
PVITv1_T001285	KAAS_BBH	K17618
PVITv1_T002481	KAAS_BBH	K17616
PVITv1_T019340	KAAS_BBH	K17615
PVITv1_T015641	KAAS_BBH	K17609
PVITv1_T009344	KAAS_BBH	K17609
PVITv1_T002140	KAAS_SBH	K17609
PVITv1_T034284	KAAS_BBH	K17609
PVITv1_T009184	KAAS_BBH	K17608
PVITv1_T022817	KAAS_BBH	K17605
PVITv1_T038888	KAAS_BBH	K17601
PVITv1_T025888	KAAS_SBH	K17601
PVITv1_T022326	KAAS_BBH	K17592
PVITv1_T022452	KAAS_BBH	K17592
PVITv1_T003451	KAAS_SBH	K17592
PVITv1_T012377	KAAS_BBH	K17592
PVITv1_T019548	KAAS_BBH	K17586
PVITv1_T033803	KAAS_BBH	K17584
PVITv1_T012380	KAAS_BBH	K17583
PVITv1_T031020	KAAS_BBH	K17580
PVITv1_T015533	KAAS_BBH	K17579
PVITv1_T004834	KAAS_BBH	K17570
PVITv1_T024637	KAAS_BBH	K17570
PVITv1_T020698	KAAS_BBH	K17553
PVITv1_T036591	KAAS_SBH	K17550
PVITv1_T029185	KAAS_SBH	K17550
PVITv1_T037846	KAAS_BBH	K17550
PVITv1_T012391	KAAS_SBH	K17550
PVITv1_T013927	KAAS_SBH	K17550
PVITv1_T020248	KAAS_BBH	K17550
PVITv1_T015831	KAAS_SBH	K17550
PVITv1_T003653	KAAS_BBH	K17550
PVITv1_T013005	KAAS_BBH	K17550
PVITv1_T009535	KAAS_SBH	K17545
PVITv1_T006500	KAAS_SBH	K17545
PVITv1_T014921	KAAS_BBH	K17543
PVITv1_T025957	KAAS_BBH	K17541
PVITv1_T010142	KAAS_SBH	K17535
PVITv1_T021270	KAAS_SBH	K17535
PVITv1_T027214	KAAS_SBH	K17535
PVITv1_T027217	KAAS_SBH	K17535
PVITv1_T010860	KAAS_SBH	K17535
PVITv1_T028230	KAAS_SBH	K17535
PVITv1_T010486	KAAS_SBH	K17535
PVITv1_T020870	KAAS_SBH	K17535
PVITv1_T008697	KAAS_BBH	K17525
PVITv1_T020640	KAAS_BBH	K17506
PVITv1_T017973	KAAS_BBH	K17506
PVITv1_T034204	KAAS_BBH	K17500
PVITv1_T012927	KAAS_BBH	K17498
PVITv1_T019937	KAAS_BBH	K17497
PVITv1_T004872	KAAS_BBH	K17496
PVITv1_T003382	KAAS_BBH	K17493
PVITv1_T023309	KAAS_BBH	K17491
PVITv1_T014753	KAAS_BBH	K17491
PVITv1_T002200	KAAS_BBH	K17459
PVITv1_T027901	KAAS_BBH	K17428
PVITv1_T018569	KAAS_BBH	K17427
PVITv1_T004159	KAAS_BBH	K17424
PVITv1_T023847	KAAS_BBH	K17422
PVITv1_T001522	KAAS_BBH	K17408
PVITv1_T025602	KAAS_SBH	K17339
PVITv1_T033284	KAAS_BBH	K17339
PVITv1_T001790	KAAS_SBH	K17339
PVITv1_T001467	KAAS_SBH	K17339
PVITv1_T035762	KAAS_BBH	K17338
PVITv1_T010933	KAAS_BBH	K17338
PVITv1_T026760	KAAS_BBH	K17302
PVITv1_T018287	KAAS_BBH	K17301
PVITv1_T006783	KAAS_BBH	K17292
PVITv1_T001862	KAAS_BBH	K17290
PVITv1_T036397	KAAS_BBH	K17279
PVITv1_T027345	KAAS_BBH	K17279
PVITv1_T022085	KAAS_BBH	K17276
PVITv1_T017013	KAAS_BBH	K17267
PVITv1_T010414	KAAS_BBH	K17267
PVITv1_T020858	KAAS_BBH	K17263
PVITv1_T017594	KAAS_BBH	K17262
PVITv1_T034072	KAAS_SBH	K17262
PVITv1_T013529	KAAS_BBH	K17261
PVITv1_T005246	KAAS_BBH	K17261
PVITv1_T038452	KAAS_BBH	K17260
PVITv1_T010418	KAAS_SBH	K17095
PVITv1_T016266	KAAS_BBH	K17095
PVITv1_T027219	KAAS_BBH	K17087
PVITv1_T038269	KAAS_BBH	K17086
PVITv1_T016683	KAAS_BBH	K17081
PVITv1_T032722	KAAS_BBH	K17080
PVITv1_T028992	KAAS_BBH	K17065
PVITv1_T030883	KAAS_BBH	K16931
PVITv1_T034731	KAAS_SBH	K16931
PVITv1_T017012	KAAS_SBH	K16914
PVITv1_T022938	KAAS_BBH	K16914
PVITv1_T034836	KAAS_BBH	K16912
PVITv1_T018673	KAAS_BBH	K16911
PVITv1_T006807	KAAS_SBH	K16911
PVITv1_T004041	KAAS_SBH	K16911
PVITv1_T011531	KAAS_BBH	K16904
PVITv1_T009639	KAAS_BBH	K16860
PVITv1_T018862	KAAS_BBH	K16833
PVITv1_T009824	KAAS_BBH	K16810
PVITv1_T004319	KAAS_BBH	K16809
PVITv1_T025022	KAAS_BBH	K16803
PVITv1_T022416	KAAS_BBH	K16803
PVITv1_T022729	KAAS_BBH	K16794
PVITv1_T009078	KAAS_BBH	K16781
PVITv1_T037803	KAAS_BBH	K16780
PVITv1_T012340	KAAS_BBH	K16770
PVITv1_T038083	KAAS_BBH	K16761
PVITv1_T038480	KAAS_BBH	K16757
PVITv1_T016068	KAAS_BBH	K16754
PVITv1_T032267	KAAS_BBH	K16749
PVITv1_T006522	KAAS_SBH	K16749
PVITv1_T021961	KAAS_SBH	K16748
PVITv1_T019169	KAAS_BBH	K16748
PVITv1_T001746	KAAS_BBH	K16748
PVITv1_T001397	KAAS_BBH	K16747
PVITv1_T010459	KAAS_SBH	K16746
PVITv1_T015569	KAAS_SBH	K16746
PVITv1_T003984	KAAS_BBH	K16746
PVITv1_T021273	KAAS_BBH	K16745
PVITv1_T018653	KAAS_BBH	K16743
PVITv1_T002988	KAAS_BBH	K16742
PVITv1_T009809	KAAS_BBH	K16740
PVITv1_T020832	KAAS_SBH	K16726
PVITv1_T016585	KAAS_SBH	K16726
PVITv1_T014038	KAAS_BBH	K16724
PVITv1_T029132	KAAS_SBH	K16675
PVITv1_T015037	KAAS_BBH	K16671
PVITv1_T024685	KAAS_SBH	K16671
PVITv1_T015561	KAAS_BBH	K16669
PVITv1_T015562	KAAS_SBH	K16669
PVITv1_T025751	KAAS_BBH	K16610
PVITv1_T018701	KAAS_BBH	K16609
PVITv1_T026119	KAAS_BBH	K16608
PVITv1_T007089	KAAS_SBH	K16606
PVITv1_T027574	KAAS_BBH	K16606
PVITv1_T022803	KAAS_SBH	K16603
PVITv1_T016331	KAAS_BBH	K16603
PVITv1_T038941	KAAS_SBH	K16603
PVITv1_T024973	KAAS_BBH	K16601
PVITv1_T015819	KAAS_SBH	K16599
PVITv1_T002031	KAAS_SBH	K16599
PVITv1_T031358	KAAS_SBH	K16599
PVITv1_T012211	KAAS_BBH	K16582
PVITv1_T027848	KAAS_BBH	K16578
PVITv1_T006388	KAAS_BBH	K16576
PVITv1_T006339	KAAS_SBH	K16575
PVITv1_T022458	KAAS_SBH	K16575
PVITv1_T010982	KAAS_BBH	K16572
PVITv1_T006676	KAAS_BBH	K16571
PVITv1_T017236	KAAS_BBH	K16571
PVITv1_T012869	KAAS_BBH	K16570
PVITv1_T021288	KAAS_BBH	K16569
PVITv1_T026836	KAAS_BBH	K16550
PVITv1_T007859	KAAS_BBH	K16547
PVITv1_T002440	KAAS_BBH	K16545
PVITv1_T008808	KAAS_BBH	K16540
PVITv1_T029421	KAAS_BBH	K16538
PVITv1_T012808	KAAS_BBH	K16536
PVITv1_T003786	KAAS_BBH	K16536
PVITv1_T027093	KAAS_BBH	K16535
PVITv1_T019892	KAAS_BBH	K16531
PVITv1_T000574	KAAS_SBH	K16510
PVITv1_T018870	KAAS_BBH	K16487
PVITv1_T024432	KAAS_BBH	K16482
PVITv1_T019824	KAAS_BBH	K16480
PVITv1_T038443	KAAS_BBH	K16478
PVITv1_T038445	KAAS_BBH	K16478
PVITv1_T017877	KAAS_BBH	K16474
PVITv1_T031534	KAAS_BBH	K16473
PVITv1_T014755	KAAS_BBH	K16473
PVITv1_T024453	KAAS_BBH	K16466
PVITv1_T030513	KAAS_SBH	K16466
PVITv1_T016732	KAAS_SBH	K16465
PVITv1_T029236	KAAS_SBH	K16465
PVITv1_T006384	KAAS_SBH	K16465
PVITv1_T013899	KAAS_BBH	K16465
PVITv1_T005357	KAAS_BBH	K16462
PVITv1_T014111	KAAS_BBH	K16458
PVITv1_T027790	KAAS_BBH	K16457
PVITv1_T031338	KAAS_BBH	K16455
PVITv1_T028964	KAAS_BBH	K16368
PVITv1_T020632	KAAS_BBH	K16365
PVITv1_T021387	KAAS_BBH	K16329
PVITv1_T019345	KAAS_BBH	K16302
PVITv1_T006525	KAAS_BBH	K16302
PVITv1_T013855	KAAS_BBH	K16297
PVITv1_T008238	KAAS_BBH	K16284
PVITv1_T005564	KAAS_SBH	K16280
PVITv1_T014486	KAAS_BBH	K16280
PVITv1_T037680	KAAS_SBH	K16280
PVITv1_T029613	KAAS_SBH	K16280
PVITv1_T033916	KAAS_SBH	K16280
PVITv1_T034151	KAAS_SBH	K16280
PVITv1_T005652	KAAS_BBH	K16279
PVITv1_T015009	KAAS_BBH	K16276
PVITv1_T009227	KAAS_BBH	K16262
PVITv1_T021854	KAAS_BBH	K16261
PVITv1_T024349	KAAS_SBH	K16219
PVITv1_T036741	KAAS_BBH	K16219
PVITv1_T015880	KAAS_BBH	K16196
PVITv1_T017924	KAAS_BBH	K16194
PVITv1_T037882	KAAS_SBH	K16186
PVITv1_T024130	KAAS_BBH	K16186
PVITv1_T011007	KAAS_SBH	K16186
PVITv1_T023338	KAAS_BBH	K16185
PVITv1_T016527	KAAS_SBH	K16175
PVITv1_T011336	KAAS_BBH	K16175
PVITv1_T030258	KAAS_SBH	K16175
PVITv1_T010913	KAAS_SBH	K16175
PVITv1_T031699	KAAS_SBH	K16075
PVITv1_T020994	KAAS_BBH	K16075
PVITv1_T020995	KAAS_BBH	K16075
PVITv1_T035526	KAAS_BBH	K16066
PVITv1_T018084	KAAS_BBH	K16056
PVITv1_T018086	KAAS_SBH	K16056
PVITv1_T006103	KAAS_SBH	K16055
PVITv1_T037305	KAAS_BBH	K16055
PVITv1_T012962	KAAS_BBH	K16055
PVITv1_T029730	KAAS_SBH	K16055
PVITv1_T000333	KAAS_BBH	K16055
PVITv1_T027442	KAAS_BBH	K16055
PVITv1_T008689	KAAS_BBH	K16055
PVITv1_T006102	KAAS_SBH	K16055
PVITv1_T002277	KAAS_BBH	K16054
PVITv1_T003335	KAAS_BBH	K15980
PVITv1_T025540	KAAS_BBH	K15979
PVITv1_T009208	KAAS_SBH	K15920
PVITv1_T002626	KAAS_BBH	K15920
PVITv1_T028435	KAAS_BBH	K15918
PVITv1_T038423	KAAS_SBH	K15909
PVITv1_T002813	KAAS_BBH	K15902
PVITv1_T036693	KAAS_BBH	K15900
PVITv1_T031160	KAAS_BBH	K15889
PVITv1_T014133	KAAS_SBH	K15889
PVITv1_T014569	KAAS_BBH	K15865
PVITv1_T014570	KAAS_BBH	K15865
PVITv1_T002820	KAAS_SBH	K15849
PVITv1_T026048	KAAS_BBH	K15791
PVITv1_T014391	KAAS_BBH	K15789
PVITv1_T033378	KAAS_BBH	K15789
PVITv1_T010713	KAAS_SBH	K15789
PVITv1_T026007	KAAS_BBH	K15777
PVITv1_T021282	KAAS_BBH	K15734
PVITv1_T035199	KAAS_BBH	K15732
PVITv1_T022567	KAAS_SBH	K15731
PVITv1_T022566	KAAS_BBH	K15731
PVITv1_T035830	KAAS_BBH	K15731
PVITv1_T007172	KAAS_SBH	K15731
PVITv1_T029470	KAAS_BBH	K15728
PVITv1_T009589	KAAS_BBH	K15716
PVITv1_T023718	KAAS_BBH	K15692
PVITv1_T027367	KAAS_BBH	K15691
PVITv1_T019502	KAAS_BBH	K15687
PVITv1_T020464	KAAS_BBH	K15637
PVITv1_T012198	KAAS_SBH	K15637
PVITv1_T009497	KAAS_SBH	K15637
PVITv1_T027519	KAAS_BBH	K15631
PVITv1_T016925	KAAS_BBH	K15631
PVITv1_T019884	KAAS_BBH	K15627
PVITv1_T025318	KAAS_SBH	K15588
PVITv1_T007570	KAAS_BBH	K15559
PVITv1_T018793	KAAS_BBH	K15544
PVITv1_T031765	KAAS_SBH	K15544
PVITv1_T014465	KAAS_BBH	K15544
PVITv1_T012129	KAAS_BBH	K15542
PVITv1_T021538	KAAS_BBH	K15507
PVITv1_T005836	KAAS_SBH	K15505
PVITv1_T019034	KAAS_SBH	K15503
PVITv1_T023517	KAAS_BBH	K15501
PVITv1_T000608	KAAS_SBH	K15498
PVITv1_T013636	KAAS_BBH	K15498
PVITv1_T013413	KAAS_BBH	K15456
PVITv1_T011269	KAAS_BBH	K15455
PVITv1_T033106	KAAS_SBH	K15454
PVITv1_T029340	KAAS_BBH	K15454
PVITv1_T029408	KAAS_BBH	K15452
PVITv1_T028357	KAAS_SBH	K15451
PVITv1_T004672	KAAS_BBH	K15451
PVITv1_T022096	KAAS_BBH	K15451
PVITv1_T017405	KAAS_BBH	K15450
PVITv1_T003037	KAAS_BBH	K15449
PVITv1_T017539	KAAS_BBH	K15448
PVITv1_T020168	KAAS_BBH	K15448
PVITv1_T036657	KAAS_SBH	K15448
PVITv1_T024882	KAAS_BBH	K15446
PVITv1_T036340	KAAS_BBH	K15445
PVITv1_T038230	KAAS_BBH	K15442
PVITv1_T036475	KAAS_BBH	K15441
PVITv1_T035639	KAAS_BBH	K15440
PVITv1_T005193	KAAS_BBH	K15437
PVITv1_T033003	KAAS_SBH	K15436
PVITv1_T005740	KAAS_BBH	K15436
PVITv1_T006010	KAAS_BBH	K15429
PVITv1_T021066	KAAS_BBH	K15426
PVITv1_T021941	KAAS_BBH	K15424
PVITv1_T004371	KAAS_SBH	K15423
PVITv1_T020633	KAAS_BBH	K15414
PVITv1_T032912	KAAS_SBH	K15402
PVITv1_T001156	KAAS_SBH	K15402
PVITv1_T006577	KAAS_SBH	K15402
PVITv1_T037968	KAAS_SBH	K15402
PVITv1_T010562	KAAS_SBH	K15402
PVITv1_T038844	KAAS_SBH	K15398
PVITv1_T019962	KAAS_SBH	K15398
PVITv1_T021670	KAAS_SBH	K15398
PVITv1_T008474	KAAS_SBH	K15398
PVITv1_T030138	KAAS_SBH	K15398
PVITv1_T021999	KAAS_BBH	K15398
PVITv1_T011677	KAAS_SBH	K15398
PVITv1_T008412	KAAS_SBH	K15398
PVITv1_T025917	KAAS_SBH	K15398
PVITv1_T005639	KAAS_BBH	K15382
PVITv1_T023555	KAAS_BBH	K15382
PVITv1_T008507	KAAS_BBH	K15382
PVITv1_T022594	KAAS_BBH	K15382
PVITv1_T020722	KAAS_BBH	K15378
PVITv1_T014919	KAAS_BBH	K15377
PVITv1_T019492	KAAS_BBH	K15377
PVITv1_T009831	KAAS_BBH	K15376
PVITv1_T020384	KAAS_BBH	K15371
PVITv1_T007094	KAAS_BBH	K15371
PVITv1_T023836	KAAS_BBH	K15363
PVITv1_T021600	KAAS_BBH	K15362
PVITv1_T000656	KAAS_BBH	K15361
PVITv1_T027300	KAAS_BBH	K15356
PVITv1_T026675	KAAS_BBH	K15340
PVITv1_T005866	KAAS_SBH	K15335
PVITv1_T026325	KAAS_BBH	K15335
PVITv1_T006509	KAAS_BBH	K15333
PVITv1_T021782	KAAS_BBH	K15333
PVITv1_T034385	KAAS_SBH	K15332
PVITv1_T023757	KAAS_BBH	K15332
PVITv1_T006157	KAAS_SBH	K15332
PVITv1_T012880	KAAS_BBH	K15308
PVITv1_T037218	KAAS_SBH	K15308
PVITv1_T024684	KAAS_BBH	K15306
PVITv1_T019270	KAAS_SBH	K15305
PVITv1_T014424	KAAS_BBH	K15305
PVITv1_T038880	KAAS_BBH	K15305
PVITv1_T026394	KAAS_BBH	K15296
PVITv1_T036985	KAAS_BBH	K15292
PVITv1_T029037	KAAS_BBH	K15289
PVITv1_T009633	KAAS_BBH	K15283
PVITv1_T002054	KAAS_BBH	K15280
PVITv1_T009771	KAAS_BBH	K15275
PVITv1_T029451	KAAS_BBH	K15275
PVITv1_T015917	KAAS_BBH	K15272
PVITv1_T012588	KAAS_BBH	K15272
PVITv1_T028471	KAAS_BBH	K15272
PVITv1_T035143	KAAS_BBH	K15272
PVITv1_T015475	KAAS_SBH	K15264
PVITv1_T013165	KAAS_BBH	K15264
PVITv1_T034543	KAAS_SBH	K15264
PVITv1_T005125	KAAS_BBH	K15264
PVITv1_T009649	KAAS_BBH	K15262
PVITv1_T017579	KAAS_BBH	K15261
PVITv1_T014920	KAAS_BBH	K15235
PVITv1_T007419	KAAS_BBH	K15223
PVITv1_T007694	KAAS_SBH	K15223
PVITv1_T001923	KAAS_BBH	K15223
PVITv1_T002009	KAAS_BBH	K15216
PVITv1_T016092	KAAS_BBH	K15210
PVITv1_T027842	KAAS_BBH	K15202
PVITv1_T003807	KAAS_BBH	K15201
PVITv1_T020035	KAAS_BBH	K15201
PVITv1_T021966	KAAS_BBH	K15198
PVITv1_T025139	KAAS_BBH	K15196
PVITv1_T004745	KAAS_BBH	K15192
PVITv1_T001709	KAAS_BBH	K15190
PVITv1_T004868	KAAS_BBH	K15188
PVITv1_T002525	KAAS_BBH	K15188
PVITv1_T020369	KAAS_BBH	K15186
PVITv1_T029575	KAAS_BBH	K15181
PVITv1_T032748	KAAS_BBH	K15181
PVITv1_T013760	KAAS_BBH	K15181
PVITv1_T023842	KAAS_BBH	K15178
PVITv1_T028791	KAAS_SBH	K15177
PVITv1_T025597	KAAS_BBH	K15177
PVITv1_T012961	KAAS_BBH	K15176
PVITv1_T002201	KAAS_BBH	K15174
PVITv1_T017853	KAAS_BBH	K15173
PVITv1_T019882	KAAS_BBH	K15172
PVITv1_T018152	KAAS_BBH	K15171
PVITv1_T018153	KAAS_BBH	K15171
PVITv1_T014229	KAAS_BBH	K15170
PVITv1_T018892	KAAS_BBH	K15161
PVITv1_T018955	KAAS_BBH	K15156
PVITv1_T018368	KAAS_BBH	K15148
PVITv1_T022958	KAAS_BBH	K15139
PVITv1_T035420	KAAS_BBH	K15131
PVITv1_T034292	KAAS_BBH	K15121
PVITv1_T001605	KAAS_BBH	K15119
PVITv1_T002386	KAAS_BBH	K15118
PVITv1_T033146	KAAS_BBH	K15117
PVITv1_T022606	KAAS_BBH	K15116
PVITv1_T033487	KAAS_BBH	K15115
PVITv1_T018324	KAAS_BBH	K15113
PVITv1_T006825	KAAS_SBH	K15113
PVITv1_T009823	KAAS_SBH	K15112
PVITv1_T030549	KAAS_BBH	K15112
PVITv1_T017389	KAAS_BBH	K15109
PVITv1_T017443	KAAS_BBH	K15109
PVITv1_T020766	KAAS_BBH	K15109
PVITv1_T018656	KAAS_BBH	K15109
PVITv1_T020588	KAAS_SBH	K15109
PVITv1_T034845	KAAS_BBH	K15108
PVITv1_T014052	KAAS_BBH	K15105
PVITv1_T012517	KAAS_BBH	K15104
PVITv1_T000988	KAAS_SBH	K15104
PVITv1_T006976	KAAS_SBH	K15103
PVITv1_T031053	KAAS_BBH	K15100
PVITv1_T023884	KAAS_BBH	K15100
PVITv1_T002006	KAAS_BBH	K15085
PVITv1_T014900	KAAS_SBH	K15083
PVITv1_T020775	KAAS_BBH	K15083
PVITv1_T014726	KAAS_BBH	K15082
PVITv1_T016025	KAAS_BBH	K15082
PVITv1_T003351	KAAS_BBH	K15078
PVITv1_T015629	KAAS_BBH	K15075
PVITv1_T026351	KAAS_SBH	K15043
PVITv1_T028871	KAAS_BBH	K15040
PVITv1_T033547	KAAS_BBH	K15040
PVITv1_T015894	KAAS_BBH	K15030
PVITv1_T005941	KAAS_BBH	K15029
PVITv1_T035197	KAAS_BBH	K15028
PVITv1_T024097	KAAS_BBH	K15027
PVITv1_T016795	KAAS_BBH	K15026
PVITv1_T038125	KAAS_BBH	K15025
PVITv1_T018029	KAAS_BBH	K15015
PVITv1_T002853	KAAS_SBH	K15015
PVITv1_T008802	KAAS_BBH	K15014
PVITv1_T022961	KAAS_BBH	K15014
PVITv1_T036782	KAAS_BBH	K15013
PVITv1_T009256	KAAS_SBH	K15013
PVITv1_T009117	KAAS_BBH	K15013
PVITv1_T003486	KAAS_SBH	K15013
PVITv1_T013513	KAAS_BBH	K15013
PVITv1_T014470	KAAS_BBH	K15013
PVITv1_T008541	KAAS_SBH	K15013
PVITv1_T021643	KAAS_BBH	K15007
PVITv1_T015944	KAAS_BBH	K14998
PVITv1_T018858	KAAS_SBH	K14997
PVITv1_T014226	KAAS_SBH	K14993
PVITv1_T005885	KAAS_BBH	K14972
PVITv1_T034371	KAAS_BBH	K14965
PVITv1_T023985	KAAS_SBH	K14963
PVITv1_T017302	KAAS_BBH	K14963
PVITv1_T004763	KAAS_BBH	K14962
PVITv1_T027920	KAAS_BBH	K14961
PVITv1_T008201	KAAS_BBH	K14960
PVITv1_T024440	KAAS_SBH	K14951
PVITv1_T011286	KAAS_SBH	K14951
PVITv1_T021726	KAAS_SBH	K14951
PVITv1_T034883	KAAS_SBH	K14951
PVITv1_T031751	KAAS_SBH	K14951
PVITv1_T004718	KAAS_BBH	K14951
PVITv1_T008322	KAAS_BBH	K14951
PVITv1_T015044	KAAS_BBH	K14951
PVITv1_T011725	KAAS_BBH	K14950
PVITv1_T022549	KAAS_BBH	K14950
PVITv1_T001948	KAAS_SBH	K14950
PVITv1_T001456	KAAS_BBH	K14948
PVITv1_T030992	KAAS_SBH	K14944
PVITv1_T036473	KAAS_BBH	K14864
PVITv1_T022280	KAAS_BBH	K14864
PVITv1_T026419	KAAS_SBH	K14864
PVITv1_T037927	KAAS_BBH	K14863
PVITv1_T035487	KAAS_BBH	K14859
PVITv1_T011674	KAAS_BBH	K14859
PVITv1_T026905	KAAS_BBH	K14857
PVITv1_T017710	KAAS_SBH	K14857
PVITv1_T036702	KAAS_BBH	K14856
PVITv1_T036809	KAAS_SBH	K14855
PVITv1_T016386	KAAS_SBH	K14855
PVITv1_T030639	KAAS_BBH	K14855
PVITv1_T006342	KAAS_BBH	K14855
PVITv1_T013507	KAAS_BBH	K14852
PVITv1_T034611	KAAS_SBH	K14850
PVITv1_T004546	KAAS_SBH	K14850
PVITv1_T016766	KAAS_BBH	K14850
PVITv1_T034750	KAAS_BBH	K14849
PVITv1_T003292	KAAS_BBH	K14848
PVITv1_T005591	KAAS_BBH	K14847
PVITv1_T007129	KAAS_BBH	K14847
PVITv1_T004840	KAAS_BBH	K14846
PVITv1_T002706	KAAS_BBH	K14844
PVITv1_T029719	KAAS_BBH	K14843
PVITv1_T038355	KAAS_BBH	K14842
PVITv1_T023756	KAAS_BBH	K14841
PVITv1_T007548	KAAS_SBH	K14840
PVITv1_T034184	KAAS_BBH	K14838
PVITv1_T022089	KAAS_BBH	K14837
PVITv1_T037097	KAAS_BBH	K14835
PVITv1_T015715	KAAS_BBH	K14835
PVITv1_T037235	KAAS_BBH	K14834
PVITv1_T012084	KAAS_BBH	K14833
PVITv1_T014800	KAAS_SBH	K14832
PVITv1_T004031	KAAS_BBH	K14832
PVITv1_T006164	KAAS_SBH	K14832
PVITv1_T027051	KAAS_BBH	K14830
PVITv1_T029143	KAAS_BBH	K14829
PVITv1_T011717	KAAS_BBH	K14829
PVITv1_T005569	KAAS_BBH	K14829
PVITv1_T027155	KAAS_BBH	K14827
PVITv1_T017203	KAAS_BBH	K14826
PVITv1_T017381	KAAS_BBH	K14824
PVITv1_T020289	KAAS_BBH	K14823
PVITv1_T036258	KAAS_BBH	K14821
PVITv1_T022931	KAAS_BBH	K14819
PVITv1_T027814	KAAS_BBH	K14819
PVITv1_T026145	KAAS_BBH	K14816
PVITv1_T031373	KAAS_BBH	K14815
PVITv1_T001847	KAAS_SBH	K14811
PVITv1_T002945	KAAS_BBH	K14810
PVITv1_T037414	KAAS_BBH	K14809
PVITv1_T006129	KAAS_BBH	K14808
PVITv1_T033494	KAAS_SBH	K14808
PVITv1_T025035	KAAS_BBH	K14807
PVITv1_T011539	KAAS_BBH	K14807
PVITv1_T020614	KAAS_BBH	K14806
PVITv1_T002380	KAAS_BBH	K14805
PVITv1_T026205	KAAS_BBH	K14803
PVITv1_T037122	KAAS_SBH	K14803
PVITv1_T011299	KAAS_SBH	K14803
PVITv1_T027471	KAAS_SBH	K14803
PVITv1_T011618	KAAS_SBH	K14802
PVITv1_T026121	KAAS_BBH	K14802
PVITv1_T024083	KAAS_SBH	K14802
PVITv1_T037282	KAAS_SBH	K14802
PVITv1_T019081	KAAS_SBH	K14802
PVITv1_T010426	KAAS_SBH	K14802
PVITv1_T033104	KAAS_SBH	K14802
PVITv1_T010149	KAAS_SBH	K14802
PVITv1_T013384	KAAS_BBH	K14802
PVITv1_T023302	KAAS_SBH	K14802
PVITv1_T001503	KAAS_SBH	K14802
PVITv1_T005937	KAAS_SBH	K14802
PVITv1_T004723	KAAS_SBH	K14802
PVITv1_T006599	KAAS_BBH	K14802
PVITv1_T031085	KAAS_BBH	K14801
PVITv1_T019103	KAAS_BBH	K14801
PVITv1_T031670	KAAS_BBH	K14801
PVITv1_T030706	KAAS_BBH	K14800
PVITv1_T017728	KAAS_BBH	K14799
PVITv1_T019780	KAAS_BBH	K14797
PVITv1_T021232	KAAS_BBH	K14795
PVITv1_T012120	KAAS_BBH	K14794
PVITv1_T001486	KAAS_BBH	K14793
PVITv1_T029219	KAAS_SBH	K14792
PVITv1_T002412	KAAS_SBH	K14792
PVITv1_T033092	KAAS_SBH	K14792
PVITv1_T021986	KAAS_BBH	K14792
PVITv1_T037179	KAAS_BBH	K14792
PVITv1_T027092	KAAS_BBH	K14791
PVITv1_T002754	KAAS_BBH	K14790
PVITv1_T013691	KAAS_BBH	K14789
PVITv1_T024230	KAAS_BBH	K14788
PVITv1_T015493	KAAS_BBH	K14787
PVITv1_T004028	KAAS_BBH	K14787
PVITv1_T003891	KAAS_SBH	K14786
PVITv1_T018177	KAAS_BBH	K14785
PVITv1_T011186	KAAS_SBH	K14785
PVITv1_T021975	KAAS_BBH	K14782
PVITv1_T025530	KAAS_BBH	K14780
PVITv1_T025531	KAAS_BBH	K14780
PVITv1_T030009	KAAS_SBH	K14780
PVITv1_T029500	KAAS_BBH	K14779
PVITv1_T010598	KAAS_SBH	K14779
PVITv1_T028367	KAAS_SBH	K14778
PVITv1_T018212	KAAS_BBH	K14777
PVITv1_T009291	KAAS_BBH	K14776
PVITv1_T002232	KAAS_SBH	K14776
PVITv1_T021213	KAAS_SBH	K14776
PVITv1_T018218	KAAS_BBH	K14775
PVITv1_T018648	KAAS_BBH	K14774
PVITv1_T038381	KAAS_SBH	K14774
PVITv1_T021631	KAAS_BBH	K14773
PVITv1_T008356	KAAS_BBH	K14772
PVITv1_T028002	KAAS_BBH	K14772
PVITv1_T029708	KAAS_SBH	K14772
PVITv1_T003120	KAAS_SBH	K14772
PVITv1_T038929	KAAS_BBH	K14772
PVITv1_T031155	KAAS_BBH	K14771
PVITv1_T024819	KAAS_BBH	K14769
PVITv1_T037075	KAAS_BBH	K14768
PVITv1_T003887	KAAS_SBH	K14767
PVITv1_T035004	KAAS_BBH	K14767
PVITv1_T022048	KAAS_BBH	K14767
PVITv1_T002970	KAAS_BBH	K14766
PVITv1_T006467	KAAS_BBH	K14765
PVITv1_T020069	KAAS_BBH	K14764
PVITv1_T036776	KAAS_BBH	K14753
PVITv1_T004483	KAAS_BBH	K14725
PVITv1_T028156	KAAS_BBH	K14724
PVITv1_T004860	KAAS_BBH	K14721
PVITv1_T029921	KAAS_BBH	K14717
PVITv1_T012286	KAAS_BBH	K14713
PVITv1_T004211	KAAS_SBH	K14713
PVITv1_T017582	KAAS_BBH	K14709
PVITv1_T038012	KAAS_BBH	K14709
PVITv1_T008903	KAAS_BBH	K14709
PVITv1_T036934	KAAS_SBH	K14709
PVITv1_T034655	KAAS_BBH	K14709
PVITv1_T016537	KAAS_BBH	K14696
PVITv1_T034296	KAAS_BBH	K14696
PVITv1_T018930	KAAS_BBH	K14689
PVITv1_T010695	KAAS_BBH	K14689
PVITv1_T014996	KAAS_SBH	K14686
PVITv1_T008862	KAAS_SBH	K14682
PVITv1_T014277	KAAS_BBH	K14682
PVITv1_T004538	KAAS_SBH	K14682
PVITv1_T015531	KAAS_BBH	K14677
PVITv1_T005546	KAAS_BBH	K14676
PVITv1_T020621	KAAS_SBH	K14676
PVITv1_T003334	KAAS_BBH	K14674
PVITv1_T009416	KAAS_BBH	K14664
PVITv1_T004587	KAAS_BBH	K14655
PVITv1_T033089	KAAS_BBH	K14654
PVITv1_T017513	KAAS_BBH	K14652
PVITv1_T028924	KAAS_BBH	K14651
PVITv1_T005356	KAAS_BBH	K14649
PVITv1_T017692	KAAS_BBH	K14648
PVITv1_T017691	KAAS_BBH	K14648
PVITv1_T004023	KAAS_BBH	K14638
PVITv1_T003011	KAAS_BBH	K14617
PVITv1_T015359	KAAS_BBH	K14617
PVITv1_T019295	KAAS_BBH	K14589
PVITv1_T025973	KAAS_BBH	K14575
PVITv1_T024252	KAAS_BBH	K14574
PVITv1_T030310	KAAS_BBH	K14573
PVITv1_T013585	KAAS_BBH	K14572
PVITv1_T010054	KAAS_SBH	K14572
PVITv1_T000943	KAAS_SBH	K14572
PVITv1_T010053	KAAS_BBH	K14572
PVITv1_T020407	KAAS_BBH	K14571
PVITv1_T027580	KAAS_SBH	K14571
PVITv1_T018314	KAAS_BBH	K14570
PVITv1_T000111	KAAS_BBH	K14570
PVITv1_T024929	KAAS_BBH	K14569
PVITv1_T035670	KAAS_BBH	K14568
PVITv1_T016974	KAAS_BBH	K14567
PVITv1_T006601	KAAS_BBH	K14566
PVITv1_T006602	KAAS_SBH	K14566
PVITv1_T004856	KAAS_BBH	K14565
PVITv1_T020694	KAAS_BBH	K14564
PVITv1_T016223	KAAS_BBH	K14563
PVITv1_T000046	KAAS_BBH	K14561
PVITv1_T009857	KAAS_BBH	K14560
PVITv1_T015915	KAAS_BBH	K14559
PVITv1_T007759	KAAS_BBH	K14558
PVITv1_T002156	KAAS_BBH	K14557
PVITv1_T008719	KAAS_SBH	K14556
PVITv1_T008260	KAAS_BBH	K14556
PVITv1_T034062	KAAS_SBH	K14556
PVITv1_T024806	KAAS_BBH	K14555
PVITv1_T031554	KAAS_SBH	K14554
PVITv1_T035015	KAAS_BBH	K14554
PVITv1_T013313	KAAS_BBH	K14553
PVITv1_T030250	KAAS_BBH	K14552
PVITv1_T006486	KAAS_BBH	K14550
PVITv1_T034621	KAAS_BBH	K14549
PVITv1_T035196	KAAS_BBH	K14549
PVITv1_T004277	KAAS_BBH	K14548
PVITv1_T034170	KAAS_BBH	K14546
PVITv1_T009560	KAAS_BBH	K14544
PVITv1_T029251	KAAS_SBH	K14539
PVITv1_T038384	KAAS_BBH	K14539
PVITv1_T009135	KAAS_BBH	K14539
PVITv1_T001737	KAAS_SBH	K14539
PVITv1_T031219	KAAS_BBH	K14539
PVITv1_T003960	KAAS_BBH	K14538
PVITv1_T003961	KAAS_SBH	K14538
PVITv1_T017540	KAAS_BBH	K14538
PVITv1_T034946	KAAS_SBH	K14536
PVITv1_T001268	KAAS_SBH	K14536
PVITv1_T013509	KAAS_SBH	K14536
PVITv1_T010161	KAAS_BBH	K14530
PVITv1_T018460	KAAS_BBH	K14525
PVITv1_T019343	KAAS_SBH	K14521
PVITv1_T019344	KAAS_SBH	K14521
PVITv1_T023169	KAAS_BBH	K14521
PVITv1_T013055	KAAS_SBH	K14510
PVITv1_T027208	KAAS_SBH	K14510
PVITv1_T003993	KAAS_SBH	K14510
PVITv1_T014221	KAAS_SBH	K14474
PVITv1_T002566	KAAS_SBH	K14474
PVITv1_T028302	KAAS_BBH	K14457
PVITv1_T028034	KAAS_BBH	K14457
PVITv1_T000458	KAAS_SBH	K14457
PVITv1_T020679	KAAS_SBH	K14455
PVITv1_T020681	KAAS_BBH	K14455
PVITv1_T019701	KAAS_SBH	K14442
PVITv1_T002909	KAAS_BBH	K14442
PVITv1_T029493	KAAS_BBH	K14439
PVITv1_T017928	KAAS_SBH	K14437
PVITv1_T010847	KAAS_SBH	K14437
PVITv1_T037119	KAAS_SBH	K14437
PVITv1_T037120	KAAS_SBH	K14437
PVITv1_T016702	KAAS_SBH	K14437
PVITv1_T000675	KAAS_BBH	K14437
PVITv1_T024708	KAAS_SBH	K14430
PVITv1_T026500	KAAS_SBH	K14430
PVITv1_T029292	KAAS_SBH	K14430
PVITv1_T030898	KAAS_BBH	K14430
PVITv1_T027111	KAAS_SBH	K14423
PVITv1_T033176	KAAS_BBH	K14423
PVITv1_T021141	KAAS_BBH	K14423
PVITv1_T035636	KAAS_BBH	K14416
PVITv1_T023235	KAAS_BBH	K14416
PVITv1_T012706	KAAS_BBH	K14416
PVITv1_T032705	KAAS_BBH	K14411
PVITv1_T029040	KAAS_BBH	K14411
PVITv1_T036565	KAAS_SBH	K14411
PVITv1_T035629	KAAS_SBH	K14411
PVITv1_T025659	KAAS_BBH	K14411
PVITv1_T002011	KAAS_BBH	K14409
PVITv1_T038291	KAAS_BBH	K14408
PVITv1_T007543	KAAS_BBH	K14405
PVITv1_T021347	KAAS_BBH	K14404
PVITv1_T023437	KAAS_BBH	K14404
PVITv1_T017029	KAAS_BBH	K14403
PVITv1_T030361	KAAS_SBH	K14402
PVITv1_T038736	KAAS_BBH	K14401
PVITv1_T032733	KAAS_BBH	K14401
PVITv1_T024511	KAAS_BBH	K14400
PVITv1_T017802	KAAS_BBH	K14399
PVITv1_T013140	KAAS_BBH	K14396
PVITv1_T016350	KAAS_BBH	K14383
PVITv1_T008830	KAAS_BBH	K14379
PVITv1_T021891	KAAS_SBH	K14376
PVITv1_T017542	KAAS_BBH	K14376
PVITv1_T002817	KAAS_BBH	K14376
PVITv1_T033410	KAAS_SBH	K14376
PVITv1_T025942	KAAS_BBH	K14328
PVITv1_T003490	KAAS_BBH	K14327
PVITv1_T037449	KAAS_SBH	K14326
PVITv1_T016105	KAAS_BBH	K14326
PVITv1_T028278	KAAS_BBH	K14324
PVITv1_T002649	KAAS_BBH	K14320
PVITv1_T038675	KAAS_BBH	K14319
PVITv1_T024799	KAAS_BBH	K14317
PVITv1_T027857	KAAS_BBH	K14317
PVITv1_T035365	KAAS_BBH	K14313
PVITv1_T024074	KAAS_BBH	K14312
PVITv1_T003596	KAAS_BBH	K14312
PVITv1_T009864	KAAS_BBH	K14310
PVITv1_T005009	KAAS_BBH	K14309
PVITv1_T036005	KAAS_BBH	K14308
PVITv1_T030274	KAAS_SBH	K14308
PVITv1_T014871	KAAS_BBH	K14306
PVITv1_T002272	KAAS_BBH	K14305
PVITv1_T032209	KAAS_BBH	K14301
PVITv1_T029418	KAAS_BBH	K14299
PVITv1_T017923	KAAS_BBH	K14297
PVITv1_T038031	KAAS_BBH	K14293
PVITv1_T016410	KAAS_BBH	K14292
PVITv1_T007643	KAAS_BBH	K14290
PVITv1_T011978	KAAS_SBH	K14290
PVITv1_T035482	KAAS_SBH	K14290
PVITv1_T012578	KAAS_BBH	K14289
PVITv1_T033895	KAAS_BBH	K14288
PVITv1_T005584	KAAS_BBH	K14264
PVITv1_T003563	KAAS_SBH	K14258
PVITv1_T021163	KAAS_BBH	K14213
PVITv1_T029197	KAAS_BBH	K14209
PVITv1_T029438	KAAS_BBH	K14209
PVITv1_T005544	KAAS_BBH	K14209
PVITv1_T004509	KAAS_SBH	K14209
PVITv1_T033945	KAAS_SBH	K14209
PVITv1_T024459	KAAS_BBH	K14207
PVITv1_T035950	KAAS_SBH	K14191
PVITv1_T002623	KAAS_BBH	K14191
PVITv1_T011987	KAAS_BBH	K14190
PVITv1_T038258	KAAS_BBH	K14165
PVITv1_T030330	KAAS_SBH	K14163
PVITv1_T014575	KAAS_SBH	K14157
PVITv1_T018697	KAAS_BBH	K14157
PVITv1_T031124	KAAS_BBH	K14156
PVITv1_T000797	KAAS_BBH	K14152
PVITv1_T017148	KAAS_BBH	K14152
PVITv1_T002987	KAAS_BBH	K14137
PVITv1_T009609	KAAS_BBH	K14085
PVITv1_T002162	KAAS_SBH	K14077
PVITv1_T021775	KAAS_BBH	K14050
PVITv1_T018743	KAAS_SBH	K14026
PVITv1_T033451	KAAS_SBH	K14026
PVITv1_T034059	KAAS_BBH	K14026
PVITv1_T009443	KAAS_SBH	K14026
PVITv1_T005567	KAAS_BBH	K14026
PVITv1_T005585	KAAS_BBH	K14026
PVITv1_T034632	KAAS_BBH	K14018
PVITv1_T013843	KAAS_SBH	K14018
PVITv1_T029482	KAAS_BBH	K14016
PVITv1_T003208	KAAS_SBH	K14016
PVITv1_T015030	KAAS_BBH	K14015
PVITv1_T038076	KAAS_BBH	K14012
PVITv1_T017492	KAAS_SBH	K14011
PVITv1_T006003	KAAS_SBH	K14007
PVITv1_T001857	KAAS_SBH	K14007
PVITv1_T028792	KAAS_BBH	K14007
PVITv1_T012195	KAAS_BBH	K14007
PVITv1_T005796	KAAS_BBH	K14006
PVITv1_T001399	KAAS_BBH	K14005
PVITv1_T026722	KAAS_BBH	K14004
PVITv1_T016190	KAAS_SBH	K14004
PVITv1_T014307	KAAS_BBH	K14002
PVITv1_T006310	KAAS_BBH	K14001
PVITv1_T032255	KAAS_BBH	K14001
PVITv1_T022674	KAAS_BBH	K13998
PVITv1_T024258	KAAS_BBH	K13989
PVITv1_T009588	KAAS_BBH	K13989
PVITv1_T038075	KAAS_BBH	K13984
PVITv1_T010070	KAAS_BBH	K13960
PVITv1_T023090	KAAS_BBH	K13954
PVITv1_T027781	KAAS_BBH	K13953
PVITv1_T026358	KAAS_BBH	K13941
PVITv1_T037388	KAAS_BBH	K13941
PVITv1_T001216	KAAS_BBH	K13939
PVITv1_T018744	KAAS_BBH	K13917
PVITv1_T016334	KAAS_BBH	K13917
PVITv1_T018279	KAAS_BBH	K13886
PVITv1_T018280	KAAS_SBH	K13886
PVITv1_T023626	KAAS_SBH	K13886
PVITv1_T001739	KAAS_SBH	K13886
PVITv1_T002943	KAAS_SBH	K13863
PVITv1_T002944	KAAS_BBH	K13863
PVITv1_T017427	KAAS_BBH	K13830
PVITv1_T010903	KAAS_SBH	K13830
PVITv1_T003288	KAAS_BBH	K13811
PVITv1_T014272	KAAS_SBH	K13807
PVITv1_T033708	KAAS_SBH	K13807
PVITv1_T017817	KAAS_SBH	K13806
PVITv1_T011792	KAAS_BBH	K13806
PVITv1_T034445	KAAS_BBH	K13800
PVITv1_T005781	KAAS_BBH	K13800
PVITv1_T038537	KAAS_BBH	K13783
PVITv1_T022379	KAAS_BBH	K13758
PVITv1_T001065	KAAS_BBH	K13755
PVITv1_T018683	KAAS_BBH	K13754
PVITv1_T008175	KAAS_BBH	K13754
PVITv1_T020997	KAAS_BBH	K13728
PVITv1_T024026	KAAS_BBH	K13719
PVITv1_T030120	KAAS_BBH	K13717
PVITv1_T013214	KAAS_SBH	K13700
PVITv1_T019545	KAAS_BBH	K13700
PVITv1_T017327	KAAS_BBH	K13696
PVITv1_T005670	KAAS_SBH	K13666
PVITv1_T008784	KAAS_SBH	K13666
PVITv1_T016158	KAAS_BBH	K13666
PVITv1_T018167	KAAS_SBH	K13666
PVITv1_T022361	KAAS_SBH	K13666
PVITv1_T035692	KAAS_SBH	K13666
PVITv1_T027149	KAAS_SBH	K13666
PVITv1_T028872	KAAS_BBH	K13628
PVITv1_T026991	KAAS_SBH	K13619
PVITv1_T036032	KAAS_SBH	K13617
PVITv1_T000678	KAAS_BBH	K13617
PVITv1_T012590	KAAS_BBH	K13617
PVITv1_T030547	KAAS_BBH	K13577
PVITv1_T036033	KAAS_BBH	K13566
PVITv1_T002708	KAAS_BBH	K13535
PVITv1_T012185	KAAS_BBH	K13535
PVITv1_T026932	KAAS_BBH	K13525
PVITv1_T029645	KAAS_SBH	K13525
PVITv1_T019162	KAAS_SBH	K13525
PVITv1_T006824	KAAS_SBH	K13525
PVITv1_T002648	KAAS_SBH	K13525
PVITv1_T018515	KAAS_BBH	K13524
PVITv1_T039099	KAAS_SBH	K13519
PVITv1_T014771	KAAS_SBH	K13519
PVITv1_T014772	KAAS_SBH	K13519
PVITv1_T002570	KAAS_BBH	K13519
PVITv1_T030254	KAAS_SBH	K13517
PVITv1_T014351	KAAS_SBH	K13517
PVITv1_T033145	KAAS_SBH	K13513
PVITv1_T005542	KAAS_BBH	K13513
PVITv1_T009741	KAAS_BBH	K13513
PVITv1_T005964	KAAS_BBH	K13511
PVITv1_T027496	KAAS_BBH	K13510
PVITv1_T002445	KAAS_BBH	K13507
PVITv1_T009910	KAAS_BBH	K13501
PVITv1_T012575	KAAS_BBH	K13448
PVITv1_T012103	KAAS_BBH	K13448
PVITv1_T018260	KAAS_BBH	K13447
PVITv1_T014442	KAAS_BBH	K13431
PVITv1_T024276	KAAS_SBH	K13431
PVITv1_T026726	KAAS_BBH	K13427
PVITv1_T006076	KAAS_BBH	K13420
PVITv1_T023758	KAAS_BBH	K13412
PVITv1_T024785	KAAS_SBH	K13412
PVITv1_T010606	KAAS_BBH	K13412
PVITv1_T034494	KAAS_SBH	K13412
PVITv1_T034349	KAAS_SBH	K13412
PVITv1_T003499	KAAS_SBH	K13412
PVITv1_T024938	KAAS_SBH	K13412
PVITv1_T012205	KAAS_SBH	K13412
PVITv1_T008660	KAAS_BBH	K13412
PVITv1_T030849	KAAS_SBH	K13412
PVITv1_T020026	KAAS_SBH	K13412
PVITv1_T010378	KAAS_BBH	K13412
PVITv1_T009862	KAAS_SBH	K13412
PVITv1_T002383	KAAS_SBH	K13412
PVITv1_T000243	KAAS_SBH	K13412
PVITv1_T003489	KAAS_SBH	K13412
PVITv1_T023191	KAAS_SBH	K13412
PVITv1_T031950	KAAS_SBH	K13412
PVITv1_T036457	KAAS_SBH	K13411
PVITv1_T017374	KAAS_SBH	K13356
PVITv1_T016660	KAAS_BBH	K13356
PVITv1_T014089	KAAS_BBH	K13353
PVITv1_T006813	KAAS_BBH	K13350
PVITv1_T006237	KAAS_BBH	K13348
PVITv1_T026285	KAAS_BBH	K13348
PVITv1_T014602	KAAS_SBH	K13348
PVITv1_T018165	KAAS_BBH	K13346
PVITv1_T033581	KAAS_BBH	K13345
PVITv1_T038286	KAAS_BBH	K13342
PVITv1_T012560	KAAS_BBH	K13341
PVITv1_T007858	KAAS_SBH	K13341
PVITv1_T028310	KAAS_BBH	K13339
PVITv1_T005465	KAAS_BBH	K13338
PVITv1_T003289	KAAS_BBH	K13335
PVITv1_T002434	KAAS_SBH	K13303
PVITv1_T018903	KAAS_SBH	K13303
PVITv1_T027324	KAAS_SBH	K13303
PVITv1_T000893	KAAS_BBH	K13303
PVITv1_T026250	KAAS_SBH	K13303
PVITv1_T004436	KAAS_SBH	K13303
PVITv1_T025881	KAAS_SBH	K13303
PVITv1_T020957	KAAS_SBH	K13303
PVITv1_T004236	KAAS_SBH	K13303
PVITv1_T025259	KAAS_SBH	K13303
PVITv1_T006934	KAAS_SBH	K13303
PVITv1_T033935	KAAS_SBH	K13303
PVITv1_T008132	KAAS_SBH	K13302
PVITv1_T028381	KAAS_SBH	K13294
PVITv1_T021000	KAAS_SBH	K13294
PVITv1_T006815	KAAS_SBH	K13294
PVITv1_T028383	KAAS_BBH	K13293
PVITv1_T028818	KAAS_SBH	K13293
PVITv1_T024303	KAAS_SBH	K13291
PVITv1_T003171	KAAS_BBH	K13291
PVITv1_T000048	KAAS_BBH	K13291
PVITv1_T023538	KAAS_SBH	K13289
PVITv1_T008487	KAAS_SBH	K13289
PVITv1_T003799	KAAS_SBH	K13289
PVITv1_T034725	KAAS_SBH	K13289
PVITv1_T023183	KAAS_SBH	K13289
PVITv1_T011175	KAAS_SBH	K13289
PVITv1_T006627	KAAS_SBH	K13289
PVITv1_T006973	KAAS_SBH	K13289
PVITv1_T006935	KAAS_BBH	K13289
PVITv1_T002730	KAAS_SBH	K13289
PVITv1_T013856	KAAS_SBH	K13289
PVITv1_T036667	KAAS_BBH	K13280
PVITv1_T002848	KAAS_BBH	K13254
PVITv1_T032590	KAAS_BBH	K13248
PVITv1_T033690	KAAS_SBH	K13248
PVITv1_T038774	KAAS_SBH	K13248
PVITv1_T004452	KAAS_BBH	K13239
PVITv1_T015532	KAAS_BBH	K13238
PVITv1_T013719	KAAS_BBH	K13237
PVITv1_T013718	KAAS_BBH	K13236
PVITv1_T027569	KAAS_BBH	K13221
PVITv1_T021634	KAAS_BBH	K13217
PVITv1_T002968	KAAS_BBH	K13216
PVITv1_T020692	KAAS_BBH	K13216
PVITv1_T021962	KAAS_BBH	K13210
PVITv1_T017581	KAAS_BBH	K13207
PVITv1_T034669	KAAS_SBH	K13207
PVITv1_T027146	KAAS_BBH	K13206
PVITv1_T024287	KAAS_BBH	K13205
PVITv1_T026123	KAAS_BBH	K13192
PVITv1_T015223	KAAS_BBH	K13189
PVITv1_T001300	KAAS_BBH	K13183
PVITv1_T002627	KAAS_BBH	K13181
PVITv1_T023950	KAAS_SBH	K13179
PVITv1_T036422	KAAS_SBH	K13179
PVITv1_T038297	KAAS_BBH	K13179
PVITv1_T008884	KAAS_SBH	K13179
PVITv1_T029027	KAAS_BBH	K13176
PVITv1_T028445	KAAS_BBH	K13174
PVITv1_T016144	KAAS_BBH	K13172
PVITv1_T034587	KAAS_BBH	K13171
PVITv1_T008738	KAAS_BBH	K13171
PVITv1_T021699	KAAS_BBH	K13157
PVITv1_T022735	KAAS_BBH	K13155
[truncated: 3,733 more rows]
