# Supplementary material for: A multi-omics study of the grapevine-downy mildew (Plasmopara viticola) pathosystem unveils a complex protein coding- and noncoding-based arms race during infection
Source: Sci Rep. 2018 Jan 15;8:757. doi: 10.1038/s41598-018-19158-8 (PMC5768699; doi:10.1038/s41598-018-19158-8)
Supplement: Supplementary file 3 — Supplementary Table S18 [file 41598_2018_19158_MOESM3_ESM.xlsx]

## Sheet: DEG RNAseq
Supplementary Table S18. P. viticola differentially expressed genes during infection.
#gene id	transcript id	24h_hpi_FPKM	48h_hpi_FPKM	72h_hpi_FPKM	96h_hpi_FPKM	168h_hpi_FPKM	Secreted?	Description	ARGOT2	PFAM (E-value<1E-05)	EC number	KAAS	Effector family
PVITv1034278	PVITv1_T034278	132.833	447.939	6101.15	8029.66	8907.85	NO	Annexin (Annexin) Family	GO:0005509,GO:0005544,GO:0006468,GO:0016310,GO:0018108	-		-	-
PVITv1035070	PVITv1_T035070	10699.8	4687.75	4939.34	7178.41	3407.88	NO	translation elongation factor 1-alpha, putative	GO:0003746,GO:0003924,GO:0005525,GO:0005737,GO:0006184,GO:0006414,GO:0046686	Elongation factor Tu C-terminal doma in (PF03143.12)	-	K03231;EEF1A; elongation factor 1-alpha	-
PVITv1014639	PVITv1_T014639	0	0	4418.94	1214.9	2449.13	NO	glutathione S-transferase, putative	GO:0004364,GO:0016740	Glutathione S-transferase, N-termina l do main (PF02798.15)	-	-	-
PVITv1001436	PVITv1_T001436	2416.03	7978.1	2922.8	4882.63	1665.02	NO		-	-	-	-	-
PVITv1029572	PVITv1_T029572	11128.1	3816.61	2570.19	5322.51	1558.87	NO	10 kDa chaperonin	GO:0005524,GO:0005737,GO:0006457	Chaperonin 10 Kd subunit (PF00166.16)	-	-	-
PVITv1004581	PVITv1_T004581	0	0	820.04	1369.89	1335.5	NO	hypothetical protein	-	-	-	-	-
PVITv1010418	PVITv1_T010418	13.1934	174.478	798.309	722.03	792.097	NO	Annexin (Annexin) Family	GO:0005509,GO:0005544	Annexin (PF00191.15)	-	-	-
PVITv1025576	PVITv1_T025576	0	0	417.613	572.729	763.831	NO	conserved hypothetical protein	-	-	-	-	-
PVITv1026807	PVITv1_T026807	0	54.1578	856.977	453.521	758.887	NO	conserved hypothetical protein	GO:0005777,GO:0008152,GO:0016740	Glutathione S-transferase, C-termina l do main (PF00043.20),Glutathione S-transferase, N-termina l do main (PF13409.1),Glutathione S-transferase, N-termina l do main (PF02798.15),Glutathione S-transferase, N-termina l do main (PF13417.1)	2.5.1.18,4.5.1.1	K00799;GST, gst; glutathione S-transferase [EC:2.5.1.18]	-
PVITv1011061	PVITv1_T011061	0	0	360.04	497.299	728.679	NO	hypothetical protein	-	-	-	-	-
PVITv1009239	PVITv1_T009239	47.6027	142.638	623.419	432.078	634.163	NO	phosphoglucomutase	GO:0000287,GO:0004614,GO:0005634,GO:0005829,GO:0005886,GO:0005975,GO:0008152,GO:0009507,GO:0016868,GO:0046686,GO:0046872,GO:0048046,GO:0048229	Phosphoglucomutase/phosphomannomutas e, C #NAME? (PF00408.15),Phosphoglucomutase/phosphomannomutas e, a lpha/beta/alpha domain II (PF02879.11),Phosphoglucomutase/phosphomannomutas e, a lpha/beta/alpha domain III (PF02880.11),Phosphoglucomutase/phosphomannomutas e, a lpha/beta/alpha domain I (PF02878.11),UTP--glucose-1-phosphate uridylyltra nsfe rase (PF01704.13)	5.4.2.2	K01835;pgm; phosphoglucomutase [EC:5.4.2.2]	-
PVITv1007235	PVITv1_T007235	0	44.5371	401.346	583.151	601.87	NO	Annexin (Annexin) Family	-	Annexin (PF00191.15)	-	-	-
PVITv1015914	PVITv1_T015914	60.3147	158.119	441.08	386.949	572.876	NO	glutamate decarboxylase	GO:0003824,GO:0004351,GO:0005634,GO:0005829,GO:0006536,GO:0016829,GO:0016831,GO:0019752,GO:0030170	Pyridoxal-dependent decarboxylase co nser ved domain (PF00282.14)	4.1.1.15,4.1.1.25	K01580;E4.1.1.15, gadB, gadA, GAD; glutamate decarboxylase [EC:4.1.1.15]	-
PVITv1022330	PVITv1_T022330	10.0459	48.9485	470.293	426.997	567.386	YES	glucan 1,3-beta-glucosidase, putative	GO:0004553,GO:0005975	X8 domain (PF07983.8),Cellulase (glycosyl hydrolase family 5) (PF00150.13)	3.2.1.58	K01210;E3.2.1.58; glucan 1,3-beta-glucosidase [EC:3.2.1.58]	-
PVITv1036037	PVITv1_T036037	23.3787	84.3264	526.979	430.873	523.263	NO	phospholipase D, putative	GO:0003824,GO:0008152	Phospholipase D Active site motif (PF00614.17),PLD-like domain (PF13091.1)	3.1.4.4	K01115;PLD1_2; phospholipase D1/2 [EC:3.1.4.4]	-
PVITv1015881	PVITv1_T015881	31.9046	12.7575	912.197	189.679	479.363	NO	glutathione S-transferase, putative	GO:0004364,GO:0005634,GO:0008152,GO:0016740	Glutathione S-transferase, N-termina l do main (PF13417.1),Glutathione S-transferase, N-termina l do main (PF02798.15)	2.5.1.18,5.3.99.2	K00799;GST, gst; glutathione S-transferase [EC:2.5.1.18]	-
PVITv1010359	PVITv1_T010359	22.0199	0	259.518	317.362	469.439	NO	glutathione S-transferase theta, putative	GO:0005777,GO:0008152,GO:0016740	Glutathione S-transferase, N-termina l do main (PF13409.1),Glutathione S-transferase, N-termina l do main (PF02798.15),Glutathione S-transferase, N-termina l do main (PF13417.1)	2.5.1.18,4.5.1.1	K00799;GST, gst; glutathione S-transferase [EC:2.5.1.18]	-
PVITv1035002	PVITv1_T035002	236.857	74.2155	633.26	520.494	467.846	YES		-	-	-	-	-
PVITv1018605	PVITv1_T018605	93.4563	140.301	431.408	365.418	457.371	NO	conserved hypothetical protein	GO:0005634,GO:0006355	PB1 domain (PF00564.19)	-	-	-
PVITv1032369	PVITv1_T032369	54.2468	128.737	489.89	370.83	454.046	NO	pyrophosphate-energized vacuolar membrane proton pump, putative	GO:0004427,GO:0008152,GO:0009678,GO:0015992,GO:0016020,GO:0016787,GO:0055085	Inorganic H+ pyrophosphatase (PF03030.11)	3.6.1.1	K01507;ppa; inorganic pyrophosphatase [EC:3.6.1.1]	-
PVITv1003834	PVITv1_T003834	48.7974	155.917	444.135	437.834	451.705	NO	plasma membrane H+-ATPase, putative	GO:0000166,GO:0005524,GO:0006200,GO:0006754,GO:0006812,GO:0008553,GO:0016020,GO:0016021,GO:0016787,GO:0016887,GO:0019829,GO:0046872,GO:1902600	haloacid dehalogenase-like hydrolase (PF12710.2),Cation transporter/ATPase, N-terminu s (PF00690.21),haloacid dehalogenase-like hydrolase (PF00702.21),E1-E2 ATPase (PF00122.15)	3.6.3.6	K01535;PMA1, PMA2; H+-transporting ATPase [EC:3.6.3.6]	-
PVITv1014181	PVITv1_T014181	25.7711	44.7107	362.822	352.374	381.074	NO	conserved hypothetical protein	GO:0000166,GO:0003676,GO:0016021,GO:0035434	-	-	-	-
PVITv1013878	PVITv1_T013878	14.2446	44.563	313.586	181	366.072	YES	conserved hypothetical protein	GO:0000166,GO:0003676,GO:0016021,GO:0030001,GO:0035434	-	-	-	-
PVITv1033037	PVITv1_T033037	217.69	978.049	420.755	750.746	353.749	NO	EF-1 guanine nucleotide exchange domain-containing protein, putative	GO:0003746,GO:0005853,GO:0006414	-	-	-	-
PVITv1000496	PVITv1_T000496	0	9.92588	404.615	111.973	330.563	NO	conserved hypothetical protein	-	-	-	-	-
PVITv1011810	PVITv1_T011810	0	0	209.18	264.521	311.373	NO	ubiquitin family protein, putative	GO:0003735,GO:0005622,GO:0005840,GO:0006412	Ubiquitin-like domain (PF14560.1),Ubiquitin-2 like Rad60 SUMO-like (PF11976.3),Ubiquitin family (PF00240.18)	-	K08770;UBC; ubiquitin C	-
PVITv1028910	PVITv1_T028910	5.06771	23.1798	283.858	370.486	303.532	NO	conserved hypothetical protein	GO:0046872	-	-	-	-
PVITv1030766	PVITv1_T030766	46.4706	54.2227	199.258	234.34	301.002	YES	glycoside hydrolase, putative	GO:0004553,GO:0005975,GO:0016787	-	3.2.1.39,3.2.1.21	-	-
PVITv1000481	PVITv1_T000481	219.239	65.0222	476.026	317.91	287.37	NO		-	-	-	-	-
PVITv1005799	PVITv1_T005799	41.0019	88.1781	601.704	261.49	285.122	YES	glycoside hydrolase, putative	GO:0004553,GO:0005975,GO:0016787	Ricin-type beta-trefoil lectin domai n-li ke (PF14200.1),Ricin-type beta-trefoil lectin domai n (PF00652.17)	3.2.1.39,3.2.1.58	K01210;E3.2.1.58; glucan 1,3-beta-glucosidase [EC:3.2.1.58]	-
PVITv1021313	PVITv1_T021313	54.0002	30.9224	301.256	138.81	282.957	NO		GO:0005509,GO:0016021	-	-	-	-
PVITv1018733	PVITv1_T018733	25.6208	118.266	423.243	347.91	279.538	NO	conserved hypothetical protein	GO:0008152,GO:0016491,GO:0055114	Enoyl-(Acyl carrier protein) reducta se (PF13561.1),short chain dehydrogenase (PF00106.20)	1.1.1.298,1.1.1.101,1.1.1.102,1.1.1.304,4.2.1.119,1.1.1.184,1.1.1.100,1.1.1.,1.1.1.163,1.1.1.53,1.1.1.62,1.1.1.30,1.1.1.300,1.1.1.325	-	-
PVITv1029379	PVITv1_T029379	1029.72	1394.19	421.394	828.974	279.046	NO	conserved hypothetical protein	-	-	-	-	-
PVITv1015251	PVITv1_T015251	0	84.9207	313.973	221.375	277.692	NO	H -translocating Pyrophosphatase (H -PPase) Family	GO:0004427,GO:0008152,GO:0009678,GO:0015992,GO:0016020,GO:0055085	Inorganic H+ pyrophosphatase (PF03030.11)	3.6.1.1	K01507;ppa; inorganic pyrophosphatase [EC:3.6.1.1]	-
PVITv1000237	PVITv1_T000237	80.5486	14.0345	11.8587	456.275	266.183	NO	putative GPI-anchored serine-threonine rich hypothetical protein	-	-	-	-	-
PVITv1016325	PVITv1_T016325	0	0	162.912	226.5	256.779	NO	conserved hypothetical protein	-	C2 domain (PF00168.25)	-	-	-
PVITv1001084	PVITv1_T001084	618.712	337.701	954.189	200.191	232.069	YES		-	Glycosyl hydrolase family 12 (PF01670.11)	3.2.1.4,3.2.1.151	-	-
PVITv1032784	PVITv1_T032784	0	0	371.31	87.8172	230.108	NO	glutathione S-transferase, putative	GO:0004364,GO:0005634,GO:0008152,GO:0016740	Glutathione S-transferase, N-termina l do main (PF13417.1),Glutathione S-transferase, N-termina l do main (PF02798.15)	2.5.1.18,5.3.99.2	K00799;GST, gst; glutathione S-transferase [EC:2.5.1.18]	-
PVITv1020539	PVITv1_T020539	32.3195	46.154	201.112	165.655	229.494	YES	cysteine protease family C01A, putative	GO:0005773,GO:0005783,GO:0005829,GO:0006508,GO:0008233,GO:0008234,GO:0009506,GO:0009507,GO:0048046	Cathepsin propeptide inhibitor domai n (I 29) (PF08246.7),ML domain (PF02221.10),Papain family cysteine protease (PF00112.18)	3.4.22.27,3.4.22.14,3.4.22.67,3.4.22.31,3.4.22.38,3.4.22.30,3.4.22.33,3.4.22.6,3.4.22.43,3.4.22.15	K01365;CTSL; cathepsin L [EC:3.4.22.15]	-
PVITv1008975	PVITv1_T008975	0	0	238.802	227.375	221.807	NO	fructokinase, putative	GO:0016301,GO:0016310	-	-	-	-
PVITv1013162	PVITv1_T013162	23.685	63.3244	219.201	212.526	214.632	YES		-	-	-	-	-
PVITv1014470	PVITv1_T014470	0	25.8236	226.762	111.434	214.168	NO	long-chain-fatty-acid-CoA ligase	GO:0003824,GO:0008152	AMP-binding enzyme (PF00501.23)	6.2.1.3	K15013;ACSBG; long-chain-fatty-acid--CoA ligase ACSBG [EC:6.2.1.3]	-
PVITv1007242	PVITv1_T007242	0	2.691	240.246	99.617	211.104	NO	creatine kinase, mitochondrial precursor	GO:0000166,GO:0003824,GO:0005524,GO:0016020,GO:0016021,GO:0016301,GO:0016310,GO:0016740,GO:0016772	ATP:guanido phosphotransferase, N-te rmin al domain (PF02807.10),ATP:guanido phosphotransferase, C-te rmin al catalytic domain (PF00217.14)	2.7.3.3,2.7.3.2	K00933;E2.7.3.2; creatine kinase [EC:2.7.3.2]	-
PVITv1002613	PVITv1_T002613	0	21.9687	222.586	157.071	209.019	NO	conserved hypothetical protein	-	C2 domain (PF00168.25)	-	-	-
PVITv1007862	PVITv1_T007862	12.9901	12.0555	110.14	77.5733	200.929	NO	catalase	GO:0004096,GO:0004601,GO:0005622,GO:0006979,GO:0016491,GO:0020037,GO:0042744,GO:0046872,GO:0055114	Catalase-related immune-responsive (PF06628.7),Catalase (PF00199.14)	1.11.1.6	K03781;katE, CAT, catB, srpA; catalase [EC:1.11.1.6]	-
PVITv1036782	PVITv1_T036782	0	28.7887	181.194	95.9841	196.382	NO	long-chain-fatty-acid-CoA ligase, putative	GO:0003824,GO:0005737,GO:0008152	AMP-binding enzyme (PF00501.23)	6.2.1.3,6.2.1.26	K15013;ACSBG; long-chain-fatty-acid--CoA ligase ACSBG [EC:6.2.1.3]	-
PVITv1029325	PVITv1_T029325	6.80857	21.9333	187.732	156.584	189.866	NO	conserved hypothetical protein	-	-	-	-	YXSLK
PVITv1023909	PVITv1_T023909	0	39.8422	167.712	152.63	181.829	NO	Ca2 :Cation Antiporter (CaCA) Family	-	EF-hand domain (PF13405.1),EF hand (PF00036.27),EF-hand domain pair (PF13499.1),Sodium/calcium exchanger protein (PF01699.19)	-	-	-
PVITv1035392	PVITv1_T035392	0	38.5334	174.626	132.375	175.457	NO	V-type proton ATPase subunit B, putative	GO:0005524,GO:0006810,GO:0006811,GO:0015991,GO:0015992,GO:0016820,GO:0033178,GO:0033180,GO:0046034	ATP synthase alpha/beta chain, C ter mina l domain (PF00306.22),ATP synthase alpha/beta family, nucl eoti de-binding domain (PF00006.20)	3.6.3.14	K02147;ATPeV1B, ATP6B; V-type H+-transporting ATPase subunit B	-
PVITv1004978	PVITv1_T004978	0	0	267.52	67.2057	174.762	YES	conserved hypothetical protein	-	-	-	-	-
PVITv1006254	PVITv1_T006254	0	6.86823	181.166	101.955	169.405	NO	creatine kinase B-type	GO:0000166,GO:0003824,GO:0005524,GO:0005634,GO:0016020,GO:0016021,GO:0016301,GO:0016310,GO:0016740,GO:0016772	ATP:guanido phosphotransferase, N-te rmin al domain (PF02807.10),ATP:guanido phosphotransferase, C-te rmin al catalytic domain (PF00217.14)	2.7.3.1,2.7.3.4,2.7.3.3,2.7.3.2	K00933;E2.7.3.2; creatine kinase [EC:2.7.3.2]	-
PVITv1020375	PVITv1_T020375	8.6432	12.2392	225.854	113.224	166.94	YES		-	-	-	-	-
PVITv1028465	PVITv1_T028465	40.3161	34.8676	163.216	138.782	165.553	NO	conserved hypothetical protein	GO:0003677,GO:0003682,GO:0005634,GO:0006355	Myb-like DNA-binding domain (PF00249.26)	-	-	-
PVITv1020384	PVITv1_T020384	5.2437	19.0789	145.471	70.5612	164.872	NO	glu/Leu/Phe/Val dehydrogenase family, putative	-	Bacterial NAD-glutamate dehydrogenas e (PF05088.7),Glutamate/Leucine/Phenylalanine/Vali ne d ehydrogenase (PF00208.16)	1.4.1.2	K15371;GDH2; glutamate dehydrogenase [EC:1.4.1.2]	-
PVITv1038502	PVITv1_T038502	0	0	198.724	97.9539	162.417	NO	creatine kinase B-type	GO:0000166,GO:0003824,GO:0005524,GO:0005739,GO:0016020,GO:0016021,GO:0016301,GO:0016310,GO:0016740,GO:0016772	ATP:guanido phosphotransferase, C-te rmin al catalytic domain (PF00217.14),ATP:guanido phosphotransferase, N-te rmin al domain (PF02807.10)	2.7.3.3,2.7.3.2	K00933;E2.7.3.2; creatine kinase [EC:2.7.3.2]	-
PVITv1027285	PVITv1_T027285	11.8151	56.6507	161.828	135.21	149.662	NO	Argonaute2 (AGO2)	GO:0000932,GO:0003676,GO:0003723,GO:0004518,GO:0004519,GO:0004521,GO:0005737,GO:0005845,GO:0006355,GO:0006379,GO:0006417,GO:0016442,GO:0016891,GO:0030529,GO:0031047,GO:0031054,GO:0035068,GO:0035278,GO:0035279,GO:0045947,GO:0060213,GO:0090502,GO:1900153	Domain of unknown function (DUF1785) (PF08699.5),PAZ domain (PF02170.17),Piwi domain (PF02171.12)	3.1.26.	-	-
PVITv1033943	PVITv1_T033943	33.7202	15.3245	48.6118	264.142	147.185	NO	calcineurin-like phosphoesterase	GO:0003993,GO:0008152,GO:0016311,GO:0016787,GO:0046872	Calcineurin-like phosphoesterase (PF00149.23),PhoD-like phosphatase (PF09423.5)	3.1.3.2	-	-
PVITv1028958	PVITv1_T028958	93.5568	279.026	173.746	293.769	145.295	NO	GTP-binding nuclear protein spi1	GO:0000166,GO:0003924,GO:0005525,GO:0005634,GO:0006184,GO:0006886,GO:0006913,GO:0007165,GO:0007264	ADP-ribosylation factor family (PF00025.16),Miro-like protein (PF08477.8),Ras family (PF00071.17)	-	K07936;RAN; GTP-binding nuclear protein Ran	-
PVITv1016618	PVITv1_T016618	18.9929	26.3727	175.7	102.058	144.621	YES	callose synthase, putative	GO:0000148,GO:0003843,GO:0006075,GO:0016020,GO:0016740,GO:0016787	Beta-glucan synthesis-associated pro tein (SKN1) (PF03935.10)	-	-	-
PVITv1008689	PVITv1_T008689	4.24135	30.6038	147.224	102.478	143.401	NO	alpha,alpha-trehalose-phosphate synthase	GO:0003824,GO:0003825,GO:0005992,GO:0016021	Trehalose-phosphatase (PF02358.11),Glycosyltransferase family 20 (PF00982.16)	2.4.1.15,3.1.3.12	K16055;TPS; trehalose 6-phosphate synthase/phosphatase [EC:2.4.1.15 3.1.3.12]	-
PVITv1020387	PVITv1_T020387	215.864	545.713	212.986	347.346	141.829	NO	hsp70-like protein	GO:0000166,GO:0005524,GO:0005618,GO:0005774,GO:0005794,GO:0005829,GO:0005886,GO:0006950,GO:0009408,GO:0009615,GO:0009617,GO:0016020,GO:0022626,GO:0046686	Tetratricopeptide repeat (PF13431.1),Tetratricopeptide repeat (PF13432.1),Tetratricopeptide repeat (PF00515.23),Tetratricopeptide repeat (PF07719.12),MreB/Mbl protein (PF06723.8),TPR repeat (PF13414.1),Hsp70 protein (PF00012.15)	3.6.1.3,3.1.3.16	K03283;HSPA1_8; heat shock 70kDa protein 1/8	-
PVITv1003041	PVITv1_T003041	0	0	107.789	118.991	140.674	NO	small cysteine rich protein SCR76	GO:0015078,GO:0015991,GO:0033179	ATP synthase subunit H (PF05493.8)	-	-	-
PVITv1021643	PVITv1_T021643	79.5465	79.9734	52.7768	133.763	139.039	NO	cytochrome P450, putative	GO:0004497,GO:0005506,GO:0016491,GO:0016705,GO:0020037,GO:0046872,GO:0055114	Cytochrome P450 (PF00067.17)	1.14.13.157,1.14.13.87,1.14.99.43,1.14.13.67,1.14.13.194,1.14.13.126,1.14.14.1,1.14.13.32,1.14.13.199,1.14.13.97,1.14.13.30	-	-
PVITv1027170	PVITv1_T027170	5.37876	21.9382	162.278	96.1048	133.703	NO	callose synthase, putative	GO:0000148,GO:0003824,GO:0003843,GO:0006075,GO:0009058,GO:0009556,GO:0009846,GO:0009860,GO:0010208,GO:0016020,GO:0016740,GO:0080092	1,3-beta-glucan synthase component (PF02364.10)	2.4.1.34	-	-
PVITv1027001	PVITv1_T027001	0	16.1761	471.707	67.3448	130.088	YES		-	-	-	-	-
PVITv1027169	PVITv1_T027169	0	30.5527	151.962	93.2743	129.606	NO	callose synthase, putative	GO:0000148,GO:0003843,GO:0006075,GO:0016020,GO:0016740	1,3-beta-glucan synthase subunit FKS 1, d omain-1 (PF14288.1)	2.4.1.34	-	-
PVITv1024680	PVITv1_T024680	47.7899	24.5209	146.15	138.101	129.353	NO	conserved hypothetical protein	GO:0000166,GO:0003676	-	-	-	-
PVITv1013803	PVITv1_T013803	0	48.9572	72.742	170.584	128.108	NO		-	-	-	-	-
PVITv1017517	PVITv1_T017517	0	15.8785	182.992	84.5043	126.747	YES	conserved hypothetical protein	GO:0016021	Domain of unknown function (DUF4203) (PF13886.1)	-	-	-
PVITv1023868	PVITv1_T023868	72.35	12.9594	67.606	50.734	124.943	NO	conserved hypothetical protein	-	-	-	-	-
PVITv1020340	PVITv1_T020340	0	0	109.421	89.6851	123.996	NO	carbohydrate-binding protein, putative	GO:0005576,GO:0006952,GO:0009405	Elicitin (PF00964.12)	-	-	-
PVITv1036001	PVITv1_T036001	2.32025	9.50697	95.8171	84.3286	122.947	NO	choline/Carnitine O-acyltransferase, putative	GO:0005739,GO:0005743,GO:0008152,GO:0016740,GO:0016746	Choline/Carnitine o-acyltransferase (PF00755.15)	2.3.1.21,2.3.1.6,2.3.1.137,2.3.1.7	K08765;CPT1A; carnitine O-palmitoyltransferase 1, liver isoform [EC:2.3.1.21]	-
PVITv1024463	PVITv1_T024463	2.04597	12.8521	81.2831	89.1336	122.132	NO	conserved hypothetical protein	GO:0004519,GO:0004527,GO:0005576,GO:0035091,GO:0090305	Endonuclease/Exonuclease/phosphatase fam ily (PF03372.18)	3.1.4.12,3.1.4.3	K01117;E3.1.4.12; sphingomyelin phosphodiesterase [EC:3.1.4.12]	-
PVITv1014115	PVITv1_T014115	0	0	102.839	128.732	122.023	NO	malate dehydrogenase	-	lactate/malate dehydrogenase, NAD bi ndin g domain (PF00056.18),lactate/malate dehydrogenase, alpha/ beta C-terminal domain (PF02866.13)	1.1.1.37,1.1.1.96	K00025;MDH1; malate dehydrogenase [EC:1.1.1.37]	-
PVITv1030138	PVITv1_T030138	40.43	43.4597	42.7694	114.037	121.528	NO	cytochrome P450, putative	GO:0004497,GO:0005506,GO:0016491,GO:0016705,GO:0020037,GO:0046872,GO:0055114	Cytochrome P450 (PF00067.17)	1.14.14.1	K15398;CYP86A4S; fatty acid omega-hydroxylase [EC:1.14.-.-]	-
PVITv1020466	PVITv1_T020466	17.4434	14.6363	87.5593	54.4416	118.819	YES	cysteine protease family C01A, putative	GO:0006508,GO:0008233,GO:0008234,GO:0016787,GO:0031012	Papain family cysteine protease (PF00112.18)	3.4.22.50,3.4.14.1,3.4.22.16,3.4.22.1,3.4.18.1	K08568;CTSZ; cathepsin X [EC:3.4.18.1]	-
PVITv1007378	PVITv1_T007378	2.96318	30.4997	136.207	89.0313	116.226	NO	trifunctional enzyme subunit alpha, putative	GO:0003824,GO:0003857,GO:0004300,GO:0005730,GO:0005737,GO:0005739,GO:0005743,GO:0006631,GO:0006635,GO:0008152,GO:0016491,GO:0016507,GO:0016616,GO:0042645,GO:0050662,GO:0055114	3-hydroxyacyl-CoA dehydrogenase, C-t ermi nal domain (PF00725.17),Enoyl-CoA hydratase/isomerase family (PF00378.15),3-hydroxyacyl-CoA dehydrogenase, NAD bin ding domain (PF02737.13)	5.1.2.3,1.1.1.35,1.1.1.211,4.2.1.17	K07515;HADHA; enoyl-CoA hydratase / long-chain 3-hydroxyacyl-CoA dehydrogenase [EC:4.2.1.17 1.1.1.211]	-
PVITv1013721	PVITv1_T013721	94.734	4.70736	6.52422	123.606	115.98	NO	conserved hypothetical protein	GO:0006950,GO:0009415	-	-	-	-
PVITv1030288	PVITv1_T030288	6.41815	14.8784	72.1897	149.792	114.113	NO	serine protease family S33, putative	GO:0003824,GO:0006508,GO:0008152	Alpha/beta hydrolase family (PF12695.2),alpha/beta hydrolase fold (PF00561.15),Alpha/beta hydrolase family (PF12697.2)	2.3.1.12,4.2.99.20	-	-
PVITv1014612	PVITv1_T014612	0	0	321.686	239.182	112.476	NO		-	-	-	-	-
PVITv1032382	PVITv1_T032382	0	0	118.507	57.1359	110.957	NO	creatine kinase B-type	GO:0000166,GO:0005524,GO:0005739,GO:0016021,GO:0016301,GO:0016310,GO:0016740,GO:0016772	ATP:guanido phosphotransferase, N-te rmin al domain (PF02807.10)	2.7.3.3,2.7.3.2	K00933;E2.7.3.2; creatine kinase [EC:2.7.3.2]	-
PVITv1021709	PVITv1_T021709	0	148.893	345.157	239.381	110.034	NO		-	-	-	-	-
PVITv1000893	PVITv1_T000893	24.7775	28.3449	127.749	91.2511	109.827	NO	hypothetical protein	GO:0000166,GO:0004672,GO:0004674,GO:0005524,GO:0005829,GO:0005886,GO:0005935,GO:0006468,GO:0009536,GO:0016301,GO:0016310,GO:0016459,GO:0016740,GO:0016772	Protein kinase C terminal domain (PF00433.19),Protein tyrosine kinase (PF07714.12),Protein kinase domain (PF00069.20)	2.7.11.1	K13303;SGK2; serum/glucocorticoid-regulated kinase 2 [EC:2.7.11.1]	-
PVITv1016040	PVITv1_T016040	0	0	65.158	36.3603	106.87	NO	conserved hypothetical protein	-	-	-	-	-
PVITv1012458	PVITv1_T012458	0	12.8935	292.925	59.493	105.653	NO		-	-	-	-	-
PVITv1025630	PVITv1_T025630	0	0	7.71955	225.925	105.046	NO	conserved hypothetical protein	GO:0006950,GO:0009415	-	-	-	-
PVITv1011832	PVITv1_T011832	4.86281	58.28	104.592	219.782	103.869	NO	acetyl-CoA carboxylase, putative	GO:0003824,GO:0003989,GO:0004075,GO:0005524,GO:0006633,GO:0008152,GO:0016874,GO:0046872	ATP-grasp in the biosynthetic pathwa y wi th Ter operon (PF15632.1),ATP-grasp domain (PF13535.1),Carbamoyl-phosphate synthase L chain , N- terminal domain (PF00289.17),Carbamoyl-phosphate synthase L chain , AT P binding domain (PF02786.12)	6.3.4.14,6.4.1.1,6.4.1.4,6.4.1.3,6.4.1.2	K11262;ACACA; acetyl-CoA carboxylase / biotin carboxylase 1 [EC:6.4.1.2 6.3.4.14]	-
PVITv1019732	PVITv1_T019732	18.8507	1.44738	1.51251	116.403	101.732	YES	glycoside hydrolase, putative	GO:0004553,GO:0005975,GO:0016787	-	-	-	-
PVITv1015361	PVITv1_T015361	49.4423	187.756	130.378	207.716	101.49	NO	eukaryotic initiation factor 4A-III, putative	GO:0000166,GO:0003676,GO:0004386,GO:0005524,GO:0006200,GO:0006413,GO:0008026,GO:0008152,GO:0016787	Helicase conserved C-terminal domain (PF00271.26),DEAD/DEAH box helicase (PF00270.24)	3.6.4.13	K03257;EIF4A; translation initiation factor 4A	-
PVITv1030765	PVITv1_T030765	0	0	158.866	153.804	101.436	YES	carbohydrate-binding protein, putative	GO:0004553,GO:0005975,GO:0016787	-	-	-	-
PVITv1002783	PVITv1_T002783	2.97719	14.9806	107.324	71.9216	100.89	NO	endo-1,3(4)-beta-glucanase, putative	GO:0016998,GO:0052861,GO:0052862	Glycosyl hydrolase family 81 (PF03639.8)	3.2.1.6	-	-
PVITv1020766	PVITv1_T020766	0	0	98.7541	69.5309	98.7732	NO	mitochondrial carnitine/acylcarnitine carrier protein, putative	GO:0006810,GO:0008603,GO:0016020,GO:0016021	Mitochondrial carrier protein (PF00153.22)	-	-	-
PVITv1003734	PVITv1_T003734	97.3906	0	93.9284	94.1077	97.3211	NO	conserved hypothetical protein	-	-	-	-	-
PVITv1022624	PVITv1_T022624	0	0	17.708	37.8665	95.0313	NO	conserved hypothetical protein	GO:0005886,GO:0008270,GO:0010088,GO:0046621,GO:0046872,GO:0048317,GO:0048364,GO:0048482	Protein of unknown function (DUF3633 ) (PF12315.3)	-	-	-
PVITv1034761	PVITv1_T034761	0	0	412.208	81.8362	95.011	NO		-	-	-	-	-
PVITv1001768	PVITv1_T001768	0	32.9986	21.9927	13.7928	93.667	YES		GO:0004601,GO:0055114	Peroxidase, family 2 (PF01328.12)	-	-	-
PVITv1005361	PVITv1_T005361	42.7803	0	34.9675	54.7639	91.7779	NO	conserved hypothetical protein	GO:0006468,GO:0016310	-	-	-	-
PVITv1004487	PVITv1_T004487	11.8578	0	81.8352	30.468	91.6498	YES	cutinase, putative	GO:0005576,GO:0008152,GO:0016787	Cutinase (PF01083.17)	3.1.1.74	-	-
PVITv1032354	PVITv1_T032354	33.854	84.1339	126.636	201.675	87.9095	YES		GO:0016021	-	-	-	-
PVITv1037272	PVITv1_T037272	0	48.0596	62.4985	168.125	87.1906	NO	fatty acid synthase subunit alpha, putative	GO:0004312,GO:0004318,GO:0005835,GO:0006633,GO:0009059,GO:0016491,GO:0016740,GO:0055114	-	-	-	-
PVITv1018231	PVITv1_T018231	1.75448	5.10037	73.7758	74.1289	87.1021	YES	mucin-like protein	GO:0008152,GO:0016491,GO:0046872,GO:0055114	Common central domain of tyrosinase (PF00264.15)	-	K00505;TYR; tyrosinase [EC:1.14.18.1]	-
PVITv1019453	PVITv1_T019453	8.43159	26.0796	81.7808	61.4715	83.1082	NO	dynein heavy chain	GO:0000166,GO:0003777,GO:0005524,GO:0005737,GO:0005813,GO:0005874,GO:0006200,GO:0007018,GO:0008152,GO:0016887,GO:0017111,GO:0030286	Protein of unknown function, DUF258 (PF03193.11),AAA ATPase domain (PF13191.1),AAA domain (PF13238.1),AAA domain (PF13401.1),ATPase family associated with variou s ce llular activities (AAA) (PF00004.24),P-loop containing dynein motor regio n D3 (PF12775.2),AAA domain (dynein-related subfamily ) (PF07728.9),Hydrolytic ATP binding site of dynei n mo tor region D1 (PF12774.2),Microtubule-binding st…	-	K10413;DYNC1H; dynein heavy chain 1, cytosolic	-
PVITv1030481	PVITv1_T030481	15.2288	0	97.4382	53.9648	82.3417	YES	conserved hypothetical protein	-	-	2.1.1.127,2.1.1.43,2.1.1.259	-	-
PVITv1003896	PVITv1_T003896	0	14.3716	22.5894	89.7891	82.2609	NO	conserved hypothetical protein	-	-	-	-	-
PVITv1016683	PVITv1_T016683	88.5426	212.528	118.281	190.176	82.087	NO	prohibitin-2	GO:0016020	SPFH domain / Band 7 family (PF01145.20)	-	-	-
PVITv1020371	PVITv1_T020371	0	0	45.477	68.4396	80.8141	NO	ubiquitin-conjugating enzyme E2, putative	GO:0005829,GO:0008152,GO:0016874,GO:0016881	Ubiquitin-conjugating enzyme (PF00179.21)	6.3.2.19	K10576;UBE2H, UBC8; ubiquitin-conjugating enzyme E2 H [EC:2.3.2.23]	-
PVITv1021038	PVITv1_T021038	101.391	307.217	115.283	197.749	80.7256	NO	hsp70-like protein	GO:0000166,GO:0005524,GO:0005618,GO:0005774,GO:0006457,GO:0006950,GO:0009507,GO:0051082	MreB/Mbl protein (PF06723.8),Hsp70 protein (PF00012.15)	3.6.1.3	K04043;dnaK; molecular chaperone DnaK	-
PVITv1023307	PVITv1_T023307	261.196	482.155	96.097	268.24	80.1185	NO	rRNA methyltransferase, putative	GO:0001510,GO:0005634,GO:0006364,GO:0008168,GO:0008649,GO:0031167,GO:0032259	Domain of unknown function (DUF3381) (PF11861.3)	-	-	-
PVITv1023236	PVITv1_T023236	33.0538	172.874	103.8	171.562	79.1472	NO	60S ribosomal protein L6, putative	GO:0003735,GO:0005622,GO:0005840,GO:0006412,GO:0030529	Ribosomal protein L6e (PF01159.14)	-	K02934;RP-L6e, RPL6; large subunit ribosomal protein L6e	-
PVITv1026177	PVITv1_T026177	187.771	0	87.6607	68.8846	77.2198	NO		-	-	-	-	-
PVITv1003580	PVITv1_T003580	64.1109	156.156	90.3361	169.106	75.2629	NO		GO:0001731,GO:0003743,GO:0005737,GO:0005852,GO:0006412,GO:0006413,GO:0006446,GO:0016282,GO:0033290	Eukaryotic translation initiation fa ctor 3 subunit 7 (eIF-3) (PF05091.7)	-	K03251;EIF3D; translation initiation factor 3 subunit D	-
PVITv1030647	PVITv1_T030647	0	0	84.0248	47.9565	74.9565	NO	cysteine protease family C01A, putative	GO:0005773,GO:0006508,GO:0008233,GO:0008234,GO:0016787	Papain family cysteine protease (PF00112.18)	3.4.22.27,3.4.22.38,3.4.22.16,3.4.22.43,3.4.22.15	K01366;CTSH; cathepsin H [EC:3.4.22.16]	-
PVITv1011581	PVITv1_T011581	0	0	12.3993	143.09	71.6754	NO	conserved hypothetical protein	GO:0006950,GO:0009415	-	-	-	-
PVITv1024036	PVITv1_T024036	74.5863	19.5186	67.7769	25.6044	70.9115	NO	conserved hypothetical protein	-	-	-	-	-
PVITv1035766	PVITv1_T035766	0	3.67172	100.691	54.8852	70.191	NO	endothelin-converting enzyme 1, metalloprotease family M13, putative	GO:0004222,GO:0006508,GO:0008237	Peptidase family M13 (PF01431.16),Peptidase family M13 (PF05649.8)	3.4.24.11,3.4.24.71	-	-
PVITv1028774	PVITv1_T028774	0	0	64.7079	55.0671	69.9654	NO	homogentisate 1,2-dioxygenase	GO:0004411,GO:0006559,GO:0006570,GO:0016491,GO:0051213,GO:0055114	homogentisate 1,2-dioxygenase (PF04209.8)	1.13.11.5	K00451;HGD, hmgA; homogentisate 1,2-dioxygenase [EC:1.13.11.5]	-
PVITv1002782	PVITv1_T002782	5.98851	18.8048	74.1436	56.958	69.4487	NO	conserved hypothetical protein	GO:0005509,GO:0005768,GO:0008654,GO:0016020,GO:0019898	EF-hand domain pair (PF13833.1),EF hand (PF13202.1),EF-hand domain pair (PF13499.1),EF-hand domain (PF13405.1),EF hand (PF00036.27),C2 domain (PF00168.25),Protein of unknown function (DUF1162 ) (PF06650.7)	-	-	-
PVITv1015833	PVITv1_T015833	5.73968	13.4207	71.2561	55.3757	68.9272	NO	villin-like protein	GO:0003779,GO:0005884,GO:0007010	Villin headpiece domain (PF02209.14),Gelsolin repeat (PF00626.17)	-	-	-
PVITv1024498	PVITv1_T024498	262.426	255.173	150.881	215.68	68.1533	NO	13 kDa ribonucleoprotein-associated protein	GO:0003723,GO:0005730,GO:0030529,GO:0042254	Ribosomal protein L7Ae/L30e/S12e/Gad d45 family (PF01248.21)	3.1.26.5	K12845;SNU13, NHP2L; U4/U6 small nuclear ribonucleoprotein SNU13	-
PVITv1023445	PVITv1_T023445	24.113	74.1942	87.9208	142.179	67.3362	NO	Ammonium Transporter (Amt) Family	GO:0008519,GO:0015696,GO:0016020,GO:0016021,GO:0072488	Ammonium Transporter Family (PF00909.16)	-	-	-
PVITv1011606	PVITv1_T011606	0	0	19.1868	17.1303	66.8491	NO	conserved hypothetical protein	-	-	-	-	-
PVITv1027442	PVITv1_T027442	2.93644	17.1301	69.8212	49.0402	66.8347	NO	alpha,alpha-trehalose-phosphate synthase [UDP-forming], putative	GO:0003824,GO:0003825,GO:0005992	Trehalose-phosphatase (PF02358.11),Glycosyltransferase family 20 (PF00982.16)	2.4.1.15,3.1.3.12	K16055;TPS; trehalose 6-phosphate synthase/phosphatase [EC:2.4.1.15 3.1.3.12]	-
PVITv1027432	PVITv1_T027432	0	0	24.6856	58.4902	65.9521	NO	conserved hypothetical protein	-	-	-	-	-
PVITv1029087	PVITv1_T029087	0	0	66.4286	25.7072	65.1447	NO	glycine amidinotransferase, mitochondrial precursor	GO:0005737,GO:0008152,GO:0016740,GO:0016813	-	2.1.4.1	K00613;GATM; glycine amidinotransferase [EC:2.1.4.1]	-
PVITv1032277	PVITv1_T032277	0	0	79.5653	53.4388	64.4784	NO	H - or Na -translocating F-type, V-type and A-type ATPase (F-ATPase) Superfamily	-	ATP synthase (C/AC39) subunit (PF01992.11)	-	K02146;ATPeV0D, ATP6D; V-type H+-transporting ATPase subunit d	-
PVITv1004215	PVITv1_T004215	44.0536	108.203	66.2183	134.949	62.2699	NO	aminotransferase, putative	GO:0003824,GO:0008839,GO:0009058,GO:0009089,GO:0016740,GO:0030170,GO:0055114	Dihydrodipicolinate reductase, N-ter minu s (PF01113.15),Alanine-glyoxylate amino-transferase (PF12897.2),Dihydrodipicolinate reductase, C-ter minu s (PF05173.9),Aminotransferase class I and II (PF00155.16)	2.6.1.7,2.6.1.39,1.17.1.8,2.6.1.57	-	-
PVITv1010696	PVITv1_T010696	0	0	74.3671	91.872	61.8656	YES	putative GPI-anchored serine rich elicitin SOL13E-like protein	GO:0005576,GO:0006952,GO:0009405	Elicitin (PF00964.12)	-	-	-
PVITv1015071	PVITv1_T015071	3.47177	9.9464	57.8704	19.451	61.3169	NO		-	MSP (Major sperm protein) domain (PF00635.21)	-	-	-
PVITv1012622	PVITv1_T012622	59.0842	37.6865	27.6034	69.8644	60.6493	NO	P-type ATPase (P-ATPase) Superfamily	GO:0000166,GO:0005388,GO:0005524,GO:0006812,GO:0008152,GO:0016020,GO:0016021,GO:0016787,GO:0019829,GO:0046872,GO:0070588	haloacid dehalogenase-like hydrolase (PF08282.7),Plasma membrane calcium transporter ATPa se C terminal (PF12424.3),Cation transporter/ATPase, N-terminu s (PF00690.21),haloacid dehalogenase-like hydrolase (PF12710.2),Putative hydrolase of sodium-potassi um A TPase alpha subunit (PF13246.1),haloacid dehalogenase-like hydrolase (PF00702.21),Cation transporting ATPase, C-termin us (PF00689.16),E1-E2…	3.6.3.8	K05850;ATP2B; Ca2+ transporting ATPase, plasma membrane [EC:3.6.3.8]	-
PVITv1026179	PVITv1_T026179	0	2.20803	13.6335	57.8206	60.1702	NO	conserved hypothetical protein	GO:0005509,GO:0008270,GO:0046872	-	-	-	-
PVITv1029198	PVITv1_T029198	53.4336	112.524	80.4984	126.799	59.9931	NO	proliferating cell nuclear antigen	GO:0003677,GO:0005634,GO:0005730,GO:0006260,GO:0006275,GO:0030337,GO:0043626	Rad9 (PF04139.8),Proliferating cell nuclear antigen, N-te rminal domain (PF00705.13),Proliferating cell nuclear antigen, C-te rminal domain (PF02747.10)	-	K04802;PCNA; proliferating cell nuclear antigen	-
PVITv1024873	PVITv1_T024873	0	53.5812	77.8159	122.624	59.0651	NO	Ammonium Transporter (Amt) Family	GO:0008519,GO:0015696,GO:0016020,GO:0016021,GO:0072488	Ammonium Transporter Family (PF00909.16)	-	-	-
PVITv1002910	PVITv1_T002910	0	0	45.683	31.1085	58.6426	NO	ADP-ribosylation factor family	GO:0000166,GO:0005525,GO:0005622,GO:0007264	50S ribosome-binding GTPase (PF01926.18),Gtr1/RagA G protein conserved region (PF04670.7),Ras family (PF00071.17),G-protein alpha subunit (PF00503.15),Signal recognition particle receptor bet a subunit (PF09439.5),Miro-like protein (PF08477.8),ADP-ribosylation factor family (PF00025.16)	-	-	-
PVITv1025728	PVITv1_T025728	6.81089	10.9411	47.9651	48.5145	58.4685	NO	hybrid signal transduction histidine kinase, putative	-	Hpt domain (PF01627.18),PAS domain (PF13188.1),PAS domain (PF13596.1),His Kinase A (phospho-acceptor) doma in (PF00512.20),Response regulator receiver domain (PF00072.19),PAS fold (PF08447.6),Histidine kinase-, DNA gyrase B-, an d HS P90-like ATPase (PF02518.21),PAS fold (PF08448.5),PAS domain (PF13426.1),PAS fold (PF00989.19)	2.7.13.3	-	-
PVITv1018900	PVITv1_T018900	0	0	65.3486	38.9384	58.0636	NO	glutathione S-transferase, putative	GO:0005829,GO:0008152,GO:0016740,GO:0046686	Glutathione S-transferase, C-termina l do main (PF00043.20),Glutathione S-transferase, C-termina l do main (PF13410.1),Glutathione S-transferase, N-termina l do main (PF13409.1)	2.5.1.18,1.8.5.1	-	-
PVITv1020618	PVITv1_T020618	0	13.6545	9.57128	31.2277	57.7886	YES	glucan 1,3-beta-glucosidase, putative	GO:0004553,GO:0005975	X8 domain (PF07983.8),Cellulase (glycosyl hydrolase family 5) (PF00150.13)	3.2.1.58	K01210;E3.2.1.58; glucan 1,3-beta-glucosidase [EC:3.2.1.58]	-
PVITv1006689	PVITv1_T006689	0	0	87.2853	31.1449	57.1563	NO	transmembrane protein, putative	GO:0005634,GO:0016021	-	-	-	-
PVITv1029873	PVITv1_T029873	0	3.47748	3.09383	54.1189	56.2677	YES	conserved hypothetical protein	GO:0004872,GO:0007275,GO:0016020	-	-	-	-
PVITv1006843	PVITv1_T006843	0	0	95.7365	49.8663	55.7697	NO	cation-transporting ATPase, putative	GO:0000166,GO:0005524,GO:0006812,GO:0008152,GO:0016020,GO:0016021,GO:0016787,GO:0019829,GO:0046872	Cation transporter/ATPase, N-terminu s (PF00690.21),E1-E2 ATPase (PF00122.15)	3.6.3.8,3.6.3.7	-	-
PVITv1013252	PVITv1_T013252	0	0	67.7626	38.787	54.6926	YES		GO:0005875,GO:0007017	Dynein light chain type 1 (PF01221.13)	-	K10418;DYNLL; dynein light chain LC8-type	-
PVITv1015284	PVITv1_T015284	0	4.65468	1.19746	58.2128	54.3099	NO	conserved hypothetical protein	GO:0006950,GO:0009415	-	-	-	-
PVITv1018738	PVITv1_T018738	0	0	28.0367	41.9352	53.6805	NO	conserved hypothetical protein	-	-	-	-	-
PVITv1027738	PVITv1_T027738	0.709569	5.9346	47.2223	39.0914	53.4768	NO	HECT E3 ubiquitin ligase, putative	GO:0004842,GO:0008152,GO:0008270,GO:0016567,GO:0016874	UBA/TS-N domain (PF00627.26),SPRY domain (PF00622.23),NPCBM/NEW2 domain (PF08305.6),Concanavalin A-like lectin/glucanase s su perfamily (PF13385.1),HECT-domain (ubiquitin-transferase) (PF00632.20)	-	K10595;HERC2; E3 ubiquitin-protein ligase HERC2 [EC:2.3.2.26]	-
PVITv1013183	PVITv1_T013183	6.3856	2.96713	56.6175	25.7525	53.1278	NO	guanine nucleotide-binding protein G(I)/G(S)/G(T) subunit beta, putative	-	WD domain, G-beta repeat (PF00400.27)	2.7.11.7,2.7.11.1	K04536;GNB1; guanine nucleotide-binding protein G(I)/G(S)/G(T) subunit beta-1	-
PVITv1012801	PVITv1_T012801	7.97251	3.65107	41.7728	21.2677	52.9409	NO	conserved hypothetical protein	-	-	-	-	-
PVITv1025849	PVITv1_T025849	0	7.56281	26.8124	19.7675	52.6078	YES		GO:0003824,GO:0004252,GO:0006508	Trypsin (PF00089.21)	3.4.21.78,3.4.21.59,3.4.21.79,3.4.21.4,3.4.21.39,3.4.21.120	K01353;GZMB; granzyme B [EC:3.4.21.79]	-
PVITv1012062	PVITv1_T012062	536.777	262.056	60.6423	155.481	51.6988	YES		GO:0003824,GO:0004252,GO:0006508	-	-	-	-
PVITv1003015	PVITv1_T003015	0	93.1172	43.8337	111.777	51.1292	NO	cytochrome b5	GO:0020037,GO:0042742,GO:0043447,GO:0046872	Cytochrome b5-like Heme/Steroid bind ing domain (PF00173.23)	1.6.2.2,1.7.1.3,1.7.1.1,1.7.1.2	-	-
PVITv1012704	PVITv1_T012704	24.1469	87.844	58.4589	109.203	50.6144	NO	conserved hypothetical protein	-	-	-	-	-
PVITv1006223	PVITv1_T006223	0	0	45.6851	48.4572	50.0741	NO		-	-	-	-	-
PVITv1001560	PVITv1_T001560	0	78.4077	56.4833	101.219	49.0087	NO	aspartyl-tRNA synthetase, putative	GO:0000166,GO:0003676,GO:0004812,GO:0004815,GO:0005524,GO:0005737,GO:0006412,GO:0006418,GO:0006422,GO:0016874	tRNA synthetases class II (D, K and N) (PF00152.15)	6.1.1.12,6.1.1.23	K01876;DARS, aspS; aspartyl-tRNA synthetase [EC:6.1.1.12]	-
PVITv1002755	PVITv1_T002755	35.0214	17.5515	26.8922	22.741	48.7475	NO	conserved hypothetical protein	GO:0015095,GO:0015693,GO:0016020	Magnesium transporter NIPA (PF05653.9)	-	-	-
PVITv1000694	PVITv1_T000694	40.2182	20.2924	11.0676	91.5718	48.6361	NO	conserved hypothetical protein	-	Uncharacterised protein family (UPF0 203) (PF05254.7)	-	-	-
PVITv1005727	PVITv1_T005727	130.021	223.86	91.1361	133.137	48.51	YES	elicitin-like INF6	GO:0005576,GO:0006952,GO:0009405	Elicitin (PF00964.12)	-	-	-
PVITv1010608	PVITv1_T010608	0	0	41.8318	44.4012	46.8998	NO	acyl-CoA synthetase short-chain family member, putative	GO:0003824,GO:0008152	AMP-binding enzyme (PF00501.23)	6.2.1.17,6.2.1.1	K01908;prpE; propionyl-CoA synthetase [EC:6.2.1.17]	-
PVITv1007159	PVITv1_T007159	0	0	74.5053	13.621	46.7268	YES	conserved hypothetical protein	GO:0004222,GO:0006508,GO:0008233,GO:0008237,GO:0008270,GO:0016787,GO:0046872	Astacin (Peptidase family M12A) (PF01400.19)	3.4.24.21,3.4.24.67,3.4.24.19	-	-
PVITv1030063	PVITv1_T030063	68.3776	93.3263	55.8281	94.4336	46.6729	NO	eukaryotic translation initiation factor 3 subunit, putative	GO:0000166,GO:0001731,GO:0003676,GO:0003723,GO:0003743,GO:0005737,GO:0005852,GO:0006412,GO:0006413,GO:0006446,GO:0016282,GO:0031369,GO:0033290	Eukaryotic translation initiation fa ctor eIF2A (PF08662.6)	-	K03253;EIF3B; translation initiation factor 3 subunit B	-
PVITv1020757	PVITv1_T020757	7.62833	8.05474	43.7491	41.2648	46.6363	NO	myoferlin-like protein	GO:0001778,GO:0005543,GO:0005544,GO:0005886,GO:0006906,GO:0016021,GO:0030315,GO:0030947,GO:0031410,GO:0034605,GO:0042383,GO:0070062	C2 domain (PF00168.25)	-	-	-
PVITv1016027	PVITv1_T016027	0	147.68	54.4995	113.278	46.5532	YES		GO:0003824,GO:0004252,GO:0006508	Trypsin (PF00089.21)	3.4.21.118,3.4.21.4,3.4.21.68,3.4.21.86,3.4.21.6,3.4.21.1	-	-
PVITv1001749	PVITv1_T001749	0	0	39.7126	16.4899	46.1685	NO	conserved hypothetical protein	GO:0042073	-	-	-	-
PVITv1027927	PVITv1_T027927	0	4.40789	27.406	11.0209	45.7956	NO	HSF-type DNA-binding protein, putative	GO:0003677,GO:0003700,GO:0005634,GO:0006355,GO:0043565	HSF-type DNA-binding (PF00447.12)	-	-	-
PVITv1004856	PVITv1_T004856	82.852	148.55	60.654	118.017	45.1226	NO	nucleolar protein NOP5	GO:0005634,GO:0005730,GO:0005732,GO:0005737,GO:0009506,GO:0015030,GO:0016020,GO:0030515,GO:0030529,GO:0070761	NOP5NT (NUC127) domain (PF08156.8),NOSIC (NUC001) domain (PF08060.8),Putative snoRNA binding domain (PF01798.13)	-	K14565;NOP58; nucleolar protein 58	-
PVITv1022262	PVITv1_T022262	41.5026	17.6819	44.9169	21.4937	45.0031	NO	acyl-CoA dehydrogenase, putative	GO:0003995,GO:0008152,GO:0016491,GO:0016627,GO:0033539,GO:0050660,GO:0055114	Acyl-CoA dehydrogenase, C-terminal d omai n (PF00441.19),Domain of unknown function (DUF1974) (PF09317.6)	2.1.1.107	-	-
PVITv1015410	PVITv1_T015410	3.23122	2.31578	30.4174	19.7596	44.6974	NO	transmembrane protein, putative	GO:0001522,GO:0003723,GO:0009982,GO:0016021,GO:0055085	-	-	-	-
PVITv1012664	PVITv1_T012664	0	1.72327	19.5441	19.5802	44.5754	NO	myosin-like protein	GO:0000166,GO:0003774,GO:0005524,GO:0008152,GO:0016459,GO:0046872	Myosin head (motor domain) (PF00063.16)	2.4.1.16,2.7.11.1	-	-
PVITv1031087	PVITv1_T031087	0	0	73.9914	42.4223	44.4329	NO	copper-transporting ATPase, putative	GO:0000166,GO:0005524,GO:0006812,GO:0008152,GO:0016020,GO:0016021,GO:0016787,GO:0019829,GO:0046872	haloacid dehalogenase-like hydrolase (PF00702.21),Cation transporting ATPase, C-termin us (PF00689.16)	3.6.3.8	K05853;ATP2A; Ca2+ transporting ATPase, sarcoplasmic/endoplasmic reticulum [EC:3.6.3.8]	-
PVITv1030470	PVITv1_T030470	0	0	60.1657	10.2199	44.2262	NO	RWP-RK domain-containing protein, putative	-	RWP-RK domain (PF02042.10)	-	-	-
PVITv1020413	PVITv1_T020413	31.6297	114.818	52.8378	103.761	44.1233	NO	eukaryotic translation initiation factor 3, putative	GO:0001731,GO:0003743,GO:0005737,GO:0005852,GO:0006412,GO:0006413,GO:0006446,GO:0016282,GO:0033290	Eukaryotic translation initiation fa ctor 3 subunit 7 (eIF-3) (PF05091.7)	-	K03251;EIF3D; translation initiation factor 3 subunit D	-
PVITv1003710	PVITv1_T003710	31.2713	182.607	49.0657	98.4641	43.9839	NO	50S ribosomal protein L7/L12, putative	GO:0003735,GO:0005622,GO:0005840,GO:0006412	Ribosomal protein L7/L12 C-terminal doma in (PF00542.14)	-	K02935;RP-L7, MRPL12, rplL; large subunit ribosomal protein L7/L12	-
PVITv1023922	PVITv1_T023922	0	0	44.0655	27.9676	43.7678	YES	methylmalonate semialdehyde dehydrogenase [acylating], putative	GO:0004491,GO:0008152,GO:0016491,GO:0016620,GO:0055114	Aldehyde dehydrogenase family (PF00171.17)	1.2.1.27,1.2.1.18	-	-
PVITv1034774	PVITv1_T034774	7.93483	27.0741	68.1281	87.922	43.4749	NO		-	-	-	-	-
PVITv1003173	PVITv1_T003173	0	0	2.66372	38.5398	43.2793	NO	peptidase, putative	GO:0003676,GO:0003723,GO:0005856,GO:0006508,GO:0016805,GO:0030833	Peptidase family C69 (PF03577.10)	-	-	-
PVITv1012098	PVITv1_T012098	0	2.8129	11.5979	18.7259	42.5712	NO		-	-	-	-	-
PVITv1000734	PVITv1_T000734	34.2949	121.631	38.9859	110.158	42.3767	NO	cobalamin synthesis protein, putative	GO:0003824,GO:0008152,GO:0016620,GO:0055114	Cobalamin synthesis protein cobW C-t ermi nal domain (PF07683.9),CobW/HypB/UreG, nucleotide-binding d omai n (PF02492.14)	-	-	-
PVITv1019628	PVITv1_T019628	0	0.95862	34.1611	14.7903	42.2564	NO	Ca2 :Cation Antiporter (CaCA) Family	GO:0006812,GO:0006816,GO:0008324,GO:0015369,GO:0016020,GO:0016021,GO:0055085,GO:0070588	Sodium/calcium exchanger protein (PF01699.19)	-	-	-
PVITv1004932	PVITv1_T004932	5.77482	9.44074	37.9174	34.231	42.1913	NO	COPII coat assembly protein SEC16, putative	GO:0000139,GO:0048208	Vesicle coat trafficking protein Sec 16 m id-region (PF12932.2),Sec23-binding domain of Sec16 (PF12931.2)	-	-	-
PVITv1024576	PVITv1_T024576	0	0	37.1888	7.00255	42.0365	YES	conserved hypothetical protein	GO:0004553,GO:0005576,GO:0005975,GO:0030248	-	-	-	-
PVITv1010289	PVITv1_T010289	0	0	50.9375	45.1961	41.9553	NO	conserved hypothetical protein	GO:0006508,GO:0008233,GO:0016787	Alpha/beta hydrolase family (PF12697.2)	-	-	-
PVITv1024876	PVITv1_T024876	0	0	24.694	44.582	41.632	NO	conserved hypothetical protein	GO:0003333,GO:0006508,GO:0016020,GO:0016021,GO:0046872	-	-	-	-
PVITv1019328	PVITv1_T019328	0	0	44.774	30.5334	41.1786	NO	homogentisate 1,2-dioxygenase	GO:0004411,GO:0006559,GO:0006570,GO:0051213,GO:0055114	homogentisate 1,2-dioxygenase (PF04209.8)	1.13.11.5	K00451;HGD, hmgA; homogentisate 1,2-dioxygenase [EC:1.13.11.5]	-
PVITv1020909	PVITv1_T020909	2.37661	11.6854	38.0591	31.7954	40.3232	NO	conserved hypothetical protein	GO:0005509,GO:0006402,GO:0006886,GO:0006979,GO:0008270,GO:0016020,GO:0016021,GO:0016192,GO:0030117,GO:0030131,GO:0045454,GO:0055114,GO:1902209	UBA/TS-N domain (PF00627.26),Thioredoxin-like (PF13905.1),Protein of unknown function (DUF3645 ) (PF12359.3),Protein of unknown function (DUF3638 ) (PF12340.3)	1.8.1.8	-	-
PVITv1024087	PVITv1_T024087	0	0	32.2063	21.7662	40.1931	NO	conserved hypothetical protein	-	-	-	-	-
PVITv1037902	PVITv1_T037902	0	0	61.8175	12.6315	40.0704	YES	conserved hypothetical protein	GO:0008152,GO:0016491,GO:0046872,GO:0055114	Common central domain of tyrosinase (PF00264.15)	1.14.18.1	K00505;TYR; tyrosinase [EC:1.14.18.1]	-
PVITv1018542	PVITv1_T018542	9.71895	14.8742	30.0843	19.3015	39.8736	NO	conserved hypothetical protein	GO:0035091	PX domain (PF00787.19)	-	-	-
PVITv1032301	PVITv1_T032301	0	0	24.7161	15.5956	39.7631	NO	myosin-like protein	GO:0000166,GO:0003774,GO:0005524,GO:0008152,GO:0016459,GO:0046872	-	-	-	-
PVITv1005574	PVITv1_T005574	37.1326	168.572	45.3294	104.205	39.5449	NO	ribonucleoside-diphosphate reductase large subunit	GO:0004748,GO:0005524,GO:0005971,GO:0006260,GO:0016491,GO:0055114	Ribonucleotide reductase, barrel dom ain (PF02867.10)	1.17.4.1	K10807;RRM1; ribonucleoside-diphosphate reductase subunit M1 [EC:1.17.4.1]	-
PVITv1036243	PVITv1_T036243	122.493	377.165	159.977	104.68	39.1347	NO		GO:0003824,GO:0004252,GO:0006508	Trypsin (PF00089.21)	3.4.21.69,3.4.21.59,3.4.21.38,3.4.21.4,3.4.21.1,3.4.21.34,3.4.21.35,3.4.21.7	K01328;F12; coagulation factor XII (Hageman factor) [EC:3.4.21.38]	-
PVITv1016009	PVITv1_T016009	0	0.462216	142.712	3.30108	38.6607	YES	conserved hypothetical protein	GO:0008152,GO:0016740,GO:0016746	-	-	-	-
PVITv1028980	PVITv1_T028980	0	0	36.7671	20.4696	38.132	NO	conserved hypothetical protein	-	-	-	-	-
PVITv1027587	PVITv1_T027587	0	32.5412	24.8545	57.2217	37.8348	NO		-	-	-	-	-
PVITv1018548	PVITv1_T018548	0	0	25.6706	38.6941	37.1708	YES	glycoside hydrolase, putative	GO:0004553,GO:0016787,GO:0030245	Glycosyl hydrolases family 6 (PF01341.12)	3.2.1.91,3.2.1.4	-	-
PVITv1032279	PVITv1_T032279	0	1.95176	15.4527	5.47004	36.7818	NO	conserved hypothetical protein	GO:0005634,GO:0006367,GO:0046982	-	-	-	-
PVITv1001430	PVITv1_T001430	0	0	29.9877	31.0473	36.7747	NO	conserved hypothetical protein	GO:0035091	PX domain (PF00787.19)	-	-	-
PVITv1020694	PVITv1_T020694	22.6579	114.647	53.1309	92.7516	36.391	NO	nucleolar protein Nop56	GO:0005618,GO:0005730,GO:0005732,GO:0006334,GO:0006364,GO:0006606,GO:0007507,GO:0009506,GO:0022008,GO:0030515,GO:0030529,GO:0042991,GO:0070761	NOP5NT (NUC127) domain (PF08156.8),NOSIC (NUC001) domain (PF08060.8),Putative snoRNA binding domain (PF01798.13)	-	K14564;NOP56; nucleolar protein 56	-
PVITv1010840	PVITv1_T010840	43.779	124.332	57.1188	88.2108	36.2801	NO	heat shock 70 kDa protein II	GO:0000166,GO:0000795,GO:0001673,GO:0001934,GO:0005524,GO:0005739,GO:0006950,GO:0007140,GO:0007141,GO:0007286,GO:0009986,GO:0031662,GO:0036128	MreB/Mbl protein (PF06723.8),Hsp70 protein (PF00012.15)	3.6.1.3	K03283;HSPA1_8; heat shock 70kDa protein 1/8	-
PVITv1001915	PVITv1_T001915	0	0	23.514	49.9752	36.0222	NO	Major Facilitator Superfamily (MFS)	GO:0008643,GO:0016021,GO:0022857,GO:0055085	Sugar (and other) transporter (PF00083.19),Major Facilitator Superfamily (PF07690.11)	-	-	-
PVITv1002821	PVITv1_T002821	0	10.2035	33.6962	34.1081	35.3376	NO	kinesin-like protein	GO:0000166,GO:0003777,GO:0005524,GO:0005871,GO:0005874,GO:0007018,GO:0008017,GO:0008152	Kinesin motor domain (PF00225.18)	-	-	-
PVITv1003492	PVITv1_T003492	39.7422	153.923	91.415	114.161	35.2574	YES		-	-	-	-	RxLR-R
PVITv1010097	PVITv1_T010097	4.4582	64.1058	44.4998	71.204	35.1581	NO	eukaryotic translation initiation factor 3, putative	GO:0001731,GO:0003743,GO:0005634,GO:0005737,GO:0005852,GO:0006412,GO:0006413,GO:0006446,GO:0016282,GO:0016605,GO:0033290	PCI domain (PF01399.22),eIF3 subunit 6 N terminal domain (PF09440.5)	-	K03250;EIF3E, INT6; translation initiation factor 3 subunit E	-
PVITv1016223	PVITv1_T016223	20.0198	139.937	42.0018	92.0293	34.4129	NO	rRNA 2'-O-methyltransferase fibrillarin, putative	GO:0001510,GO:0003723,GO:0006364,GO:0008033,GO:0008168,GO:0016020,GO:0016592,GO:0016740,GO:0032259	Fibrillarin (PF01269.12)	-	K14563;NOP1, FBL; rRNA 2'-O-methyltransferase fibrillarin [EC:2.1.1.-]	-
PVITv1028621	PVITv1_T028621	0	0	19.6862	17.3104	33.8799	NO	tyrosine aminotransferase, putative	GO:0003824,GO:0004838,GO:0005739,GO:0006520,GO:0008483,GO:0009058,GO:0009072,GO:0016740,GO:0030170	Cys/Met metabolism PLP-dependent enz yme (PF01053.15),Aminotransferase class-V (PF00266.14),Aminotransferase class I and II (PF00155.16)	2.6.1.5,2.6.1.2,2.6.1.1,2.6.1.80	K00815;TAT; tyrosine aminotransferase [EC:2.6.1.5]	-
PVITv1021267	PVITv1_T021267	0	0	22.1627	20.0969	33.5411	NO	conserved hypothetical protein	GO:0005829,GO:0008270,GO:0046872	RING-H2 zinc finger (PF12678.2),Zinc finger, C3HC4 type (RING finger ) (PF00097.20),zinc-RING finger domain (PF14634.1),Zinc finger, C3HC4 type (RING finger ) (PF13923.1),Zinc finger, C3HC4 type (RING finger ) (PF13920.1),Ring finger domain (PF13639.1)	-	-	-
PVITv1013801	PVITv1_T013801	32.2187	67.0518	36.6526	70.4515	33.1314	NO	eukaryotic translation initiation factor 3 subunit A, putative	GO:0001731,GO:0003743,GO:0005737,GO:0005852,GO:0006412,GO:0006413,GO:0006446,GO:0016282,GO:0033290	-	-	K03254;EIF3A; translation initiation factor 3 subunit A	-
PVITv1030279	PVITv1_T030279	31.4437	63.9907	42.2682	69.3025	33.0261	NO	adenylosuccinate synthetase	GO:0000166,GO:0000287,GO:0004019,GO:0005525,GO:0005737,GO:0006164,GO:0006167,GO:0009507,GO:0016874,GO:0044208,GO:0046872	Adenylosuccinate synthetase (PF00709.16)	6.3.4.4	K01939;purA, ADSS; adenylosuccinate synthase [EC:6.3.4.4]	-
PVITv1002288	PVITv1_T002288	0	0	0	29.9466	32.9483	YES	glycoside hydrolase, putative	-	Glycosyl hydrolases family 6 (PF01341.12)	3.2.1.91,3.2.1.4	-	-
PVITv1003044	PVITv1_T003044	67.2924	163.083	45.3213	76.6571	32.8234	NO	carbamoyl-phosphate synthase [ammonia], putative	GO:0003824,GO:0005524,GO:0006543,GO:0006807,GO:0008152,GO:0046872,GO:0070409	ATP-grasp domain (PF13535.1),Carbamoyl-phosphate synthase L chain , N- terminal domain (PF00289.17),Carbamoyl-phosphate synthetase large cha in, oligomerisation domain (PF02787.14),Carbamoyl-phosphate synthase L chain , AT P binding domain (PF02786.12)	6.3.5.5,3.5.2.3,6.3.4.16,2.1.3.2	K11541;URA2; carbamoyl-phosphate synthase / aspartate carbamoyltransferase [EC:6.3.5.5 2.1.3.2]	-
PVITv1028723	PVITv1_T028723	0	67.5745	44.4769	71.744	32.8044	YES	conserved hypothetical protein	GO:0003824,GO:0004252,GO:0006508	Trypsin (PF00089.21)	3.4.21.118,3.4.21.4,3.4.21.73,3.4.21.86,3.4.21.6,3.4.21.1,3.4.21.34	-	-
PVITv1021405	PVITv1_T021405	15.626	8.5103	21.3161	46.781	32.4316	NO	Sulfate Permease (SulP) Family	GO:0008272,GO:0015116,GO:0016020,GO:0016021,GO:1902358	STAS domain (PF01740.16),Cyclic nucleotide-binding domain (PF00027.24),Sulfate transporter family (PF00916.15)	-	-	-
PVITv1030421	PVITv1_T030421	0	0	67.291	9.84661	32.2584	NO	conserved hypothetical protein	GO:0003682	-	-	-	-
PVITv1000613	PVITv1_T000613	0	0	33.2228	26.7356	32.121	NO	conserved hypothetical protein	GO:0008270,GO:0016491,GO:0055114	Alcohol dehydrogenase GroES-like dom ain (PF08240.7),Zinc-binding dehydrogenase (PF13602.1),Zinc-binding dehydrogenase (PF00107.21)	1.3.1.81,1.3.1.38,2.3.1.41,1.3.1.84,1.6.5.5,1.1.1.1,1.1.1.54,1.3.1.74,1.3.1.102,1.3.1.,1.3.1.48	-	-
PVITv1019683	PVITv1_T019683	0	0	43.8484	11.8152	31.661	YES	conserved hypothetical protein	-	PFU (PLAA family ubiquitin binding) (PF09070.6)	-	-	-
PVITv1024755	PVITv1_T024755	38.4255	118.263	44.5481	76.4517	31.6133	NO	DnaJ subfamily C member 2 protein	GO:0003677,GO:0003682,GO:0005634,GO:0006950,GO:0045893,GO:0051301	DnaJ domain (PF00226.26)	-	-	-
PVITv1001522	PVITv1_T001522	9.97604	64.3151	32.8689	63.9973	31.5528	NO	conserved hypothetical protein	GO:0005761,GO:0006915,GO:0015935,GO:0016491,GO:0016706	Mitochondrial ribosomal death-associ ated protein 3 (PF10236.4)	-	-	-
PVITv1013507	PVITv1_T013507	13.7848	101.362	41.8113	64.0097	31.1326	NO	ribosome biogenesis regulatory protein	GO:0005634,GO:0007080,GO:0008233,GO:0008234,GO:0016787,GO:0042254	Ribosome biogenesis regulatory prote in ( RRS1) (PF04939.7)	-	-	-
PVITv1002398	PVITv1_T002398	3.63993	0.882742	52.6033	5.46184	31.1293	NO	conserved hypothetical protein	GO:0005622,GO:0005856,GO:0006909,GO:0007165	RhoGAP domain (PF00620.22),RUN domain (PF02759.14),ELMO/CED-12 family (PF04727.8)	-	-	-
PVITv1002480	PVITv1_T002480	0	0	32.0908	33.0319	31.0528	NO	vacuolar protein sorting-associated protein 28	GO:0000813,GO:0005737,GO:0005768,GO:0005794,GO:0005802,GO:0005829,GO:0031397,GO:0043162	VPS28 protein (PF03997.7)	-	K12184;VPS28; ESCRT-I complex subunit VPS28	-
PVITv1022311	PVITv1_T022311	0	0	32.4553	30.7515	30.2816	NO	biotin-protein ligase, putative	GO:0003824,GO:0004077,GO:0005829,GO:0006464,GO:0009507,GO:0009536,GO:0016874,GO:0042966	-	6.3.4.11,6.3.4.10,6.3.4.9,6.3.4.15	K01942;HLCS; biotin--protein ligase [EC:6.3.4.9 6.3.4.10 6.3.4.11 6.3.4.15]	-
PVITv1016506	PVITv1_T016506	0	0	34.3637	23.7506	30.2315	YES	hypothetical protein	GO:0005576,GO:0016491,GO:0046872,GO:0055114	-	-	-	-
PVITv1025077	PVITv1_T025077	94.511	83.9465	42.9312	68.6553	30.0021	NO	conserved hypothetical protein	GO:0003824,GO:0005524,GO:0006221,GO:0006543,GO:0006807,GO:0008152,GO:0044205,GO:0046872,GO:0070409	RimK-like ATP-grasp domain (PF08443.6),D-ala D-ala ligase C-terminus (PF07478.8),ATP-grasp domain (PF02222.17),ATP-grasp in the biosynthetic pathwa y wi th Ter operon (PF15632.1),ATP-grasp domain (PF13535.1),Carbamoyl-phosphate synthase L chain , AT P binding domain (PF02786.12)	6.3.5.5,3.5.2.3,6.3.4.16,2.1.3.2	K01954;K01954; carbamoyl-phosphate synthase [EC:6.3.5.5]	-
PVITv1035979	PVITv1_T035979	14.34	0	31.6194	25.7142	29.607	YES	protease inhibitor Epi7	GO:0005605,GO:0005615,GO:0007213,GO:0007528,GO:0008233,GO:0009986,GO:0030548,GO:0043113,GO:0043236,GO:0043525,GO:0045202,GO:0045213,GO:0045944	Kazal-type serine protease inhibitor dom ain (PF00050.16),Kazal-type serine protease inhibitor dom ain (PF07648.10)	-	K06254;AGRN; agrin	-
PVITv1019516	PVITv1_T019516	0	0	31.1615	24.2349	29.5223	NO	casein kinase I, putative	GO:0004672,GO:0004674,GO:0005524,GO:0005856,GO:0006468,GO:0016301,GO:0016310,GO:0016772,GO:0055028	Protein kinase domain (PF00069.20)	2.7.11.26,2.7.11.1	K02218;CSNK1, CKI; casein kinase 1 [EC:2.7.11.1]	-
PVITv1037929	PVITv1_T037929	0	0	28.9799	35.6579	29.4693	NO	conserved hypothetical protein	GO:0016021	-	-	-	-
PVITv1028596	PVITv1_T028596	41.1735	102.745	44.1513	103.417	29.4176	NO	spermine synthase, putative	GO:0003824,GO:0006596,GO:0008152,GO:0008295,GO:0010087,GO:0048759	Spermine/spermidine synthase (PF01564.12)	2.5.1.16,2.5.1.104,2.5.1.79	K00797;speE, SRM; spermidine synthase [EC:2.5.1.16]	YXSLK-S
PVITv1011989	PVITv1_T011989	0	0	28.6027	14.162	29.2882	NO	mitogen-activated protein kinase, putative	GO:0000165,GO:0000166,GO:0004672,GO:0004674,GO:0004707,GO:0005524,GO:0005802,GO:0005829,GO:0006468,GO:0009524,GO:0009574,GO:0016301,GO:0016310,GO:0016740,GO:0016772	Protein tyrosine kinase (PF07714.12),Protein kinase domain (PF00069.20)	2.7.11.24	K04371;MAPK1_3; mitogen-activated protein kinase 1/3 [EC:2.7.11.24]	-
PVITv1036031	PVITv1_T036031	0	0	34.3179	6.96564	28.7556	NO	conserved hypothetical protein	-	Domain of unknown function (DUF4470) (PF14737.1)	-	-	-
PVITv1008157	PVITv1_T008157	5.68146	0.993142	20.6465	13.8782	28.6586	NO	conserved hypothetical protein	GO:0005509	EF hand (PF00036.27),EF-hand domain pair (PF13833.1),EF-hand domain pair (PF13499.1),EF-hand domain (PF13405.1)	-	-	-
PVITv1029950	PVITv1_T029950	0	0	30.072	22.2334	28.6106	NO	major Facilitator Superfamily (MFS)-like protein	GO:0005215,GO:0006810,GO:0016020,GO:0016021,GO:0022857,GO:0022891,GO:0055085	Sugar (and other) transporter (PF00083.19)	-	-	-
PVITv1026905	PVITv1_T026905	64.3446	147.15	46.6865	97.2797	28.2783	NO	rRNA methyltransferase, putative	-	FtsJ-like methyltransferase (PF01728.14)	2.1.1.205,2.1.1.167,2.1.1.166	-	-
PVITv1009985	PVITv1_T009985	0	0	31.3545	25.27	28.2189	NO	conserved hypothetical protein	GO:0090305	Endonuclease/Exonuclease/phosphatase fam ily (PF03372.18)	-	-	-
PVITv1019462	PVITv1_T019462	0	5.37814	39.0238	12.4855	28.0133	NO	conserved hypothetical protein	GO:0004842,GO:0008152,GO:0016567,GO:0016874	-	-	-	-
PVITv1030769	PVITv1_T030769	0	0	40.5345	16.5999	27.5128	NO	glycine amidinotransferase, mitochondrial precursor	GO:0005737,GO:0005758,GO:0008152,GO:0016740,GO:0016813	-	2.1.4.2,2.1.4.1	K00613;GATM; glycine amidinotransferase [EC:2.1.4.1]	-
PVITv1032528	PVITv1_T032528	57.2541	56.0404	37.5944	64.3794	27.2571	NO	conserved hypothetical protein	GO:0000166,GO:0003676,GO:0005829,GO:0010494,GO:0042788,GO:0045727	-	-	-	-
PVITv1013414	PVITv1_T013414	27.868	0	24.5444	33.8916	27.0667	NO	conserved hypothetical protein	GO:0035091	-	-	-	-
PVITv1003984	PVITv1_T003984	0	0	48.1821	10.1499	27.0586	NO	bardet-Biedl syndrome 1 family protein	GO:0034464,GO:0035058	-	-	-	-
PVITv1010600	PVITv1_T010600	0	0	26.6092	13.1851	26.9358	NO	conserved hypothetical protein	GO:0003735,GO:0005840,GO:0006412,GO:0016021	-	-	-	-
PVITv1000215	PVITv1_T000215	0	0	17.2171	12.0419	26.6077	NO	RWP-RK domain-containing protein, putative	GO:0003682,GO:0005615,GO:0009790,GO:0016554	RWP-RK domain (PF02042.10)	-	-	-
PVITv1022382	PVITv1_T022382	21.0225	70.7265	29.5749	54.1873	26.2574	YES	conserved hypothetical protein	GO:0006626	GCK domain (PF07802.6)	-	-	-
PVITv1022454	PVITv1_T022454	15.0458	0	22.2865	14.7532	26.2444	NO	conserved hypothetical protein	GO:0000776,GO:0019237,GO:0051382	-	5.2.1.8	-	-
PVITv1010625	PVITv1_T010625	0	0	18.9877	24.0559	26.1482	NO	myosin-like protein	GO:0000166,GO:0003774,GO:0005524,GO:0008152,GO:0016459,GO:0035091	Myosin head (motor domain) (PF00063.16)	2.7.11.1	-	-
PVITv1032267	PVITv1_T032267	0	4.017	24.6338	10.5446	26.0892	NO	conserved hypothetical protein	GO:0001103,GO:0005813,GO:0034464,GO:0035058	-	-	-	-
PVITv1013319	PVITv1_T013319	0	0	16.0583	34.8655	26.0335	NO	conserved hypothetical protein	GO:0005634,GO:0006355,GO:0008270,GO:0016021	-	-	-	-
PVITv1038741	PVITv1_T038741	34.3415	77.3161	32.8867	76.1836	25.9516	NO	phosphoribosylglycinamide synthetase, putative	GO:0003824,GO:0004637,GO:0004641,GO:0004643,GO:0004644,GO:0005524,GO:0005737,GO:0006164,GO:0006189,GO:0008168,GO:0009058,GO:0009113,GO:0016742,GO:0016874,GO:0032259,GO:0046872	ATP-grasp domain (PF02655.9),AICARFT/IMPCHase bienzyme (PF01808.13),ATP-grasp domain (PF13535.1),AIR synthase related protein, N-term inal domain (PF00586.19),AIR synthase related protein, C-term inal domain (PF02769.17),Phosphoribosylglycinamide synthetase , C domain (PF02843.11),Phosphoribosylglycinamide synthetase , N domain (PF02844.10),Formyl transferase (PF00551.14),Phosphoribosylglycinamid…	2.1.2.2,6.3.3.1,6.3.4.13	K11788;ADE5; phosphoribosylamine--glycine ligase / phosphoribosylformylglycinamidine cyclo-ligase [EC:6.3.4.13 6.3.3.1]	-
PVITv1021105	PVITv1_T021105	0	0	36.5322	13.4	25.7372	NO	conserved hypothetical protein	-	Bacterial PH domain (PF08000.6)	-	-	-
PVITv1033467	PVITv1_T033467	33.7768	0	24.4809	31.7643	25.586	NO	conserved hypothetical protein	GO:0008152,GO:0035091	-	-	-	-
PVITv1018083	PVITv1_T018083	0	0	20.6346	21.3133	25.5563	NO	poly [ADP-ribose] polymerase 2, putative	GO:0000145,GO:0003950,GO:0005634,GO:0005654,GO:0005730,GO:0006471	WGR domain (PF05406.10),Poly(ADP-ribose) polymerase, regulat ory domain (PF02877.9),Poly(ADP-ribose) polymerase catalyti c do main (PF00644.15)	2.4.2.30	K10798;PARP; poly [ADP-ribose] polymerase [EC:2.4.2.30]	-
PVITv1023160	PVITv1_T023160	42.0393	127.877	42.0301	72.1951	25.3031	NO	importin-like protein	GO:0005634,GO:0005829,GO:0006886,GO:0008536	Vacuolar 14 Fab1-binding region (PF12755.2),Importin-beta N-terminal domain (PF03810.14),HEAT repeat (PF02985.17),HEAT-like repeat (PF13513.1),HEAT repeats (PF13646.1)	-	-	-
PVITv1022605	PVITv1_T022605	7.41913	80.9872	34.6094	58.8299	25.1846	NO	conserved hypothetical protein	GO:0000166,GO:0003723,GO:0005634,GO:0006396,GO:0030529	RNA binding motif (PF08777.6),La domain (PF05383.12)	-	K11090;LA, SSB; lupus La protein	-
PVITv1029584	PVITv1_T029584	0	58.7087	34.3752	79.2236	24.9249	YES		-	-	-	-	-
PVITv1027482	PVITv1_T027482	32.51	61.6564	35.3303	54.93	24.8346	NO	glycine dehydrogenase, mitochondrial precursor	GO:0003824,GO:0004375,GO:0006544,GO:0006546,GO:0009507,GO:0009534,GO:0009570,GO:0009941,GO:0016491,GO:0019464,GO:0030170,GO:0048046,GO:0055114	Aminotransferase class-V (PF00266.14),Glycine cleavage system P-protein (PF02347.11)	1.4.4.2	K00281;GLDC, gcvP; glycine dehydrogenase [EC:1.4.4.2]	-
PVITv1029719	PVITv1_T029719	28.86	58.9114	24.3823	49.7337	24.709	NO	pescadillo-like protein	GO:0000463,GO:0000466,GO:0005634,GO:0005654,GO:0005730,GO:0006364,GO:0030687,GO:0042254,GO:0042273,GO:0043021	Pescadillo N-terminus (PF06732.6)	-	-	-
PVITv1007968	PVITv1_T007968	0	0	31.5236	17.5268	24.6829	YES		-	-	-	-	-
PVITv1009529	PVITv1_T009529	0	0	17.8513	19.4974	24.6519	NO	regulator of chromosome condensation (RCC1), putative	GO:0005509,GO:0006468,GO:0007155	-	-	-	-
PVITv1036055	PVITv1_T036055	0	0	23.183	16.5216	24.5861	NO		-	-	-	-	-
PVITv1021259	PVITv1_T021259	0	0	27.6307	13.809	24.5571	NO	cell 5A endo-1,4-betaglucanase	GO:0004553,GO:0005975	Cellulase (glycosyl hydrolase family 5) (PF00150.13)	3.2.1.91,3.2.1.4	-	-
PVITv1007945	PVITv1_T007945	22.0417	50.6564	26.2057	52.6862	24.5493	NO		GO:0003677,GO:0003824,GO:0005509,GO:0008152,GO:0008270,GO:0016787	-	-	-	-
PVITv1000068	PVITv1_T000068	31.114	0	27.6442	20.2376	24.5451	NO	conserved hypothetical protein	-	Tetratricopeptide repeat (PF13181.1),Tetratricopeptide repeat (PF13431.1),Tetratricopeptide repeat (PF13424.1),Tetratricopeptide repeat (PF00515.23),Tetratricopeptide repeat (PF07719.12),TPR repeat (PF13414.1)	-	-	-
PVITv1002150	PVITv1_T002150	24.3097	57.1074	23.6904	64.4613	23.9785	NO	ribonucleoside-diphosphate reductase large subunit	-	ATP cone domain (PF03477.11),Ribonucleotide reductase, barrel dom ain (PF02867.10),Ribonucleotide reductase, all-alpha doma in (PF00317.16)	1.17.4.1	K10807;RRM1; ribonucleoside-diphosphate reductase subunit M1 [EC:1.17.4.1]	YXSLK
PVITv1006663	PVITv1_T006663	0	0	13.5793	11.8018	23.7316	NO	ornithine aminotransferase, mitochondrial precursor	GO:0003824,GO:0008152,GO:0008483,GO:0016740,GO:0030170	Aminotransferase class-III (PF00202.16)	2.6.1.13	K00819;rocD, OAT; ornithine--oxo-acid transaminase [EC:2.6.1.13]	-
PVITv1009333	PVITv1_T009333	6.62934	33.6579	40.1996	51.4702	23.585	NO	serine protease family S33, putative	GO:0006508,GO:0008152,GO:0008233,GO:0016787	Phospholipase/Carboxylesterase (PF02230.11),Putative lysophospholipase (PF12146.3),Alpha/beta hydrolase family (PF12695.2),Alpha/beta hydrolase family (PF12697.2)	3.1.1.23	K01054;MGLL; acylglycerol lipase [EC:3.1.1.23]	-
PVITv1020114	PVITv1_T020114	0	2.92869	25.2734	5.89094	23.5572	NO	myb-like DNA-binding protein, putative	GO:0003677,GO:0003682,GO:0005634,GO:0006355,GO:0006464,GO:0006508	Myb-like DNA-binding domain (PF13921.1),Myb-like DNA-binding domain (PF00249.26)	-	-	-
PVITv1016246	PVITv1_T016246	0	0	21.0953	30.6229	23.5276	NO	conserved hypothetical protein	GO:0008152,GO:0016021,GO:0016779	COPI associated protein (PF08507.5)	-	-	-
PVITv1026360	PVITv1_T026360	0	1.4872	11.1823	5.0107	23.4845	YES	endoglucanase, putative	GO:0004553,GO:0016787,GO:0030245	Glycosyl hydrolases family 6 (PF01341.12)	3.2.1.4	-	-
PVITv1031017	PVITv1_T031017	0	0	14.6516	16.9829	23.286	NO		-	-	-	-	-
PVITv1013435	PVITv1_T013435	0	0	19.847	18.6284	23.2736	NO	conserved hypothetical protein	GO:0006952,GO:0016021	-	-	-	-
PVITv1018946	PVITv1_T018946	12.5709	46.5388	26.0988	50.8822	23.1202	NO	DNA-directed RNA polymerase I subunit RPA1, putative	GO:0003677,GO:0003899,GO:0005634,GO:0006351,GO:0008270,GO:0016740,GO:0016779	RNA polymerase Rpb1, domain 4 (PF05000.12),RNA polymerase Rpb1, domain 3 (PF04983.13),RNA polymerase Rpb1, domain 2 (PF00623.15),RNA polymerase Rpb1, domain 5 (PF04998.12)	2.7.7.6	K02999;RPA1, POLR1A; DNA-directed RNA polymerase I subunit RPA1 [EC:2.7.7.6]	-
PVITv1017710	PVITv1_T017710	29.0497	118.648	32.4667	83.455	22.8029	NO	rRNA methyltransferase, putative	GO:0001510,GO:0005634,GO:0006364,GO:0008168,GO:0008649,GO:0016740,GO:0031167,GO:0032259	Spb1 C-terminal domain (PF07780.7)	2.1.1.167	-	-
PVITv1015725	PVITv1_T015725	13.2479	0	1.08497	30.6568	22.7456	NO	cleavage induced hypothetical protein	GO:0016021	-	-	-	-
PVITv1018673	PVITv1_T018673	19.7655	34.5021	29.6371	61.2845	22.5919	NO	DEAD/DEAH box RNA helicase, putative	GO:0003676,GO:0003723,GO:0004386,GO:0005524,GO:0005634,GO:0006200,GO:0008026,GO:0008152,GO:0008270,GO:0009570,GO:0009941,GO:0016020,GO:0016787,GO:0046872	Helicase conserved C-terminal domain (PF00271.26),DEAD/DEAH box helicase (PF00270.24)	3.6.4.13	-	-
PVITv1028519	PVITv1_T028519	28.2134	0	18.0532	18.1442	22.5878	NO	C2 domain-containing protein, putative	GO:0006810,GO:0008021,GO:0016021	Integral peroxisomal membrane peroxi n (PF06398.6),C2 domain (PF00168.25)	-	-	-
PVITv1035956	PVITv1_T035956	27.5697	47.5253	32.4232	51.2946	22.4738	NO	sideroflexin-1-like protein	GO:0005739,GO:0005743,GO:0006812,GO:0008324,GO:0016020,GO:0055085	Tricarboxylate carrier (PF03820.12)	-	-	-
PVITv1038297	PVITv1_T038297	3.29463	58.1461	17.3471	46.0158	22.4279	NO	ATP-dependent RNA helicase, putative	GO:0000166,GO:0003676,GO:0003723,GO:0004386,GO:0005524,GO:0006200,GO:0008026,GO:0008152,GO:0016787	Domain of unknown function (DUF4217) (PF13959.1),Helicase conserved C-terminal domain (PF00271.26),DEAD/DEAH box helicase (PF00270.24)	3.6.4.13	-	-
PVITv1031420	PVITv1_T031420	0	0	23.7358	5.02409	22.3025	NO	dynein heavy chain	GO:0000166,GO:0003777,GO:0005524,GO:0006200,GO:0007018,GO:0008152,GO:0016887,GO:0017111,GO:0030286	Dynein heavy chain, N-terminal regio n 1 (PF08385.7)	-	K10408;DNAH; dynein heavy chain, axonemal	-
PVITv1034655	PVITv1_T034655	0	0	28.9357	27.4622	22.284	NO	Zinc (Zn2 )-Iron (Fe2 ) Permease (ZIP) Family	-	ZIP Zinc transporter (PF02535.17)	-	-	-
PVITv1000492	PVITv1_T000492	26.5342	0	33.4458	23.2938	22.2739	NO	fat-free family protein	GO:0000938,GO:0005089,GO:0005794,GO:0006914,GO:0016628,GO:0019905,GO:0042147	COG (conserved oligomeric Golgi) com plex component, COG2 (PF06148.6),Dor1-like family (PF04124.7),Vps51/Vps67 (PF08700.6)	-	-	-
PVITv1030251	PVITv1_T030251	0	0	20.6021	16.6841	22.2533	NO		GO:0003677,GO:0004488,GO:0005634,GO:0005737,GO:0008124,GO:0070286	pre-RNA processing PIH1/Nop17 (PF08190.7)	-	-	-
PVITv1030701	PVITv1_T030701	0	0	14.3987	18.9953	22.217	NO	conserved hypothetical protein	GO:0000786,GO:0003677,GO:0005665,GO:0006334,GO:0006366	-	-	-	-
PVITv1025403	PVITv1_T025403	0	0	26.8037	14.6177	22.1639	NO	ATP-binding Cassette (ABC) Superfamily	GO:0000166,GO:0005524,GO:0006200,GO:0006810,GO:0008152,GO:0016021,GO:0016887,GO:0017111,GO:0042626,GO:0055085	ABC transporter transmembrane region (PF00664.18)	3.6.3.49,3.6.3.44	K05665;ABCC1; ATP-binding cassette, subfamily C (CFTR/MRP), member 1	-
PVITv1031373	PVITv1_T031373	107.917	138.869	31.6177	72.8245	22.0463	NO	mRNA turnover protein 4	GO:0005622,GO:0005840,GO:0030529,GO:0042254	-	-	-	-
PVITv1035938	PVITv1_T035938	0	0	29.2	8.28213	21.8868	NO	conserved hypothetical protein	-	-	-	-	-
PVITv1015483	PVITv1_T015483	0	0	7.42779	5.24008	21.8399	NO	myb-like DNA-binding protein, putative	GO:0003677,GO:0003682	-	-	-	-
PVITv1015386	PVITv1_T015386	23.0237	84.5387	31.8933	57.4071	21.835	NO	inosine-5'-monophosphate dehydrogenase, putative	GO:0000166,GO:0003824,GO:0003938,GO:0005737,GO:0006164,GO:0006177,GO:0016491,GO:0030554,GO:0046872,GO:0055114	FMN-dependent dehydrogenase (PF01070.13),Nitronate monooxygenase (PF03060.10),CBS domain (PF00571.23),IMP dehydrogenase / GMP reductase do main (PF00478.20)	1.1.1.205	K00088;guaB; IMP dehydrogenase [EC:1.1.1.205]	-
PVITv1028266	PVITv1_T028266	0	0	28.8129	8.69473	21.8315	NO	conserved hypothetical protein	GO:0004721,GO:0005634,GO:0006470,GO:0046872	Tetratricopeptide repeat (PF13432.1),Tetratricopeptide repeat (PF13371.1),Tetratricopeptide repeat (PF07719.12),Tetratricopeptide repeat (PF00515.23),TPR repeat (PF13414.1)	3.1.3.16	K09553;STIP1; stress-induced-phosphoprotein 1	-
PVITv1004155	PVITv1_T004155	0	0	17.5985	18.2225	21.7794	NO	conserved hypothetical protein	-	-	-	-	-
PVITv1025461	PVITv1_T025461	0	0	20.2414	17.6364	21.5889	NO	conserved hypothetical protein	GO:0005634,GO:0008270,GO:0046872	PHD-finger (PF00628.24),Bromodomain (PF00439.20)	3.6.4.12,2.7.11.1,2.3.1.48	-	-
PVITv1022278	PVITv1_T022278	0	4.16379	22.3241	7.5483	21.5445	NO	Intraflagellar Transport Protein 122	GO:0001843,GO:0003677,GO:0003684,GO:0003824,GO:0004402,GO:0004871,GO:0004930,GO:0008534,GO:0009035,GO:0009881,GO:0009953,GO:0010172,GO:0016740,GO:0016746,GO:0016787,GO:0030991,GO:0032391,GO:0035050,GO:0042733,GO:0045879,GO:0048593,GO:0060173,GO:0060271,GO:0060830,GO:0060831,GO:0072372	WD domain, G-beta repeat (PF00400.27)	2.7.11.1	-	-
PVITv1001127	PVITv1_T001127	7.72786	0	16.8401	40.383	21.5258	NO	Ammonium Transporter (Amt) Family	GO:0008519,GO:0015696,GO:0016020,GO:0016021,GO:0072488	Ammonium Transporter Family (PF00909.16)	-	-	-
PVITv1027809	PVITv1_T027809	0	0	6.72298	8.88477	21.4972	NO	conserved hypothetical protein	GO:0000151,GO:0004842,GO:0016567	C2 domain (PF00168.25),U-box domain (PF04564.10)	-	-	-
PVITv1036821	PVITv1_T036821	24.468	61.2833	32.9181	45.1733	21.4351	NO	heat shock protein 75 kDa, mitochondrial precursor	GO:0000166,GO:0005524,GO:0005737,GO:0006457,GO:0006950,GO:0051082	Histidine kinase-, DNA gyrase B-, an d HS P90-like ATPase (PF13589.1),Hsp90 protein (PF00183.13)	-	-	-
PVITv1033316	PVITv1_T033316	0	0	31.5288	8.01288	21.212	NO		GO:0003700,GO:0006200,GO:0006355,GO:0006637,GO:0008270,GO:0016020,GO:0030286,GO:0043565	Leucine rich repeat (PF13855.1),Leucine Rich repeats (2 copies) (PF12799.2)	-	K10411;DNAL1; dynein light chain 1, axonemal	-
PVITv1031276	PVITv1_T031276	0	0.846384	26.9934	2.52641	21.132	NO	conserved hypothetical protein	-	-	-	-	-
PVITv1017540	PVITv1_T017540	32.1676	60.8468	21.7912	61.2048	20.9198	NO	guanine nucleotide-binding protein	GO:0005525,GO:0005654,GO:0006184	Elongation factor Tu GTP binding dom ain (PF00009.22),Miro-like protein (PF08477.8),Ferrous iron transport protein B (PF02421.13),GNL3L/Grn1 putative GTPase (PF08701.6),50S ribosome-binding GTPase (PF01926.18)	-	K14538;NUG1, GNL3; nuclear GTP-binding protein	-
PVITv1003292	PVITv1_T003292	36.2749	48.6084	22.8113	47.4072	20.8788	NO	glutamate-rich WD repeat-containing protein	GO:0005634	Histone-binding protein RBBP4 or sub unit C of CAF1 complex (PF12265.3),WD domain, G-beta repeat (PF00400.27)	-	-	-
PVITv1021999	PVITv1_T021999	0	0	18.6606	12.5598	20.7186	NO	cytochrome P450, putative	-	Cytochrome P450 (PF00067.17)	1.14.13.157,1.14.13.67,1.14.13.194,1.14.14.1,1.14.13.32,1.14.13.199,1.14.13.97,1.14.15.3,1.14.13.30	K15398;CYP86A4S; fatty acid omega-hydroxylase [EC:1.14.-.-]	-
PVITv1017539	PVITv1_T017539	74.5863	38.2796	24.6436	58.4477	20.689	NO	conserved hypothetical protein	GO:0005829,GO:0008168,GO:0016740,GO:0030904,GO:0032259,GO:0035265,GO:0042127,GO:0051726	Trm112p-like protein (PF03966.11)	-	-	-
PVITv1025186	PVITv1_T025186	0	0	21.0459	10.8099	20.541	NO	ATP-binding Cassette (ABC) superfamily	-	ABC transporter (PF00005.22)	3.6.3.30,3.6.3.28	-	-
PVITv1002903	PVITv1_T002903	24.0153	2.2646	19.2455	8.68179	20.4708	NO	4-hydroxyphenylpyruvate dioxygenase, putative	GO:0003868,GO:0009072,GO:0016491,GO:0016701,GO:0046872,GO:0051213,GO:0055114	Glyoxalase/Bleomycin resistance prot ein/ Dioxygenase superfamily (PF00903.20),Glyoxalase/Bleomycin resistance prot ein/ Dioxygenase superfamily (PF13669.1)	1.13.11.27	K00457;HPD, hppD; 4-hydroxyphenylpyruvate dioxygenase [EC:1.13.11.27]	-
PVITv1027084	PVITv1_T027084	0	37.5907	14.8691	44.2561	20.4594	NO	conserved hypothetical protein	-	SET domain (PF00856.23)	-	-	RxLR-R
PVITv1011309	PVITv1_T011309	0	0	21.9415	14.2191	20.4449	NO	ATP-binding Cassette (ABC) Superfamily	GO:0000166,GO:0005524,GO:0006200,GO:0006810,GO:0008152,GO:0016021,GO:0016887,GO:0017111,GO:0042626,GO:0055085	ABC transporter transmembrane region (PF00664.18)	3.6.3.44	K05665;ABCC1; ATP-binding cassette, subfamily C (CFTR/MRP), member 1	-
PVITv1025251	PVITv1_T025251	6.29777	0	19.2931	12.2904	20.3645	NO	conserved hypothetical protein	GO:0005096,GO:0005622,GO:0007165	RhoGAP domain (PF00620.22)	-	-	-
PVITv1018464	PVITv1_T018464	119.575	8.2742	9.41329	36.5569	20.3608	NO	conserved hypothetical protein	GO:0008289	START domain (PF01852.14)	-	-	-
PVITv1019731	PVITv1_T019731	0	0	11.0117	8.16628	20.1312	NO	dynein heavy chain, outer arm	GO:0000166,GO:0003777,GO:0005524,GO:0006200,GO:0007018,GO:0008152,GO:0016887,GO:0017111,GO:0030286	Dynein heavy chain, N-terminal regio n 1 (PF08385.7)	-	K10408;DNAH; dynein heavy chain, axonemal	-
PVITv1010819	PVITv1_T010819	0	0	9.29234	3.69588	19.9746	NO	myb-like DNA-binding protein, putative	GO:0003677,GO:0003682,GO:0005634,GO:0006355	Myb-like DNA-binding domain (PF13921.1),Myb-like DNA-binding domain (PF00249.26)	-	K09420;MYB; myb proto-oncogene protein	-
PVITv1021002	PVITv1_T021002	0	0	13.2456	7.11682	19.9633	NO	conserved hypothetical protein	GO:0003935,GO:0009231,GO:0016787	GTP cyclohydrolase II (PF00925.15),GTP cyclohydrolase N terminal (PF12471.3)	3.5.4.25,4.1.99.12	-	-
PVITv1027093	PVITv1_T027093	0	0	23.0234	14.1581	19.8261	NO		-	FOP N terminal dimerisation domain (PF09398.5)	-	-	-
PVITv1024907	PVITv1_T024907	0	0	39.0364	7.01174	19.7672	NO	conserved hypothetical protein	GO:0016021,GO:0042384	Organic solute transport protein 1 (PF10188.4)	-	-	-
PVITv1000712	PVITv1_T000712	17.4785	36.4264	23.1565	39.8434	19.6698	NO	conserved hypothetical protein	GO:0005634,GO:0005737,GO:0005829,GO:0006606,GO:0006810,GO:0006886,GO:0008536	Exportin 1-like protein (PF08389.7),Importin-beta N-terminal domain (PF03810.14)	-	-	-
PVITv1035232	PVITv1_T035232	0	0	22.6821	22.5727	19.5682	NO	acetyl-coenzyme A transporter, putative	GO:0008521,GO:0015876,GO:0016021	Acetyl-coenzyme A transporter 1 (PF13000.2)	-	K03372;ACATN, SLC33A1; MFS transporter, PAT family, solute carrier family 33 (acetyl-CoA transportor), member 1 [EC:2.3.1.-]	-
PVITv1020099	PVITv1_T020099	2.15134	2.28351	39.0881	10.2041	19.4462	NO	conserved hypothetical protein	GO:0000785,GO:0004842,GO:0005634,GO:0005737,GO:0008152,GO:0016567,GO:0016874	SPRY domain (PF00622.23),FHA domain (PF00498.21),Regulator of chromosome condensation (RC C1) repeat (PF13540.1),Regulator of chromosome condensation (RC C1) repeat (PF00415.13)	2.7.11.1	K10615;HERC4; E3 ubiquitin-protein ligase HERC4 [EC:2.3.2.26]	-
PVITv1026057	PVITv1_T026057	5.59194	4.36747	30.2531	9.53427	19.3953	NO	conserved hypothetical protein	GO:0004842,GO:0008152,GO:0016567,GO:0016874	Kelch motif (PF07646.10),Kelch motif (PF13854.1),Kelch motif (PF13964.1),Kelch motif (PF01344.20),Galactose oxidase, central domain (PF13418.1),Galactose oxidase, central domain (PF13415.1),Regulator of chromosome condensation (RC C1) repeat (PF13540.1),SPRY domain (PF00622.23),Regulator of chromosome condensation (RC C1) repeat (PF00415.13)	3.6.4.13,2.7.11.1	K10594;HERC1; E3 ubiquitin-protein ligase HERC1 [EC:2.3.2.26]	-
PVITv1027919	PVITv1_T027919	0	0	20.3869	13.1558	19.3587	NO	conserved hypothetical protein	GO:0016829,GO:0019491,GO:0033990	Ectoine synthase (PF06339.7)	4.2.1.108	-	-
PVITv1030419	PVITv1_T030419	22.5486	32.6043	22.4517	40.916	19.2046	NO	arginyl-tRNA synthetase, putative	GO:0000166,GO:0004812,GO:0004814,GO:0005524,GO:0005737,GO:0005739,GO:0006412,GO:0006418,GO:0006420,GO:0009507,GO:0009570,GO:0016874	Arginyl tRNA synthetase N terminal d omai n (PF03485.11),DALR anticodon binding domain (PF05746.10),tRNA synthetases class I (R) (PF00750.14)	6.1.1.19	K01887;RARS, argS; arginyl-tRNA synthetase [EC:6.1.1.19]	-
PVITv1004676	PVITv1_T004676	56.7278	94.0743	23.1588	58.2023	19.1333	NO	nucleolar GTP-binding protein 1	GO:0000166,GO:0005525,GO:0005634,GO:0005730,GO:0008156,GO:0008285,GO:0030336,GO:0042254	Miro-like protein (PF08477.8),Ferrous iron transport protein B (PF02421.13),50S ribosome-binding GTPase (PF01926.18),Nucleolar GTP-binding protein 1 (NOG 1) (PF06858.9)	-	K06943;NOG1; nucleolar GTP-binding protein	-
PVITv1015268	PVITv1_T015268	0	0	7.20078	4.26321	19.1236	NO	aspartate aminotransferase, putative	GO:0003824,GO:0004664,GO:0009058,GO:0009094,GO:0030170	Prephenate dehydratase (PF00800.13)	4.2.1.91,4.2.1.51	K05359;ADT, PDT; arogenate/prephenate dehydratase [EC:4.2.1.91 4.2.1.51]	-
PVITv1017203	PVITv1_T017203	0	119.684	28.3256	46.4065	19.0965	NO	conserved hypothetical protein	GO:0000412,GO:0000413,GO:0003755,GO:0005528,GO:0005730,GO:0006457,GO:0016853,GO:0018208	FKBP-type peptidyl-prolyl cis-trans isom erase (PF00254.23)	5.2.1.8	-	-
PVITv1004029	PVITv1_T004029	0	0	21.6319	16.6449	18.8453	NO	conserved hypothetical protein	GO:0006810,GO:0016021,GO:0016192	Got1/Sft2-like family (PF04178.7)	-	-	-
PVITv1015563	PVITv1_T015563	0.546412	2.41441	29.5438	9.73778	18.815	NO	protocadherin-like protein	GO:0005509,GO:0007155,GO:0007156,GO:0016020	Fibrinogen beta and gamma chains, C- term inal globular domain (PF00147.13),Cadherin domain (PF00028.12)	-	-	-
PVITv1008061	PVITv1_T008061	8.08772	0	14.5853	13.1394	18.8148	NO	vacuolar protein sorting-associated protein, putative	GO:0005634	PDZ domain (Also known as DHR or GLG F) (PF00595.19)	-	-	-
PVITv1014017	PVITv1_T014017	0	0.718341	18.3714	5.37423	18.8112	NO	conserved hypothetical protein	GO:0000578,GO:0003779,GO:0003993,GO:0005765,GO:0006623,GO:0007154,GO:0009638,GO:0009959,GO:0016021,GO:0042594,GO:0045324	-	-	-	-
PVITv1039105	PVITv1_T039105	50.515	48.9602	22.3213	37.5745	18.6037	NO	DNA-dependent RNA polymerase, putative	GO:0003677,GO:0003899,GO:0005739,GO:0006351,GO:0016740,GO:0016779	DNA-dependent RNA polymerase (PF00940.14)	2.7.7.6	-	-
PVITv1026913	PVITv1_T026913	18.2718	9.70562	30.377	9.49461	18.5914	NO	conserved hypothetical protein	GO:0000166,GO:0008152,GO:0016459,GO:0046872	Ankyrin repeats (many copies) (PF13637.1),Ankyrin repeat (PF13606.1),FYVE zinc finger (PF01363.16),Ankyrin repeats (many copies) (PF13857.1),Ankyrin repeat (PF00023.25),Ankyrin repeats (3 copies) (PF12796.2)	2.7.1.150	K04679;MADHIP, SARA; MAD, mothers against decapentaplegic interacting protein	-
PVITv1021097	PVITv1_T021097	0	12.8174	37.6197	15.0957	18.5738	NO	alternative oxidase, putative	GO:0009916,GO:0016020,GO:0016021,GO:0016491,GO:0055114,GO:0070469	Alternative oxidase (PF01786.12)	1.10.3.11	-	-
PVITv1008173	PVITv1_T008173	13.8429	36.9731	19.5128	44.004	18.5256	NO	DNA-directed RNA polymerase III subunit 127.6 kDa polypeptide	GO:0003677,GO:0003899,GO:0005666,GO:0006351,GO:0006383,GO:0016740,GO:0016779,GO:0032549,GO:0032728,GO:0045089	RNA polymerase Rpb2, domain 5 (PF04567.12),RNA polymerase Rpb2, domain 4 (PF04566.8),RNA polymerase Rpb2, domain 2 (PF04561.9),RNA polymerase Rpb2, domain 3 (PF04565.11),RNA polymerase Rpb2, domain 7 (PF04560.15),RNA polymerase beta subunit (PF04563.10),RNA polymerase Rpb2, domain 6 (PF00562.23)	2.7.7.6	K03021;RPC2, POLR3B; DNA-directed RNA polymerase III subunit RPC2 [EC:2.7.7.6]	-
PVITv1023736	PVITv1_T023736	15.1992	65.9243	24.1	45.3282	18.4325	NO	RNA-binding protein NOB1	GO:0000469,GO:0000502,GO:0004521,GO:0005730,GO:0005737,GO:0007601,GO:0009553,GO:0009555,GO:0046872,GO:0090502	Zinc finger C-x8-C-x5-C-x3-H type (a nd s imilar) (PF00642.19),Nin one binding (NOB1) Zn-ribbon lik e (PF08772.6)	-	K11883;NOB1; RNA-binding protein NOB1	-
PVITv1000780	PVITv1_T000780	32.4554	28.8071	29.5495	41.4948	18.3795	NO	mitochondrial inner membrane protein OXA1	GO:0003723,GO:0009982,GO:0016020,GO:0016021,GO:0051205	60Kd inner membrane protein (PF02096.15)	-	K03217;yidC, spoIIIJ, OXA1; YidC/Oxa1 family membrane protein insertase	-
PVITv1035436	PVITv1_T035436	10.8195	56.5594	14.791	33.0889	18.3395	NO	ATP-dependent RNA helicase DBP2, putative	GO:0000166,GO:0003676,GO:0004386,GO:0005524,GO:0005829,GO:0006200,GO:0008026,GO:0008152,GO:0016787	Helicase conserved C-terminal domain (PF00271.26),DEAD/DEAH box helicase (PF00270.24)	3.6.4.13	K12823;DDX5, DBP2; ATP-dependent RNA helicase DDX5/DBP2 [EC:3.6.4.13]	-
PVITv1012617	PVITv1_T012617	0	0	41.8018	7.71391	18.3356	NO	conserved hypothetical protein	GO:0000166,GO:0004713,GO:0005524,GO:0006468,GO:0016310,GO:0018108	-	-	-	-
PVITv1038235	PVITv1_T038235	0	0	25.2753	8.69787	18.3322	NO	dynein heavy chain	GO:0000166,GO:0001539,GO:0003777,GO:0005524,GO:0006200,GO:0007018,GO:0008152,GO:0016887,GO:0017111,GO:0030031,GO:0030286	Microtubule-binding stalk of dynein moto r (PF12777.2)	-	K10414;DYNC2H, DNCH2; dynein heavy chain 2, cytosolic	-
PVITv1019780	PVITv1_T019780	23.9494	17.9701	19.3153	40.5374	18.3017	NO	bystin	GO:0000462,GO:0001701,GO:0001825,GO:0001829,GO:0004499,GO:0005634,GO:0005730,GO:0005737,GO:0006364,GO:0008283,GO:0009553,GO:0009555,GO:0016491,GO:0030515,GO:0043231,GO:0045177,GO:0048038,GO:0050660,GO:0050661	Bystin (PF05291.6)	-	-	-
PVITv1021272	PVITv1_T021272	0	0	19.5847	11.2297	18.2638	NO	conserved hypothetical protein	-	C2H2-type zinc finger (PF13894.1),Zinc finger, C2H2 type (PF00096.21),Zinc-finger double domain (PF13465.1)	2.1.1.43	-	-
PVITv1008967	PVITv1_T008967	0	1.41768	32.8507	8.47818	18.2426	NO	regulator of chromosome condensation (RCC1)-like protein	GO:0004842,GO:0008152,GO:0016567,GO:0016874	-	-	-	-
PVITv1018459	PVITv1_T018459	5.60406	52.2168	23.1522	38.7091	18.1725	NO	eukaryotic translation initiation factor 3 subunit C, putative	GO:0001731,GO:0003723,GO:0003743,GO:0005737,GO:0005852,GO:0006412,GO:0006413,GO:0006446,GO:0016282,GO:0031369,GO:0033290	PCI domain (PF01399.22),Eukaryotic translation initiation fa ctor 3 subunit 8 N-terminus (PF05470.7)	-	K03252;EIF3C; translation initiation factor 3 subunit C	-
PVITv1032653	PVITv1_T032653	0	0	39.4371	8.71363	18.1619	NO	regulator of chromosome condensation (RCC1)-like protein	GO:0004842,GO:0008152,GO:0016567,GO:0016874	SPRY domain (PF00622.23)	-	-	-
PVITv1022908	PVITv1_T022908	0	0	12.7546	10.2054	18.1354	NO	protein phosphatase, putative	GO:0003824,GO:0004721,GO:0004722,GO:0006470,GO:0006486,GO:0016787,GO:0046872	Protein phosphatase 2C (PF13672.1),Protein phosphatase 2C (PF00481.16)	3.1.3.16	-	-
PVITv1033103	PVITv1_T033103	12.8239	27.699	11.6783	54.4226	18.1018	NO	midasin-like protein	GO:0000166,GO:0005524,GO:0005634,GO:0006200,GO:0006461,GO:0008152,GO:0016887,GO:0017111	-	-	-	-
PVITv1020010	PVITv1_T020010	0	0	21.1116	5.55125	18.0144	NO	conserved hypothetical protein	GO:0005856,GO:0006909,GO:0016491	ELMO/CED-12 family (PF04727.8)	-	-	-
PVITv1007475	PVITv1_T007475	0	0	18.6586	5.42342	17.9696	NO	dynein heavy chain	-	AAA domain (dynein-related subfamily ) (PF07728.9),P-loop containing dynein motor regio n D3 (PF12775.2)	-	K10414;DYNC2H, DNCH2; dynein heavy chain 2, cytosolic	YXSLK
PVITv1038355	PVITv1_T038355	26.5668	71.8018	30.4661	50.0305	17.9429	NO	ribosome biogenesis protein NSA2	GO:0000463,GO:0000466,GO:0003735,GO:0003779,GO:0005840,GO:0006412,GO:0042273,GO:0051604	Ribosomal protein S8e (PF01201.17)	-	-	-
PVITv1035130	PVITv1_T035130	0	0	36.2616	10.2222	17.9261	NO	regulator of chromosome condensation (RCC1)-like protein	GO:0004842,GO:0008152,GO:0016567,GO:0016874	HECT-domain (ubiquitin-transferase) (PF00632.20)	-	K10595;HERC2; E3 ubiquitin-protein ligase HERC2 [EC:2.3.2.26]	-
PVITv1009552	PVITv1_T009552	0	0	26.8399	5.88011	17.9013	NO	WD domain-containing protein	GO:0004402,GO:0005576,GO:0006468,GO:0006952,GO:0008152,GO:0016020,GO:0016573,GO:0016740,GO:0016746,GO:0043531	Nucleoporin Nup120/160 (PF11715.3),WD domain, G-beta repeat (PF00400.27)	2.7.11.25,2.7.11.7,2.7.11.1,2.4.1.37	-	-
PVITv1008311	PVITv1_T008311	4.60494	0	9.98309	9.83221	17.8215	YES		-	-	-	-	RxLR-H
PVITv1003338	PVITv1_T003338	0	14.8156	16.3349	46.6338	17.8075	YES		-	-	-	-	-
PVITv1003415	PVITv1_T003415	0	42.204	20.2493	38.9666	17.7976	NO	conserved hypothetical protein	-	-	-	-	-
PVITv1031062	PVITv1_T031062	0	0	19.5114	12.8042	17.7208	NO	conserved hypothetical protein	GO:0046856	-	-	-	-
PVITv1027140	PVITv1_T027140	0	0	21.7159	12.9174	17.711	NO	SCP-like extracellular protein, putative	GO:0005509,GO:0005576,GO:0007156,GO:0009723,GO:0009751,GO:0009753	Cysteine-rich secretory protein fami ly (PF00188.21)	-	-	-
PVITv1014054	PVITv1_T014054	0	0.955673	15.7222	6.15232	17.6278	NO	conserved hypothetical protein	GO:0005765,GO:0007154,GO:0016021	-	-	-	-
PVITv1019502	PVITv1_T019502	0	0	17.4588	11.55	17.4976	NO	makorin-like protein	GO:0008152,GO:0008270,GO:0046872	zinc-RING finger domain (PF14634.1),Zinc finger, C3HC4 type (RING finger ) (PF00097.20),Ring finger domain (PF13639.1),Zinc finger C-x8-C-x5-C-x3-H type (a nd s imilar) (PF00642.19)	-	-	-
PVITv1003229	PVITv1_T003229	0	0	0	15.1595	17.462	NO	conserved hypothetical protein	-	NADH-ubiquinone reductase complex 1 MLRQ subunit (PF06522.6)	-	-	-
PVITv1019612	PVITv1_T019612	0	0	10.2066	9.00747	17.4165	NO	dynein heavy chain	GO:0000166,GO:0003777,GO:0005524,GO:0006200,GO:0007018,GO:0008152,GO:0016887,GO:0017111,GO:0030286	Hydrolytic ATP binding site of dynei n mo tor region D1 (PF12774.2)	-	K10408;DNAH; dynein heavy chain, axonemal	-
PVITv1037686	PVITv1_T037686	0	0	15.4366	23.3156	17.3651	NO		GO:0003676,GO:0003677,GO:0004386,GO:0005524,GO:0005634,GO:0008152	-	-	-	YXSLK
PVITv1002570	PVITv1_T002570	8.15819	39.5624	26.7629	38.9304	17.3596	NO	lysophospholipid acyltransferase, putative	GO:0008152,GO:0016020,GO:0016021,GO:0016740,GO:0016746	MBOAT, membrane-bound O-acyltransfer ase family (PF03062.14)	2.3.1.,2.3.1.51,2.3.1.23	K13519;LPT1, ALE1; lysophospholipid acyltransferase [EC:2.3.1.51 2.3.1.23 2.3.1.-]	-
PVITv1038287	PVITv1_T038287	16.2499	57.3384	22.7233	39.963	17.3509	NO	ATPase family AAA domain-containing protein 3A	GO:0000166,GO:0005524,GO:0005739,GO:0005743,GO:0008152,GO:0017111	AAA domain (PF13207.1),ATPase family associated with variou s ce llular activities (AAA) (PF00004.24),Domain of unknown function (DUF3523) (PF12037.3)	3.6.4.6,3.6.4.3	-	-
PVITv1017728	PVITv1_T017728	10.3373	25.4119	15.2212	36.7327	17.3475	NO	pre-rRNA-processing protein TSR1	GO:0004017,GO:0005524,GO:0005634,GO:0016301,GO:0016740,GO:0016776,GO:0019205,GO:0042254	Protein of unknown function (DUF663) (PF04950.7)	-	-	-
PVITv1018218	PVITv1_T018218	6.29777	78.6925	26.3679	46.4859	17.332	NO	conserved hypothetical protein	GO:0003723,GO:0005730,GO:0005840,GO:0006810,GO:0006886,GO:0015031,GO:0016020,GO:0016192,GO:0030117,GO:0030131,GO:0032880	Ribosomal protein L1p/L10e family (PF00687.16)	-	-	-
PVITv1030591	PVITv1_T030591	14.6529	0	13.9961	14.2728	17.2567	NO	NAD-dependent histone deacetylase sir2-like protein	GO:0000785,GO:0005720,GO:0070403	Sir2 family (PF02146.12)	-	K11411;SIRT1, SIR2L1; NAD-dependent deacetylase sirtuin 1 [EC:3.5.1.-]	-
PVITv1030909	PVITv1_T030909	0	0	3.02672	69.6572	17.2527	NO	conserved hypothetical protein	-	Bacterial protein of unknown functio n (D UF883) (PF05957.8),Apolipoprotein A1/A4/E domain (PF01442.13)	-	-	-
PVITv1005176	PVITv1_T005176	49.2209	136.254	37.1191	56.7058	17.0567	NO	conserved hypothetical protein	GO:0003682,GO:0005634,GO:0006334,GO:0042393	Nucleosome assembly protein (NAP) (PF00956.13)	-	-	-
PVITv1002336	PVITv1_T002336	0	0	14.9108	6.45156	16.9567	NO	conserved hypothetical protein	-	-	-	-	-
PVITv1008243	PVITv1_T008243	6.67326	0	16.534	11.1492	16.9058	NO	multiple inositol polyphosphate phosphatase 1, putative	GO:0003993,GO:0016311,GO:0016791	Histidine phosphatase superfamily (b ranc h 2) (PF00328.17)	3.1.3.62,3.1.3.2,3.1.3.80	K03103;MINPP1; multiple inositol-polyphosphate phosphatase / 2,3-bisphosphoglycerate 3-phosphatase [EC:3.1.3.62 3.1.3.80]	-
PVITv1001300	PVITv1_T001300	31.1093	33.7473	17.2436	36.2106	16.8715	NO	DEAD/DEAH box RNA helicase, putative	GO:0003676,GO:0003723,GO:0004386,GO:0005524,GO:0005634,GO:0005730,GO:0006200,GO:0008026,GO:0008152,GO:0016787	Helicase conserved C-terminal domain (PF00271.26),DEAD/DEAH box helicase (PF00270.24)	3.6.4.13	-	-
PVITv1006982	PVITv1_T006982	0	0	0	10.9369	16.8167	NO	conserved hypothetical protein	-	Pleckstrin homology domain (PF15413.1),PH domain (PF00169.24)	-	-	-
PVITv1007710	PVITv1_T007710	0	0	19.2939	12.5977	16.7562	NO	conserved hypothetical protein	GO:0005509,GO:0005576,GO:0006030,GO:0007156,GO:0008061,GO:0016020	-	-	-	-
PVITv1026835	PVITv1_T026835	11.6118	33.0629	28.2354	40.8552	16.7031	NO	eukaryotic initiation factor 4E, putative	GO:0003723,GO:0003743,GO:0005737,GO:0006412,GO:0006413	Eukaryotic initiation factor 4E (PF01652.13)	-	K03259;EIF4E; translation initiation factor 4E	-
PVITv1000637	PVITv1_T000637	0	0	23.9664	8.6319	16.6651	NO	dynein heavy chain	GO:0000166,GO:0001539,GO:0003777,GO:0005524,GO:0006200,GO:0007018,GO:0016887,GO:0017111,GO:0030031,GO:0030286	P-loop containing dynein motor regio n D4 (PF12780.2)	-	K10414;DYNC2H, DNCH2; dynein heavy chain 2, cytosolic	-
PVITv1033471	PVITv1_T033471	0	0	16.4186	22.835	16.6458	NO	conserved hypothetical protein	-	-	-	-	-
PVITv1019730	PVITv1_T019730	3.47302	0	12.9318	8.27859	16.5819	NO	dynein heavy chain	GO:0000166,GO:0003777,GO:0005524,GO:0006200,GO:0007018,GO:0008152,GO:0016887,GO:0017111,GO:0030286	Dynein heavy chain, N-terminal regio n 2 (PF08393.8),Dynein heavy chain, N-terminal regio n 1 (PF08385.7)	-	K10408;DNAH; dynein heavy chain, axonemal	-
PVITv1030022	PVITv1_T030022	0	0	17.9225	7.90008	16.5315	NO	conserved hypothetical protein	GO:0005506,GO:0005509,GO:0008168,GO:0016705,GO:0016706,GO:0031418,GO:0032259,GO:0055114	-	-	-	-
PVITv1037200	PVITv1_T037200	24.2184	158.438	28.845	64.2021	16.4732	NO	nucleolin, putative	GO:0000166,GO:0003676,GO:0009920,GO:0019898	RNA recognition motif. (a.k.a. RRM, RBD, or RNP domain) (PF13893.1),RNA recognition motif (a.k.a. RRM, R BD, or RNP domain) (PF14259.1),RNA recognition motif. (a.k.a. RRM, RBD, or RNP domain) (PF00076.17)	-	K11294;NCL, NSR1; nucleolin	-
PVITv1022186	PVITv1_T022186	0	0	17.1513	8.1035	16.4661	NO		-	-	-	-	-
PVITv1016331	PVITv1_T016331	0	0	12.9999	7.61083	16.4439	NO	tubulin-tyrosine ligase family	GO:0004835,GO:0006464,GO:0016740,GO:0016874	YheC/D like ATP-grasp (PF14398.1),Tubulin-tyrosine ligase family (PF03133.10)	6.3.2.25	-	-
PVITv1023411	PVITv1_T023411	8.4119	3.79046	40.1874	43.5761	16.4159	NO		-	-	-	-	-
PVITv1015454	PVITv1_T015454	6.90488	23.0134	13.1356	28.7835	16.3404	NO	metalloprotease family M16C, putative	GO:0003824,GO:0004222,GO:0005634,GO:0005737,GO:0005739,GO:0005759,GO:0006508,GO:0008233,GO:0046872	Insulinase (Peptidase family M16) (PF00675.15),Peptidase M16 inactive domain (PF05193.16),Peptidase M16C associated (PF08367.6)	-	-	-
PVITv1021963	PVITv1_T021963	61.2284	20.5006	14.5846	63.357	16.3381	NO	elicitin-like protein, pseudogene	-	Elicitin (PF00964.12)	-	-	-
PVITv1000702	PVITv1_T000702	0	51.3026	20.8792	39.0619	16.3059	NO	conserved hypothetical protein	GO:0000166,GO:0005524,GO:0008152,GO:0017111	-	-	-	-
PVITv1002373	PVITv1_T002373	12.0277	0	25.1794	15.4332	16.2789	NO	conserved hypothetical protein	GO:0016021	Eukaryotic cytochrome b561 (PF03188.11)	-	-	-
PVITv1027092	PVITv1_T027092	36.695	48.7579	19.6136	33.5342	16.0538	NO	periodic tryptophan protein, putative	GO:0004402,GO:0005622,GO:0005730,GO:0005829,GO:0008152,GO:0016573,GO:0016740,GO:0016746	Nucleoporin Nup120/160 (PF11715.3),WD domain, G-beta repeat (PF00400.27)	-	-	-
PVITv1033164	PVITv1_T033164	14.7756	30.3556	28.2677	55.2455	15.9472	NO	midasin-like protein	GO:0000166,GO:0005524,GO:0005634,GO:0006200,GO:0006461,GO:0008152,GO:0016887,GO:0017111	-	-	-	-
PVITv1004833	PVITv1_T004833	6.04821	0	11.5199	14.9927	15.9222	NO	conserved hypothetical protein	GO:0000784,GO:0003676,GO:0016233	-	-	-	-
PVITv1022396	PVITv1_T022396	0	0	15.2911	9.08497	15.8832	NO	conserved hypothetical protein	GO:0005524,GO:0005737,GO:0006200,GO:0006468,GO:0016301,GO:0016310,GO:0090502	HEAT repeats (PF13646.1)	-	-	-
PVITv1029822	PVITv1_T029822	22.4913	40.5088	23.2641	37.7328	15.8039	NO	conserved hypothetical protein	GO:0008612,GO:0016740,GO:0034038	Deoxyhypusine synthase (PF01916.12)	2.5.1.46,2.5.1.45	-	-
PVITv1014628	PVITv1_T014628	4.89601	0	20.9046	4.59261	15.7754	NO	dynein heavy chain, outer arm	GO:0000166,GO:0003777,GO:0005524,GO:0006200,GO:0007018,GO:0008152,GO:0016887,GO:0017111,GO:0030286	ATPase family associated with variou s ce llular activities (AAA) (PF00004.24),AAA domain (dynein-related subfamily ) (PF07728.9),Hydrolytic ATP binding site of dynei n mo tor region D1 (PF12774.2)	-	K10408;DNAH; dynein heavy chain, axonemal	-
PVITv1009357	PVITv1_T009357	0	1.64818	23.6247	8.27853	15.6886	NO	conserved hypothetical protein	GO:0004618,GO:0006096,GO:0016310	Fibronectin type III domain (PF00041.16)	-	-	-
PVITv1001397	PVITv1_T001397	0	1.18243	20.8015	4.49683	15.6039	NO	bardet-Biedl syndrome 2 protein	GO:0001103,GO:0008104,GO:0021756,GO:0021766,GO:0021987,GO:0033210,GO:0033365,GO:0034464,GO:0035058,GO:0038108,GO:0042384,GO:0043001,GO:0044321,GO:0048854,GO:0051216	Ciliary BBSome complex subunit 2, mi ddle region (PF14783.1),Ciliary BBSome complex subunit 2, N- term inal (PF14781.1),Ciliary BBSome complex subunit 2, C- term inal (PF14782.1)	-	-	-
PVITv1012026	PVITv1_T012026	0	0	10.5398	9.77835	15.5977	NO	mucolipin-like protein	GO:0005261,GO:0005737,GO:0005765,GO:0005886,GO:0007626,GO:0042491,GO:0072345	Polycystin cation channel (PF08016.7)	-	-	-
PVITv1023599	PVITv1_T023599	1.12463	1.47484	21.9045	8.01343	15.5695	NO	dynein heavy chain	GO:0000166,GO:0003777,GO:0005524,GO:0006200,GO:0007018,GO:0008152,GO:0016887,GO:0017111,GO:0030286	ATPase family associated with variou s ce llular activities (AAA) (PF00004.24),AAA domain (PF13401.1),AAA domain (dynein-related subfamily ) (PF07728.9),Microtubule-binding stalk of dynein moto r (PF12777.2),ATP-binding dynein motor region D5 (PF12781.2),P-loop containing dynein motor regio n D3 (PF12775.2),P-loop containing dynein motor regio n D4 (PF12780.2),Hydrolytic ATP binding site of dynei…	-	K10408;DNAH; dynein heavy chain, axonemal	-
PVITv1019830	PVITv1_T019830	0	0	20.2044	3.1149	15.5203	NO	TRAF3-interacting protein, putative	-	Microtubule-binding protein MIP-T3 (PF10243.4)	-	-	-
PVITv1021770	PVITv1_T021770	17.185	37.3177	15.6474	37.2119	15.3109	NO	conserved hypothetical protein	GO:0000166,GO:0005524,GO:0008152,GO:0017111	ATPase family associated with variou s ce llular activities (AAA) (PF00004.24)	3.6.4.6,3.6.4.3	-	-
PVITv1020537	PVITv1_T020537	0	1.61276	21.8008	7.62866	15.2745	NO	conserved hypothetical protein	GO:0005509,GO:0007218	-	-	-	-
PVITv1002720	PVITv1_T002720	2.98425	0	13.4478	9.64978	15.2387	NO	choline/Carnitine O-acyltransferase, putative	GO:0008152,GO:0016740,GO:0016746	Choline/Carnitine o-acyltransferase (PF00755.15)	2.3.1.21,2.3.1.6,2.3.1.137,2.3.1.7	K00624;E2.3.1.7; carnitine O-acetyltransferase [EC:2.3.1.7]	-
PVITv1011868	PVITv1_T011868	52.6391	27.2802	15.9188	35.9991	15.2202	NO	tRNA (uracil-5-)-methyltransferase	GO:0000166,GO:0001510,GO:0006396,GO:0008168,GO:0008173,GO:0016740,GO:0032259	-	-	-	-
PVITv1028816	PVITv1_T028816	0	0	14.9646	8.46288	15.2048	NO	dynein heavy chain	GO:0000166,GO:0003777,GO:0005524,GO:0007018,GO:0008152,GO:0017111,GO:0030286	Dynein heavy chain and region D6 of dyne in motor (PF03028.10)	-	K10408;DNAH; dynein heavy chain, axonemal	-
PVITv1002766	PVITv1_T002766	39.1494	83.0119	25.6396	45.7583	15.1953	NO	deoxyuridine 5'-triphosphate nucleotidohydrolase	GO:0004170,GO:0005829,GO:0006281,GO:0016787,GO:0046080	dUTPase (PF00692.14)	3.6.1.23	K01520;dut, DUT; dUTP pyrophosphatase [EC:3.6.1.23]	-
PVITv1020404	PVITv1_T020404	0	0	12.845	6.13583	15.1641	NO	cysteine protease family C02, putative	GO:0004198,GO:0005509,GO:0005622,GO:0006508,GO:0008233,GO:0008234,GO:0016787	EF-hand domain pair (PF13499.1),EF-hand domain (PF13405.1),EF hand (PF13202.1),EF hand (PF00036.27)	-	-	-
PVITv1010636	PVITv1_T010636	0	0	23.4575	6.1812	15.0247	NO	dynein heavy chain	GO:0000166,GO:0001539,GO:0003777,GO:0005524,GO:0006200,GO:0007018,GO:0016887,GO:0017111,GO:0030031,GO:0030286	P-loop containing dynein motor regio n D4 (PF12780.2)	-	K10414;DYNC2H, DNCH2; dynein heavy chain 2, cytosolic	-
PVITv1038889	PVITv1_T038889	4.17028	0	13.2843	11.8045	15.0108	NO	conserved hypothetical protein	GO:0004672,GO:0005524,GO:0006468,GO:0008152,GO:0016772	-	-	-	-
PVITv1028533	PVITv1_T028533	36.3435	83.3037	22.9883	41.2024	14.9942	NO	conserved hypothetical protein	GO:0005524,GO:0005737,GO:0006260,GO:0006457,GO:0006950,GO:0008270,GO:0009408,GO:0031072,GO:0046872,GO:0051082	DnaJ central domain (PF00684.14),DnaJ domain (PF00226.26),DnaJ C terminal domain (PF01556.13)	-	-	-
PVITv1002689	PVITv1_T002689	0	0	33.1241	18.1591	14.9921	NO	conserved hypothetical protein	GO:0000276,GO:0003676,GO:0008168,GO:0032259	Probable N6-adenine methyltransferas e (PF10237.4)	-	-	-
PVITv1012460	PVITv1_T012460	6.39371	59.0768	23.3663	33.0398	14.8863	NO	DNA-dependent RNA polymerase, putative	GO:0003677,GO:0003899,GO:0006351,GO:0016740,GO:0016779	DNA-directed RNA polymerase N-termin al (PF14700.1)	-	-	-
PVITv1028073	PVITv1_T028073	0	0.940493	23.2951	4.12924	14.8359	NO	conserved hypothetical protein	GO:0005737,GO:0070286	pre-RNA processing PIH1/Nop17 (PF08190.7)	-	-	YXSLK
PVITv1013765	PVITv1_T013765	0	0	18.2434	3.22021	14.758	NO	conserved hypothetical protein	GO:0004402,GO:0006468,GO:0006952,GO:0016020,GO:0016021,GO:0016573,GO:0016740,GO:0016746,GO:0043531	WD domain, G-beta repeat (PF00400.27)	2.7.11.1	-	-
PVITv1034933	PVITv1_T034933	0	2.57668	21.7104	4.97481	14.7322	NO	dynein heavy chain	GO:0000166,GO:0001539,GO:0003777,GO:0005524,GO:0005874,GO:0006200,GO:0007018,GO:0008152,GO:0016887,GO:0017111,GO:0030031,GO:0030286	ATP-binding dynein motor region D5 (PF12781.2),Dynein heavy chain and region D6 of dyne in motor (PF03028.10)	-	K10414;DYNC2H, DNCH2; dynein heavy chain 2, cytosolic	-
PVITv1000572	PVITv1_T000572	0	0	26.7682	3.8128	14.6445	NO	conserved hypothetical protein	GO:0003676,GO:0005198,GO:0005929,GO:0036064,GO:0042384,GO:0072372	-	-	-	-
PVITv1014018	PVITv1_T014018	0	0	14.489	5.70487	14.6285	NO		-	-	-	-	-
PVITv1037488	PVITv1_T037488	0	0	8.89443	8.96107	14.5857	NO	Major Facilitator Superfamily (MFS)	GO:0016021,GO:0055085	Sugar (and other) transporter (PF00083.19),Major Facilitator Superfamily (PF07690.11),SPX domain (PF03105.14)	-	-	-
PVITv1013708	PVITv1_T013708	15.9241	40.7756	17.7225	32.8363	14.5361	NO	conserved hypothetical protein	GO:0000166,GO:0003676,GO:0003723,GO:0005622,GO:0008270,GO:0046872	B-box zinc finger (PF00643.19),RNA recognition motif (a.k.a. RRM, R BD, or RNP domain) (PF14259.1),RNA recognition motif. (a.k.a. RRM, RBD, or RNP domain) (PF00076.17),R3H domain (PF01424.17),Zinc finger C-x8-C-x5-C-x3-H type (a nd s imilar) (PF00642.19)	-	-	-
PVITv1022496	PVITv1_T022496	6.16669	0	16.8105	11.2062	14.4478	NO	conserved hypothetical protein	GO:0005509,GO:0006030,GO:0007156,GO:0016020	-	-	-	-
PVITv1015562	PVITv1_T015562	1.35532	2.99021	28.0316	8.53796	14.4435	NO		GO:0005509,GO:0007155,GO:0007156,GO:0016020	WSC domain (PF01822.14),Cadherin domain (PF00028.12)	-	K16669;FAT4; protocadherin Fat 4	-
PVITv1037927	PVITv1_T037927	12.9518	41.8052	15.8212	33.3593	14.4417	NO	conserved hypothetical protein	GO:0000463,GO:0000466,GO:0005634,GO:0005654,GO:0005730,GO:0006364,GO:0030687,GO:0042254,GO:0042273,GO:0043021	Nucleoporin Nup120/160 (PF11715.3),WD domain, G-beta repeat (PF00400.27)	2.7.11.25,2.7.11.7,2.7.11.1	-	-
PVITv1005528	PVITv1_T005528	30.5964	0	14.8632	13.5591	14.3707	NO	conserved hypothetical protein	GO:0005856,GO:0006909,GO:0008270	ELMO/CED-12 family (PF04727.8)	-	-	-
PVITv1024883	PVITv1_T024883	12.9559	0	20.7355	13.5687	14.3693	NO	conserved hypothetical protein	GO:0000124,GO:0005634,GO:0005669,GO:0006352,GO:0046982	Core histone H2A/H2B/H3/H4 (PF00125.19),Transcription initiation factor IID, 31k D subunit (PF02291.10)	-	K03133;TAF9B, TAF9; transcription initiation factor TFIID subunit 9B	-
PVITv1031101	PVITv1_T031101	0	0	15.9685	6.50014	14.3539	NO	Intraflagellar Transport Protein 52	GO:0001841,GO:0001947,GO:0004674,GO:0005524,GO:0007224,GO:0007368,GO:0009953,GO:0032391,GO:0042733,GO:0044292,GO:0045862	Oligosaccharyltransferase 48 kDa sub unit beta (PF03345.9),ABC-type uncharacterized transport s yste m (PF09822.4)	-	-	-
PVITv1029842	PVITv1_T029842	5.44369	0	11.9233	6.79293	14.3291	NO	dynein heavy chain	GO:0000166,GO:0003777,GO:0005524,GO:0006200,GO:0007018,GO:0008152,GO:0016887,GO:0017111,GO:0030286	ATP-binding dynein motor region D5 (PF12781.2),Dynein heavy chain and region D6 of dyne in motor (PF03028.10)	-	K10408;DNAH; dynein heavy chain, axonemal	-
PVITv1003070	PVITv1_T003070	11.0756	0	20.8226	11.3005	14.3052	NO	conserved hypothetical protein	GO:0000011,GO:0000151,GO:0000329,GO:0042144,GO:0043495,GO:0048527,GO:0071255,GO:0071561,GO:0071563	HEAT-like repeat (PF13513.1),HEAT repeat (PF02985.17),Armadillo-like (PF04826.8),HEAT repeats (PF13646.1),Armadillo/beta-catenin-like repeat (PF00514.18)	-	K08332;VAC8; vacuolar protein 8	-
PVITv1036855	PVITv1_T036855	0	0	23.9196	10.4622	14.3028	NO	choline transporter-like protein	GO:0015220,GO:0015871,GO:0016020,GO:0016021	Plasma-membrane choline transporter (PF04515.7)	-	K06515;SLC44A1, CDW92; solute carrier family 44 (choline transporter-like protein), member 1	-
PVITv1011352	PVITv1_T011352	0	0	18.77	3.32329	14.2706	NO	dynein heavy chain	GO:0000166,GO:0003777,GO:0005524,GO:0006200,GO:0007018,GO:0008152,GO:0016887,GO:0017111,GO:0030286	P-loop containing dynein motor regio n D3 (PF12775.2),P-loop containing dynein motor regio n D4 (PF12780.2)	-	K10408;DNAH; dynein heavy chain, axonemal	-
PVITv1010924	PVITv1_T010924	0	0	14.5022	5.55439	14.1558	NO	conserved hypothetical protein	-	-	-	-	-
PVITv1012323	PVITv1_T012323	3.70139	0	8.61568	11.9368	14.1163	NO	hypothetical protein	GO:0008270,GO:0030001,GO:0046872	-	-	-	-
PVITv1019549	PVITv1_T019549	0	0	8.9179	9.21623	14.0935	NO		-	-	-	-	-
PVITv1034585	PVITv1_T034585	0	0	18.9217	3.87256	14.0933	NO	dynein heavy chain, outer arm	GO:0000166,GO:0003777,GO:0005524,GO:0006200,GO:0007018,GO:0008152,GO:0016887,GO:0017111,GO:0030286	Dynein heavy chain, N-terminal regio n 1 (PF08385.7)	-	K10408;DNAH; dynein heavy chain, axonemal	-
PVITv1007142	PVITv1_T007142	0	0	24.9871	5.94021	14.0742	NO	conserved hypothetical protein	-	-	-	-	-
PVITv1027309	PVITv1_T027309	0	0	18.2305	6.2397	13.8555	NO	dynein heavy chain	GO:0000166,GO:0001539,GO:0003777,GO:0005524,GO:0006200,GO:0007018,GO:0008152,GO:0016887,GO:0017111,GO:0030031,GO:0030286	AAA domain (PF13604.1),AAA domain (PF13207.1),AAA domain (PF13401.1),AAA domain (dynein-related subfamily ) (PF07728.9),AAA ATPase domain (PF13191.1),Hydrolytic ATP binding site of dynei n mo tor region D1 (PF12774.2)	-	K10414;DYNC2H, DNCH2; dynein heavy chain 2, cytosolic	-
PVITv1035670	PVITv1_T035670	24.9613	48.4727	21.2326	47.363	13.832	NO	ribosome biogenesis protein NEP1, putative	GO:0008168,GO:0032259	EMG1/NEP1 methyltransferase (PF03587.9)	2.1.1.260	K14568;EMG1, NEP1; rRNA small subunit pseudouridine methyltransferase Nep1 [EC:2.1.1.260]	-
PVITv1026945	PVITv1_T026945	0	0	13.7055	14.4715	13.8268	NO	conserved hypothetical protein	GO:0001764,GO:0001958,GO:0005053,GO:0005777,GO:0005782,GO:0005829,GO:0006635,GO:0008270,GO:0008611,GO:0035859	WD domain, G-beta repeat (PF00400.27)	2.7.11.1	-	-
PVITv1003227	PVITv1_T003227	4.40317	29.2087	12.123	28.3701	13.8028	NO	conserved hypothetical protein	GO:0000166,GO:0003676,GO:0005739,GO:0009793	Pentatricopeptide repeat domain (PF13812.1),PPR repeat (PF12854.2),PPR repeat (PF01535.15),PPR repeat family (PF13041.1)	-	-	-
PVITv1034160	PVITv1_T034160	0	0	19.1165	19.8897	13.7821	NO		-	-	-	-	-
PVITv1028469	PVITv1_T028469	0	1.88661	15.9229	3.8289	13.7736	NO	conserved hypothetical protein	GO:0004341,GO:0016787,GO:0016844	Strictosidine synthase (PF03088.11),NHL repeat (PF01436.16),SMP-30/Gluconolaconase/LRE-like regi on (PF08450.7)	3.1.1.17	-	-
PVITv1009168	PVITv1_T009168	0	0	12.2379	11.8138	13.7638	NO	AMP deaminase 2	GO:0003876,GO:0005634,GO:0005737,GO:0005829,GO:0006188,GO:0009168,GO:0019239,GO:0031307	Adenosine/AMP deaminase (PF00962.17)	3.5.4.6	K01490;AMPD; AMP deaminase [EC:3.5.4.6]	-
PVITv1035094	PVITv1_T035094	0	0	21.3079	3.86625	13.7595	NO	conserved hypothetical protein	GO:0005929,GO:0006357,GO:0007224,GO:0030798,GO:0030991,GO:0042073,GO:0042802,GO:0060271	-	-	-	-
PVITv1006486	PVITv1_T006486	17.8142	40.272	16.7808	32.5467	13.6435	NO	conserved hypothetical protein	GO:0005634,GO:0005730,GO:0005739,GO:0016301,GO:0016310	BP28CT (NUC211) domain (PF08146.7)	-	K14550;UTP10, HEATR1; U3 small nucleolar RNA-associated protein 10	-
PVITv1002922	PVITv1_T002922	3.63205	1.75678	11.399	4.3097	13.583	NO	vacuolar protein sorting-associated protein, putative	GO:0000166,GO:0005737,GO:0006886,GO:0016020	Domain of unknown function DUF221 (PF02714.10)	-	-	-
PVITv1030698	PVITv1_T030698	0	0	12.6118	1.76944	13.546	NO	conserved hypothetical protein	-	-	-	-	-
PVITv1011234	PVITv1_T011234	0	0	20.8546	6.12669	13.5313	NO	solute carrier family, facilitated glucose transporter, putative	GO:0005215,GO:0006810,GO:0008643,GO:0016020,GO:0016021,GO:0022857,GO:0022891,GO:0055085	Major Facilitator Superfamily (PF07690.11),Sugar (and other) transporter (PF00083.19)	-	-	-
PVITv1038259	PVITv1_T038259	16.9167	26.795	18.1153	33.6233	13.5194	NO	conserved hypothetical protein	GO:0003684,GO:0005730,GO:0008534	Rrp15p (PF07890.7)	-	-	-
PVITv1037965	PVITv1_T037965	0	0	11.0359	16.5502	13.4408	NO		-	-	-	-	-
PVITv1013860	PVITv1_T013860	1.25298	0.304972	25.4229	3.11717	13.4334	NO	intraflagellar transport protein 172	GO:0000166,GO:0001841,GO:0003824,GO:0004672,GO:0004674,GO:0004721,GO:0004722,GO:0005198,GO:0005524,GO:0005929,GO:0007224,GO:0007368,GO:0009953,GO:0016485,GO:0016772,GO:0016787,GO:0021522,GO:0030117,GO:0042384,GO:0046872,GO:0060271	WD domain, G-beta repeat (PF00400.27),Region in Clathrin and VPS (PF00637.15)	-	-	-
PVITv1037921	PVITv1_T037921	0	2.12626	15.5552	5.46233	13.4318	NO	EF hand containing protein, putative	GO:0003824,GO:0005509,GO:0008152	HELP motif (PF03451.9),EF hand (PF13202.1),WD domain, G-beta repeat (PF00400.27),EF hand (PF00036.27),EF-hand domain (PF13405.1),EF-hand domain pair (PF13499.1)	2.3.1.67,2.3.1.51,2.3.1.23	-	-
PVITv1000366	PVITv1_T000366	0	0	20.018	6.1658	13.3902	NO	conserved hypothetical protein	-	-	-	-	-
PVITv1026145	PVITv1_T026145	13.777	34.5662	17.7814	29.9066	13.3726	NO	conserved hypothetical protein	-	Zinc-finger double-stranded RNA-bind ing (PF12171.3),C2H2 type zinc-finger (2 copies) (PF12756.2)	-	-	-
PVITv1028763	PVITv1_T028763	12.9637	4.07975	2.48164	17.9306	13.3703	NO	conserved hypothetical protein	GO:0016021	-	-	-	-
PVITv1008717	PVITv1_T008717	23.2235	74.0443	17.7431	32.7394	13.3574	NO	Mitochondrial Protein Translocase (MPT) Family	GO:0000774,GO:0005739,GO:0005759,GO:0006457,GO:0042803,GO:0050790,GO:0051087	GrpE (PF01025.14)	-	-	-
PVITv1023608	PVITv1_T023608	0	0	14.4684	5.03728	13.3466	NO	Intraflagellar Transport Protein 72/74	GO:0003682,GO:0005634,GO:0005813,GO:0033630,GO:0035735,GO:0042384,GO:0045944,GO:0048487	-	-	-	-
PVITv1034722	PVITv1_T034722	7.37698	0	10.9697	10.5102	13.3444	NO	conserved hypothetical protein	-	-	-	-	-
PVITv1008993	PVITv1_T008993	0	0	13.4072	15.3725	13.2938	NO	conserved hypothetical protein	GO:0046872	-	-	-	-
PVITv1016561	PVITv1_T016561	17.8529	20.0474	13.5253	27.4181	13.2634	NO	DNA-directed RNA polymerase III largest subunit	GO:0003677,GO:0003899,GO:0006351,GO:0016740,GO:0016779	RNA polymerase Rpb1, domain 4 (PF05000.12),RNA polymerase Rpb1, domain 3 (PF04983.13),RNA polymerase Rpb1, domain 1 (PF04997.7),RNA polymerase Rpb1, domain 2 (PF00623.15),RNA polymerase Rpb1, domain 5 (PF04998.12)	2.7.7.48,2.7.7.6	K03018;RPC1, POLR3A; DNA-directed RNA polymerase III subunit RPC1 [EC:2.7.7.6]	-
PVITv1033488	PVITv1_T033488	21.6392	55.6914	23.4594	40.0649	13.2511	NO	60S ribosome subunit biogenesis protein NIP7	GO:0003723,GO:0005634,GO:0042254,GO:0042255	Uncharacterised protein family (UPF0 113) (PF03657.8)	-	-	-
PVITv1033811	PVITv1_T033811	19.5583	36.0948	16.2642	30.3482	13.2498	NO	conserved hypothetical protein	GO:0003676,GO:0004402,GO:0005634,GO:0005730,GO:0005737,GO:0009553,GO:0009793,GO:0009855,GO:0009960,GO:0010197,GO:0016740	PQQ-like domain (PF13570.1),WD domain, G-beta repeat (PF00400.27)	2.7.11.25,2.7.11.7,2.7.11.1	-	-
PVITv1002158	PVITv1_T002158	3.69324	35.0873	15.2625	27.3346	13.1995	YES	60S ribosomal export protein NMD3, putative	GO:0000055,GO:0005634,GO:0005730,GO:0005829,GO:0006611,GO:0007029,GO:0009834,GO:0016773,GO:0022625,GO:0043023	NMD3 family (PF04981.8)	-	K07562;NMD3; nonsense-mediated mRNA decay protein 3	-
PVITv1009710	PVITv1_T009710	25.3737	1.35437	1.80264	11.5761	13.0552	NO	phosphatidylinositol-4-phosphate-5-kinase (PIPK-C)	GO:0016301,GO:0016307,GO:0016310,GO:0046488,GO:0046854	Phosphatidylinositol-4-phosphate 5-K inas e (PF01504.13)	2.7.1.68,2.7.1.149	K00889;PIP5K; 1-phosphatidylinositol-4-phosphate 5-kinase [EC:2.7.1.68]	-
PVITv1026528	PVITv1_T026528	18.3467	46.1398	17.5909	35.8288	13.0175	NO	GMP synthase [glutamine-hydrolyzing], putative	GO:0003922,GO:0005524,GO:0006164,GO:0006177,GO:0016462	Peptidase C26 (PF07722.8),NAD synthase (PF02540.12),Glutamine amidotransferase class-I (PF00117.23),GMP synthase C terminal domain (PF00958.17)	6.3.5.2	K01951;guaA, GMPS; GMP synthase (glutamine-hydrolysing) [EC:6.3.5.2]	-
PVITv1024820	PVITv1_T024820	0	0	14.8422	10.0689	12.992	NO	conserved hypothetical protein	GO:0005097,GO:0032313,GO:0032851	Rab-GTPase-TBC domain (PF00566.13)	-	-	-
PVITv1017335	PVITv1_T017335	0	0	3.36826	1.26653	12.9021	YES		GO:0003824,GO:0004252,GO:0006508	Trypsin (PF00089.21)	3.4.21.78,3.4.21.59,3.4.21.85,3.4.21.79,3.4.21.4,3.4.21.39,3.4.21.86,3.4.21.6,3.4.21.120,3.4.21.1,3.4.21.35	K01312;PRSS; trypsin [EC:3.4.21.4]	-
PVITv1024634	PVITv1_T024634	11.064	23.1617	13.9503	29.2745	12.8523	NO	conserved hypothetical protein	GO:0005737,GO:0005829,GO:0006479,GO:0008168,GO:0008276,GO:0010228,GO:0016740,GO:0019919,GO:0032259	Methyltransferase domain (PF08241.7),Methyltransferase small domain (PF05175.9),Methyltransferase domain (PF13847.1),Methyltransferase domain (PF13659.1),Methyltransferase domain (PF12847.2),PRMT5 arginine-N-methyltransferase (PF05185.11),Ribosomal protein L11 methyltransfer ase (PrmA) (PF06325.8)	2.1.1.125	K11434;PRMT1; type I protein arginine methyltransferase [EC:2.1.1.319]	-
PVITv1012120	PVITv1_T012120	10.1705	28.6078	14.0057	28.5284	12.8126	NO	conserved hypothetical protein	GO:0000178,GO:0005622,GO:0005840,GO:0006355,GO:0006406,GO:0006606,GO:0007165,GO:0016021,GO:0046872,GO:0055085	NUC173 domain (PF08161.7)	-	-	-
PVITv1010300	PVITv1_T010300	0	2.22778	23.1848	5.99146	12.8058	NO	conserved hypothetical protein	-	-	-	-	-
PVITv1024386	PVITv1_T024386	0	0	15.0269	11.8454	12.7676	YES	conserved hypothetical protein	GO:0019915,GO:0030176,GO:0034389,GO:0045444,GO:0050995	Putative adipose-regulatory protein (Sei pin) (PF06775.9)	-	-	-
PVITv1002180	PVITv1_T002180	0	0	15.4963	3.42029	12.7553	NO	dynein heavy chain	GO:0000166,GO:0003777,GO:0005524,GO:0006200,GO:0007018,GO:0008152,GO:0016887,GO:0017111,GO:0030286	Microtubule-binding stalk of dynein moto r (PF12777.2),ATP-binding dynein motor region D5 (PF12781.2),Dynein heavy chain and region D6 of dyne in motor (PF03028.10)	-	K10408;DNAH; dynein heavy chain, axonemal	-
PVITv1011616	PVITv1_T011616	2.49931	0.609489	1.73658	2.74799	12.6609	YES	phospholipid-transporting ATPase, putative	GO:0000166,GO:0000287,GO:0004012,GO:0005524,GO:0006812,GO:0009190,GO:0015914,GO:0016020,GO:0016021,GO:0016787,GO:0016849,GO:0019829,GO:0035556,GO:0045332,GO:0046872	Adenylate and Guanylate cyclase cata lyti c domain (PF00211.15)	4.6.1.2,4.6.1.1	K01769;E4.6.1.2; guanylate cyclase, other [EC:4.6.1.2]	-
PVITv1010053	PVITv1_T010053	15.3403	27.5757	16.9319	39.3466	12.5456	NO	midasin-like protein	GO:0000166,GO:0005524,GO:0005634,GO:0006200,GO:0006461,GO:0008152,GO:0016887,GO:0017111	Molybdopterin guanine dinucleotide s ynth esis protein B (PF03205.9),AAA domain (PF13521.1),Type III restriction enzyme, res sub unit (PF04851.10),P-loop containing region of AAA doma in (PF13555.1),Miro-like protein (PF08477.8),Magnesium chelatase, subunit ChlI (PF01078.16),Protein of unknown function, DUF258 (PF03193.11),Archaeal ATPase (PF01637.13),Part of AAA domain (PF13245.1),AAA domain (PF…	6.6.1.2	K14572;MDN1, REA1; midasin	-
PVITv1011427	PVITv1_T011427	17.4641	0	10.0832	10.4162	12.5378	NO	phosphatidylinositol 4-phosphate 5-kinase (PIPK-D3/GPCR-PIPK)	GO:0004888,GO:0004930,GO:0007166,GO:0007186,GO:0016020,GO:0016021,GO:0016301,GO:0016307,GO:0016310,GO:0046488,GO:0046854	Phosphatidylinositol-4-phosphate 5-K inas e (PF01504.13)	2.7.1.68,2.7.1.149	K00889;PIP5K; 1-phosphatidylinositol-4-phosphate 5-kinase [EC:2.7.1.68]	-
PVITv1011618	PVITv1_T011618	0	1.53211	1.68599	3.40127	12.4873	NO	phospholipid-transporting ATPase, putative	GO:0000166,GO:0000287,GO:0004012,GO:0005524,GO:0006812,GO:0009190,GO:0015914,GO:0016020,GO:0016021,GO:0016787,GO:0019829,GO:0035556,GO:0045332,GO:0046872	E1-E2 ATPase (PF00122.15)	3.6.3.1	-	-
PVITv1001423	PVITv1_T001423	0	0	12.8922	3.33959	12.4604	NO	microtubule-associated protein, putative	GO:0005509,GO:0008152	HELP motif (PF03451.9),WD domain, G-beta repeat (PF00400.27)	-	-	-
PVITv1021115	PVITv1_T021115	0	0	7.96949	9.58662	12.4384	NO	conserved hypothetical protein	GO:0016471,GO:0044267,GO:0046872	FYVE zinc finger (PF01363.16)	-	-	-
PVITv1027430	PVITv1_T027430	0	0.805272	15.5708	6.31607	12.4119	NO	conserved hypothetical protein	GO:0008076,GO:0051260	BTB/POZ domain (PF02214.17)	-	-	-
PVITv1020289	PVITv1_T020289	0	73.7937	17.5202	34.0903	12.3936	NO	rRNA-processing protein EBP2, putative	GO:0005634,GO:0005730,GO:0006355,GO:0055114	Eukaryotic rRNA processing protein E BP2 (PF05890.7)	-	-	-
PVITv1008356	PVITv1_T008356	23.3826	36.6455	20.1931	36.8882	12.3565	NO	U3 small nucleolar RNA-associated protein, putative	GO:0003700,GO:0005732,GO:0006364	-	-	-	-
PVITv1029137	PVITv1_T029137	0	0	13.3195	10.4477	12.3104	NO	conserved hypothetical protein	GO:0008152,GO:0009058,GO:0016021,GO:0016740	-	-	-	-
PVITv1022057	PVITv1_T022057	0	0	13.628	8.81859	12.2888	NO	plectin-like protein	-	-	-	-	-
PVITv1014533	PVITv1_T014533	0	0	16.9601	8.41454	12.2103	NO	conserved hypothetical protein	-	-	-	-	-
PVITv1014334	PVITv1_T014334	12.4708	18.7651	19.4472	35.5208	12.1721	NO	midasin-like protein	GO:0000166,GO:0005524,GO:0005634,GO:0006200,GO:0006461,GO:0008152,GO:0016887,GO:0017111	-	-	-	-
PVITv1029192	PVITv1_T029192	0	0	8.51328	9.47915	12.1556	NO	RMD5 family protein	GO:0008152,GO:0008270,GO:0046872	zinc finger of C3HC4-type, RING (PF15227.1),Ring finger domain (PF13639.1),Zinc finger, C3HC4 type (RING finger ) (PF13923.1),zinc-RING finger domain (PF14634.1),RING-type zinc-finger (PF13445.1),CTLH/CRA C-terminal to LisH motif do main (PF10607.4)	-	-	-
PVITv1017608	PVITv1_T017608	0	0	13.8485	4.99396	12.1434	NO	dynein heavy chain	GO:0000166,GO:0001539,GO:0003777,GO:0005524,GO:0005874,GO:0006200,GO:0007018,GO:0008152,GO:0016887,GO:0017111,GO:0030031,GO:0030286	Dynein heavy chain, N-terminal regio n 1 (PF08385.7),Dynein heavy chain, N-terminal regio n 2 (PF08393.8)	-	K10414;DYNC2H, DNCH2; dynein heavy chain 2, cytosolic	-
PVITv1010054	PVITv1_T010054	22.4618	34.6151	10.9614	43.4266	12.1385	NO	midasin-like protein	GO:0000166,GO:0005524,GO:0005634,GO:0006200,GO:0006461,GO:0008152,GO:0016887,GO:0017111	ATPase family associated with variou s ce llular activities (AAA) (PF00004.24),ATPase family associated with variou s ce llular activities (AAA) (PF07726.6),AAA domain (dynein-related subfamily ) (PF07728.9)	-	K14572;MDN1, REA1; midasin	-
PVITv1027517	PVITv1_T027517	0	84.5791	16.4926	44.5048	12.1104	NO	conserved hypothetical protein	GO:0003723,GO:0005634,GO:0006396,GO:0016239,GO:0019013,GO:0030529	La domain (PF05383.12)	-	-	-
PVITv1017474	PVITv1_T017474	0	0	14.3247	9.35	12.0603	NO	conserved hypothetical protein	GO:0003700,GO:0005634,GO:0006355,GO:0043565	-	-	-	-
PVITv1034170	PVITv1_T034170	28.6741	78.9364	17.8986	30.0346	12.0583	NO	conserved hypothetical protein	GO:0001525,GO:0001570,GO:0060218	PQQ-like domain (PF13360.1),WD domain, G-beta repeat (PF00400.27)	2.7.11.1	K14546;UTP5, WDR43; U3 small nucleolar RNA-associated protein 5	-
PVITv1036457	PVITv1_T036457	14.019	24.1996	14.0869	33.2654	12.0214	NO	conserved hypothetical protein	GO:0016020,GO:0016021,GO:0016491,GO:0055114	FAD-binding domain (PF08022.7),Ferric reductase NAD binding domain (PF08030.7),Ferric reductase like transmembrane comp onent (PF01794.14)	1.6.3.1,1.16.1.7	-	-
PVITv1009757	PVITv1_T009757	15.7601	60.2131	23.8514	32.2208	11.9557	NO	aminomethyltransferase	GO:0004047,GO:0005737,GO:0006546,GO:0008483,GO:0016740,GO:0032259	Glycine cleavage T-protein C-termina l ba rrel domain (PF08669.6),Aminomethyltransferase folate-bindin g do main (PF01571.16)	2.1.2.10	K00605;gcvT, AMT; aminomethyltransferase [EC:2.1.2.10]	-
PVITv1000621	PVITv1_T000621	0	0	13.5102	6.46185	11.9485	NO	ATP-binding Cassette (ABC) Superfamily	GO:0000166,GO:0005524,GO:0006200,GO:0006810,GO:0008152,GO:0016020,GO:0016021,GO:0016887,GO:0017111,GO:0042626,GO:0055085	CDR ABC transporter (PF06422.7),ABC-2 family transporter protein (PF12698.2),ABC-2 type transporter (PF01061.19)	-	-	-
PVITv1002754	PVITv1_T002754	8.45761	29.7027	14.3904	25.2692	11.941	NO	conserved hypothetical protein	GO:0003723,GO:0005634,GO:0009744,GO:0009749,GO:0010252	Pumilio-family RNA binding repeat (PF00806.14)	-	-	-
PVITv1025422	PVITv1_T025422	24.5509	31.2821	16.9396	34.0325	11.8522	NO	conserved hypothetical protein	GO:0000166,GO:0003824,GO:0004637,GO:0004639,GO:0005524,GO:0006164,GO:0006189,GO:0009113,GO:0016874,GO:0046872	SAICAR synthetase (PF01259.13)	6.3.2.6	K01923;purC; phosphoribosylaminoimidazole-succinocarboxamide synthase [EC:6.3.2.6]	-
PVITv1015025	PVITv1_T015025	0	0	10.9278	9.59906	11.8101	YES	uridine kinase	GO:0000166,GO:0004849,GO:0005524,GO:0005737,GO:0006222,GO:0008152,GO:0008655,GO:0016301,GO:0016310,GO:0016740,GO:0016773,GO:0044206,GO:0044211	AAA domain (PF13238.1),AAA domain (PF13207.1),Phosphoribulokinase / Uridine kinase fam ily (PF00485.13)	2.7.1.48	K00876;udk, UCK; uridine kinase [EC:2.7.1.48]	-
PVITv1032063	PVITv1_T032063	42.138	45.8332	26.1522	32.616	11.7804	NO	elongation factor G, mitochondrial precursor	GO:0000166,GO:0003746,GO:0003924,GO:0005525,GO:0005622,GO:0006184,GO:0006414	Elongation factor Tu GTP binding dom ain (PF00009.22)	3.6.5.	-	-
PVITv1010104	PVITv1_T010104	0	0	17.0135	9.27212	11.736	NO	conserved hypothetical protein	GO:0005097,GO:0030904,GO:0032313,GO:0032851	Rab-GTPase-TBC domain (PF00566.13)	-	-	-
PVITv1026399	PVITv1_T026399	12.8239	41.596	17.5128	32.0178	11.7319	NO	conserved hypothetical protein	GO:0003924,GO:0005525,GO:0005634,GO:0006184	-	-	-	-
PVITv1002513	PVITv1_T002513	0	0.616131	13.1529	5.31918	11.6644	NO	serine/threonine protein kinase	GO:0000166,GO:0004672,GO:0004674,GO:0005524,GO:0005622,GO:0006468,GO:0008270,GO:0016301,GO:0016310,GO:0016740,GO:0016772	B-box zinc finger (PF00643.19),Protein tyrosine kinase (PF07714.12),Protein kinase domain (PF00069.20)	2.7.12.2,2.7.11.1	K08294;MKK1_2; mitogen-activated protein kinase kinase [EC:2.7.12.2]	-
PVITv1002706	PVITv1_T002706	3.3877	44.3981	13.2031	29.4805	11.6627	NO	conserved hypothetical protein	GO:0003676,GO:0003723,GO:0005856,GO:0006508,GO:0030833	Pumilio-family RNA binding repeat (PF00806.14),CPL (NUC119) domain (PF08144.6)	-	-	-
PVITv1034509	PVITv1_T034509	0	0	13.0707	4.76903	11.6623	NO	conserved hypothetical protein	-	-	-	-	-
PVITv1035204	PVITv1_T035204	15.5375	30.9434	16.488	32.0998	11.5206	NO	conserved hypothetical protein	GO:0003677,GO:0003887,GO:0005829,GO:0006261,GO:0006351	DNA polymerase phi (PF04931.8)	2.7.7.7	-	-
PVITv1030444	PVITv1_T030444	0	0	12.3952	8.02324	11.4979	NO		-	-	-	-	-
PVITv1010156	PVITv1_T010156	0	0	11.9221	1.72647	11.4976	NO	conserved hypothetical protein	-	-	-	-	-
PVITv1007548	PVITv1_T007548	0	32.5664	13.9465	31.0807	11.4838	NO	conserved hypothetical protein	GO:0016021	Nop53 (60S ribosomal biogenesis) (PF07767.6)	-	K14840;NOP53, GLTSCR2; nucleolar protein 53	-
PVITv1025442	PVITv1_T025442	14.0853	18.767	11.6678	24.2945	11.4826	NO	conserved hypothetical protein	GO:0003677,GO:0003899,GO:0005634,GO:0006351	A49-like RNA polymerase I associated fac tor (PF06870.7)	-	K03005;RPA49, POLR1E; DNA-directed RNA polymerase I subunit RPA49	-
PVITv1002840	PVITv1_T002840	0	7.2717	29.4787	4.63346	11.4778	YES	hypothetical protein similar to sexually induced protein 3	GO:0005518,GO:0005576,GO:0005615,GO:0008201,GO:0043506,GO:0045545	EGF-like domain (PF07974.8)	-	-	-
PVITv1000074	PVITv1_T000074	0	0	7.53697	6.5441	11.403	NO		GO:0000166,GO:0003777,GO:0005524,GO:0006200,GO:0007018,GO:0008152,GO:0016887,GO:0017111,GO:0030286	ATP-binding dynein motor region D5 (PF12781.2),Microtubule-binding stalk of dynein moto r (PF12777.2),P-loop containing dynein motor regio n D3 (PF12775.2),P-loop containing dynein motor regio n D4 (PF12780.2)	-	K10408;DNAH; dynein heavy chain, axonemal	-
PVITv1010286	PVITv1_T010286	0	0	14.8455	6.50261	11.4001	NO	flagellar radial spoke protein, putative	GO:0003341,GO:0005622,GO:0005634,GO:0005730,GO:0008270,GO:0035082	Radial spokehead-like protein (PF04712.7)	-	-	-
PVITv1032105	PVITv1_T032105	0	0	10.7179	2.44334	11.3503	NO	axonemal dynein heavy chain	GO:0003777,GO:0005524,GO:0006200,GO:0007018,GO:0008152,GO:0016887,GO:0017111,GO:0030286	Dynein heavy chain and region D6 of dyne in motor (PF03028.10)	-	K10408;DNAH; dynein heavy chain, axonemal	YXSLK
PVITv1018930	PVITv1_T018930	0	0	7.58499	9.61468	11.2514	NO	zinc transporter, putative	GO:0006812,GO:0008324,GO:0016021,GO:0055085	Cation efflux family (PF01545.16)	-	-	-
PVITv1024374	PVITv1_T024374	6.05929	0	0	7.99346	11.1845	NO	conserved hypothetical protein	GO:0000166,GO:0005524,GO:0006200,GO:0006810,GO:0008152,GO:0016020,GO:0016021,GO:0016887,GO:0017111,GO:0042626,GO:0055085	ABC transporter (PF00005.22),ABC-2 type transporter (PF01061.19)	3.6.3.20,3.6.3.31,3.6.3.17,3.6.3.28,3.6.3.29,3.6.3.27	-	-
PVITv1007799	PVITv1_T007799	0	0.367208	13.3404	3.99781	11.1474	NO	conserved hypothetical protein	GO:0005198,GO:0006886,GO:0016192,GO:0030117	-	-	-	-
PVITv1038929	PVITv1_T038929	27.191	17.5132	17.654	33.0329	11.1222	NO	U3 small nucleolar RNA-associated protein, putative	GO:0003700,GO:0005732,GO:0006364	-	-	-	-
PVITv1004161	PVITv1_T004161	0	0	12.4317	3.06817	11.1053	NO	microtubule-associated protein, putative	GO:0005509,GO:0006470,GO:0008152,GO:0016311,GO:0035335,GO:0035556	HELP motif (PF03451.9),WD domain, G-beta repeat (PF00400.27)	-	-	-
PVITv1009050	PVITv1_T009050	0	0	7.39911	9.69881	11.0876	NO	conserved hypothetical protein	GO:0005634,GO:0008270,GO:0030001,GO:0046872	-	-	-	-
PVITv1015887	PVITv1_T015887	0	0	9.82328	6.56454	11.076	NO		GO:0016021,GO:0046872	-	-	-	-
PVITv1004277	PVITv1_T004277	7.87572	26.4681	12.9023	31.5989	10.9361	NO	U3 small nucleolar RNA-associated protein, putative	GO:0003824,GO:0005634,GO:0005730,GO:0009790,GO:0010073,GO:0010311,GO:0010449,GO:0016846,GO:0034455,GO:0035266,GO:0047654,GO:0048366,GO:0048569	PQQ-like domain (PF13360.1),WD domain, G-beta repeat (PF00400.27)	-	K14548;UTP4, CIRH1A; U3 small nucleolar RNA-associated protein 4	-
PVITv1024409	PVITv1_T024409	5.05066	0	19.4762	5.34555	10.928	NO	conserved hypothetical protein	GO:0004872,GO:0007275,GO:0016020	-	-	-	-
PVITv1012587	PVITv1_T012587	0	0	9.61108	5.56731	10.8346	NO	conserved hypothetical protein	GO:0000166,GO:0003777,GO:0005524,GO:0005871,GO:0005874,GO:0007018,GO:0008017,GO:0008152	-	-	-	-
PVITv1028002	PVITv1_T028002	8.3316	33.9538	12.6164	28.5439	10.712	NO	U3 small nucleolar RNA-associated protein, putative	GO:0003700,GO:0005654,GO:0005737,GO:0006364,GO:0030686,GO:0030688,GO:0032040	Down-regulated in metastasis (PF07539.7)	-	-	-
PVITv1006156	PVITv1_T006156	0	0	7.71068	3.63759	10.7003	NO	glycoside hydrolase, putative	GO:0004553,GO:0005975,GO:0016787	Cellulase (glycosyl hydrolase family 5) (PF00150.13)	3.2.1.91,3.2.1.4	-	-
PVITv1002851	PVITv1_T002851	0	0	14.4925	8.38282	10.6841	NO	ubiquitin-specific protease, putative	GO:0005739,GO:0006511,GO:0008152,GO:0016787	HAD-hyrolase-like (PF13242.1),haloacid dehalogenase-like hydrolase (PF00702.21),Haloacid dehalogenase-like hydrolase (PF13419.1)	-	-	-
PVITv1033929	PVITv1_T033929	0	0	10.5204	11.659	10.6207	YES	conserved hypothetical protein	GO:0003735,GO:0006508,GO:0008234	-	-	-	-
PVITv1027586	PVITv1_T027586	0	0.185275	18.3651	5.99113	10.6054	NO	conserved hypothetical protein	-	-	-	-	-
PVITv1018932	PVITv1_T018932	38.2678	72.9032	11.2289	16.9508	10.5777	NO	GTP cyclohydrolase I	GO:0003934,GO:0005634,GO:0005737,GO:0008217,GO:0014916,GO:0016787,GO:0031965,GO:0032496,GO:0034341,GO:0034612,GO:0046654,GO:0050884,GO:0051260	GTP cyclohydrolase I (PF01227.17)	3.5.4.16	K01495;GCH1, folE; GTP cyclohydrolase I [EC:3.5.4.16]	-
PVITv1029931	PVITv1_T029931	12.6954	39.6111	12.5976	32.4254	10.5459	NO	DNA-directed RNA polymerases I and III 40 kDa polypeptide	GO:0003677,GO:0003899,GO:0005666,GO:0005730,GO:0005736,GO:0006351,GO:0046983	RNA polymerase Rpb3/Rpb11 dimerisati on d omain (PF01193.19),RNA polymerase Rpb3/RpoA insert doma in (PF01000.21)	2.7.7.6	K03027;RPC40, POLR1C; DNA-directed RNA polymerases I and III subunit RPAC1	-
PVITv1009309	PVITv1_T009309	0	1.78322	13.5295	2.85202	10.4895	NO	axonemal dynein heavy chain	GO:0000166,GO:0003777,GO:0005524,GO:0006200,GO:0007018,GO:0008152,GO:0016887,GO:0017111,GO:0030286	ATPase family associated with variou s ce llular activities (AAA) (PF00004.24),AAA domain (dynein-related subfamily ) (PF07728.9),Hydrolytic ATP binding site of dynei n mo tor region D1 (PF12774.2),Dynein heavy chain, N-terminal regio n 2 (PF08393.8)	-	K10408;DNAH; dynein heavy chain, axonemal	-
PVITv1017381	PVITv1_T017381	9.75117	47.288	12.6426	23.7443	10.4247	NO	conserved hypothetical protein	GO:0000463,GO:0000466,GO:0005634,GO:0005654,GO:0005730,GO:0006364,GO:0030687,GO:0042254,GO:0042273,GO:0043021	WD domain, G-beta repeat (PF00400.27),BOP1NT (NUC169) domain (PF08145.7)	2.7.11.1	-	-
PVITv1009051	PVITv1_T009051	0	0	8.42834	7.84804	10.3606	NO	origin recognition complex subunit, putative	GO:0000808,GO:0003688,GO:0005634,GO:0006260	Origin recognition complex subunit 2 (PF04084.9)	-	K02604;ORC2; origin recognition complex subunit 2	-
PVITv1020721	PVITv1_T020721	0	0	11.9031	15.6536	10.3058	NO	conserved hypothetical protein	-	-	-	-	-
PVITv1014079	PVITv1_T014079	5.46436	0	7.97165	3.90991	10.3015	NO	conserved hypothetical protein	GO:0004784,GO:0006801,GO:0046872,GO:0055114	-	-	-	-
PVITv1012630	PVITv1_T012630	0	0.788922	24.2248	5.80008	10.2997	NO	dynein heavy chain	GO:0000166,GO:0003777,GO:0005524,GO:0006200,GO:0007018,GO:0008152,GO:0016887,GO:0017111,GO:0030286	AAA domain (dynein-related subfamily ) (PF07728.9),P-loop containing dynein motor regio n D3 (PF12775.2),P-loop containing dynein motor regio n D4 (PF12780.2)	-	-	-
PVITv1013820	PVITv1_T013820	0	0	16.1743	4.09132	10.2608	NO	hypothetical protein	GO:0016209,GO:0016491,GO:0055114	Thioredoxin-like (PF13905.1),AhpC/TSA family (PF00578.16)	-	-	-
PVITv1027666	PVITv1_T027666	0	0	11.3803	10.0872	10.1563	NO	conserved hypothetical protein	-	-	-	-	-
PVITv1035015	PVITv1_T035015	2.68229	43.1255	12.6117	24.4908	10.1271	NO	conserved hypothetical protein	GO:0004418,GO:0006364,GO:0032040	Nucleoporin Nup120/160 (PF11715.3),Utp21 specific WD40 associated putat ive domain (PF04192.7),WD domain, G-beta repeat (PF00400.27)	-	K14554;UTP21, WDR36; U3 small nucleolar RNA-associated protein 21	-
PVITv1015234	PVITv1_T015234	0	0	6.92775	5.77324	10.1003	NO	myosin-like protein	GO:0000166,GO:0003774,GO:0005524,GO:0008152,GO:0016459	Myosin head (motor domain) (PF00063.16)	2.4.1.16,2.7.11.1	-	-
PVITv1009816	PVITv1_T009816	10.2631	32.0878	7.16716	29.9327	10.0875	NO	RNA-binding protein PNO1-like protein	GO:0000502,GO:0003723,GO:0005730	-	-	-	-
PVITv1033226	PVITv1_T033226	0	0	12.3729	9.4876	10.0845	NO	carbohydrate esterase, putative	GO:0004061,GO:0006569,GO:0008152,GO:0016787,GO:0019441	Prolyl oligopeptidase family (PF00326.16),Alpha/beta hydrolase family (PF12697.2),Alpha/beta hydrolase family (PF12695.2),Carboxylesterase family (PF00135.23),alpha/beta hydrolase fold (PF07859.8)	3.1.1.1,3.1.1.3,3.1.1.,3.5.1.9	-	-
PVITv1008051	PVITv1_T008051	0	1.43492	12.2723	5.61171	10.0756	NO	fatty-acid-CoA ligase, putative	GO:0003824,GO:0008152,GO:0009058,GO:0016740,GO:0030170	Phosphopantetheine attachment site (PF00550.20),Aminotransferase class I and II (PF00155.16),AMP-binding enzyme (PF00501.23)	6.2.1.3,2.3.1.50,2.3.1.47	K00654;SPT; serine palmitoyltransferase [EC:2.3.1.50]	-
PVITv1026328	PVITv1_T026328	0	0	18.0999	2.48536	10.0392	YES	sporangia induced conserved hypothetical protein	GO:0005509,GO:0006952,GO:0016021	-	-	-	-
PVITv1023606	PVITv1_T023606	0	2.00691	15.851	1.86005	10.0207	NO		GO:0005634,GO:0005737,GO:0005741,GO:0006626,GO:0030331,GO:0031072,GO:0033146,GO:0061136	Tetratricopeptide repeat (PF14559.1),Tetratricopeptide repeat (PF13424.1),Tetratricopeptide repeat (PF13428.1),Tetratricopeptide repeat (PF13432.1),Tetratricopeptide repeat (PF00515.23),Tetratricopeptide repeat (PF07719.12),TPR repeat (PF13414.1)	-	-	-
PVITv1038415	PVITv1_T038415	0	0	19.0891	6.02972	10.0128	NO	sporangia induced dynein heavy chain	GO:0000166,GO:0003777,GO:0005524,GO:0006200,GO:0007018,GO:0008152,GO:0016887,GO:0017111,GO:0030286	Dynein heavy chain, N-terminal regio n 2 (PF08393.8)	-	K10408;DNAH; dynein heavy chain, axonemal	-
PVITv1015633	PVITv1_T015633	0	0	8.86872	4.85063	9.98684	NO	flagellar protein, putative	GO:0004402,GO:0005634,GO:0005737,GO:0005874,GO:0005930,GO:0006468,GO:0007283,GO:0016573,GO:0016740,GO:0016746,GO:0019901,GO:0042384	WD domain, G-beta repeat (PF00400.27)	2.7.11.25,2.7.11.7,2.7.11.1,2.4.1.37	-	-
PVITv1015561	PVITv1_T015561	1.13708	0.896174	20.7	6.10532	9.96906	NO	protocadherin Fat-like protein	GO:0005509,GO:0005886,GO:0007155,GO:0007156,GO:0016020,GO:0016021	IPT/TIG domain (PF01833.19),Cadherin domain (PF00028.12)	-	K16669;FAT4; protocadherin Fat 4	-
PVITv1000048	PVITv1_T000048	0	0	10.1708	8.20327	9.96823	NO	Poly(A) polymerase, putative	GO:0003676,GO:0008152,GO:0008270,GO:0019013,GO:0030529,GO:0046872	Cid1 family poly A polymerase (PF03828.14)	2.7.7.19,2.7.7.52	-	-
PVITv1005336	PVITv1_T005336	0	0	9.58283	9.70726	9.87949	NO	conserved hypothetical protein	-	-	-	-	-
PVITv1000582	PVITv1_T000582	39.1335	21.3637	17.0329	29.0144	9.86229	NO		GO:0003810,GO:0005524,GO:0005576,GO:0006468,GO:0006508,GO:0007596,GO:0016310,GO:0016746	-	-	-	-
PVITv1002883	PVITv1_T002883	0	0	10.7731	8.70432	9.83293	NO	conserved hypothetical protein	GO:0005097,GO:0005776,GO:0032313,GO:0032851	PH domain (PF00169.24),Rab-GTPase-TBC domain (PF00566.13)	-	-	-
PVITv1001993	PVITv1_T001993	0	0	16.6907	2.46719	9.7006	NO	Intraflagellar Transport Protein 81	GO:0005813,GO:0005929,GO:0007283,GO:0015631,GO:0035735,GO:0042384	-	-	-	-
PVITv1006094	PVITv1_T006094	0	0	14.5625	6.91291	9.61076	NO	conserved hypothetical protein	GO:0001578,GO:0006457,GO:0008270,GO:0016998	DnaJ domain (PF00226.26),CAP-Gly domain (PF01302.20)	-	-	-
PVITv1006342	PVITv1_T006342	9.97844	28.9439	8.2716	27.8079	9.53928	NO	notchless family protein	GO:0005634,GO:0007219,GO:0009553,GO:0016740,GO:0016905,GO:0042254,GO:0090263	Nucleoporin Nup120/160 (PF11715.3),WD domain, G-beta repeat (PF00400.27)	2.7.11.7,2.7.11.1	-	-
PVITv1017194	PVITv1_T017194	11.4273	15.6618	9.64041	20.4336	9.49411	NO	conserved hypothetical protein	GO:0016616,GO:0048037,GO:0055114	PPR repeat family (PF13041.1),Pentatricopeptide repeat domain (PF13812.1)	-	-	-
PVITv1031458	PVITv1_T031458	0	26.1406	15.838	27.5717	9.47444	NO	conserved hypothetical protein	GO:0000166,GO:0003676,GO:0009920,GO:0019898	Nup53/35/40-type RNA recognition mot if (PF14605.1),RNA recognition motif. (a.k.a. RRM, RBD, or RNP domain) (PF13893.1),RNA recognition motif. (a.k.a. RRM, RBD, or RNP domain) (PF00076.17),RNA recognition motif (a.k.a. RRM, R BD, or RNP domain) (PF14259.1)	-	K11294;NCL, NSR1; nucleolin	-
PVITv1039148	PVITv1_T039148	0	0	6.51145	3.70148	9.46337	NO	myb-like DNA-binding protein, putative	GO:0003677,GO:0003682,GO:0005634,GO:0006355	Myb-like DNA-binding domain (PF13921.1),Myb-like DNA-binding domain (PF00249.26)	-	-	-
PVITv1027929	PVITv1_T027929	18.9418	40.0387	16.433	28.9973	9.42631	NO	DEAD/DEAH box RNA helicase, putative	GO:0000166,GO:0003676,GO:0004386,GO:0005524,GO:0006200,GO:0008026,GO:0008152,GO:0009507,GO:0016787	Helicase conserved C-terminal domain (PF00271.26),DEAD/DEAH box helicase (PF00270.24)	3.6.4.13	-	-
PVITv1033189	PVITv1_T033189	20.5803	27.4019	13.6346	26.1609	9.40998	NO	rRNA biogenesis protein rrp5	GO:0003723,GO:0005622,GO:0005634,GO:0006396,GO:0006397	-	-	-	-
PVITv1029421	PVITv1_T029421	0	0	8.25088	3.33711	9.39521	NO	conserved hypothetical protein	GO:0001525,GO:0003676,GO:0005813,GO:0030033,GO:0035914,GO:0045893,GO:0046872	-	-	-	-
PVITv1002695	PVITv1_T002695	3.44328	13.9487	5.80216	19.6189	9.38678	NO	cleavage induced conserved hypothetical protein	GO:0003677,GO:0003700,GO:0005634,GO:0006355,GO:0043565	HSF-type DNA-binding (PF00447.12)	-	-	-
PVITv1021666	PVITv1_T021666	0	0	22.1706	2.90785	9.35446	NO	conserved hypothetical protein	GO:0004618,GO:0006096,GO:0016021,GO:0016301,GO:0016310,GO:0016740	-	-	-	-
PVITv1000919	PVITv1_T000919	12.0819	0	10.899	13.8068	9.29962	NO	protein kinase	GO:0004672,GO:0004674,GO:0005524,GO:0006468,GO:0016301,GO:0016310,GO:0016772	Protein tyrosine kinase (PF07714.12),Protein kinase domain (PF00069.20)	2.7.11.25,2.7.11.1,2.7.10.2	-	-
PVITv1027344	PVITv1_T027344	1.35222	1.31781	8.525	3.86014	9.25386	NO	conserved hypothetical protein	GO:0005737,GO:0010842,GO:0030032,GO:0031290,GO:0048675	WASH complex subunit 7, N-terminal (PF14745.1),Cytoplasmic Fragile-X interacting fa mily (PF05994.6)	-	K05749;CYFIP; cytoplasmic FMR1 interacting protein	-
PVITv1004652	PVITv1_T004652	12.0401	15.7304	9.34484	18.7596	9.24658	NO	conserved hypothetical protein	GO:0005618,GO:0005634,GO:0005829,GO:0006886,GO:0008536	HEAT repeat (PF02985.17),HEAT repeats (PF13646.1)	-	-	-
PVITv1005275	PVITv1_T005275	0	0.960874	19.78	5.7517	9.1757	NO	dynein heavy chain	GO:0000166,GO:0003777,GO:0005524,GO:0006200,GO:0007018,GO:0008152,GO:0016887,GO:0017111,GO:0030286	AAA domain (PF13207.1),AAA domain (dynein-related subfamily ) (PF07728.9),Dynein heavy chain, N-terminal regio n 2 (PF08393.8),Hydrolytic ATP binding site of dynei n mo tor region D1 (PF12774.2)	-	-	-
PVITv1009912	PVITv1_T009912	0	0	8.84116	3.81466	9.16934	NO	conserved hypothetical protein	-	-	-	-	-
PVITv1004418	PVITv1_T004418	1.16086	1.13239	23.4808	6.86289	9.10922	NO	dynein heavy chain	GO:0000166,GO:0003777,GO:0005524,GO:0006200,GO:0007018,GO:0008152,GO:0016887,GO:0017111,GO:0030286	ATP-binding dynein motor region D5 (PF12781.2),Microtubule-binding stalk of dynein moto r (PF12777.2),Dynein heavy chain and region D6 of dyne in motor (PF03028.10)	-	K10408;DNAH; dynein heavy chain, axonemal	-
PVITv1028148	PVITv1_T028148	0	0	7.47924	12.2621	9.08794	NO	AP-2 complex subunit alpha, putative	GO:0006810,GO:0006886,GO:0008565,GO:0015031,GO:0016020,GO:0016192,GO:0030117,GO:0030131	Alpha adaptin AP2, C-terminal domain (PF02296.11),Adaptin C-terminal domain (PF02883.15)	-	K11824;AP2A; AP-2 complex subunit alpha	-
PVITv1009856	PVITv1_T009856	9.7566	41.1471	8.0522	25.9417	9.0873	NO	H/ACA ribonucleoprotein complex subunit 4	GO:0001522,GO:0003723,GO:0005829,GO:0006396,GO:0009451,GO:0009506,GO:0009982,GO:0019013,GO:0030529	PUA domain (PF01472.15),TruB family pseudouridylate synthase (N terminal domain) (PF01509.13),DKCLD (NUC011) domain (PF08068.7)	5.4.99.25	K11131;DKC1, NOLA4, CBF5; H/ACA ribonucleoprotein complex subunit 4 [EC:5.4.99.-]	-
PVITv1039026	PVITv1_T039026	36.5611	32.4499	13.6395	25.6615	9.07335	NO	conserved hypothetical protein	GO:0005634,GO:0016491,GO:0055114	Flavin containing amine oxidoreducta se (PF01593.19)	1.5.3.17,1.4.3.2,1.4.3.4,1.5.3.16	K17839;PAO4, PAO3, PAO2; polyamine oxidase [EC:1.5.3.17 1.5.3.-]	-
PVITv1029041	PVITv1_T029041	0	0	6.58658	6.66857	9.07038	NO	conserved hypothetical protein	GO:0000166,GO:0004672,GO:0004674,GO:0005524,GO:0016021,GO:0016772,GO:0060285,GO:0070286,GO:0071973	Sperm tail C-terminal domain (PF14775.1),Sperm tail (PF14772.1)	-	-	-
PVITv1019755	PVITv1_T019755	0	0	24.1927	2.4128	9.05444	NO	conserved hypothetical protein	GO:0004618,GO:0006096,GO:0016301,GO:0016310,GO:0016740	-	-	-	-
PVITv1003685	PVITv1_T003685	25.679	28.1111	12.9183	22.8821	9.04182	NO	conserved hypothetical protein	-	-	-	-	-
PVITv1022609	PVITv1_T022609	0	0.696943	15.2678	4.99458	8.98659	NO	conserved hypothetical protein	GO:0006468	Fibronectin type III domain (PF00041.16)	2.7.11.1	K12567;TTN; titin [EC:2.7.11.1]	-
PVITv1037806	PVITv1_T037806	43.0843	64.3508	26.1412	28.0796	8.98258	NO	conserved hypothetical protein	GO:0006886,GO:0035091	PX domain (PF00787.19)	-	-	YXSLK
PVITv1012084	PVITv1_T012084	5.85502	34.3219	10.596	27.1554	8.98009	NO	conserved hypothetical protein	GO:0000122,GO:0002903,GO:0003682,GO:0003714,GO:0005634,GO:0005654,GO:0005730,GO:0031491,GO:0031497,GO:0032066,GO:0034644,GO:0035067,GO:0042393,GO:0070491,GO:2001243	Noc2p family (PF03715.8)	-	-	-
PVITv1006070	PVITv1_T006070	21.8627	26.6877	12.4372	25.8154	8.94661	YES	conserved hypothetical protein	GO:0004553,GO:0004791,GO:0005576,GO:0005975,GO:0016491,GO:0016668,GO:0030248,GO:0045454,GO:0050660,GO:0050661,GO:0055114	-	-	-	YXSLK
PVITv1026479	PVITv1_T026479	51.5005	74.0505	46.7779	22.1081	8.91794	NO	conserved hypothetical protein	-	-	-	-	-
PVITv1009560	PVITv1_T009560	9.48035	28.7749	11.5633	20.0627	8.8972	NO	nucleolar protein 6, putative	GO:0000794,GO:0003723,GO:0005730,GO:0005829,GO:0006364,GO:0009220,GO:0030490,GO:0042254,GO:0042493	Nrap protein (PF03813.9)	-	K14544;UTP22, NOL6; U3 small nucleolar RNA-associated protein 22	-
PVITv1020301	PVITv1_T020301	0	0	16.5768	6.87265	8.83061	NO		-	-	-	-	-
PVITv1028827	PVITv1_T028827	0	0	8.11881	7.62653	8.82064	NO	Chromate Ion Transporter (CHR) Family	GO:0015109,GO:0015703,GO:0016021	Chromate transporter (PF02417.10)	-	-	-
PVITv1027051	PVITv1_T027051	5.03288	24.7137	11.777	26.5786	8.80355	NO	p21-activated protein kinase-interacting protein, putative	GO:0005634,GO:0005886,GO:0016301,GO:0016310	WD domain, G-beta repeat (PF00400.27)	2.7.11.7,2.7.11.1	-	-
PVITv1021640	PVITv1_T021640	0	0	9.6852	2.75246	8.78219	NO	conserved hypothetical protein	-	-	-	-	-
PVITv1020647	PVITv1_T020647	0	0	8.41933	11.6456	8.77331	NO	conserved hypothetical protein	GO:0000166,GO:0005524,GO:0016301,GO:0016310,GO:0016740	GHMP kinases C terminal (PF08544.8),GHMP kinases N terminal domain (PF00288.21)	2.7.4.2	K00938;E2.7.4.2, mvaK2; phosphomevalonate kinase [EC:2.7.4.2]	-
PVITv1004023	PVITv1_T004023	6.14055	0	7.66467	6.56292	8.76391	NO	Proton-dependent Oligopeptide Transporter (POT) Family	GO:0005215,GO:0006810,GO:0006857,GO:0016020,GO:0016021	Major Facilitator Superfamily (PF07690.11),POT family (PF00854.16)	-	-	-
PVITv1021098	PVITv1_T021098	0	3.06968	0.882476	1.87651	8.75918	NO	alternative oxidase, putative	GO:0009916,GO:0016020,GO:0016021,GO:0016491,GO:0055114,GO:0070469	Alternative oxidase (PF01786.12)	1.10.3.11	-	-
PVITv1037750	PVITv1_T037750	0	0	16.8067	1.49541	8.72271	NO	conserved hypothetical protein	GO:0004553,GO:0004618,GO:0005509,GO:0006096,GO:0016021,GO:0016301,GO:0016310,GO:0016740	Fibronectin type III domain (PF00041.16)	-	-	-
PVITv1019259	PVITv1_T019259	7.46445	0	0	10.8943	8.71506	NO	cleavage induced hypothetical protein	-	-	-	-	-
PVITv1037075	PVITv1_T037075	2.91685	19.5455	10.4166	18.9389	8.62379	NO	conserved hypothetical protein	-	WD domain, G-beta repeat (PF00400.27),BING4CT (NUC141) domain (PF08149.6)	-	-	-
PVITv1026435	PVITv1_T026435	0	0	17.5322	4.66265	8.61456	NO	dynein heavy chain	GO:0000166,GO:0003777,GO:0005524,GO:0006200,GO:0007018,GO:0008152,GO:0016887,GO:0017111,GO:0030286	Kelch motif (PF01344.20),Kelch motif (PF07646.10),Kelch motif (PF13964.1),Kelch motif (PF13854.1),Galactose oxidase, central domain (PF13415.1),Galactose oxidase, central domain (PF13418.1)	2.5.1.114,2.1.1.282,2.7.11.1	-	-
PVITv1017857	PVITv1_T017857	19.6082	42.5675	19.2401	21.7371	8.58062	NO	elongation factor G, mitochondrial precursor	GO:0000166,GO:0003746,GO:0003924,GO:0005525,GO:0005622,GO:0005739,GO:0006184,GO:0006414,GO:0046686	Elongation Factor G, domain II (PF14492.1),Elongation factor G, domain IV (PF03764.13)	-	-	-
PVITv1003147	PVITv1_T003147	0	3.91101	16.4516	19.312	8.5615	YES		-	-	-	-	-
PVITv1013888	PVITv1_T013888	0	0	19.8381	4.41953	8.50939	NO	conserved hypothetical protein	GO:0001736,GO:0005215,GO:0005622,GO:0005879,GO:0005929,GO:0007368,GO:0016787,GO:0018095,GO:0031514,GO:0036372,GO:0042073,GO:0042384,GO:0070738	Tetratricopeptide repeat (PF13176.1),Tetratricopeptide repeat (PF00515.23),Tetratricopeptide repeat (PF13424.1),Tetratricopeptide repeat (PF07719.12),Tetratricopeptide repeat (PF13174.1),Anaphase-promoting complex, cyclosom e, s ubunit 3 (PF12895.2),Tetratricopeptide repeat (PF13428.1),TPR repeat (PF13414.1),Tetratricopeptide repeat (PF14559.1),Tetratricopeptide repeat (PF13432.1)	-	-	-
PVITv1023106	PVITv1_T023106	0	0	10.7444	3.58007	8.47803	NO	conserved hypothetical protein	GO:0005814,GO:0036064,GO:0042384,GO:0046872	Iguana/Dzip1-like DAZ-interacting pr otei n N-terminal (PF13815.1)	-	-	-
PVITv1025503	PVITv1_T025503	0	0	7.82993	5.72444	8.42713	YES	mucin-like protein	GO:0005576,GO:0016491,GO:0046872,GO:0055114	-	-	-	-
PVITv1015244	PVITv1_T015244	0	0	7.07461	6.34575	8.41513	YES		-	-	-	-	-
PVITv1019576	PVITv1_T019576	0	5.57774	9.41867	22.5738	8.4121	NO		-	-	-	-	-
PVITv1016834	PVITv1_T016834	0	0	5.51221	5.12034	8.37864	NO		GO:0000166,GO:0003777,GO:0005524,GO:0006200,GO:0007018,GO:0008152,GO:0017111,GO:0030286	Dynein heavy chain, N-terminal regio n 2 (PF08393.8)	-	K10408;DNAH; dynein heavy chain, axonemal	-
PVITv1021406	PVITv1_T021406	0	0	17.3424	2.11655	8.35043	YES	conserved hypothetical protein	GO:0008152,GO:0016491,GO:0046872,GO:0055114	Common central domain of tyrosinase (PF00264.15)	-	K00505;TYR; tyrosinase [EC:1.14.18.1]	-
PVITv1021997	PVITv1_T021997	11.3052	18.7813	9.15136	21.7311	8.33414	NO	histone arginine demethylase, putative	GO:0000987,GO:0005634,GO:0008168,GO:0010030,GO:0016740,GO:0016772,GO:0032259,GO:0043985	JmjC domain, hydroxylase (PF02373.17),Cupin-like domain (PF13621.1)	1.14.11.27	-	-
PVITv1024819	PVITv1_T024819	9.34872	43.9727	12.3992	27.8061	8.28539	NO	U3 small nucleolar RNA-associated protein, putative	GO:0006364,GO:0032040,GO:0043065	Utp11 protein (PF03998.8)	-	-	-
PVITv1020170	PVITv1_T020170	0	17.1461	9.89516	20.425	8.2769	NO	ribosomal RNA assembly protein mis3	GO:0003723,GO:0005634,GO:0005730,GO:0006364,GO:0030529,GO:0042254	-	-	-	-
PVITv1001774	PVITv1_T001774	26.8082	34.5204	11.7158	30.4283	8.15382	NO	nucleolar GTP-binding protein 1	GO:0000166,GO:0005525,GO:0005634,GO:0005730,GO:0042254	-	-	K06943;NOG1; nucleolar GTP-binding protein	-
PVITv1027870	PVITv1_T027870	18.2048	19.3598	11.2459	18.2451	8.09602	NO	pre-mRNA-splicing factor ATP-dependent RNA helicase PRP43	GO:0000166,GO:0003676,GO:0004386,GO:0005524,GO:0005730,GO:0005829,GO:0006200,GO:0008026,GO:0008152,GO:0009941,GO:0016020,GO:0016787,GO:0017111	Type II/IV secretion system protein (PF00437.15),DEAD/DEAH box helicase (PF00270.24),Helicase conserved C-terminal domain (PF00271.26),Oligonucleotide/oligosaccharide-bind ing (OB)-fold (PF07717.11),Helicase associated domain (HA2) (PF04408.18)	3.6.4.13	K12820;DHX15, PRP43; pre-mRNA-splicing factor ATP-dependent RNA helicase DHX15/PRP43 [EC:3.6.4.13]	YXSLK
PVITv1035982	PVITv1_T035982	0	1.39854	19.5748	3.62713	8.04857	NO	dynein heavy chain	GO:0000166,GO:0003777,GO:0005524,GO:0006200,GO:0007018,GO:0008152,GO:0016887,GO:0017111,GO:0030286	AAA domain (dynein-related subfamily ) (PF07728.9),Hydrolytic ATP binding site of dynei n mo tor region D1 (PF12774.2)	-	K10408;DNAH; dynein heavy chain, axonemal	-
PVITv1031336	PVITv1_T031336	0	0	8.6037	2.61242	7.99389	NO	conserved hypothetical protein	GO:0007155,GO:0016020,GO:0030246	IPT/TIG domain (PF01833.19),Fibronectin type III domain (PF00041.16)	-	-	-
PVITv1019727	PVITv1_T019727	0	0	10.0599	7.80364	7.92904	NO	conserved hypothetical protein	GO:0003824,GO:0008152,GO:0030151,GO:0030170	MOSC N-terminal beta barrel domain (PF03476.11)	2.8.1.9	-	-
PVITv1002707	PVITv1_T002707	0	0.293525	15.9372	2.49204	7.91219	NO	Intraflagellar Transport Protein 140	GO:0003824,GO:0005929,GO:0005930,GO:0006886,GO:0016192,GO:0030991,GO:0032391,GO:0036064,GO:0042384,GO:0060271	Tetratricopeptide repeat (PF14559.1),Tetratricopeptide repeat (PF07719.12),Coatomer WD associated region (PF04053.9),Region in Clathrin and VPS (PF00637.15),Anaphase-promoting complex, cyclosom e, s ubunit 3 (PF12895.2),Tetratricopeptide repeat (PF13428.1),WD domain, G-beta repeat (PF00400.27),Tetratricopeptide repeat (PF13176.1),Soluble NSF attachment protein, SNAP (PF14938.1)	-	-	-
PVITv1036702	PVITv1_T036702	15.8593	17.2729	11.1219	18.599	7.87927	NO	SDA1 family protein	GO:0000055,GO:0005634,GO:0005730,GO:0030036,GO:0042273	NUC130/3NT domain (PF08158.7)	-	-	-
PVITv1027287	PVITv1_T027287	20.6647	18.2464	10.3123	21.8185	7.81866	NO	conserved hypothetical protein	GO:0006468	Surfeit locus protein 2 (SURF2) (PF05477.6)	-	-	-
PVITv1003949	PVITv1_T003949	0	0	12.0502	2.23379	7.80141	NO	conserved hypothetical protein	GO:0003723,GO:0004623,GO:0005515,GO:0005730,GO:0006468,GO:0016905,GO:0030529,GO:0042254,GO:0051260	The ARF-like 2 binding protein BART (PF11527.3)	-	-	-
PVITv1022698	PVITv1_T022698	4.56125	0	6.44933	7.74771	7.70877	NO	phospholipase D, Pi-PXPH-PLD	GO:0003824,GO:0005773,GO:0008152	PLD-like domain (PF13091.1),Phospholipase D Active site motif (PF00614.17)	3.1.4.4	K01115;PLD1_2; phospholipase D1/2 [EC:3.1.4.4]	-
PVITv1002380	PVITv1_T002380	20.0532	27.9366	6.91179	18.4991	7.7021	NO	DEAD/DEAH box RNA helicase, putative	GO:0000166,GO:0003676,GO:0004386,GO:0005524,GO:0006200,GO:0008026,GO:0008152,GO:0016787	Helicase conserved C-terminal domain (PF00271.26),DEAD/DEAH box helicase (PF00270.24)	3.6.4.13	-	-
PVITv1000943	PVITv1_T000943	0	34.9129	12.6423	30.1544	7.6797	NO	midasin-like protein	GO:0000166,GO:0005524,GO:0005634,GO:0006200,GO:0006461,GO:0008152,GO:0016887,GO:0017111	-	-	K14572;MDN1, REA1; midasin	-
PVITv1033913	PVITv1_T033913	0	20.2518	8.66684	16.6724	7.66544	NO	conserved hypothetical protein	GO:0007165,GO:0015459,GO:0030018,GO:0031430,GO:0048471,GO:0072661	Tetratricopeptide repeat (PF07719.12),TPR repeat (PF13414.1),Ankyrin repeats (many copies) (PF13857.1),Ankyrin repeat (PF13606.1),Ankyrin repeats (many copies) (PF13637.1),Ankyrin repeat (PF00023.25),Ankyrin repeats (3 copies) (PF12796.2)	2.4.2.30,2.7.11.1,2.3.1.225,3.1.3.16,2.1.1.43	-	-
PVITv1015090	PVITv1_T015090	0.681151	2.59695	12.0356	7.13322	7.66326	NO	dynein heavy chain	GO:0000166,GO:0003777,GO:0005524,GO:0006200,GO:0007018,GO:0008152,GO:0016887,GO:0017111,GO:0030286	Protein of unknown function, DUF258 (PF03193.11),ABC transporter (PF00005.22),AAA domain (PF13671.1),AAA domain (PF13401.1),P-loop containing region of AAA doma in (PF13555.1),AAA domain (PF13173.1),ATPase family associated with variou s ce llular activities (AAA) (PF00004.24),AAA ATPase domain (PF13191.1),AAA domain (PF13207.1),AAA domain (dynein-related subfamily ) (PF07728.9),ATP-binding dynei…	-	K10408;DNAH; dynein heavy chain, axonemal	-
PVITv1009819	PVITv1_T009819	0	0	8.67312	1.1608	7.5654	NO	WD repeat protein 35	GO:0003840,GO:0005813,GO:0006886,GO:0008270,GO:0016192,GO:0016746,GO:0030991,GO:0042384	Coatomer WD associated region (PF04053.9),WD domain, G-beta repeat (PF00400.27)	-	-	-
PVITv1025959	PVITv1_T025959	0	13.0232	8.52206	17.2743	7.46832	NO	conserved hypothetical protein	-	-	-	-	-
PVITv1011040	PVITv1_T011040	0	0	10.2864	3.22095	7.46036	NO	conserved hypothetical protein	-	Fibronectin type III domain (PF00041.16)	-	-	-
PVITv1020198	PVITv1_T020198	0	0	7.7036	7.93991	7.36551	NO	Major Facilitator Superfamily (MFS)	GO:0008233,GO:0016021,GO:0051537,GO:0055085	Major Facilitator Superfamily (PF07690.11)	-	-	-
PVITv1025623	PVITv1_T025623	0	0.966074	11.5309	3.33779	7.36242	NO	conserved hypothetical protein	-	Exocyst complex component Sec3 (PF09763.4)	-	-	-
PVITv1018837	PVITv1_T018837	3.24999	17.8336	9.24694	16.063	7.35361	NO	Poly(A)-specific ribonuclease PARN-like protein	GO:0000166,GO:0003676,GO:0004535,GO:0005634,GO:0005737,GO:0006402,GO:0008152,GO:0016746,GO:0046872,GO:0090503	CAF1 family ribonuclease (PF04857.15)	3.1.13.4	K01148;PARN; poly(A)-specific ribonuclease [EC:3.1.13.4]	-
PVITv1034754	PVITv1_T034754	0	29.803	10.3077	20.7342	7.26518	NO	arginine n-methyltransferase, putative	GO:0005216,GO:0005247,GO:0005737,GO:0006479,GO:0008168,GO:0016020,GO:0016021,GO:0016740,GO:0032259,GO:0046872	-	2.1.1.125	K11434;PRMT1; type I protein arginine methyltransferase [EC:2.1.1.319]	-
PVITv1038413	PVITv1_T038413	0	0	18.1927	4.95931	7.2199	NO	sporangia induced dynein heavy chain	GO:0000166,GO:0003777,GO:0005524,GO:0006200,GO:0007018,GO:0008152,GO:0016887,GO:0017111,GO:0030286	-	-	K10408;DNAH; dynein heavy chain, axonemal	-
PVITv1000022	PVITv1_T000022	0	0	7.22966	11.1167	7.17727	YES	glycoside hydrolase, putative	GO:0004553,GO:0005975,GO:0016787	Ricin-type beta-trefoil lectin domai n-li ke (PF14200.1),Ricin-type beta-trefoil lectin domai n (PF00652.17)	3.2.1.39,3.2.1.21,3.2.1.58	K01210;E3.2.1.58; glucan 1,3-beta-glucosidase [EC:3.2.1.58]	-
PVITv1021332	PVITv1_T021332	17.9089	25.8043	7.87394	17.0556	7.17563	NO	conserved hypothetical protein	GO:0005215,GO:0005524,GO:0006200,GO:0006810,GO:0016020,GO:0016021,GO:0016887,GO:0022857,GO:0042626,GO:0055085	Protein of unknown function TPD sequ ence #NAME? (PF14811.1)	-	-	-
PVITv1023756	PVITv1_T023756	10.409	30.3624	8.66792	16.7208	7.15048	NO	conserved hypothetical protein	GO:0001825,GO:0004970,GO:0005234,GO:0005634,GO:0005730,GO:0016070	-	-	-	-
PVITv1018515	PVITv1_T018515	0	0	5.83964	4.33945	7.13911	NO	4-aminobutyrate aminotransferase, mitochondrial precursor	-	Aminotransferase class-III (PF00202.16)	2.6.1.82,2.6.1.19,2.6.1.48,2.6.1.11,2.6.1.76,2.6.1.36,2.6.1.22	K13524;ABAT; 4-aminobutyrate aminotransferase / (S)-3-amino-2-methylpropionate transaminase [EC:2.6.1.19 2.6.1.22]	-
PVITv1012789	PVITv1_T012789	5.94821	19.3765	28.2769	35.4292	7.13881	NO	conserved hypothetical protein	GO:0000786,GO:0003677,GO:0009898,GO:0042742,GO:0050832	Rare lipoprotein A (RlpA)-like doubl e-ps i beta-barrel (PF03330.13)	-	-	-
PVITv1002970	PVITv1_T002970	8.54956	33.513	8.18048	20.4604	7.08906	NO	nucleolar protein, putative	GO:0032040	Nop14-like family (PF04147.7)	-	-	-
PVITv1005240	PVITv1_T005240	0	1.5758	22.1826	0.868249	7.05967	YES	conserved hypothetical protein	GO:0003777,GO:0005518,GO:0008201	EGF-like domain (PF07974.8)	-	-	-
PVITv1015823	PVITv1_T015823	0	0	9.94686	2.58321	7.05888	NO	WD domain-containing protein, putative	GO:0000166,GO:0001932,GO:0004672,GO:0004674,GO:0005524,GO:0005952,GO:0006468,GO:0008603,GO:0016301,GO:0016310,GO:0016740,GO:0016772,GO:0045859	WD domain, G-beta repeat (PF00400.27)	-	-	-
PVITv1030936	PVITv1_T030936	0	0	7.72758	5.09991	7.0105	NO	conserved hypothetical protein	GO:0005509,GO:0005576,GO:0006030,GO:0007156,GO:0008061,GO:0016020	-	-	-	-
PVITv1022642	PVITv1_T022642	0	0	15.7885	2.00334	6.90745	NO	dynein-like protein	-	-	-	K11143;DNAI2; dynein intermediate chain 2, axonemal	-
PVITv1031081	PVITv1_T031081	0	0	16.7605	2.03572	6.87926	NO	conserved hypothetical protein	GO:0004618,GO:0006096,GO:0016301,GO:0016310,GO:0016740	PA14 domain (PF07691.7)	-	-	-
PVITv1025643	PVITv1_T025643	17.0214	13.063	10.2496	18.7466	6.85884	NO		GO:0003676	-	-	-	-
PVITv1028050	PVITv1_T028050	0	0	8.01125	3.6905	6.79048	NO	conserved hypothetical protein	GO:0005829,GO:0005886,GO:0009506,GO:0009846,GO:0009860,GO:0017160,GO:0047485	Exocyst complex component Sec5 (PF15469.1)	-	K17637;EXOC2, SEC5; exocyst complex component 2	-
PVITv1018668	PVITv1_T018668	8.46881	22.0374	6.43154	16.6942	6.74491	NO	seryl-tRNA synthetase	GO:0000166,GO:0004812,GO:0004828,GO:0005524,GO:0005737,GO:0005739,GO:0006418,GO:0006434,GO:0009507,GO:0016874,GO:0048481	Seryl-tRNA synthetase N-terminal dom ain (PF02403.17),tRNA synthetase class II core domain (G, H, P, S and T) (PF00587.20)	6.1.1.11	K01875;SARS, serS; seryl-tRNA synthetase [EC:6.1.1.11]	-
PVITv1002585	PVITv1_T002585	0	0	7.77863	5.92328	6.73378	NO	conserved hypothetical protein	-	-	-	-	-
PVITv1016498	PVITv1_T016498	0	0	0.677023	17.9206	6.73206	NO	glycoside hydrolase, putative	GO:0004553,GO:0005975,GO:0016787	-	-	-	-
PVITv1003960	PVITv1_T003960	34.1421	27.5755	9.86547	19.6645	6.68391	NO	guanine nucleotide-binding protein	GO:0000166,GO:0003924,GO:0005525,GO:0005634,GO:0005730,GO:0005739,GO:0006184	-	-	K14538;NUG1, GNL3; nuclear GTP-binding protein	-
PVITv1025434	PVITv1_T025434	0	0	7.12018	4.16679	6.63672	NO	conserved hypothetical protein	GO:0004725,GO:0006470,GO:0008138,GO:0016311,GO:0016787,GO:0016791,GO:0035335	Dual specificity phosphatase, cataly tic domain (PF00782.15)	2.7.11.1,3.1.3.16,3.1.3.48	K04459;DUSP, MKP; dual specificity MAP kinase phosphatase [EC:3.1.3.16 3.1.3.48]	-
PVITv1004098	PVITv1_T004098	0	0	8.89714	4.90532	6.61935	NO	conserved hypothetical protein	-	Protein of unknown function (DUF1084 ) (PF06454.6)	-	-	-
PVITv1002627	PVITv1_T002627	10.8936	25.735	9.77018	20.4688	6.60823	NO	DEAD/DEAH box RNA helicase, putative	GO:0000166,GO:0003676,GO:0004386,GO:0005524,GO:0006200,GO:0008026,GO:0008152,GO:0016787	Helicase conserved C-terminal domain (PF00271.26),DEAD/DEAH box helicase (PF00270.24)	3.6.4.13	-	-
PVITv1009465	PVITv1_T009465	0	0	7.16919	5.88129	6.59378	NO	conserved hypothetical protein	GO:0046872	GAF domain (PF13492.1),GAF domain (PF01590.21)	-	-	-
PVITv1002355	PVITv1_T002355	0	0	8.55608	7.08898	6.58383	NO		-	-	-	-	-
PVITv1010218	PVITv1_T010218	0	9.5378	11.7321	4.02294	6.45529	NO	conserved hypothetical protein	GO:0001654,GO:0001843,GO:0005634,GO:0005737,GO:0005886,GO:0010842,GO:0034464,GO:0042384,GO:0045444	PTHB1 C-terminus (PF14728.1),PTHB1 N-terminus (PF14727.1)	-	-	-
PVITv1029065	PVITv1_T029065	0	0	8.39422	1.07502	6.40035	NO	conserved hypothetical protein	GO:0005198,GO:0005634,GO:0005740,GO:0006355	MSP (Major sperm protein) domain (PF00635.21)	-	-	-
PVITv1018212	PVITv1_T018212	24.5361	26.0911	8.66395	18.5665	6.36411	NO	DEAD/DEAH box RNA helicase, putative	GO:0000166,GO:0003676,GO:0004386,GO:0005524,GO:0005730,GO:0006200,GO:0006364,GO:0008026,GO:0008152,GO:0008380,GO:0016787	Helicase conserved C-terminal domain (PF00271.26),DEAD/DEAH box helicase (PF00270.24)	3.6.4.13	-	-
PVITv1038281	PVITv1_T038281	0	0.805272	12.6673	3.03486	6.34085	NO	conserved hypothetical protein	GO:0001947,GO:0003341,GO:0003356,GO:0005634,GO:0005737,GO:0005886,GO:0005930,GO:0035469,GO:0036158,GO:0036159,GO:0044458,GO:0045502,GO:0060271,GO:0060972,GO:0070286,GO:0071907,GO:0071910	Leucine-rich repeat (PF14580.1),Leucine rich repeat (PF13855.1),Leucine Rich repeats (2 copies) (PF12799.2)	-	-	-
PVITv1012618	PVITv1_T012618	0	0	7.38854	6.33925	6.3251	NO	Amino Acid/Auxin Permease (AAAP) Family	GO:0003676,GO:0016020,GO:0016021	Transmembrane amino acid transporter pro tein (PF01490.13)	-	-	-
PVITv1004031	PVITv1_T004031	13.1265	21.4292	7.283	14.0902	6.32076	NO	conserved hypothetical protein	GO:0005730,GO:0005783,GO:0006508,GO:0006886,GO:0008234,GO:0009553,GO:0010197,GO:0016021	CBF/Mak21 family (PF03914.12)	-	-	-
PVITv1031428	PVITv1_T031428	26.7371	103.832	51.4826	29.5669	6.31439	NO		-	Trypsin (PF00089.21)	3.4.21.4,3.4.21.1,3.4.21.34	K01312;PRSS; trypsin [EC:3.4.21.4]	-
PVITv1017877	PVITv1_T017877	0	0	6.48504	2.14434	6.29131	NO	Intraflagellar Transport Protein 88	-	Tetratricopeptide repeat (PF13181.1),Tetratricopeptide repeat (PF13371.1),Tetratricopeptide repeat (PF13431.1),Anaphase-promoting complex, cyclosom e, s ubunit 3 (PF12895.2),Tetratricopeptide repeat (PF13176.1),Tetratricopeptide repeat (PF13432.1),Tetratricopeptide repeat (PF13424.1),Tetratricopeptide repeat (PF13428.1),Tetratricopeptide repeat (PF14559.1),Tetratricopeptide repeat (PF13174.1),Tet…	-	-	-
PVITv1021730	PVITv1_T021730	7.36874	5.90718	7.43044	15.7366	6.28071	NO	methyltransferase	GO:0003824,GO:0008152,GO:0008168,GO:0016740,GO:0032259	Methyltransferase small domain (PF05175.9),Methyltransferase domain (PF13489.1),Methyltransferase domain (PF13659.1),Methyltransferase domain (PF08242.7),Methyltransferase domain (PF13847.1),Methyltransferase domain (PF12847.2),Methyltransferase domain (PF08241.7)	3.4.24.71	-	YXSLK
PVITv1033697	PVITv1_T033697	6.72115	42.4321	7.75888	16.3951	6.20609	NO	CTP synthase, putative	GO:0000166,GO:0003883,GO:0005524,GO:0005829,GO:0006221,GO:0006541,GO:0016874,GO:0044210	Glutamine amidotransferase class-I (PF00117.23),CTP synthase N-terminus (PF06418.9)	6.3.4.2	K01937;pyrG, CTPS; CTP synthase [EC:6.3.4.2]	-
PVITv1022361	PVITv1_T022361	2.93213	0	5.25532	3.78364	6.16884	NO	conserved hypothetical protein	GO:0008152,GO:0016787	Glycosyltransferase (GlcNAc) (PF11397.3)	-	-	-
PVITv1032940	PVITv1_T032940	0	125.246	63.4357	24.83	6.13045	NO		GO:0003824,GO:0004252,GO:0006508	Trypsin (PF00089.21)	3.4.21.69,3.4.21.59,3.4.21.4,3.4.21.36,3.4.21.1,3.4.21.109,3.4.21.34,3.4.21.7	K01312;PRSS; trypsin [EC:3.4.21.4]	-
PVITv1007588	PVITv1_T007588	7.21347	0	8.1569	11.6396	6.11224	NO	HSF-type DNA-binding, putative	GO:0003677,GO:0003700,GO:0005634,GO:0006355,GO:0043565	HSF-type DNA-binding (PF00447.12)	-	-	-
PVITv1017196	PVITv1_T017196	0	0	5.45068	5.27935	6.0939	NO	conserved hypothetical protein	-	Ketopantoate reductase PanE/ApbA (PF02558.11),NAD-dependent glycerol-3-phosphate d ehyd rogenase N-terminus (PF01210.18),NADP oxidoreductase coenzyme F420-de pend ent (PF03807.12),NAD binding domain of 6-phosphogluco nate dehydrogenase (PF03446.10),D-isomer specific 2-hydroxyacid dehy drog enase, NAD binding domain (PF02826.14)	1.1.1.26,1.1.1.81,1.1.1.79	-	-
PVITv1006806	PVITv1_T006806	6.52523	21.0147	9.68757	14.2878	6.08236	NO	GTP-binding protein TypA/BipA, putative	GO:0000166,GO:0003924,GO:0005525,GO:0006184	Elongation factor Tu domain 2 (PF03144.20),Elongation factor G C-terminus (PF00679.19),Elongation factor Tu GTP binding dom ain (PF00009.22)	3.6.5.	-	-
PVITv1026880	PVITv1_T026880	6.46364	0	7.60723	6.54667	6.03773	NO	conserved hypothetical protein	GO:0000159,GO:0007165,GO:0008601,GO:0050790	Protein phosphatase 2A regulatory B subu nit (B56 family) (PF01603.15)	-	-	-
PVITv1007952	PVITv1_T007952	0	0	7.67335	2.06235	5.98685	NO	conserved hypothetical protein	GO:0000790,GO:0003713,GO:0010452,GO:0018022,GO:0046975,GO:2001141	-	2.1.1.43,2.1.1.259	-	-
PVITv1037885	PVITv1_T037885	0	45.5869	13.424	23.5287	5.96164	YES	glucanase inhibitor protein, putative	GO:0003824,GO:0004252,GO:0006508	Trypsin (PF00089.21)	3.4.21.49,3.4.21.78,3.4.21.59,3.4.21.79,3.4.21.4,3.4.21.71,3.4.21.39,3.4.21.120,3.4.21.20,3.4.21.1	K01352;GZMA; granzyme A [EC:3.4.21.78]	-
PVITv1014221	PVITv1_T014221	0	0	11.6541	1.87667	5.92749	NO	Sporangia Induced Dynein Regulatory Complex Protein	GO:0017137,GO:0030317,GO:0031514,GO:0034613,GO:0048870	Growth-arrest specific micro-tubule bind ing (PF13851.1)	-	K14474;TLTF; T-lymphocyte triggering factor	-
PVITv1020407	PVITv1_T020407	5.81882	18.2962	6.23023	17.0454	5.88276	NO	ribosome biogenesis ATPase RIX7	GO:0000166,GO:0000502,GO:0005524,GO:0008152,GO:0017111	AAA domain (PF13238.1),ABC transporter (PF00005.22),NACHT domain (PF05729.7),Magnesium chelatase, subunit ChlI (PF01078.16),RNA helicase (PF00910.17),AAA domain (PF13481.1),IstB-like ATP binding protein (PF01695.12),AAA domain (PF13173.1),Part of AAA domain (PF13245.1),Zeta toxin (PF06414.7),TIP49 C-terminus (PF06068.8),AAA domain (Cdc48 subfamily) (PF07724.9),AAA domain (PF13207.1),AAA domain (d…	3.6.4.6,3.6.4.3,3.6.1.3	K14571;RIX7, NVL; ribosome biogenesis ATPase	-
PVITv1029121	PVITv1_T029121	0	0	5.22173	4.395	5.88263	NO		GO:0004198,GO:0005622,GO:0006508	Calpain family cysteine protease (PF00648.16)	-	-	-
PVITv1031183	PVITv1_T031183	5.30313	33.4143	6.4191	19.3163	5.86826	NO	conserved hypothetical protein	-	60S ribosome biogenesis protein Rrp1 4 (PF15459.1),Surfeit locus protein 6 (PF04935.7)	-	-	-
PVITv1009674	PVITv1_T009674	0	0	6.59814	3.0569	5.86015	NO	conserved hypothetical protein	GO:0030027,GO:0031209	Membrane-associated apoptosis protei n (PF09735.4)	-	K05750;NCKAP1, NAP125; NCK-associated protein 1	-
PVITv1030420	PVITv1_T030420	0	0	7.70054	2.50488	5.84578	NO	conserved hypothetical protein	GO:0003824,GO:0008152	PA domain (PF02225.17),Isochorismatase family (PF00857.15)	-	-	-
PVITv1006010	PVITv1_T006010	11.7615	28.7328	4.78039	14.5024	5.83735	NO	tRNA (guanine-N(1)-)-methyltransferase, putative	GO:0005634,GO:0005737,GO:0005739,GO:0005759,GO:0008033,GO:0008168,GO:0009019,GO:0016740,GO:0030488,GO:0032259,GO:0052906	Met-10+ like-protein (PF02475.11)	2.1.1.228	-	-
PVITv1007414	PVITv1_T007414	0	1.10669	9.76364	2.62828	5.79001	NO	conserved hypothetical protein	GO:0005509,GO:0006468,GO:0007218,GO:0016020,GO:0045600	EGF-like domain (PF07974.8),LCCL domain (PF03815.14),NHL repeat (PF01436.16)	-	-	-
PVITv1018634	PVITv1_T018634	0	0	4.8501	5.1508	5.7161	NO	conserved hypothetical protein	GO:0003824,GO:0008152	A distinct subfamily of CDD/CDA-like dea minases (PF14421.1)	-	-	-
PVITv1014933	PVITv1_T014933	4.04106	12.202	7.27634	13.8066	5.71596	NO	conserved hypothetical protein	GO:0010388,GO:0016579,GO:0048046	Tetratricopeptide repeat (PF13424.1),Tetratricopeptide repeat (PF13374.1),Tetratricopeptide repeat (PF14559.1),Tetratricopeptide repeat (PF13428.1),Tetratricopeptide repeat (PF00515.23),Tetratricopeptide repeat (PF13432.1),Tetratricopeptide repeat (PF07719.12),TPR repeat (PF13414.1)	-	-	-
PVITv1016186	PVITv1_T016186	0	0	10.007	1.69975	5.71534	NO	WD domain-containing protein, putative	GO:0000166,GO:0001932,GO:0004672,GO:0004674,GO:0005524,GO:0005952,GO:0006468,GO:0008603,GO:0016310,GO:0016740,GO:0045859	-	-	-	-
PVITv1002269	PVITv1_T002269	0	0	8.92967	1.22041	5.68561	NO	Intraflagellar Transport Protein 57	GO:0005515,GO:0005794,GO:0005929,GO:0006915,GO:0006919,GO:0032391,GO:0042981,GO:0044292,GO:0060271	Intra-flagellar transport protein 57 (PF10498.4)	-	K04638;IFT57, HIPPI, ESRRBL1; intraflagellar transport protein 57	-
PVITv1030935	PVITv1_T030935	0	0	6.5647	3.58368	5.64445	NO	conserved hypothetical protein	GO:0005509,GO:0005576,GO:0006030,GO:0007156,GO:0008061	IPT/TIG domain (PF01833.19)	-	-	-
PVITv1008242	PVITv1_T008242	0	0	14.5889	2.52701	5.6225	NO	conserved hypothetical protein	GO:0005634,GO:0005737,GO:0005886,GO:0005930,GO:0044458,GO:0045502	Leucine rich repeat (PF13855.1),Leucine Rich repeats (2 copies) (PF12799.2)	-	-	-
PVITv1016178	PVITv1_T016178	0	0	19.3495	14.3933	5.56495	YES		-	-	-	-	-
PVITv1029708	PVITv1_T029708	0	20.4868	8.73306	18.7251	5.55691	NO	U3 small nucleolar RNA-associated protein, putative	GO:0005654,GO:0005732,GO:0006364	-	-	-	-
PVITv1005866	PVITv1_T005866	9.9264	13.1295	6.73949	12.6098	5.52855	NO	tRNA (cytosine-5-)-methyltransferase NSUN2-like protein	GO:0003723,GO:0005634,GO:0005730,GO:0005737,GO:0008168,GO:0016428,GO:0016740,GO:0030488,GO:0032259	NOL1/NOP2/sun family (PF01189.12)	2.1.1.202,2.1.1.178,2.1.1.203	-	-
PVITv1029264	PVITv1_T029264	0	20.4091	9.24313	24.2098	5.52718	NO	midasin-like protein	GO:0000166,GO:0005524,GO:0005634,GO:0006200,GO:0006461,GO:0008152,GO:0016887,GO:0017111	-	-	-	-
PVITv1036878	PVITv1_T036878	5.53022	0	14.064	3.24085	5.47293	NO	sporangia induced dynein heavy chain	GO:0000166,GO:0003777,GO:0005524,GO:0006200,GO:0007018,GO:0008152,GO:0016887,GO:0017111,GO:0030286	P-loop containing dynein motor regio n D4 (PF12780.2),P-loop containing dynein motor regio n D3 (PF12775.2)	-	K10408;DNAH; dynein heavy chain, axonemal	-
PVITv1027561	PVITv1_T027561	19.4558	85.0421	14.041	13.4338	5.35809	NO		GO:0003824,GO:0004252,GO:0006508	Trypsin (PF00089.21)	3.4.21.69,3.4.21.76,3.4.21.4,3.4.21.71,3.4.21.36,3.4.21.39,3.4.21.120,3.4.21.1,3.4.21.35,3.4.21.7	K01312;PRSS; trypsin [EC:3.4.21.4]	-
PVITv1013691	PVITv1_T013691	0	19.9953	7.02235	15.1297	5.28498	NO	conserved hypothetical protein	GO:0000166,GO:0003676,GO:0019013,GO:0030529	RNA recognition motif (a.k.a. RRM, R BD, or RNP domain) (PF14259.1),RNA recognition motif. (a.k.a. RRM, RBD, or RNP domain) (PF00076.17)	-	-	-
PVITv1024929	PVITv1_T024929	1.56528	35.717	8.29737	18.3925	5.27695	NO	ribosome biogenesis protein BMS1	GO:0000166,GO:0003924,GO:0005524,GO:0005525,GO:0005634,GO:0006184,GO:0042254	Elongation factor Tu GTP binding dom ain (PF00009.22),AARP2CN (NUC121) domain (PF08142.7),Protein of unknown function (DUF663) (PF04950.7)	-	K14569;BMS1; ribosome biogenesis protein BMS1	-
PVITv1035364	PVITv1_T035364	7.27297	0	5.23748	2.72937	5.23956	NO	conserved hypothetical protein	GO:0003676,GO:0016021,GO:0030154	-	-	-	-
PVITv1007502	PVITv1_T007502	16.1814	31.4059	7.73836	19.4765	5.1919	NO	DNA-directed RNA polymerase I subunit RPA2, putative	GO:0003677,GO:0003899,GO:0005634,GO:0006351,GO:0016740,GO:0016779,GO:0032549	RNA polymerase Rpb2, domain 5 (PF04567.12),RNA polymerase I, Rpa2 specific doma in (PF06883.7),RNA polymerase Rpb2, domain 2 (PF04561.9),RNA polymerase Rpb2, domain 7 (PF04560.15),RNA polymerase Rpb2, domain 3 (PF04565.11),RNA polymerase beta subunit (PF04563.10),RNA polymerase Rpb2, domain 6 (PF00562.23)	2.7.7.6	K03002;RPA2, POLR1B; DNA-directed RNA polymerase I subunit RPA2 [EC:2.7.7.6]	-
PVITv1018314	PVITv1_T018314	3.4646	0	5.52564	6.44914	5.17213	NO	exonuclease, putative	GO:0003676,GO:0004527,GO:0090305	Exonuclease (PF00929.19)	3.1.13.1,3.1.13.4	K14570;REX1, REXO1, RNH70; RNA exonuclease 1 [EC:3.1.-.-]	-
PVITv1005808	PVITv1_T005808	0	0	5.79446	3.96603	5.14412	NO	conserved hypothetical protein	GO:0005524,GO:0044267,GO:0046872	FIST N domain (PF08495.5),FYVE zinc finger (PF01363.16)	-	K12182;HGS, HRS, VPS27; hepatocyte growth factor-regulated tyrosine kinase substrate	-
PVITv1023169	PVITv1_T023169	6.46017	25.8618	8.40767	17.5575	5.12736	NO	N-acetyltransferase 10	GO:0008080,GO:0008152,GO:0016740	Possible tRNA binding domain (PF13725.1),Domain of unknown function (DUF1726) (PF08351.6),Helicase (PF05127.9),GNAT acetyltransferase 2 (PF13718.1)	2.3.1.193	K14521;NAT10, KRE33; N-acetyltransferase 10 [EC:2.3.1.-]	-
PVITv1017339	PVITv1_T017339	0	0	5.12654	4.09604	5.10381	NO	conserved hypothetical protein	-	Coiled-coil domain-containing protei n (D UF2037) (PF09762.4)	-	-	YXSLK
PVITv1012255	PVITv1_T012255	0	0	5.37082	4.58225	5.07976	NO	conserved hypothetical protein	GO:0003857,GO:0006631,GO:0016491,GO:0055114,GO:0070403	Ketopantoate reductase PanE/ApbA (PF02558.11),FAD binding domain (PF01494.14),Pyridine nucleotide-disulphide oxido redu ctase (PF00070.22),Uncharacterised protein family (UPF0 146) (PF03686.8),TrkA-N domain (PF02254.13),NADP oxidoreductase coenzyme F420-de pend ent (PF03807.12),NAD-dependent glycerol-3-phosphate d ehyd rogenase N-terminus (PF01210.18),D-isomer specific 2-hydroxyacid dehy drog ena…	5.1.2.3,1.1.1.35,1.1.1.157,5.3.3.8,4.2.1.17	K00022;HADH; 3-hydroxyacyl-CoA dehydrogenase [EC:1.1.1.35]	-
PVITv1002954	PVITv1_T002954	8.15819	14.4944	8.83981	14.593	5.04633	NO	amino acid/auxin permease-like protein	GO:0016020,GO:0016021	Transmembrane amino acid transporter pro tein (PF01490.13)	-	-	-
PVITv1025060	PVITv1_T025060	0	15.2104	4.77428	11.1538	5.00367	NO	conserved hypothetical protein	GO:0004176,GO:0005198,GO:0006200,GO:0006508,GO:0007155,GO:0015629,GO:0016491,GO:0032259,GO:0055114	Methyltransferase domain (PF12847.2)	-	-	-
PVITv1019389	PVITv1_T019389	0	0	6.12514	3.9487	4.9972	NO	Multidrug/Oligosaccharidyl-lipid/Polysaccharide (MOP) Flippase Superfamily	GO:0006855,GO:0015238,GO:0015297,GO:0016020,GO:0055085	MatE (PF01554.13)	-	-	-
PVITv1031338	PVITv1_T031338	0	5.68429	8.57099	19.3779	4.96581	NO	sporangia induced conserved hypothetical protein	GO:0005097,GO:0005929,GO:0032313,GO:0032851,GO:0042384,GO:0070740,GO:0072372	-	-	-	-
PVITv1031205	PVITv1_T031205	0	0	17.1144	1.48023	4.93282	NO	conserved hypothetical protein	GO:0004618,GO:0005634,GO:0005975,GO:0006080,GO:0006096,GO:0016021,GO:0016301,GO:0016310,GO:0016740,GO:0016985	Fibronectin type III domain (PF00041.16),PA14 domain (PF07691.7)	-	-	-
PVITv1038456	PVITv1_T038456	0	34.4789	8.79425	16.6149	4.9305	NO	polyribonucleotide nucleotidyltransferase, putative	GO:0000175,GO:0000963,GO:0003723,GO:0004654,GO:0005737,GO:0005739,GO:0006396,GO:0006402,GO:0016740,GO:0090503	3' exoribonuclease family, domain 1 (PF01138.16)	2.7.7.8	K00962;pnp, PNPT1; polyribonucleotide nucleotidyltransferase [EC:2.7.7.8]	-
PVITv1008302	PVITv1_T008302	0	0	11.4246	1.88778	4.92907	NO	glycoside hydrolase, putative	GO:0004872,GO:0007275,GO:0008152,GO:0016020,GO:0016787	-	-	-	-
PVITv1005439	PVITv1_T005439	4.00936	0	5.9419	3.63537	4.91785	NO	conserved hypothetical protein	GO:0005216,GO:0005249,GO:0006810,GO:0006811,GO:0006813,GO:0008076,GO:0016020,GO:0016021,GO:0034220,GO:0055085,GO:0071805	Ion channel (PF07885.11),Ion transport protein (PF00520.26)	-	-	-
PVITv1017836	PVITv1_T017836	104.352	31.9676	7.49255	6.12236	4.84126	NO	ATP-binding Cassette (ABC) Superfamily	GO:0000166,GO:0005524,GO:0006200,GO:0008152,GO:0016020,GO:0016887,GO:0017111	AAA ATPase domain (PF13191.1),AAA domain (PF13304.1),ABC transporter (PF00005.22),ABC-2 type transporter (PF01061.19)	3.6.3.31,3.6.3.28,3.6.3.29	-	-
PVITv1004444	PVITv1_T004444	0	0	5.53698	3.86585	4.77032	NO	conserved hypothetical protein	GO:0005097,GO:0032313,GO:0032851	Rab-GTPase-TBC domain (PF00566.13)	-	-	-
PVITv1000773	PVITv1_T000773	13.9294	34.8999	6.54662	19.4683	4.7618	NO	conserved hypothetical protein	-	-	-	-	-
PVITv1008295	PVITv1_T008295	2.86215	19.8743	5.97073	12.7358	4.73602	NO	pre-rRNA-processing protein ESF1, putative	GO:0005634	NUC153 domain (PF08159.7)	-	-	-
PVITv1006535	PVITv1_T006535	47.9205	8.64753	16.2509	3.10041	4.67584	YES		GO:0003824,GO:0004252,GO:0006508	Trypsin (PF00089.21)	3.4.21.78,3.4.21.85,3.4.21.79,3.4.21.4,3.4.21.36,3.4.21.39,3.4.21.86,3.4.21.1,3.4.21.32	-	-
PVITv1018749	PVITv1_T018749	0	0.536392	4.32206	1.39043	4.55723	NO	conserved hypothetical protein	-	-	-	-	-
PVITv1000935	PVITv1_T000935	0	10.4114	89.3717	13.4649	4.53401	YES		-	-	-	-	-
PVITv1013487	PVITv1_T013487	0	37.311	8.01585	23.2294	4.52669	NO	conserved hypothetical protein	-	-	-	-	-
PVITv1034986	PVITv1_T034986	0	0	19.1251	2.5551	4.52061	NO	conserved hypothetical protein	GO:0004618,GO:0006096,GO:0016301,GO:0016310,GO:0016740	-	-	-	-
PVITv1031155	PVITv1_T031155	0	7.44497	4.23469	10.739	4.48408	NO	nucleolar complex protein 4	GO:0042254	CBF/Mak21 family (PF03914.12)	-	-	-
PVITv1014988	PVITv1_T014988	0	0	5.85921	1.78028	4.45878	NO	conserved hypothetical protein	GO:0005085,GO:0007264,GO:0043087	Dedicator of cytokinesis (PF06920.8),C2 domain in Dock180 and Zizimin pro tein s (PF14429.1)	-	-	-
PVITv1022048	PVITv1_T022048	0	17.9154	4.63004	17.9231	4.43295	NO	conserved hypothetical protein	GO:0005634,GO:0005730,GO:0007420,GO:0030515	Sas10/Utp3/C1D family (PF04000.10)	-	-	-
PVITv1035787	PVITv1_T035787	0	0	7.92393	1.42401	4.40919	NO	conserved hypothetical protein	GO:0005509,GO:0005737,GO:0006413,GO:0007005,GO:0048312	Translation initiation factor eIF3 s ubun it 135 (PF12807.2)	-	-	-
PVITv1003194	PVITv1_T003194	0	0	13.2021	0.297132	4.3966	NO		-	-	-	-	-
PVITv1036266	PVITv1_T036266	7.55427	7.16097	6.41803	12.7206	4.34771	YES		-	-	-	-	RxLR-H
PVITv1009078	PVITv1_T009078	0	0	8.72258	0.80425	4.28787	NO	sporangia induced TRP protein	GO:0001103,GO:0005622,GO:0005813,GO:0005929,GO:0007411,GO:0032391,GO:0032880,GO:0034464,GO:0042384,GO:0048560,GO:0061326	Tetratricopeptide repeat (PF13371.1),Tetratricopeptide repeat (PF13176.1),Tetratricopeptide repeat (PF14559.1),Tetratricopeptide repeat (PF13174.1),Tetratricopeptide repeat (PF13431.1),Tetratricopeptide repeat (PF13428.1),Tetratricopeptide repeat (PF13181.1),Tetratricopeptide repeat (PF13424.1),Tetratricopeptide repeat (PF13432.1),Tetratricopeptide repeat (PF00515.23),Tetratricopeptide repeat (PF…	-	-	-
PVITv1023713	PVITv1_T023713	10.6442	0	6.87574	1.15664	4.26867	NO	conserved hypothetical protein	GO:0000922,GO:0005634,GO:0016301,GO:0016310,GO:0021987,GO:0022008	WD domain, G-beta repeat (PF00400.27)	-	-	-
PVITv1029452	PVITv1_T029452	16.2725	12.6097	2.74636	11.0275	4.24238	NO		GO:0000166,GO:0003676,GO:0003723,GO:0009409,GO:0046872	RNA recognition motif. (a.k.a. RRM, RBD, or RNP domain) (PF13893.1),Zinc finger C-x8-C-x5-C-x3-H type (a nd s imilar) (PF00642.19),RNA recognition motif (a.k.a. RRM, R BD, or RNP domain) (PF14259.1),RNA recognition motif. (a.k.a. RRM, RBD, or RNP domain) (PF00076.17)	-	K12741;HNRNPA1_3; heterogeneous nuclear ribonucleoprotein A1/A3	-
PVITv1015038	PVITv1_T015038	5.8379	8.15551	3.76732	11.7557	4.13088	NO	dihydroorotase	GO:0004151,GO:0006221,GO:0008270,GO:0016787,GO:0016812,GO:0019856,GO:0044205,GO:0046872	Amidohydrolase (PF04909.9),Amidohydrolase family (PF01979.15)	3.5.2.3	K01465;URA4, pyrC; dihydroorotase [EC:3.5.2.3]	-
PVITv1031315	PVITv1_T031315	0	5.99287	14.4847	20.7254	4.1206	NO	cobalamin synthesis protein, putative	GO:0000166,GO:0009295,GO:0009507,GO:0009508,GO:0009570,GO:0017111	Cobalamin synthesis protein cobW C-t ermi nal domain (PF07683.9)	-	-	-
PVITv1001394	PVITv1_T001394	0	10.8695	6.09179	10.1841	4.10304	NO	conserved hypothetical protein	GO:0000794,GO:0001673,GO:0005694,GO:0006974,GO:0008270,GO:0010212,GO:0016605,GO:0016853,GO:0042802	twin BRCT domain (PF12738.2),BRCA1 C Terminus (BRCT) domain (PF00533.21)	-	-	-
PVITv1020385	PVITv1_T020385	0	5.09712	3.50606	10.7167	4.0896	YES		-	-	-	-	-
PVITv1034254	PVITv1_T034254	0	3.92198	7.05171	19.5117	4.01956	NO	midasin-like protein	GO:0000166,GO:0005524,GO:0005634,GO:0006200,GO:0006461,GO:0008152,GO:0016887,GO:0017111	-	-	-	-
PVITv1002693	PVITv1_T002693	5.55567	22.4099	7.00759	14.0327	3.95019	NO	conserved hypothetical protein	GO:0000166	-	-	-	-
PVITv1016974	PVITv1_T016974	2.05097	13.8693	5.35562	10.0927	3.88702	NO	U3 small nucleolar RNA-associated protein, putative	GO:0006364,GO:0032040	Utp14 protein (PF04615.8)	-	K14567;UTP14; U3 small nucleolar RNA-associated protein 14	-
PVITv1031020	PVITv1_T031020	0	0	6.10794	1.29676	3.88238	NO	conserved hypothetical protein	GO:0005881,GO:0007018,GO:0008017,GO:0048487	-	-	-	-
PVITv1015915	PVITv1_T015915	6.42653	19.1358	5.60441	13.5767	3.82701	NO	conserved hypothetical protein	GO:0005634,GO:0006364,GO:0030529	Mpp10 protein (PF04006.7)	-	K14559;MPP10; U3 small nucleolar RNA-associated protein MPP10	-
PVITv1011958	PVITv1_T011958	0	0	6.54386	2.09947	3.73001	NO		GO:0003824,GO:0006520,GO:0016829,GO:0016831,GO:0019752,GO:0030170	-	-	-	-
PVITv1037795	PVITv1_T037795	0	0	0	5.90884	3.6961	NO		GO:0071203	-	-	-	-
PVITv1000493	PVITv1_T000493	0	0	12.8779	1.09641	3.64069	NO	conserved hypothetical protein	GO:0004618,GO:0006096,GO:0016301,GO:0016310,GO:0016740	-	-	-	-
PVITv1013039	PVITv1_T013039	0	0	6.61876	3.86548	3.59812	NO	conserved hypothetical protein	GO:0004842,GO:0008152,GO:0016567,GO:0016874	SPRY domain (PF00622.23)	-	-	-
PVITv1027072	PVITv1_T027072	2.65822	0	0	7.60817	3.48862	NO	conserved hypothetical protein	GO:0003824,GO:0006508,GO:0008152,GO:0008236	Trypsin-like peptidase domain (PF13365.1)	-	-	-
PVITv1015555	PVITv1_T015555	0	19.1872	7.38871	10.7444	3.43129	YES	carbohydrate esterase, putative	GO:0005618,GO:0008152,GO:0016787,GO:0030599,GO:0042545,GO:0045330	Pectinesterase (PF01095.14)	3.1.1.11,3.2.2.22	K01051;E3.1.1.11; pectinesterase [EC:3.1.1.11]	-
PVITv1035487	PVITv1_T035487	0	81.6742	10.9132	22.9217	3.3901	NO	SWI4 1, Peter Pan-like protein suppressor	GO:0004871,GO:0004930,GO:0005840,GO:0007165,GO:0007186,GO:0016021	Brix domain (PF04427.13)	-	-	-
PVITv1028254	PVITv1_T028254	0	0	6.67842	0.880108	3.36793	NO	conserved hypothetical protein	GO:0000902,GO:0001701,GO:0003743,GO:0005198,GO:0005929,GO:0006886,GO:0007224,GO:0030326,GO:0030991,GO:0031076,GO:0031513,GO:0031514,GO:0032391,GO:0042384,GO:0042471,GO:0048701,GO:0050877,GO:0055123,GO:0060271,GO:0060830,GO:0060831	-	-	-	-
PVITv1011826	PVITv1_T011826	0	0	6.7761	0.645818	3.20105	NO	conserved hypothetical protein	GO:0048015	PH domain (PF00169.24)	-	-	-
PVITv1017694	PVITv1_T017694	0	0	5.10656	4.72549	3.05573	NO	conserved hypothetical protein	GO:0008152,GO:0016788	-	-	-	-
PVITv1028432	PVITv1_T028432	0	0	13.3539	0.222968	3.05493	NO	conserved hypothetical protein	GO:0005741,GO:0006457,GO:0051879	Tetratricopeptide repeat (PF13371.1),Tetratricopeptide repeat (PF13181.1),Tetratricopeptide repeat (PF13431.1),Tetratricopeptide repeat (PF13424.1),Tetratricopeptide repeat (PF13176.1),Tetratricopeptide repeat (PF14559.1),Tetratricopeptide repeat (PF13432.1),Tetratricopeptide repeat (PF07719.12),Tetratricopeptide repeat (PF00515.23),TPR repeat (PF13414.1)	5.2.1.8	K09571;FKBP4_5; FK506-binding protein 4/5 [EC:5.2.1.8]	-
PVITv1025304	PVITv1_T025304	0	0.67985	5.3713	2.01452	3.04489	NO	conserved hypothetical protein	GO:0005634,GO:0006508,GO:0008233	-	-	-	-
PVITv1002878	PVITv1_T002878	0	2.78129	0	3.2565	2.96442	NO	conserved hypothetical protein	-	SNARE domain (PF05739.14)	-	-	-
PVITv1013241	PVITv1_T013241	0	3.8551	0.726755	16.361	2.85704	NO	DNA-binding protein, putative	GO:0003677	helix-turn-helix, Psq domain (PF05225.11)	-	-	-
PVITv1017712	PVITv1_T017712	0	0.450167	2.80315	0.498659	2.80753	NO	conserved hypothetical protein	-	N-terminal region of Chorein, a TM v esic le-mediated sorter (PF12624.2)	-	-	-
PVITv1023735	PVITv1_T023735	3.90818	5.55328	2.28246	7.65137	2.76055	NO	conserved hypothetical protein	GO:0019242	-	-	-	-
PVITv1002945	PVITv1_T002945	5.22544	21.9432	4.3523	8.34977	2.74649	NO	DEAD/DEAH box RNA helicase, putative	GO:0003676,GO:0004386,GO:0005524,GO:0006200,GO:0008026,GO:0008152,GO:0016787	Type III restriction enzyme, res sub unit (PF04851.10),Helicase conserved C-terminal domain (PF00271.26),DEAD/DEAH box helicase (PF00270.24)	3.6.4.13	-	-
PVITv1020955	PVITv1_T020955	0	0	5.47179	0.764157	2.58955	NO	conserved hypothetical protein	GO:0000902,GO:0001701,GO:0003743,GO:0005198,GO:0005929,GO:0007224,GO:0030326,GO:0030991,GO:0031076,GO:0031513,GO:0031514,GO:0032391,GO:0042384,GO:0042471,GO:0048701,GO:0050877,GO:0055123,GO:0060271,GO:0060830,GO:0060831	WD domain, G-beta repeat (PF00400.27),IKI3 family (PF04762.7)	-	-	-
PVITv1013862	PVITv1_T013862	0	0	0	2.58294	2.58429	NO	EF-hand domain-containing protein, putative	GO:0005509,GO:0005929	Repeat of unknown function (DUF1126) (PF06565.7)	-	-	-
PVITv1033458	PVITv1_T033458	0	1.71135	2.49803	6.69829	2.39925	YES		-	-	-	-	-
PVITv1027280	PVITv1_T027280	0	0	6.58013	0.711977	2.31701	NO	conserved hypothetical protein	GO:0005813,GO:0008283,GO:0021987,GO:0022008,GO:0022027,GO:0030953,GO:0032880,GO:0046872	-	-	-	-
PVITv1016645	PVITv1_T016645	0	0	0	2.84974	2.30621	NO	sodium/potassium-transporting ATPase subunit alpha, putative	GO:0000166,GO:0002026,GO:0005524,GO:0006754,GO:0006812,GO:0008152,GO:0015077,GO:0015672,GO:0016020,GO:0016021,GO:0016787,GO:0016820,GO:0019829,GO:0045822,GO:0046872,GO:0055085	haloacid dehalogenase-like hydrolase (PF08282.7),Cation transporter/ATPase, N-terminu s (PF00690.21),haloacid dehalogenase-like hydrolase (PF12710.2),Putative hydrolase of sodium-potassi um A TPase alpha subunit (PF13246.1),haloacid dehalogenase-like hydrolase (PF00702.21),Cation transporting ATPase, C-termin us (PF00689.16),E1-E2 ATPase (PF00122.15)	3.6.3.9,3.6.3.10	K01539;ATP1A; sodium/potassium-transporting ATPase subunit alpha [EC:3.6.3.9]	-
PVITv1032332	PVITv1_T032332	6.4676	43.1287	3.23789	10.1138	1.98922	NO		-	-	-	-	-
PVITv1004946	PVITv1_T004946	0	0	4.39316	0.421149	1.97957	NO	dynein heavy chain	GO:0000166,GO:0003777,GO:0005524,GO:0005930,GO:0006200,GO:0007018,GO:0008152,GO:0016887,GO:0017111,GO:0030286	Part of AAA domain (PF13245.1),AAA domain (PF13401.1),ATPase family associated with variou s ce llular activities (AAA) (PF00004.24),AAA domain (dynein-related subfamily ) (PF07728.9),Microtubule-binding stalk of dynein moto r (PF12777.2),P-loop containing dynein motor regio n D3 (PF12775.2),P-loop containing dynein motor regio n D4 (PF12780.2),Hydrolytic ATP binding site of dynei n mo tor region…	-	K10408;DNAH; dynein heavy chain, axonemal	-
PVITv1005868	PVITv1_T005868	12.9084	5.07555	1.55979	6.20589	1.95052	NO	tRNA-dihydrouridine synthase 3	GO:0002943,GO:0003824,GO:0008033,GO:0016491,GO:0017150,GO:0046872,GO:0050660,GO:0055114	Dihydrouridine synthase (Dus) (PF01207.12)	1.3.1.89	-	-
PVITv1038138	PVITv1_T038138	7.93483	3.59329	7.24563	10.1351	1.66394	NO	kazal serine protease inhibitor PbraEPI2	-	Zinc finger, C3HC4 type (RING finger ) (PF13920.1),Zinc finger, C3HC4 type (RING finger ) (PF00097.20),Zinc finger, C3HC4 type (RING finger ) (PF13923.1),PX domain (PF00787.19),RING-H2 zinc finger (PF12678.2),Ring finger domain (PF13639.1)	-	-	-
PVITv1008531	PVITv1_T008531	0	3.92078	0	11.6109	1.40166	NO	conserved hypothetical protein	GO:0003677	helix-turn-helix, Psq domain (PF05225.11)	-	-	-
PVITv1021061	PVITv1_T021061	101819	126359	32185.1	33569.3	0	YES		-	-	-	-	RxLR-R
