# Supplementary material for: A multi-omics study of the grapevine-downy mildew (Plasmopara viticola) pathosystem unveils a complex protein coding- and noncoding-based arms race during infection
Source: Sci Rep. 2018 Jan 15;8:757. doi: 10.1038/s41598-018-19158-8 (PMC5768699; doi:10.1038/s41598-018-19158-8)
Supplement: Supplementary file 4 — Supplementary Table S23 [file 41598_2018_19158_MOESM4_ESM.xlsx]

## Sheet: FPKM_Alltimepoints
Supplementary Table S23. FPKM values of P. viticola secreted and non-secreted genes expressed during infection.
#gene id	transcript id	locus	24h_poi_FPKM	48h_poi_FPKM	72h_poi_FPKM	96h_poi_FPKM	168h_poi_FPKM	FBH PINF	ARGOT2	PFAM (E-value<1E-05)	EC number	KAAS	Secreted (y=yes)	Effector family
PVITv1021061	PVITv1_T021061	scaffold-7390:2719-4006	101819	126359	32185.1	33569.3	0		-	-	-	-	y	RxLR-R
PVITv1025539	PVITv1_T025539	scaffold-25330:71-227	874.707	158.762	12.6154	56.8792	31.5355		-	-	-	-	y	-
PVITv1001084	PVITv1_T001084	scaffold-38580:335-1046	618.712	337.701	954.189	200.191	232.069		-	Glycosyl hydrolase family 12 (PF01670.11)	3.2.1.4,3.2.1.151	-	y	-
PVITv1012062	PVITv1_T012062	scaffold-52988:0-294	536.777	262.056	60.6423	155.481	51.6988		GO:0003824,GO:0004252,GO:0006508	-	-	-	y	-
PVITv1034538	PVITv1_T034538	scaffold-48266:78-372	476.484	135.469	28.7639	62.3822	34.9957	Epi1-like protease inhibitor	-	-	-	-	y	-
PVITv1023226	PVITv1_T023226	scaffold-13624:44-536	417.182	589.983	604.563	618.699	330.863		GO:0003824,GO:0004252,GO:0006508	Trypsin (PF00089.21)	3.4.21.78,3.4.21.79,3.4.21.4,3.4.21.39,3.4.21.6,3.4.21.120,3.4.21.5	-	y	-
PVITv1003209	PVITv1_T003209	scaffold-69:12791-13349	381.171	595.219	978.103	1042.84	715.542	elicitin-like protein	GO:0005576,GO:0006952,GO:0009405	Elicitin (PF00964.12)	-	-	y	-
PVITv1021785	PVITv1_T021785	scaffold-28142:123-315	297.923	0	16.2336	1.49783	5.44423		-	-	-	-	y	-
PVITv1007117	PVITv1_T007117	scaffold-23891:233-497	264.997	0	52.9493	37.4251	24.7902	conserved hypothetical protein	-	-	-	-	y	-
PVITv1024193	PVITv1_T024193	scaffold-49827:1-304	261.196	15.1399	3.04346	0.781611	0.759341	conserved hypothetical protein	GO:0005737,GO:0006629,GO:0016021,GO:0016627,GO:0055114	Protein of unknown function (DUF1295 ) (PF06966.7)	-	-	y	-
PVITv1027270	PVITv1_T027270	scaffold-7016:0-867	247.002	35.1796	1.67657	2.549	2.09593	multicopper oxidase, putative	GO:0005507,GO:0016491,GO:0046872,GO:0055114	Multicopper oxidase (PF07731.9),Multicopper oxidase (PF00394.17),Multicopper oxidase (PF07732.10)	1.10.3.3,1.10.3.2	-	y	-
PVITv1025392	PVITv1_T025392	scaffold-14685:1953-2375	242.621	166.928	456.377	386.35	464.532	transglutaminase elicitor, putative	GO:0003810,GO:0008152,GO:0016740,GO:0016746	-	-	-	y	-
PVITv1035002	PVITv1_T035002	scaffold-38781:1-428	236.857	74.2155	633.26	520.494	467.846		-	-	-	-	y	-
PVITv1025828	PVITv1_T025828	scaffold-1120:856-1306	213.691	316.492	302.092	255.004	211.212		-	-	-	-	y	-
PVITv1002125	PVITv1_T002125	scaffold-407:6901-8002	204.506	557.496	277.074	369.211	336.997	carbohydrate esterase, putative	GO:0005618,GO:0008152,GO:0016787,GO:0030599,GO:0042545,GO:0045330	Pectinesterase (PF01095.14)	3.1.1.11,3.2.2.22	K01051;E3.1.1.11; pectinesterase [EC:3.1.1.11]	y	-
PVITv1002571	PVITv1_T002571	scaffold-93:11496-11835	160.057	26.9906	4.71779	3.4844	4.92435	complement control module protein, putative	GO:0005509,GO:0009897	Sushi domain (SCR repeat) (PF00084.15)	-	-	y	-
PVITv1023327	PVITv1_T023327	scaffold-1323:306-1074	154.671	417.831	412.068	305.23	216.842	glucanase inhibitor protein, putative	GO:0003824,GO:0004252,GO:0006508	Trypsin (PF00089.21)	3.4.21.79,3.4.21.4,3.4.21.1,3.4.21.35	K01312;PRSS; trypsin [EC:3.4.21.4]	y	-
PVITv1031905	PVITv1_T031905	scaffold-8324:847-2020	152.366	119.299	231.08	218.895	224.621	conserved hypothetical protein	GO:0004872,GO:0016020	-	-	-	y	-
PVITv1026745	PVITv1_T026745	scaffold-1136:2687-3074	145.825	5.36441	5.90697	12.5407	23.9118	protease inhibitor EpiC4	GO:0004869,GO:0006508,GO:0008233,GO:0010951	-	-	-	y	-
PVITv1018092	PVITv1_T018092	scaffold-1569:647-1082	137.012	95.2341	303.199	332.448	221.554		GO:0005576,GO:0006952,GO:0009405	Elicitin (PF00964.12)	-	-	y	-
PVITv1013356	PVITv1_T013356	scaffold-3180:3524-5495	134.76	469.2	790.004	720.46	645.214	hsp70-like protein	GO:0000166,GO:0005524,GO:0005618,GO:0005730,GO:0005773,GO:0005774,GO:0005794,GO:0005886,GO:0006950,GO:0010197,GO:0016020,GO:0016592,GO:0030433,GO:0034976,GO:0046686	MreB/Mbl protein (PF06723.8),Hsp70 protein (PF00012.15)	3.6.1.3	K09490;HSPA5, BIP; heat shock 70kDa protein 5	y	-
PVITv1012310	PVITv1_T012310	scaffold-8049:0-365	133.345	90.6379	266.902	129.72	201.172	pectinesterase, putative	GO:0005618,GO:0016787,GO:0030599,GO:0042545,GO:0045330	-	3.1.1.11	-	y	-
PVITv1005727	PVITv1_T005727	scaffold-367:8113-8521	130.021	223.86	91.1361	133.137	48.51	elicitin-like INF6	GO:0005576,GO:0006952,GO:0009405	Elicitin (PF00964.12)	-	-	y	-
PVITv1037924	PVITv1_T037924	scaffold-12273:86-548	122.022	339.427	402.144	248.572	414.581		GO:0016021	Cysteine-rich secretory protein fami ly (PF00188.21)	-	-	y	-
PVITv1031747	PVITv1_T031747	scaffold-49870:23-582	120.763	42.5531	52.8809	45.4345	54.6162	thioredoxin-like protein	GO:0005783,GO:0016491,GO:0016972,GO:0045454,GO:0055114	Thioredoxin (PF00085.15)	5.3.4.1	K09584;PDIA6, TXNDC7; protein disulfide-isomerase A6 [EC:5.3.4.1]	y	-
PVITv1032914	PVITv1_T032914	scaffold-59599:1-457	106.745	160.607	175.339	166.747	153.138	conserved hypothetical protein	-	-	-	-	y	-
PVITv1027980	PVITv1_T027980	scaffold-3785:3799-4519	99.6213	102.258	97.8824	100.137	82.5218		GO:0016020,GO:0016021,GO:0016491,GO:0046872,GO:0055114	Necrosis inducing protein (NPP1) (PF05630.6)	-	-	y	-
PVITv1025830	PVITv1_T025830	scaffold-1120:6166-6589	96.5703	184.397	231.353	192.736	136.397		-	-	-	-	y	-
PVITv1029265	PVITv1_T029265	scaffold-5597:796-2193	95.6842	117.05	25.4882	45.4767	17.8304		-	-	-	-	y	-
PVITv1008294	PVITv1_T008294	scaffold-5141:54292-54613	92.4049	177.256	58.7362	86.1737	52.0353		-	-	-	-	y	RxLR-R
PVITv1010986	PVITv1_T010986	scaffold-9021:36-414	92.1209	11.4898	16.9374	14.1682	6.36429	conserved hypothetical protein	-	-	-	-	y	-
PVITv1038522	PVITv1_T038522	scaffold-28204:35-428	84.5615	52.8846	36.4914	24.6248	14.9109	endoglucanase, putative	GO:0004553,GO:0016787,GO:0030245	Glycosyl hydrolases family 6 (PF01341.12)	-	-	y	-
PVITv1038141	PVITv1_T038141	scaffold-22633:816-1209	84.5615	68.8681	62.3782	102.727	150.122		-	-	-	-	y	-
PVITv1002375	PVITv1_T002375	scaffold-50:37922-38623	84.2106	189.834	393.087	281.048	309.63	peptidyl-prolyl cis-trans isomerase B precursor	GO:0000413,GO:0003755,GO:0005771,GO:0005795,GO:0005829,GO:0006457,GO:0009506,GO:0009507,GO:0016853	Cyclophilin type peptidyl-prolyl cis #NAME? ns isomerase/CLD (PF00160.16)	5.2.1.8	-	y	-
PVITv1007472	PVITv1_T007472	scaffold-780:1964-3980	84.0384	186.392	190.945	217.388	157.323		-	-	-	-	y	-
PVITv1025267	PVITv1_T025267	scaffold-4929:6533-7738	82.6984	209.724	240.465	259.198	175.75		-	-	-	-	y	-
PVITv1037158	PVITv1_T037158	scaffold-11409:9-474	80.39	102.213	341.871	291.797	432.582		GO:0005509,GO:0016021	Cysteine-rich secretory protein fami ly (PF00188.21)	-	-	y	-
PVITv1037545	PVITv1_T037545	scaffold-53080:1-488	73.9025	49.6549	30.437	25.9053	44.9137	sulfatase-like protein	GO:0003824,GO:0008152,GO:0008484	-	-	-	y	-
PVITv1020687	PVITv1_T020687	scaffold-3663:0-359	69.4364	148.916	57.1336	72.388	72.7012	conserved hypothetical protein	-	-	-	-	y	-
PVITv1001472	PVITv1_T001472	scaffold-585:316-1656	66.4852	13.4247	9.95132	12.6578	14.6196		GO:0004553,GO:0016787,GO:0030245	Glycosyl hydrolases family 6 (PF01341.12)	3.2.1.91,3.2.1.4	-	y	-
PVITv1020788	PVITv1_T020788	scaffold-3607:275-1097	66.3145	160.04	128.646	183.546	129.704	conserved hypothetical protein	GO:0004553,GO:0005576,GO:0005975,GO:0030248	-	-	-	y	-
PVITv1032329	PVITv1_T032329	scaffold-8719:1680-2049	65.0445	0	3.20021	13.2225	25.6638	mucin-like protein	-	-	-	-	y	-
PVITv1011501	PVITv1_T011501	scaffold-13099:137-548	64.9236	166.253	166.354	139.035	188.767		GO:0005509,GO:0006511	-	-	-	y	-
PVITv1007983	PVITv1_T007983	scaffold-711:9834-10674	64.4214	29.3816	33.2168	33.8563	29.0672	conserved hypothetical protein	-	-	-	-	y	-
PVITv1024421	PVITv1_T024421	scaffold-13686:0-527	63.0731	29.3779	37.3754	33.1905	37.8361	conserved hypothetical protein	-	-	-	-	y	-
PVITv1028311	PVITv1_T028311	scaffold-1274:6466-7246	62.3362	1.99561	3.29904	7.24756	6.46096	conserved hypothetical protein	GO:0000166,GO:0005524,GO:0008152,GO:0017111	-	-	-	y	-
PVITv1021951	PVITv1_T021951	scaffold-4952:0-291	61.3975	0	6.59801	6.22655	5.73837	conserved hypothetical protein	-	-	-	-	y	-
PVITv1015544	PVITv1_T015544	scaffold-9534:0-440	59.6175	5.45776	22.5794	21.0953	20.3733	conserved hypothetical protein	GO:0003824,GO:0004252,GO:0006508	Trypsin (PF00089.21)	3.4.21.4,3.4.21.120,3.4.21.35	-	y	-
PVITv1001335	PVITv1_T001335	scaffold-34705:1-561	58.2929	149.487	101.224	111.903	88.0984	P-type ATPase (P-ATPase) Superfamily	GO:0000166,GO:0005524,GO:0006200,GO:0006754,GO:0006812,GO:0016020,GO:0016021,GO:0016787,GO:0016887,GO:0019829,GO:0046872	E1-E2 ATPase (PF00122.15)	3.6.3.6	K01535;PMA1, PMA2; H+-transporting ATPase [EC:3.6.3.6]	y	-
PVITv1019721	PVITv1_T019721	scaffold-26585:357-921	57.6259	61.5769	28.5208	29.0357	15.1926		-	-	-	-	y	-
PVITv1004296	PVITv1_T004296	scaffold-356:21699-23454	56.6982	11.6602	12.2577	16.6397	15.9195	glucan 1,3-beta-glucosidase, putative	GO:0004553,GO:0005975,GO:0008152,GO:0016787,GO:0016798	Glycosyl hydrolases family 17 (PF00332.13)	3.2.1.39,3.2.1.58	K01210;E3.2.1.58; glucan 1,3-beta-glucosidase [EC:3.2.1.58]	y	-
PVITv1012338	PVITv1_T012338	scaffold-3270:0-581	54.9755	26.6776	27.1385	29.9581	22.646	conserved hypothetical protein	GO:0003824,GO:0004252,GO:0006508,GO:0008233	Trypsin (PF00089.21)	3.4.21.59,3.4.21.79,3.4.21.4,3.4.21.36,3.4.21.120,3.4.21.1,3.4.21.32,3.4.21.34,3.4.21.35	-	y	-
PVITv1011604	PVITv1_T011604	scaffold-16300:1834-2140	52.8687	0	2.87045	4.51705	6.03846	conserved hypothetical protein	GO:0004842,GO:0008270,GO:0016567	-	-	-	y	-
PVITv1025260	PVITv1_T025260	scaffold-4929:3400-4954	52.6382	183.93	210.211	226.426	172.634		-	-	-	-	y	-
PVITv1038781	PVITv1_T038781	scaffold-22672:0-1221	52.1298	18.8695	13.2835	24.0668	22.7325	conserved hypothetical protein	GO:0004553,GO:0005576,GO:0005975,GO:0030248	Thaumatin family (PF00314.12)	-	-	y	-
PVITv1028891	PVITv1_T028891	scaffold-4891:1469-3332	51.6062	13.1009	9.42731	9.1499	8.53959	conserved hypothetical protein	-	-	-	-	y	-
PVITv1006768	PVITv1_T006768	scaffold-834:0-1127	51.4446	147.438	394.198	590.507	474.637		GO:0003824,GO:0004252,GO:0006508	Trypsin (PF00089.21)	3.4.21.22,3.4.21.78,3.4.21.79,3.4.21.4,3.4.21.36,3.4.21.39,3.4.21.86,3.4.21.120,3.4.21.1,3.4.21.5	K01312;PRSS; trypsin [EC:3.4.21.4]	y	YXSLK
PVITv1003130	PVITv1_T003130	scaffold-79:22425-22836	51.263	9.72983	5.48952	16.6919	9.06515		-	-	-	-	y	RxLR-R
PVITv1027115	PVITv1_T027115	scaffold-8145:1803-3104	49.4452	287.903	161.977	230.832	126.701	endoglucanase, putative	GO:0004553,GO:0016787,GO:0030245	Glycosyl hydrolases family 6 (PF01341.12)	3.2.1.91,3.2.1.4	-	y	-
PVITv1033624	PVITv1_T033624	scaffold-31989:13-641	48.7092	69.5537	103.864	76.6112	82.5193	glucan 1,3-beta-glucosidase, putative	GO:0004553,GO:0005975	Cellulase (glycosyl hydrolase family 5) (PF00150.13)	3.2.1.75,3.2.1.58	K01210;E3.2.1.58; glucan 1,3-beta-glucosidase [EC:3.2.1.58]	y	-
PVITv1006535	PVITv1_T006535	scaffold-51718:0-740	47.9205	8.64753	16.2509	3.10041	4.67584		GO:0003824,GO:0004252,GO:0006508	Trypsin (PF00089.21)	3.4.21.78,3.4.21.85,3.4.21.79,3.4.21.4,3.4.21.36,3.4.21.39,3.4.21.86,3.4.21.1,3.4.21.32	-	y	-
PVITv1011150	PVITv1_T011150	scaffold-14140:64-706	47.0986	230.518	603.273	451.804	444.255	conserved hypothetical protein	-	-	-	-	y	-
PVITv1030766	PVITv1_T030766	scaffold-3912:959-2474	46.4706	54.2227	199.258	234.34	301.002	glycoside hydrolase, putative	GO:0004553,GO:0005975,GO:0016787	-	3.2.1.39,3.2.1.21	-	y	-
PVITv1026122	PVITv1_T026122	scaffold-4462:0-578	45.8989	9.1573	25.4464	24.7767	21.6729	protein kinase, putative	-	Leucine Rich repeats (2 copies) (PF12799.2)	-	-	y	-
PVITv1020582	PVITv1_T020582	scaffold-2138:356-1343	45.6296	22.5557	11.1763	14.401	12.7202	hypothetical protein	GO:0008270,GO:0046872,GO:0070403	-	-	-	y	-
PVITv1015722	PVITv1_T015722	scaffold-43195:0-650	45.0192	204.718	399.192	339.275	204.809		-	-	-	-	y	-
PVITv1012057	PVITv1_T012057	scaffold-257:22080-23522	44.4708	104.803	198.036	172.085	209.485	putative dolichyl-diphosphooligosaccharide-protein glycosyltransferase 48kD subunit	GO:0004579,GO:0005730,GO:0005789,GO:0016740,GO:0018279	Oligosaccharyltransferase 48 kDa sub unit beta (PF03345.9)	2.4.99.18	K12670;WBP1; oligosaccharyltransferase complex subunit beta	y	-
PVITv1037577	PVITv1_T037577	scaffold-37835:0-326	44.3028	0	6.53404	2.29531	7.58476	programmed cell death 6-interacting protein, putative	GO:0005829,GO:0048306	BRO1-like domain (PF03097.13)	-	K12200;PDCD6IP, ALIX, RIM20; programmed cell death 6-interacting protein	y	-
PVITv1020900	PVITv1_T020900	scaffold-3610:352-1165	42.0758	101.281	220.278	221.899	158.821	elicitin-like protein	GO:0005576,GO:0006952,GO:0009405	Elicitin (PF00964.12)	-	-	y	-
PVITv1036308	PVITv1_T036308	scaffold-6800:1521-1981	41.0375	0	3.07524	5.41157	4.43131		-	-	-	-	y	-
PVITv1005799	PVITv1_T005799	scaffold-301:1192-2512	41.0019	88.1781	601.704	261.49	285.122	glycoside hydrolase, putative	GO:0004553,GO:0005975,GO:0016787	Ricin-type beta-trefoil lectin domai n-li ke (PF14200.1),Ricin-type beta-trefoil lectin domai n (PF00652.17)	3.2.1.39,3.2.1.58	K01210;E3.2.1.58; glucan 1,3-beta-glucosidase [EC:3.2.1.58]	y	-
PVITv1024128	PVITv1_T024128	scaffold-5987:621-1083	40.7058	8.12134	0	1.54586	0.207706		-	-	-	-	y	-
PVITv1003962	PVITv1_T003962	scaffold-528:0-848	39.7513	14.4355	20.4613	18.7701	23.6193	hypothetical protein	GO:0005576,GO:0016491,GO:0046872,GO:0055114	-	-	-	y	-
PVITv1003492	PVITv1_T003492	scaffold-50238:19-487	39.7422	153.923	91.415	114.161	35.2574		-	-	-	-	y	RxLR-R
PVITv1017280	PVITv1_T017280	scaffold-7408:1467-3225	39.1587	19.477	15.8944	24.4098	24.2118	Monovalent Cation:Proton Antiporter-1 (CPA1) Family	GO:0006810,GO:0006811,GO:0006812,GO:0006814,GO:0006885,GO:0015297,GO:0015299,GO:0015385,GO:0016021,GO:0035725,GO:0055085,GO:1902600	Sodium/hydrogen exchanger family (PF00999.16)	-	-	y	-
PVITv1011414	PVITv1_T011414	scaffold-42664:0-951	38.1264	3.50197	2.71295	11.4208	9.23937	conserved hypothetical protein	GO:0004519,GO:0004527,GO:0090305	Endonuclease/Exonuclease/phosphatase fam ily (PF03372.18)	-	-	y	-
PVITv1017025	PVITv1_T017025	scaffold-3389:9879-11823	37.8581	17.4316	39.4844	43.4699	42.9197	conserved hypothetical protein	GO:0042742,GO:0050832	-	-	-	y	-
PVITv1022053	PVITv1_T022053	scaffold-6212:1621-1968	37.6695	25.8797	2.6062	4.40327	5.71135	conserved hypothetical protein	-	-	-	-	y	-
PVITv1038695	PVITv1_T038695	scaffold-56049:62-551	37.6213	15.5943	20.2991	21.0666	22.9828	conserved hypothetical protein	GO:0005086,GO:0032012,GO:0043087	-	-	-	y	-
PVITv1036825	PVITv1_T036825	scaffold-3407:320-941	37.1653	27.0455	48.5667	42.0988	39.3112	conserved hypothetical protein	GO:0006810,GO:0016020,GO:0016021,GO:0019905,GO:0035964,GO:0048199	emp24/gp25L/p24 family/GOLD (PF01105.19)	-	-	y	-
PVITv1032802	PVITv1_T032802	scaffold-8437:503-989	37.1071	3.76735	5.22439	3.61499	3.1163	mitochondrial inner membrane protease subunit, putative	GO:0006508,GO:0008236,GO:0016020	Peptidase S24-like (PF00717.18)	3.4.21.89	K09648;IMP2; mitochondrial inner membrane protease subunit 2 [EC:3.4.21.-]	y	-
PVITv1007650	PVITv1_T007650	scaffold-2296:9687-11120	36.9593	142.949	138.167	150.616	124.803	NPP1-like protein	GO:0005634,GO:0015074,GO:0016020,GO:0016021,GO:0016491,GO:0046872,GO:0055114	Necrosis inducing protein (NPP1) (PF05630.6)	-	-	y	-
PVITv1026068	PVITv1_T026068	scaffold-9787:12527-13580	36.0338	75.3026	52.0615	51.9873	29.689		GO:0016787	-	-	-	y	-
PVITv1020683	PVITv1_T020683	scaffold-628:5830-6331	35.1286	54.6798	53.301	52.3966	56.0288		-	-	-	-	y	-
PVITv1014995	PVITv1_T014995	scaffold-4586:3627-5113	33.9588	6.99622	43.7759	36.5118	36.1809	copper-transporting ATPase, putative	-	Heavy-metal-associated domain (PF00403.21),Ctr copper transporter family (PF04145.10)	3.6.3.54	-	y	-
PVITv1032354	PVITv1_T032354	scaffold-8884:135-1242	33.854	84.1339	126.636	201.675	87.9095		GO:0016021	-	-	-	y	-
PVITv1002227	PVITv1_T002227	scaffold-421:10353-12954	33.7668	79.9782	158.042	140.297	176.043	hsp70-like protein	GO:0000166,GO:0005524,GO:0005774,GO:0005794,GO:0006950,GO:0009507	Hsp70 protein (PF00012.15)	3.6.1.3	K09486;HYOU1; hypoxia up-regulated 1	y	-
PVITv1020539	PVITv1_T020539	scaffold-4527:9638-11255	32.3195	46.154	201.112	165.655	229.494	cysteine protease family C01A, putative	GO:0005773,GO:0005783,GO:0005829,GO:0006508,GO:0008233,GO:0008234,GO:0009506,GO:0009507,GO:0048046	Cathepsin propeptide inhibitor domai n (I 29) (PF08246.7),ML domain (PF02221.10),Papain family cysteine protease (PF00112.18)	3.4.22.27,3.4.22.14,3.4.22.67,3.4.22.31,3.4.22.38,3.4.22.30,3.4.22.33,3.4.22.6,3.4.22.43,3.4.22.15	K01365;CTSL; cathepsin L [EC:3.4.22.15]	y	-
PVITv1009379	PVITv1_T009379	scaffold-2344:10736-11419	32.2343	109.266	186.422	152.61	173.884	protein disulfide-isomerase, putative	GO:0005783,GO:0005788,GO:0005793,GO:0006662,GO:0015035,GO:0016853,GO:0045454,GO:0055114	Thioredoxin (PF14595.1),AhpC/TSA family (PF00578.16),Thioredoxin-like (PF13899.1),Thioredoxin-like domain (PF13098.1),Thioredoxin-like (PF13905.1),Thioredoxin (PF00085.15)	5.3.4.1	K09584;PDIA6, TXNDC7; protein disulfide-isomerase A6 [EC:5.3.4.1]	y	-
PVITv1027076	PVITv1_T027076	scaffold-5683:2922-3294	31.8559	29.3507	18.5563	27.8913	21.7036		GO:0006508,GO:0008233	-	-	-	y	-
PVITv1026073	PVITv1_T026073	scaffold-9787:25781-26851	29.4283	23.2455	17.9545	26.2888	18.5209	carbohydrate-binding protein, putative	GO:0000049,GO:0004826,GO:0006432,GO:0008033	-	-	-	y	-
PVITv1014937	PVITv1_T014937	scaffold-4599:704-1091	29.1259	21.7629	33.5937	27.0464	19.1914		-	-	-	-	y	-
PVITv1037509	PVITv1_T037509	scaffold-27905:371-764	28.1568	42.1317	53.3125	53.2811	38.746		-	-	-	-	y	-
PVITv1009470	PVITv1_T009470	scaffold-4317:312-1068	27.9008	50.3698	63.985	125.086	166.083		-	Trypsin (PF00089.21)	3.4.21.78,3.4.21.59,3.4.21.79,3.4.21.4,3.4.21.36,3.4.21.39,3.4.21.6,3.4.21.20,3.4.21.1	-	y	-
PVITv1026052	PVITv1_T026052	scaffold-1169:14337-15846	27.2322	26.7887	27.1872	23.9367	26.5099	conserved hypothetical protein	GO:0004672,GO:0004674,GO:0005524,GO:0005576,GO:0006468,GO:0006508,GO:0007596,GO:0016747,GO:0016772	-	-	-	y	-
PVITv1025979	PVITv1_T025979	scaffold-6052:1244-2024	26.7168	30.0878	4.57135	8.47571	2.50955	glucanase inhibitor protein, putative	GO:0003824,GO:0004252,GO:0006508	Trypsin (PF00089.21)	3.4.21.49,3.4.21.4,3.4.21.120,3.4.21.20,3.4.21.1,3.4.21.35	K09632;CTRL; chymotrypsin-like protease [EC:3.4.21.-]	y	-
PVITv1007280	PVITv1_T007280	scaffold-53972:0-976	26.4528	25.8959	69.5831	58.2929	73.6398	conserved hypothetical protein	GO:0005576,GO:0005618,GO:0016491,GO:0046872,GO:0055114	-	-	-	y	-
PVITv1012878	PVITv1_T012878	scaffold-43036:7825-9388	26.1402	118.848	323.293	296.879	384.084	protein disulfide-isomerase, putative	GO:0005783,GO:0006662,GO:0015035,GO:0016853,GO:0045454,GO:0055114	Redoxin (PF08534.5),AhpC/TSA family (PF00578.16),Thioredoxin-like (PF13905.1),Thioredoxin-like (PF13899.1),Thioredoxin-like domain (PF13098.1),Thioredoxin-like domain (PF13848.1),Thioredoxin (PF00085.15)	2.4.99.18,5.3.4.1	K09580;PDIA1, P4HB; protein disulfide-isomerase A1 [EC:5.3.4.1]	y	-
PVITv1012149	PVITv1_T012149	scaffold-269:7267-8390	25.9753	10.4765	29.8106	32.3741	31.9807	conserved hypothetical protein	GO:0005375,GO:0016021,GO:0035434	Ctr copper transporter family (PF04145.10)	-	-	y	-
PVITv1015160	PVITv1_T015160	scaffold-59862:9-467	25.5938	398.569	761.792	437.47	721.497		GO:0005509,GO:0016021	-	-	-	y	-
PVITv1030827	PVITv1_T030827	scaffold-21688:99-1106	25.4228	69.1878	56.2236	50.9181	43.0522	conserved hypothetical protein	-	-	-	-	y	-
PVITv1010381	PVITv1_T010381	scaffold-32212:0-1222	24.9953	73.8987	209.177	355.698	270.846	glycoside hydrolase, putative	GO:0004553,GO:0005975,GO:0008152,GO:0016787,GO:0016798	Glycosyl hydrolases family 32 N-term inal domain (PF00251.15)	2.4.1.243,3.2.1.26,2.4.1.99,3.2.1.153,3.2.1.80	K01193;E3.2.1.26, sacA; beta-fructofuranosidase [EC:3.2.1.26]	y	-
PVITv1015417	PVITv1_T015417	scaffold-4709:17291-19538	24.7797	36.9658	80.5449	100.577	107.246	conserved hypothetical protein	GO:0000148,GO:0003843,GO:0004672,GO:0005524,GO:0005856,GO:0005975,GO:0006075,GO:0006468,GO:0006909,GO:0008270,GO:0016020,GO:0016772	Beta-glucan synthesis-associated pro tein (SKN1) (PF03935.10)	-	-	y	-
PVITv1007649	PVITv1_T007649	scaffold-2296:582-1234	24.5838	26.9613	0.538834	0.791918	0.548008	hypothetical protein	GO:0016491,GO:0046872,GO:0055114	-	-	-	y	-
PVITv1021965	PVITv1_T021965	scaffold-4950:3810-4230	24.477	90.7752	87.5464	77.8118	76.3849		-	-	-	-	y	-
PVITv1009208	PVITv1_T009208	scaffold-2389:3897-6207	24.0328	66.5491	84.064	118.052	75.0741	glycoside hydrolase, putative	GO:0004553,GO:0005618,GO:0005975,GO:0016787,GO:0048046	Glycosyl hydrolase family 3 C-termin al d omain (PF01915.17),Glycosyl hydrolase family 3 N termin al d omain (PF00933.16)	3.2.1.37,3.2.1.55,3.2.1.21	K15920;XYL4; beta-D-xylosidase 4 [EC:3.2.1.37]	y	-
PVITv1013162	PVITv1_T013162	scaffold-1929:5964-7029	23.685	63.3244	219.201	212.526	214.632		-	-	-	-	y	-
PVITv1030335	PVITv1_T030335	scaffold-7225:336-1412	23.3865	0	3.30011	3.52577	2.77928	metalloprotease family M12A, putative	GO:0004222,GO:0006508,GO:0008233,GO:0008237,GO:0008270,GO:0016787,GO:0046872	Astacin (Peptidase family M12A) (PF01400.19)	3.4.24.63,3.4.24.21,3.4.24.19	-	y	YXSLK
PVITv1038075	PVITv1_T038075	scaffold-12232:1816-2908	22.9601	16.0479	50.7794	37.5791	54.9248	thioredoxin-like protein	GO:0005783,GO:0005788,GO:0006662,GO:0008152,GO:0015035,GO:0016853,GO:0045454,GO:0055114	Redoxin (PF08534.5),Thioredoxin-like (PF13899.1),Thioredoxin-like (PF13905.1),Thioredoxin-like domain (PF13098.1),Thioredoxin (PF00085.15)	5.3.4.1	K13984;TXNDC5, ERP46; thioredoxin domain-containing protein 5	y	YXSLK
PVITv1014307	PVITv1_T014307	scaffold-4223:2190-3506	22.6467	43.5471	35.5352	39.6624	38.8379	conserved hypothetical protein	-	DnaJ central domain (PF00684.14),DnaJ C terminal domain (PF01556.13),DnaJ domain (PF00226.26)	-	K14002;SCJ1; DnaJ-related protein SCJ1	y	YXSLK
PVITv1003012	PVITv1_T003012	scaffold-29:10690-11359	22.1652	58.9354	22.9873	27.1085	12.0425		GO:0004519,GO:0004527,GO:0090305	-	-	-	y	-
PVITv1006070	PVITv1_T006070	scaffold-47505:402-1077	21.8627	26.6877	12.4372	25.8154	8.94661	conserved hypothetical protein	GO:0004553,GO:0004791,GO:0005576,GO:0005975,GO:0016491,GO:0016668,GO:0030248,GO:0045454,GO:0050660,GO:0050661,GO:0055114	-	-	-	y	YXSLK
PVITv1025666	PVITv1_T025666	scaffold-12923:379-1528	21.5563	11.3407	21.0447	24.0788	25.2989	carbohydrate-binding protein, putative	-	-	-	-	y	-
PVITv1033072	PVITv1_T033072	scaffold-48880:710-1874	21.219	24.811	44.4368	33.9392	46.1082	putative GPI-anchored serine rich tenascin-like glycoprotein	GO:0005518,GO:0005615,GO:0008201	-	-	-	y	-
PVITv1018121	PVITv1_T018121	scaffold-149:616-1874	21.1289	114.958	48.3376	87.4356	42.3518		-	-	-	-	y	-
PVITv1022382	PVITv1_T022382	scaffold-1314:438-1438	21.0225	70.7265	29.5749	54.1873	26.2574	conserved hypothetical protein	GO:0006626	GCK domain (PF07802.6)	-	-	y	-
PVITv1001420	PVITv1_T001420	scaffold-577:0-3299	20.0869	5.58821	11.9414	11.396	10.8707	conserved hypothetical protein	GO:0005789,GO:0006506	PIG-X / PBN1 (PF08320.7)	-	-	y	-
PVITv1008607	PVITv1_T008607	scaffold-643:6272-7496	19.9549	32.7664	27.284	42.7337	25.7126	conserved hypothetical protein	GO:0004553,GO:0005975,GO:0016787	-	3.2.1.39,3.2.1.21,3.2.1.58	-	y	-
PVITv1031640	PVITv1_T031640	scaffold-17918:560-4058	19.941	14.9039	22.4887	24.8415	25.606	inositol-3,4-bisphosphate 4-phosphatase, putative	-	-	-	-	y	-
PVITv1021307	PVITv1_T021307	scaffold-4561:296-3062	19.739	35.789	44.9007	44.7498	43.1987	conserved hypothetical protein	-	-	-	-	y	-
PVITv1002745	PVITv1_T002745	scaffold-89:14421-16467	19.2501	39.5979	67.4867	46.4557	53.6454		-	-	-	-	y	-
PVITv1032022	PVITv1_T032022	scaffold-20659:0-476	19.2418	74.497	35.8053	59.9651	31.4561	conserved hypothetical protein	GO:0003824,GO:0004252,GO:0006508	Trypsin (PF00089.21)	3.4.21.76,3.4.21.79,3.4.21.4,3.4.21.71,3.4.21.39,3.4.21.36,3.4.21.6,3.4.21.1,3.4.21.74	-	y	-
PVITv1016618	PVITv1_T016618	scaffold-9527:1268-2278	18.9929	26.3727	175.7	102.058	144.621	callose synthase, putative	GO:0000148,GO:0003843,GO:0006075,GO:0016020,GO:0016740,GO:0016787	Beta-glucan synthesis-associated pro tein (SKN1) (PF03935.10)	-	-	y	-
PVITv1005898	PVITv1_T005898	scaffold-327:17044-18055	18.9645	101.027	41.716	31.3283	28.0058	pectinesterase, putative	GO:0005618,GO:0008152,GO:0016787,GO:0030599,GO:0042545,GO:0045330	Pectinesterase (PF01095.14)	3.1.1.11	K01051;E3.1.1.11; pectinesterase [EC:3.1.1.11]	y	-
PVITv1019732	PVITv1_T019732	scaffold-695:5778-6794	18.8507	1.44738	1.51251	116.403	101.732	glycoside hydrolase, putative	GO:0004553,GO:0005975,GO:0016787	-	-	-	y	-
PVITv1018342	PVITv1_T018342	scaffold-2051:430-1201	18.1024	18.3824	7.16129	7.52917	3.9763	endoglucanase, putative	GO:0004553,GO:0016787,GO:0030245	Glycosyl hydrolases family 6 (PF01341.12)	3.2.1.4	-	y	-
PVITv1024506	PVITv1_T024506	scaffold-5911:4830-6759	17.6265	12.6362	3.36588	3.67223	3.96423		-	-	-	-	y	-
PVITv1025124	PVITv1_T025124	scaffold-1452:548-1340	17.444	13.854	6.64334	8.38371	5.81775	chitinase, putative	GO:0004568,GO:0005975,GO:0006032,GO:0016998,GO:0019028	Chitinase class I (PF00182.14)	3.2.1.14	K01183;E3.2.1.14; chitinase [EC:3.2.1.14]	y	-
PVITv1020466	PVITv1_T020466	scaffold-1652:3091-6527	17.4434	14.6363	87.5593	54.4416	118.819	cysteine protease family C01A, putative	GO:0006508,GO:0008233,GO:0008234,GO:0016787,GO:0031012	Papain family cysteine protease (PF00112.18)	3.4.22.50,3.4.14.1,3.4.22.16,3.4.22.1,3.4.18.1	K08568;CTSZ; cathepsin X [EC:3.4.18.1]	y	-
PVITv1011297	PVITv1_T011297	scaffold-60737:125-1535	16.8506	60.744	116.255	111.164	101.86	conserved hypothetical protein	GO:0004672,GO:0004674,GO:0005524,GO:0005576,GO:0006468,GO:0006508,GO:0007596,GO:0016772	-	-	-	y	RxLR-H
PVITv1025037	PVITv1_T025037	scaffold-6195:0-830	16.367	0	1.39329	3.75182	5.06824	serine protease family S08A, putative	GO:0004252,GO:0006508	Subtilase family (PF00082.17)	-	-	y	-
PVITv1012053	PVITv1_T012053	scaffold-257:2673-3759	16.2537	33.317	34.6274	32.3826	33.3634	conserved hypothetical protein	GO:0016021,GO:0072546	-	-	-	y	-
PVITv1018130	PVITv1_T018130	scaffold-148:32911-34417	15.7282	44.7339	6.25319	4.5645	0.466221		GO:0005618,GO:0008152,GO:0016787,GO:0030599,GO:0042545,GO:0045330	Pectinesterase (PF01095.14)	3.1.1.11	K01051;E3.1.1.11; pectinesterase [EC:3.1.1.11]	y	-
PVITv1025517	PVITv1_T025517	scaffold-8263:4686-5223	15.6052	0	0	0.755387	0.171355		-	-	-	-	y	-
PVITv1014944	PVITv1_T014944	scaffold-4597:765-1302	15.6052	3.26563	1.70555	13.4941	16.0826		-	-	-	-	y	-
PVITv1034988	PVITv1_T034988	scaffold-22250:89-1014	15.5822	14.2489	8.91558	9.36184	13.224	glycoside hydrolase, putative	GO:0008152,GO:0016787	-	-	-	y	-
PVITv1030481	PVITv1_T030481	scaffold-4855:0-876	15.2288	0	97.4382	53.9648	82.3417	conserved hypothetical protein	-	-	2.1.1.127,2.1.1.43,2.1.1.259	-	y	-
PVITv1009425	PVITv1_T009425	scaffold-5004:554-1599	14.5681	5.01528	5.49143	5.8168	5.71934	conserved hypothetical protein	GO:0005737,GO:0006457,GO:0045454,GO:0051082	DnaJ domain (PF00226.26)	-	-	y	-
PVITv1035979	PVITv1_T035979	scaffold-21193:0-917	14.34	0	31.6194	25.7142	29.607	protease inhibitor Epi7	GO:0005605,GO:0005615,GO:0007213,GO:0007528,GO:0008233,GO:0009986,GO:0030548,GO:0043113,GO:0043236,GO:0043525,GO:0045202,GO:0045213,GO:0045944	Kazal-type serine protease inhibitor dom ain (PF00050.16),Kazal-type serine protease inhibitor dom ain (PF07648.10)	-	K06254;AGRN; agrin	y	-
PVITv1013878	PVITv1_T013878	scaffold-5551:465-1740	14.2446	44.563	313.586	181	366.072	conserved hypothetical protein	GO:0000166,GO:0003676,GO:0016021,GO:0030001,GO:0035434	-	-	-	y	-
PVITv1013947	PVITv1_T013947	scaffold-1750:6445-7373	14.1189	3.22514	9.68797	19.2394	13.3344		-	-	-	-	y	RxLR-H
PVITv1005436	PVITv1_T005436	scaffold-898:2066-3044	14.0206	0	0	0.211827	0.399694	conserved hypothetical protein	GO:0003700,GO:0005509,GO:0006352,GO:0016021,GO:0016311,GO:0016987,GO:0035335	Cysteine-rich secretory protein fami ly (PF00188.21)	-	-	y	-
PVITv1014123	PVITv1_T014123	scaffold-3169:2655-3594	13.9045	4.80221	1.15363	2.04887	1.37808		-	-	-	-	y	-
PVITv1017570	PVITv1_T017570	scaffold-119:17362-18301	13.9045	6.42488	74.2034	38.6791	37.5108		-	-	-	-	y	-
PVITv1037819	PVITv1_T037819	scaffold-52701:97-676	13.8083	0	1.53657	2.14103	4.06677	conserved hypothetical protein	GO:0009190,GO:0016849,GO:0035556	-	-	-	y	-
PVITv1029328	PVITv1_T029328	scaffold-7111:17583-18163	13.7706	17.7201	28.7466	25.8045	21.6139	coproporphyrinogen III oxidase, mitochondrial precursor	GO:0004109,GO:0006779,GO:0016021,GO:0055114	Coproporphyrinogen III oxidase (PF01218.13)	1.3.3.3	K00228;CPOX, hemF; coproporphyrinogen III oxidase [EC:1.3.3.3]	y	-
PVITv1020746	PVITv1_T020746	scaffold-5259:1873-3299	13.7339	28.5153	69.21	59.183	85.3291	protease inhibitor EpiC4	GO:0004869,GO:0006508,GO:0010951	-	-	-	y	-
PVITv1012379	PVITv1_T012379	scaffold-8038:0-950	13.6966	9.47032	8.14608	5.40967	4.13096	conserved hypothetical protein	GO:0006505,GO:0006813,GO:0006886,GO:0016020,GO:0016788,GO:0071805	-	-	-	y	-
PVITv1027059	PVITv1_T027059	scaffold-4818:2051-3761	13.4706	20.8568	11.6372	18.8592	9.93307		-	-	-	-	y	-
PVITv1008122	PVITv1_T008122	scaffold-5108:1096-2077	13.1376	3.01771	9.9864	11.0926	10.7265		-	-	-	-	y	-
PVITv1013096	PVITv1_T013096	scaffold-1910:1579-4003	13.1368	25.0623	42.055	37.2386	41.562	UDP-glucose:glycoprotein glucosyltransferase, putative	GO:0003980,GO:0005783,GO:0006486,GO:0016740,GO:0016757,GO:0097359	-	-	K11718;HUGT; UDP-glucose:glycoprotein glucosyltransferase [EC:2.4.1.-]	y	-
PVITv1026053	PVITv1_T026053	scaffold-1169:15-614	13.0906	62.4131	212.611	228.82	208.262	small cysteine rich protein SCR108-like protein	GO:0004553,GO:0005576,GO:0005975,GO:0030248	-	-	-	y	-
PVITv1023928	PVITv1_T023928	scaffold-2642:18261-20338	12.9972	15.3268	11.7266	14.7446	12.4299	serine protease family S33, putative	GO:0006508,GO:0008152,GO:0008233,GO:0016787	Alpha/beta hydrolase family (PF12697.2),alpha/beta hydrolase fold (PF00561.15)	2.3.1.84	-	y	-
PVITv1017759	PVITv1_T017759	scaffold-4031:224-1976	12.9637	14.2991	17.0786	18.0272	19.8117	conserved hypothetical protein	GO:0004035,GO:0008152,GO:0016020,GO:0016021,GO:0016311,GO:0016787	PhoD-like phosphatase (PF09423.5)	3.1.3.1	K01113;phoD; alkaline phosphatase D [EC:3.1.3.1]	y	-
PVITv1036689	PVITv1_T036689	scaffold-3498:4471-5074	12.9559	19.689	37.3556	27.2301	28.0365	conserved hypothetical protein	-	-	-	-	y	-
PVITv1012106	PVITv1_T012106	scaffold-260:4643-6699	12.94	3.00296	0.777028	14.473	12.0859	conserved hypothetical protein	GO:0003824,GO:0005506,GO:0006725,GO:0008199,GO:0016702,GO:0055114	Dioxygenase (PF00775.16)	-	-	y	-
PVITv1014996	PVITv1_T014996	scaffold-4586:5794-6855	12.9352	20.9346	39.8952	37.2663	38.1824	transmembrane protein, putative	GO:0005375,GO:0016021,GO:0035434	Ctr copper transporter family (PF04145.10)	-	K14686;SLC31A1, CTR1; solute carrier family 31 (copper transporter), member 1	y	-
PVITv1032545	PVITv1_T032545	scaffold-15931:703-1309	12.8567	28.0494	40.4596	47.4407	29.8756	conserved hypothetical protein	-	-	-	-	y	-
PVITv1023039	PVITv1_T023039	scaffold-4778:980-2381	12.7343	3.99784	23.0434	15.3268	16.9466	conserved hypothetical protein	GO:0000786,GO:0003677,GO:0004553,GO:0030246,GO:0030247,GO:0042742,GO:0050832	Rare lipoprotein A (RlpA)-like doubl e-ps i beta-barrel (PF03330.13)	-	-	y	-
PVITv1018820	PVITv1_T018820	scaffold-2057:5633-7190	12.5018	5.81629	0	0.548541	0.44468	conserved hypothetical protein	GO:0003677,GO:0003700,GO:0005509,GO:0006352,GO:0006355,GO:0016021,GO:0016987	Cysteine-rich secretory protein fami ly (PF00188.21)	-	-	y	-
PVITv1021076	PVITv1_T021076	scaffold-3605:272-1457	12.5018	2.88135	11.5451	9.85031	11.9782	ATP-binding Cassette (ABC) Superfamily	GO:0000166,GO:0005524,GO:0006200,GO:0008152,GO:0016020,GO:0016887,GO:0017111	-	-	-	y	-
PVITv1006459	PVITv1_T006459	scaffold-23991:0-623	12.322	24.2632	35.4681	51.777	47.6146		-	-	-	-	y	-
PVITv1035989	PVITv1_T035989	scaffold-60578:0-626	12.2322	32.2327	136.999	112.808	89.8034	hypothetical protein	GO:0016020,GO:0016021	Transmembrane amino acid transporter pro tein (PF01490.13)	-	-	y	-
PVITv1004487	PVITv1_T004487	scaffold-349:7800-8439	11.8578	0	81.8352	30.468	91.6498	cutinase, putative	GO:0005576,GO:0008152,GO:0016787	Cutinase (PF01083.17)	3.1.1.74	-	y	-
PVITv1010593	PVITv1_T010593	scaffold-54864:0-1071	11.7576	36.9661	27.8089	28.9194	21.399	conserved hypothetical protein	-	Pectinacetylesterase (PF03283.8)	-	-	y	-
PVITv1033394	PVITv1_T033394	scaffold-49288:3397-4897	11.7536	45.5176	55.8273	45.665	44.7594	Ammonium Transporter (Amt) Family	GO:0008519,GO:0015696,GO:0016020,GO:0016021,GO:0072488	Ammonium Transporter Family (PF00909.16)	-	-	y	-
PVITv1011862	PVITv1_T011862	scaffold-13018:0-766	11.6926	0	4.72252	5.21344	5.75075	conserved hypothetical protein	GO:0016020,GO:0016021	Tetraspanin family (PF00335.15)	-	-	y	-
PVITv1038269	PVITv1_T038269	scaffold-2987:2049-3987	11.6897	32.8928	57.6777	61.833	62.2139	endomembrane protein 70-like protein, putative	-	Endomembrane protein 70 (PF02990.11)	-	-	y	-
PVITv1015771	PVITv1_T015771	scaffold-1864:10586-14692	11.652	26.7762	77.9574	71.2575	83.0487	carbohydrate esterase, putative	GO:0004672,GO:0004674,GO:0005524,GO:0006468,GO:0016021,GO:0016772	SMP-30/Gluconolaconase/LRE-like regi on (PF08450.7)	3.1.1.17	-	y	-
PVITv1005670	PVITv1_T005670	scaffold-318:19075-21223	11.6164	7.34601	10.9963	16.315	14.8814	conserved hypothetical protein	GO:0005506,GO:0006278,GO:0008152,GO:0015074,GO:0016740,GO:0055114	Glycosyltransferase (GlcNAc) (PF11397.3)	2.4.1.229	-	y	-
PVITv1010224	PVITv1_T010224	scaffold-737:4652-7100	11.2746	19.5603	9.53315	12.6214	11.0176	serine protease, putative	GO:0003824,GO:0004252,GO:0006508,GO:0008233,GO:0008236,GO:0016787	Trypsin (PF00089.21)	3.4.21.59,3.4.21.118,3.4.21.4,3.4.21.1,3.4.21.34	-	y	-
PVITv1013404	PVITv1_T013404	scaffold-12716:527-1643	11.1744	0	7.22905	10.195	10.5972		-	-	-	-	y	-
PVITv1038043	PVITv1_T038043	scaffold-12248:1-1611	10.8272	64.3845	155.472	134.554	159.319	dolichyl-diphosphooligosaccharide-protein glycosyltransferase subunit STT3A, putative	GO:0004576,GO:0004579,GO:0006486,GO:0016020,GO:0016740	Oligosaccharyl transferase STT3 subu nit (PF02516.9)	2.4.99.18	K07151;STT3; dolichyl-diphosphooligosaccharide--protein glycosyltransferase [EC:2.4.99.18]	y	-
PVITv1008697	PVITv1_T008697	scaffold-653:27664-29185	10.3768	17.0264	46.3739	38.1573	42.2771	conserved hypothetical protein	-	Glycosyl hydrolases family 18 (PF00704.23)	-	-	y	-
PVITv1020706	PVITv1_T020706	scaffold-3667:2470-3214	10.3262	115.244	110.138	53.9053	79.9274		GO:0003824,GO:0004252,GO:0006508	Trypsin (PF00089.21)	3.4.21.69,3.4.21.59,3.4.21.4,3.4.21.120,3.4.21.1,3.4.21.32	K01312;PRSS; trypsin [EC:3.4.21.4]	y	-
PVITv1015917	PVITv1_T015917	scaffold-5410:5648-6848	10.2219	9.57295	9.72988	11.5182	10.3908	Drug/Metabolite Transporter (DMT) Superfamily	GO:0000139,GO:0005351,GO:0008643,GO:0015780,GO:0015992,GO:0016021,GO:1901679	UAA transporter family (PF08449.6),Nucleotide-sugar transporter (PF04142.10)	-	-	y	-
PVITv1022330	PVITv1_T022330	scaffold-1300:4397-6617	10.0459	48.9485	470.293	426.997	567.386	glucan 1,3-beta-glucosidase, putative	GO:0004553,GO:0005975	X8 domain (PF07983.8),Cellulase (glycosyl hydrolase family 5) (PF00150.13)	3.2.1.58	K01210;E3.2.1.58; glucan 1,3-beta-glucosidase [EC:3.2.1.58]	y	-
PVITv1009289	PVITv1_T009289	scaffold-18563:40-1350	9.74716	2.29596	5.79574	5.37916	5.87771	conserved hypothetical protein	-	-	-	-	y	-
PVITv1013401	PVITv1_T013401	scaffold-4485:2135-3444	9.74443	38.8301	71.082	79.4086	70.8189	lectin, putative	GO:0016020,GO:0016311,GO:0016791	Legume lectin domain (PF00139.14),Legume-like lectin family (PF03388.8)	-	K10082;LMAN2, VIP36; lectin, mannose-binding 2	y	-
PVITv1016351	PVITv1_T016351	scaffold-4750:12608-13934	9.66301	26.0951	24.0053	32.5739	20.2319	conserved hypothetical protein	GO:0004553,GO:0016052,GO:0030246	Domain of unknown function (DUF1083) (PF06452.6)	-	-	y	-
PVITv1025269	PVITv1_T025269	scaffold-4929:20628-21378	9.40107	21.078	10.574	4.36383	1.05065		-	-	-	-	y	-
PVITv1004873	PVITv1_T004873	scaffold-207:4145-5079	9.34872	12.6281	17.7226	20.5292	18.9323	conserved hypothetical protein	GO:0006810,GO:0016020,GO:0016021	emp24/gp25L/p24 family/GOLD (PF01105.19)	-	-	y	-
PVITv1026899	PVITv1_T026899	scaffold-12692:1949-3788	9.301	8.15229	29.6852	23.6078	28.9026	calcineurin-like phosphoesterase, putative	-	PhoD-like phosphatase (PF09423.5),Calcineurin-like phosphoesterase (PF00149.23),Iron/zinc purple acid phosphatase-li ke p rotein C (PF14008.1)	3.1.3.60,1.11.1.7,3.1.3.2	-	y	-
PVITv1025375	PVITv1_T025375	scaffold-4948:0-3063	9.05057	12.716	44.0792	34.0182	46.7669		GO:0016998,GO:0052861,GO:0052862	Glycosyl hydrolase family 81 (PF03639.8)	3.2.1.6	-	y	-
PVITv1001273	PVITv1_T001273	scaffold-52258:0-1558	8.74829	22.7197	19.7526	25.6915	20.4637	mitochondrial Rho GTPase, putative	GO:0000166,GO:0005509,GO:0005525,GO:0005622,GO:0005739,GO:0005741,GO:0007264,GO:0016020	EF hand (PF00036.27),EF-hand domain (PF13405.1),EF hand associated (PF08355.7),EF hand associated (PF08356.7)	-	-	y	-
PVITv1015246	PVITv1_T015246	scaffold-2787:9357-10731	8.68793	9.22147	14.2229	11.6666	11.5057		-	-	-	-	y	-
PVITv1020375	PVITv1_T020375	scaffold-4518:32376-33756	8.6432	12.2392	225.854	113.224	166.94		-	-	-	-	y	-
PVITv1015206	PVITv1_T015206	scaffold-5482:15187-17287	8.61583	4.13141	4.81227	7.97355	7.31181	protein kinase	GO:0004672,GO:0005524,GO:0006468,GO:0016301,GO:0016310,GO:0016772	Protein kinase domain (PF00069.20),Protein tyrosine kinase (PF07714.12)	2.7.11.1,2.7.12.1,2.7.10.2	-	y	-
PVITv1020754	PVITv1_T020754	scaffold-4534:5231-6153	8.54027	1.92159	5.62808	5.55487	6.42968	conserved hypothetical protein	GO:0004553,GO:0005576,GO:0005975,GO:0030248	-	-	-	y	YXSLK
PVITv1013855	PVITv1_T013855	scaffold-9606:0-1427	8.30816	0.979	5.51981	15.4281	22.0092	serine protease family S10, putative	GO:0004185,GO:0006508	Serine carboxypeptidase (PF00450.17)	4.1.2.11,3.4.16.6,2.3.1.103,2.3.1.92,3.4.16.5,2.3.1.91	-	y	-
PVITv1014764	PVITv1_T014764	scaffold-20343:0-822	8.28734	3.73917	6.94186	16.6783	7.32732	conserved hypothetical protein	GO:0001510,GO:0003723,GO:0005874,GO:0006396,GO:0008168,GO:0008173,GO:0032259	-	-	-	y	-
PVITv1009083	PVITv1_T009083	scaffold-18418:37-893	7.84828	7.15532	14.8614	16.5321	14.4965		-	-	-	-	y	-
PVITv1021743	PVITv1_T021743	scaffold-6427:157-1660	7.81811	7.41169	7.8403	12.3617	8.25117		-	-	-	-	y	-
PVITv1020730	PVITv1_T020730	scaffold-4532:14186-15698	7.76387	1.84601	0.639585	13.3662	28.0703	glycoside hydrolase, putative	GO:0004553,GO:0005576,GO:0005975,GO:0030248	Fungal cellulose binding domain (PF00734.13)	-	-	y	-
PVITv1033146	PVITv1_T033146	scaffold-37500:0-1055	7.72786	8.84723	10.7356	15.3437	14.977	Mitochondrial Carrier (MC) Family	GO:0006810,GO:0016020,GO:0016021	Mitochondrial carrier protein (PF00153.22)	-	-	y	-
PVITv1002067	PVITv1_T002067	scaffold-434:12897-13831	7.64574	3.47286	6.85209	7.00027	4.12013		-	-	-	-	y	RxLR-H
PVITv1024659	PVITv1_T024659	scaffold-4670:1457-2993	7.62287	6.32176	9.38133	7.38664	7.40793	endoplasmic oxidoreductin, putative	GO:0003756,GO:0005783,GO:0006457,GO:0016671,GO:0055114	Endoplasmic Reticulum Oxidoreductin 1 (E RO1) (PF04137.10)	-	K10950;ERO1L; ERO1-like protein alpha [EC:1.8.4.-]	y	-
PVITv1036266	PVITv1_T036266	scaffold-61491:9012-10560	7.55427	7.16097	6.41803	12.7206	4.34771		-	-	-	-	y	RxLR-H
PVITv1004178	PVITv1_T004178	scaffold-22851:898-2454	7.50922	4.45378	8.23987	8.99525	10.1096	transmembrane protein, putative	GO:0016021	-	-	-	y	-
PVITv1018731	PVITv1_T018731	scaffold-170:11757-13943	7.13681	0.846384	3.61837	2.57318	2.12183	conserved hypothetical protein	GO:0006505,GO:0006813,GO:0006886,GO:0016020,GO:0016788,GO:0071805	-	-	-	y	-
PVITv1025184	PVITv1_T025184	scaffold-4911:11867-13493	7.13535	0	0.762386	4.65845	2.77318	carbohydrate-binding protein, putative	GO:0004553,GO:0005576,GO:0005975,GO:0009277,GO:0009986,GO:0030248,GO:0030446	Glycine-rich protein domain (DUF2403 ) (PF10290.4),Putative TOS1-like glycosyl hydrolas e (D UF2401) (PF10287.4)	-	-	y	-
PVITv1002476	PVITv1_T002476	scaffold-42:9891-11526	7.09159	16.0106	15.5794	30.7864	21.5161		-	-	-	-	y	-
PVITv1000286	PVITv1_T000286	scaffold-52284:552-2543	7.03218	15.0559	17.3956	20.0104	19.8149	protein kinase, putative	GO:0004672,GO:0004674,GO:0005524,GO:0006468,GO:0016301,GO:0016310,GO:0016772	Uncharacterized conserved protein (D UF22 15) (PF10225.4)	-	-	y	-
PVITv1003879	PVITv1_T003879	scaffold-517:4604-6254	7.01607	5.01448	7.96508	7.05623	6.59699	aspartyl protease family A01A, putative	GO:0004190,GO:0006508,GO:0008233,GO:0016020,GO:0016021,GO:0016787	Xylanase inhibitor C-terminal (PF14541.1),Xylanase inhibitor N-terminal (PF14543.1),Eukaryotic aspartyl protease (PF00026.18)	3.4.23.3,3.4.23.34,3.4.23.1,3.4.23.2,3.4.23.25,3.4.23.5	K01379;CTSD; cathepsin D [EC:3.4.23.5]	y	-
PVITv1015191	PVITv1_T015191	scaffold-5489:1211-2159	6.86424	0	6.29622	5.08048	5.3717		-	-	-	-	y	-
PVITv1002823	PVITv1_T002823	scaffold-30:127943-129192	6.59462	12.1443	25.9807	21.1784	20.4698	conserved hypothetical protein	-	-	-	-	y	-
PVITv1023357	PVITv1_T023357	scaffold-1337:5519-7277	6.52646	10.8956	10.9496	9.16694	5.54988		-	-	-	-	y	-
PVITv1035219	PVITv1_T035219	scaffold-38752:82-2651	6.41683	11.8698	21.2745	21.4185	32.2099		-	-	-	-	y	-
PVITv1024005	PVITv1_T024005	scaffold-1408:11671-12673	6.39371	17.7398	20.6747	18.2918	18.5995	secreted RxLR effector peptide, putative	GO:0003777,GO:0005871	Anaphase-promoting complex, cyclosom e, s ubunit 3 (PF12895.2),Tetratricopeptide repeat (PF14559.1),Tetratricopeptide repeat (PF13176.1),Tetratricopeptide repeat (PF13432.1),Tetratricopeptide repeat (PF13428.1),Tetratricopeptide repeat (PF13374.1),Tetratricopeptide repeat (PF07719.12),TPR repeat (PF13414.1),Tetratricopeptide repeat (PF13424.1)	-	-	y	YXSLK
PVITv1002310	PVITv1_T002310	scaffold-457:7500-8590	6.39371	16.2965	21.7853	26.5119	25.9413	conserved hypothetical protein	-	-	-	-	y	-
PVITv1024569	PVITv1_T024569	scaffold-4683:10627-12508	6.04475	0.721198	2.28566	5.05023	3.24162		-	-	-	-	y	-
PVITv1035307	PVITv1_T035307	scaffold-25095:686-1745	5.96229	12.4788	9.40629	12.9972	11.5237	glycoside hydrolase, putative	GO:0004553,GO:0005975,GO:0016787	-	-	-	y	-
PVITv1005790	PVITv1_T005790	scaffold-302:4942-6022	5.81767	0	1.01707	0.800402	1.29193	conserved hypothetical protein	GO:0003677,GO:0003700,GO:0005509,GO:0006352,GO:0006355,GO:0006950,GO:0016021,GO:0016987	PAN domain (PF14295.1),Cysteine-rich secretory protein fami ly (PF00188.21)	-	-	y	-
PVITv1000033	PVITv1_T000033	scaffold-6591:2113-4406	5.80345	12.5005	11.7757	13.7888	13.3098	protein kinase	GO:0004672,GO:0005524,GO:0006468,GO:0016301,GO:0016310,GO:0016772	Protein kinase domain (PF00069.20),Protein tyrosine kinase (PF07714.12)	2.7.11.25,4.6.1.2,2.7.11.1,2.7.10.2	-	y	-
PVITv1021086	PVITv1_T021086	scaffold-3602:4753-5842	5.75781	1.33402	11.3136	17.9648	15.1987		-	-	-	-	y	-
PVITv1017827	PVITv1_T017827	scaffold-3316:6684-8305	5.64172	6.58785	9.19749	9.87633	10.9229	GPI-anchor transamidase, putative	GO:0003923,GO:0004197,GO:0005783,GO:0006508,GO:0016255,GO:0042765	Peptidase C13 family (PF01650.13)	3.4.22.34	K05290;PIGK; phosphatidylinositol glycan, class K [EC:2.6.-.-]	y	YXSLK
PVITv1001933	PVITv1_T001933	scaffold-27889:271-1384	5.60406	9.14721	2.45518	4.46691	3.41407		-	-	-	-	y	-
PVITv1037275	PVITv1_T037275	scaffold-39892:1-1138	5.4583	5.09541	14.6281	13.3837	17.7106	HECT E3 ubiquitin ligase, putative	GO:0004842,GO:0008152,GO:0016567,GO:0016874	HECT-domain (ubiquitin-transferase) (PF00632.20)	-	K10589;UBE3C; ubiquitin-protein ligase E3 C [EC:2.3.2.26]	y	-
PVITv1034570	PVITv1_T034570	scaffold-22229:498-1659	5.31994	0	1.65478	12.5265	12.2688	conserved hypothetical protein	GO:0004553,GO:0005576,GO:0005975,GO:0016787	-	3.2.1.21	-	y	-
PVITv1018763	PVITv1_T018763	scaffold-178:23671-25792	5.28299	10.1394	4.71291	10.084	6.03878		-	-	-	-	y	-
PVITv1037784	PVITv1_T037784	scaffold-13205:466-1669	5.09396	0	3.0728	4.30067	5.79395	glycoside hydrolase, putative	GO:0004553,GO:0005975	-	-	-	y	-
PVITv1002426	PVITv1_T002426	scaffold-55:18759-21604	4.87704	2.93269	9.57378	10.5624	10.3924	protein kinase	GO:0004672,GO:0004674,GO:0005524,GO:0006468,GO:0016301,GO:0016310,GO:0016772	Leucine rich repeat (PF13855.1),Leucine Rich repeats (2 copies) (PF12799.2),Protein tyrosine kinase (PF07714.12),Protein kinase domain (PF00069.20)	2.7.11.25,2.7.11.1,2.7.10.2	K04733;IRAK4; interleukin-1 receptor-associated kinase 4 [EC:2.7.11.1]	y	-
PVITv1014572	PVITv1_T014572	scaffold-3131:1720-2989	4.77521	2.23619	20.1144	9.50289	11.8707		-	-	-	-	y	-
PVITv1010067	PVITv1_T010067	scaffold-5067:8042-11292	4.7724	8.03747	16.0615	21.5692	19.3006	conserved hypothetical protein	GO:0008152,GO:0009058,GO:0016021,GO:0016740	Tetratricopeptide repeat (PF13174.1),Tetratricopeptide repeat (PF14561.1),Tetratricopeptide repeat (PF13371.1),Tetratricopeptide repeat (PF13374.1),Tetratricopeptide repeat (PF14559.1),Tetratricopeptide repeat (PF13176.1),Anaphase-promoting complex, cyclosom e, s ubunit 3 (PF12895.2),Tetratricopeptide repeat (PF13428.1),Tetratricopeptide repeat (PF13181.1),Tetratricopeptide repeat (PF13424.1),Tet…	2.4.1.255	K09667;OGT; protein O-GlcNAc transferase [EC:2.4.1.255]	y	-
PVITv1038285	PVITv1_T038285	scaffold-55456:1573-10252	4.76027	16.3474	20.6445	20.62	24.0469	conserved hypothetical protein	GO:0005509,GO:0008654,GO:0016020,GO:0016740,GO:0031045	EF-hand domain pair (PF13833.1),EF hand (PF13202.1),Protein of unknown function (DUF1162 ) (PF06650.7),EF-hand domain (PF13405.1),EF-hand domain pair (PF13499.1),EF hand (PF00036.27)	-	-	y	-
PVITv1036211	PVITv1_T036211	scaffold-6816:712-1987	4.7482	2.22419	6.55824	6.94565	6.42652		-	-	-	-	y	-
PVITv1038994	PVITv1_T038994	scaffold-2861:9091-10378	4.69509	23.1993	10.9655	19.2907	11.4628		-	-	-	-	y	-
PVITv1008311	PVITv1_T008311	scaffold-5149:7423-8731	4.60494	0	9.98309	9.83221	17.8215		-	-	-	-	y	RxLR-H
PVITv1001030	PVITv1_T001030	scaffold-52388:2358-3717	4.39979	3.11689	2.34467	4.82272	2.59392		-	-	-	-	y	-
PVITv1020603	PVITv1_T020603	scaffold-4524:38420-39936	4.32053	10.206	23.1941	22.0541	27.3493	Iron(III)-zinc(II) purple acid phosphatase, putative	GO:0003993,GO:0008152,GO:0016311,GO:0016787,GO:0046872	Calcineurin-like phosphoesterase sup erfa mily domain (PF12850.2),Iron/zinc purple acid phosphatase-li ke p rotein C (PF14008.1),Calcineurin-like phosphoesterase (PF00149.23)	3.1.3.60,1.11.1.7,3.1.3.2	-	y	-
PVITv1011383	PVITv1_T011383	scaffold-32307:352-1737	4.30208	11.1636	7.65049	10.2014	8.81263		-	-	-	-	y	RxLR-H
PVITv1022331	PVITv1_T022331	scaffold-1300:6878-8270	4.27651	1.00674	0.936139	1.81438	0.871178	exoglucanase 1 precursor	GO:0004553,GO:0005576,GO:0005975,GO:0016787	Glycosyl hydrolase family 7 (PF00840.15)	3.2.1.91	K01225;CBHA_B; cellulose 1,4-beta-cellobiosidase [EC:3.2.1.91]	y	-
PVITv1034588	PVITv1_T034588	scaffold-30971:0-1458	4.04958	0.955673	0.333053	5.55966	6.15339	ATP-binding Cassette (ABC) Superfamily	GO:0000166,GO:0005524,GO:0006200,GO:0006810,GO:0008152,GO:0016020,GO:0016021,GO:0016887,GO:0017111,GO:0042626,GO:0055085	AAA domain (PF13304.1),ABC-2 type transporter (PF01061.19),ABC transporter (PF00005.22)	3.6.3.20,3.6.3.30,3.6.3.31,3.6.3.17,3.6.3.28,3.6.3.29,3.6.3.25,3.6.3.27	-	y	-
PVITv1014182	PVITv1_T014182	scaffold-3159:199-1760	3.9542	5.62722	17.3165	23.8371	17.692	Resistance-Nodulation-Cell Division (RND) Superfamily	GO:0007165,GO:0008158,GO:0016020,GO:0016021	-	-	K12385;NPC1; Niemann-Pick C1 protein	y	-
PVITv1011660	PVITv1_T011660	scaffold-1946:13754-15435	3.9542	11.2432	28.537	28.4008	27.6921	Gpr7 transmembrane protein	GO:0016021	Lung seven transmembrane receptor (PF06814.8)	-	-	y	-
PVITv1001285	PVITv1_T001285	scaffold-46446:416-2322	3.86321	19.2487	89.99	54.9497	84.2197	conserved hypothetical protein	GO:0003993,GO:0016311	Histidine phosphatase superfamily (b ranc h 2) (PF00328.17)	3.1.3.2	-	y	-
PVITv1037979	PVITv1_T037979	scaffold-2932:2182-4339	3.84551	20.0735	32.5437	37.9973	46.6137		-	-	-	-	y	RxLR-H
PVITv1009375	PVITv1_T009375	scaffold-2342:708-2572	3.8106	9.97009	25.5525	16.1755	14.5624	multicopper oxidase, putative	GO:0005507,GO:0016491,GO:0046872,GO:0055114	Multicopper oxidase (PF07731.9),Multicopper oxidase (PF00394.17),Multicopper oxidase (PF07732.10)	1.10.3.3,1.10.3.2	-	y	-
PVITv1016768	PVITv1_T016768	scaffold-48649:136-2998	3.80491	2.30368	6.8341	6.13283	8.22728	anaphase-promoting complex subunit 5, putative	GO:0005634,GO:0005680,GO:0019903,GO:0070979	Anaphase-promoting complex subunit 5 (PF12862.2)	-	K03352;APC5; anaphase-promoting complex subunit 5	y	-
PVITv1028851	PVITv1_T028851	scaffold-4899:4286-5855	3.71778	0	0.691438	0.841381	0.996305	calcineurin-like phosphoesterase, putative	GO:0009166,GO:0016787	Calcineurin-like phosphoesterase (PF00149.23),5'-nucleotidase, C-terminal domain (PF02872.13)	3.1.3.6,3.1.3.5,3.1.4.16,3.6.1.45,3.6.1.5	K01081;E3.1.3.5; 5'-nucleotidase [EC:3.1.3.5]	y	-
PVITv1002158	PVITv1_T002158	scaffold-455:6025-7741	3.69324	35.0873	15.2625	27.3346	13.1995	60S ribosomal export protein NMD3, putative	GO:0000055,GO:0005634,GO:0005730,GO:0005829,GO:0006611,GO:0007029,GO:0009834,GO:0016773,GO:0022625,GO:0043023	NMD3 family (PF04981.8)	-	K07562;NMD3; nonsense-mediated mRNA decay protein 3	y	-
PVITv1015480	PVITv1_T015480	scaffold-1836:9204-10907	3.5829	17.0527	19.4682	18.3697	15.8721	glycoside hydrolase, putative	GO:0004553,GO:0005975,GO:0016787	Cellulase (glycosyl hydrolase family 5) (PF00150.13)	3.2.1.91,3.2.1.4	-	y	-
PVITv1027096	PVITv1_T027096	scaffold-4810:3524-5162	3.5376	13.4867	48.9365	39.5629	64.5247	conserved hypothetical protein	GO:0004672,GO:0004674,GO:0005524,GO:0005576,GO:0006468,GO:0006508,GO:0007596,GO:0016772	-	-	-	y	-
PVITv1015112	PVITv1_T015112	scaffold-4579:9412-11083	3.45747	5.75724	10.1986	8.2424	13.2221	conserved hypothetical protein	GO:0004519,GO:0004527,GO:0090305	Endonuclease/Exonuclease/phosphatase fam ily (PF03372.18)	-	-	y	-
PVITv1013685	PVITv1_T013685	scaffold-1763:2166-4468	3.37408	4.82945	2.84502	5.10397	4.74261		-	-	-	-	y	RxLR-H
PVITv1005230	PVITv1_T005230	scaffold-811:2301-4492	3.26262	11.6955	4.31383	8.61188	5.89901	conserved hypothetical protein	GO:0016614,GO:0035091,GO:0050660,GO:0055114	-	-	-	y	-
PVITv1030458	PVITv1_T030458	scaffold-3988:562-2659	3.23537	16.2306	21.98	17.2674	14.4294	adhesin protein, putative	GO:0004553,GO:0009254,GO:0019867	-	-	-	y	-
PVITv1008969	PVITv1_T008969	scaffold-3091:2495-4316	3.13469	16.4886	9.73968	13.9831	7.74519	transglutaminase elicitor, putative	GO:0004672,GO:0004674,GO:0005524,GO:0005576,GO:0006468,GO:0016301,GO:0016310,GO:0016772	-	-	-	y	-
PVITv1008175	PVITv1_T008175	scaffold-5173:15252-17084	3.11338	0.742295	4.92171	9.76442	13.0803	Ca2 :Cation Antiporter (CaCA) Family	GO:0005384,GO:0015079,GO:0015081,GO:0016020,GO:0016021,GO:0055085	Sodium/calcium exchanger protein (PF01699.19)	-	-	y	-
PVITv1024857	PVITv1_T024857	scaffold-3579:316-2740	3.07724	19.8655	43.5596	42.5343	51.1701	vacuolar-sorting receptor, putative	GO:0005509,GO:0005768,GO:0005773,GO:0005783,GO:0005802,GO:0005886,GO:0006623,GO:0006896,GO:0007034,GO:0009940	Protein of unknown function (DUF640) (PF04852.7),PA domain (PF02225.17)	-	-	y	-
PVITv1006671	PVITv1_T006671	scaffold-804:8145-10756	2.93213	2.10773	1.28285	2.1518	2.10552	conserved hypothetical protein	-	Jacalin-like lectin domain (PF01419.12)	-	-	y	-
PVITv1027296	PVITv1_T027296	scaffold-8123:13-1948	2.92702	6.30619	7.91277	8.49057	6.66728	conserved hypothetical protein	GO:0006508,GO:0008233	Alpha/beta hydrolase family (PF12697.2),alpha/beta hydrolase fold (PF00561.15)	-	-	y	-
PVITv1025751	PVITv1_T025751	scaffold-1119:15052-17023	2.86704	13.0591	27.7305	28.5441	36.1813	conserved hypothetical protein	GO:0005524,GO:0006464,GO:0016874	Tubulin-tyrosine ligase family (PF03133.10)	-	-	y	-
PVITv1020943	PVITv1_T020943	scaffold-2158:6591-9203	2.8189	1.35437	2.76453	5.48048	4.83607		-	-	-	-	y	-
PVITv1007401	PVITv1_T007401	scaffold-774:568-2599	2.77235	1.99042	2.17946	2.57107	2.50229	conserved hypothetical protein	-	Jacalin-like lectin domain (PF01419.12)	-	-	y	-
PVITv1000389	PVITv1_T000389	scaffold-10850:281-2390	2.74965	35.6208	111.938	93.3677	121.86	conserved hypothetical protein	GO:0003676,GO:0005764,GO:0008168,GO:0032259	Saposin-like type B, region 2 (PF03489.12)	-	-	y	-
PVITv1005178	PVITv1_T005178	scaffold-883:11890-14288	2.65822	4.46914	11.7096	9.21648	12.102	conserved hypothetical protein	GO:0003824,GO:0008152	-	-	-	y	-
PVITv1015029	PVITv1_T015029	scaffold-4587:13229-16217	2.55312	7.9816	9.12152	10.8385	10.1914	ATP-dependent DNA helicase 2 subunit, putative	GO:0000723,GO:0003676,GO:0003677,GO:0003684,GO:0004003,GO:0005634,GO:0006303,GO:0032508,GO:0042162,GO:0043564	SAP domain (PF02037.22),Ku70/Ku80 C-terminal arm (PF03730.9),Ku70/Ku80 N-terminal alpha/beta doma in (PF03731.10),Ku70/Ku80 beta-barrel domain (PF02735.11)	3.6.4.12	K10884;XRCC6, KU70, G22P1; ATP-dependent DNA helicase 2 subunit 1	y	-
PVITv1017406	PVITv1_T017406	scaffold-101:15023-18000	2.50737	7.23572	9.29702	10.9833	7.80216	protein kinase	-	Leucine Rich repeats (2 copies) (PF12799.2),Leucine rich repeat (PF13855.1),Protein kinase domain (PF00069.20),Protein tyrosine kinase (PF07714.12)	2.7.11.1,2.7.10.2	K04422;MAP3K13, LZK; mitogen-activated protein kinase kinase kinase 13 [EC:2.7.11.25]	y	-
PVITv1011616	PVITv1_T011616	scaffold-1940:3582-7827	2.49931	0.609489	1.73658	2.74799	12.6609	phospholipid-transporting ATPase, putative	GO:0000166,GO:0000287,GO:0004012,GO:0005524,GO:0006812,GO:0009190,GO:0015914,GO:0016020,GO:0016021,GO:0016787,GO:0016849,GO:0019829,GO:0035556,GO:0045332,GO:0046872	Adenylate and Guanylate cyclase cata lyti c domain (PF00211.15)	4.6.1.2,4.6.1.1	K01769;E4.6.1.2; guanylate cyclase, other [EC:4.6.1.2]	y	-
PVITv1034752	PVITv1_T034752	scaffold-7750:36955-39202	2.47776	5.95813	12.6862	18.9666	18.3645	conserved hypothetical protein	GO:0000148,GO:0004553,GO:0004672,GO:0005524,GO:0005856,GO:0005975,GO:0006468,GO:0006909,GO:0008152,GO:0008270,GO:0016772,GO:0016787	Beta-glucan synthesis-associated pro tein (SKN1) (PF03935.10)	-	-	y	-
PVITv1015418	PVITv1_T015418	scaffold-4709:19818-22086	2.45243	15.3315	15.3897	26.7806	26.0671	conserved hypothetical protein	GO:0000148,GO:0003843,GO:0004672,GO:0005524,GO:0005856,GO:0005975,GO:0006075,GO:0006468,GO:0006909,GO:0008152,GO:0008270,GO:0016020,GO:0016772	Beta-glucan synthesis-associated pro tein (SKN1) (PF03935.10)	-	-	y	-
PVITv1019670	PVITv1_T019670	scaffold-687:901-3200	2.41596	1.16525	3.66491	4.40611	1.97922		-	-	-	-	y	-
PVITv1017064	PVITv1_T017064	scaffold-2080:908-3307	2.36936	0	0.2154	2.26816	2.58746	conserved hypothetical protein	GO:0015095,GO:0015693,GO:0016020	Multidrug resistance efflux transpor ter (PF13536.1),Magnesium transporter NIPA (PF05653.9)	-	-	y	-
PVITv1002719	PVITv1_T002719	scaffold-81:11578-14062	2.34291	6.20926	50.1905	50.4341	48.8222	alpha-N-acetylglucosaminidase (NAGLU), putative	GO:0004561,GO:0005773,GO:0007040,GO:0016787,GO:0016798,GO:0021680,GO:0042474,GO:0045475,GO:0046548,GO:0060119	Alpha-N-acetylglucosaminidase (NAGLU ) N- terminal domain (PF12971.2),Alpha-N-acetylglucosaminidase (NAGLU ) C- terminal domain (PF12972.2),Alpha-N-acetylglucosaminidase (NAGLU ) ti m-barrel domain (PF05089.7)	3.2.1.50	K01205;NAGLU; alpha-N-acetylglucosaminidase [EC:3.2.1.50]	y	-
PVITv1039132	PVITv1_T039132	scaffold-2953:8-3447	2.17028	8.90612	19.7106	22.3486	20.8043	AP-3 complex subunit delta, putative	GO:0005794,GO:0006810,GO:0006886,GO:0008565,GO:0015031,GO:0016020,GO:0016192,GO:0030117,GO:0030424,GO:0043195	non-SMC mitotic condensation complex sub unit 1 (PF12717.2),Yos1-like (PF08571.5),Adaptin N terminal region (PF01602.15)	-	K12396;AP3D1; AP-3 complex subunit delta-1	y	-
PVITv1024440	PVITv1_T024440	scaffold-11943:0-2948	1.84241	1.33901	2.33444	4.60623	7.33281	copper-transporting ATPase, putative	GO:0000166,GO:0005524,GO:0006200,GO:0006812,GO:0008152,GO:0016020,GO:0016021,GO:0016787,GO:0016887,GO:0019829,GO:0046872	Cation transporter/ATPase, N-terminu s (PF00690.21),E1-E2 ATPase (PF00122.15)	3.6.3.12,3.6.3.8,3.6.3.6,3.6.3.9,3.6.3.2	-	y	-
PVITv1018231	PVITv1_T018231	scaffold-5334:843-3928	1.75448	5.10037	73.7758	74.1289	87.1021	mucin-like protein	GO:0008152,GO:0016491,GO:0046872,GO:0055114	Common central domain of tyrosinase (PF00264.15)	-	K00505;TYR; tyrosinase [EC:1.14.18.1]	y	-
PVITv1003246	PVITv1_T003246	scaffold-19:81-4915	1.2889	11.3005	15.4248	16.4431	15.4497	conserved hypothetical protein	GO:0005634,GO:0005813,GO:0008270,GO:0046872	PHD-finger (PF13831.1),DDT domain (PF02791.12),PHD-finger (PF00628.24)	3.6.4.12	K11643;CHD4, MI2B; chromodomain-helicase-DNA-binding protein 4 [EC:3.6.4.12]	y	-
PVITv1026831	PVITv1_T026831	scaffold-1156:30-23786	0.6668	0.602122	4.86929	2.8957	4.79901	conserved hypothetical protein	GO:0005576,GO:0006030,GO:0008061	GCC2 and GCC3 (PF07699.8)	2.7.11.1	-	y	-
PVITv1017606	PVITv1_T017606	scaffold-16559:1751-1865	12302.9	18220.6	9103.75	13745.5	8487.13	40S ribosomal protein S15	GO:0003723,GO:0003735,GO:0005840,GO:0006412,GO:0015935	Ribosomal protein S19 (PF00203.16)	-	K02958;RP-S15e, RPS15; small subunit ribosomal protein S15e	n	-
PVITv1029572	PVITv1_T029572	scaffold-17770:0-216	11128.1	3816.61	2570.19	5322.51	1558.87	10 kDa chaperonin	GO:0005524,GO:0005737,GO:0006457	Chaperonin 10 Kd subunit (PF00166.16)	-	-	n	-
PVITv1035070	PVITv1_T035070	scaffold-60681:1-159	10699.8	4687.75	4939.34	7178.41	3407.88	translation elongation factor 1-alpha, putative	GO:0003746,GO:0003924,GO:0005525,GO:0005737,GO:0006184,GO:0006414,GO:0046686	Elongation factor Tu C-terminal doma in (PF03143.12)	-	K03231;EEF1A; elongation factor 1-alpha	n	-
PVITv1034256	PVITv1_T034256	scaffold-41096:98-233	4777.03	0	228.073	274.428	287.009		-	-	-	-	n	-
PVITv1039083	PVITv1_T039083	scaffold-2915:846-984	4039.32	0	0	55.1737	53.5519	nuclear transport factor, putative	GO:0005622,GO:0006810,GO:0008536	Nuclear transport factor 2 (NTF2) do main (PF02136.15)	-	-	n	-
PVITv1024709	PVITv1_T024709	scaffold-17017:273-417	2982.56	0	0	6.74972	10.1266		-	-	-	-	n	-
PVITv1009957	PVITv1_T009957	scaffold-4367:8-170	2845.97	426.108	199.383	250.864	196.536	ribosomal protein S17, putative	GO:0003735,GO:0005622,GO:0005840,GO:0006412	Ribosomal protein S17 (PF00366.15)	-	-	n	-
PVITv1001436	PVITv1_T001436	scaffold-24843:405-553	2416.03	7978.1	2922.8	4882.63	1665.02		-	-	-	-	n	-
PVITv1014773	PVITv1_T014773	scaffold-47094:2767-2904	2052.43	0	0	0	0	conserved hypothetical protein	GO:0005509	-	-	-	n	-
PVITv1031890	PVITv1_T031890	scaffold-20512:102-255	1964.67	654.572	1658.2	2342.04	1919.29	60S ribosomal protein L6, putative	-	Ribosomal protein L6e (PF01159.14)	-	-	n	-
PVITv1027938	PVITv1_T027938	scaffold-4622:8067-8355	1841.72	1485.33	1296.03	1779.54	1285.6	heat shock 70 kDa protein, mitochondrial precursor	GO:0000166,GO:0005524,GO:0006950	Hsp70 protein (PF00012.15)	-	K03283;HSPA1_8; heat shock 70kDa protein 1/8	n	-
PVITv1029392	PVITv1_T029392	scaffold-5:29527-29867	1790.26	1898.58	1658.33	1492.03	1287.54	conserved hypothetical protein	GO:0003735,GO:0005622,GO:0005840,GO:0006412	Ribosomal L39 protein (PF00832.15)	-	K02924;RP-L39e, RPL39; large subunit ribosomal protein L39e	n	-
PVITv1037949	PVITv1_T037949	scaffold-11372:850-1036	1746.34	1211.69	1292.79	1776.06	1729.41	60S ribosomal protein L10a-1	GO:0003723,GO:0003735,GO:0005840,GO:0006412,GO:0015934,GO:0030529	Ribosomal protein L1p/L10e family (PF00687.16)	-	K02865;RP-L10Ae, RPL10A; large subunit ribosomal protein L10Ae	n	-
PVITv1031339	PVITv1_T031339	scaffold-10373:1007-1654	1349.19	3612.06	5042.41	4974.98	4565.66	conserved hypothetical protein	GO:0008152,GO:0016787,GO:0016817	NUDIX domain (PF00293.23)	-	-	n	-
PVITv1031654	PVITv1_T031654	scaffold-15835:0-559	1344.6	2819.76	2669.14	3807.49	2041.76	translation elongation factor 1-alpha, putative	GO:0000166,GO:0003746,GO:0003924,GO:0005525,GO:0006184,GO:0006414	Elongation factor Tu GTP binding dom ain (PF00009.22),Elongation factor Tu domain 2 (PF03144.20)	2.7.7.4,2.7.1.25	K03231;EEF1A; elongation factor 1-alpha	n	-
PVITv1020589	PVITv1_T020589	scaffold-4524:24234-24639	1203.45	3406.36	3927.43	4300.52	3537.31		-	-	-	-	n	-
PVITv1022730	PVITv1_T022730	scaffold-5804:12962-13388	1144.03	1179.52	702.085	827.28	660.092		GO:0003735,GO:0005622,GO:0005840,GO:0006412	Ribosomal protein S28e (PF01200.13)	-	K02979;RP-S28e, RPS28; small subunit ribosomal protein S28e	n	-
PVITv1020486	PVITv1_T020486	scaffold-18358:209-359	1109.72	0	0	7.74901	0		-	-	-	-	n	-
PVITv1010752	PVITv1_T010752	scaffold-59937:1-252	1106.03	92.7687	129.259	250.102	194.73	calcineurin-like phosphoesterase	GO:0003993,GO:0016311,GO:0016787,GO:0046872	Iron/zinc purple acid phosphatase-li ke p rotein C (PF14008.1)	-	-	n	-
PVITv1029379	PVITv1_T029379	scaffold-7128:5442-5717	1029.72	1394.19	421.394	828.974	279.046	conserved hypothetical protein	-	-	-	-	n	-
PVITv1016355	PVITv1_T016355	scaffold-51824:266-419	982.336	0	14.0666	4.5198	6.19698	conserved hypothetical protein	GO:0004864,GO:0009966,GO:0043086,GO:0043666	VIT family (PF01988.14)	-	-	n	-
PVITv1005682	PVITv1_T005682	scaffold-28324:331-549	976.575	0	0	0	0		-	-	-	-	n	-
PVITv1026166	PVITv1_T026166	scaffold-16179:320-555	908.643	70.7052	676.726	338.943	481.118		GO:0004129,GO:0005743,GO:0005751,GO:1902600	-	-	-	n	-
PVITv1035044	PVITv1_T035044	scaffold-44625:26-275	894.657	0	15.4378	33.263	33.8756		-	-	-	-	n	-
PVITv1011770	PVITv1_T011770	scaffold-54999:0-419	861.707	1329.32	892.902	1068.21	872.76	60S ribosomal protein L13, putative	-	Ribosomal protein L13e (PF01294.13)	-	K02873;RP-L13e, RPL13; large subunit ribosomal protein L13e	n	-
PVITv1038212	PVITv1_T038212	scaffold-13493:0-194	858.565	480.18	655.754	643.85	515.475	Mitochondrial Carrier (MC) Family	GO:0006810,GO:0016020,GO:0016021	-	-	-	n	-
PVITv1034682	PVITv1_T034682	scaffold-49493:883-1061	856.879	910.964	1184.71	1594.28	1389.28	60S ribosomal protein L37a, putative	GO:0003735,GO:0005622,GO:0005840,GO:0006412	Ribosomal L37ae protein family (PF01780.14)	-	K02921;RP-L37Ae, RPL37A; large subunit ribosomal protein L37Ae	n	-
PVITv1011000	PVITv1_T011000	scaffold-32299:554-1474	831.867	1558.25	1551.96	1598.08	1576.96	ubiquitin, putative	GO:0003735,GO:0005622,GO:0005840,GO:0006412	Ubiquitin-like domain (PF14560.1),Ubiquitin-2 like Rad60 SUMO-like (PF11976.3),Ribosomal protein S27a (PF01599.14),Ubiquitin family (PF00240.18)	-	K02977;RP-S27Ae, RPS27A; small subunit ribosomal protein S27Ae	n	-
PVITv1019668	PVITv1_T019668	scaffold-8689:22-205	757.765	0	12.728	53.6064	13.2972	bifunctional folD protein	GO:0004488,GO:0009396,GO:0055114	Tetrahydrofolate dehydrogenase/cyclo hydr olase, catalytic domain (PF00763.18)	3.5.4.9,1.5.1.5	-	n	-
PVITv1010962	PVITv1_T010962	scaffold-45001:0-200	748.118	52.5486	4.87779	7.96807	14.3987	conserved hypothetical protein	GO:0005737,GO:0006629,GO:0016021,GO:0016627,GO:0055114	-	-	-	n	-
PVITv1004405	PVITv1_T004405	scaffold-59793:215-554	748.118	153.203	239.32	144.457	207.313	conserved hypothetical protein	GO:0004857,GO:0005739,GO:0043086,GO:0045980	-	-	-	n	-
PVITv1010196	PVITv1_T010196	scaffold-40655:0-405	693.889	930.38	771.249	1048.1	832.089	40S ribosomal protein S11	GO:0003735,GO:0005622,GO:0005840,GO:0006412,GO:0030529	Ribosomal protein S17 (PF00366.15)	-	K02949;RP-S11e, RPS11; small subunit ribosomal protein S11e	n	-
PVITv1030392	PVITv1_T030392	scaffold-37022:278-509	683.666	370.201	357.173	270.48	337.943	H - or Na -translocating F-type, V-type and A-type ATPase (F-ATPase) Superfamily	GO:0000275,GO:0015986,GO:0046933,GO:0046961	Mitochondrial ATP synthase epsilon c hain (PF04627.8)	-	-	n	-
PVITv1011468	PVITv1_T011468	scaffold-32313:27-192	636.468	0	0	14.7516	12.3396	copper-transporting ATPase, putative	GO:0005507,GO:0006825,GO:0016021,GO:0030001,GO:0035434,GO:0043682	-	-	-	n	-
PVITv1002358	PVITv1_T002358	scaffold-441:14393-16514	628.726	1863.76	1116.26	2004.13	832.877	heat shock protein 90	GO:0005524,GO:0006457,GO:0006950,GO:0051082	Histidine kinase-, DNA gyrase B-, an d HS P90-like ATPase (PF02518.21),Histidine kinase-, DNA gyrase B-, an d HS P90-like ATPase (PF13589.1),Hsp90 protein (PF00183.13)	-	K04079;htpG, HSP90A; molecular chaperone HtpG	n	-
PVITv1003718	PVITv1_T003718	scaffold-46660:609-883	615.887	278.209	129.026	214.693	186.882		-	-	-	-	n	-
PVITv1010763	PVITv1_T010763	scaffold-54885:4028-4606	614.43	633.876	645.411	614.379	621.751	40S ribosomal protein S25, putative	GO:0005840	S25 ribosomal protein (PF03297.10)	-	K02975;RP-S25e, RPS25; small subunit ribosomal protein S25e	n	-
PVITv1038740	PVITv1_T038740	scaffold-54595:3861-4086	606.833	706.278	525.397	645.166	470.775		GO:0003723,GO:0003735,GO:0005622,GO:0005840,GO:0006412,GO:0015935	Ribosomal protein S10p/S20e (PF00338.17)	-	K02969;RP-S20e, RPS20; small subunit ribosomal protein S20e	n	-
PVITv1002110	PVITv1_T002110	scaffold-404:9211-9526	585.245	947.057	841.58	941.425	966.662	60S ribosomal protein L44	-	Ribosomal protein L44 (PF00935.14)	-	K02929;RP-L44e, RPL44; large subunit ribosomal protein L44e	n	-
PVITv1029002	PVITv1_T029002	scaffold-7097:1-255	577.204	1016.52	1654.94	1003.09	1581.42	actin-like protein	-	Actin (PF00022.14)	-	-	n	-
PVITv1004013	PVITv1_T004013	scaffold-535:1104-1554	555.723	1416.48	2232.13	2416.86	2459.46	caltractin	GO:0005509,GO:0008152,GO:0016310,GO:0046872	Ca2+ insensitive EF hand (PF08726.5),Uncharacterised protein family (UPF0 154) (PF03672.8),Secreted protein acidic and rich in cyst eine Ca binding region (PF10591.4),Cytoskeletal-regulatory complex EF h and (PF12763.2),EF-hand domain (PF14658.1),EF hand (PF13202.1),EF-hand domain (PF13405.1),EF-hand domain pair (PF13833.1),EF-hand domain pair (PF13499.1),EF hand (PF00036.27)	2.7.11.1	K02183;CALM; calmodulin	n	-
PVITv1007527	PVITv1_T007527	scaffold-4093:1384-1795	537.998	567.2	751.579	1353.18	940.325	histone H3	GO:0000786,GO:0003677,GO:0005634,GO:0005694,GO:0006334,GO:0046982	Core histone H2A/H2B/H3/H4 (PF00125.19)	-	K11253;H3; histone H3	n	-
PVITv1027139	PVITv1_T027139	scaffold-4660:24127-24623	537.922	767.673	701.504	923.429	884.735	60S ribosomal protein L14, putative	GO:0003735,GO:0005622,GO:0005840,GO:0006412	Ribosomal protein L14 (PF01929.12)	-	K02875;RP-L14e, RPL14; large subunit ribosomal protein L14e	n	-
PVITv1000786	PVITv1_T000786	scaffold-487:150-2285	526.741	798.596	926.417	1105.04	1036.25	conserved hypothetical protein	GO:0003735,GO:0005840,GO:0006412	Ribosomal protein L41 (PF05162.8)	-	K08770;UBC; ubiquitin C	n	-
PVITv1023586	PVITv1_T023586	scaffold-6124:2904-3599	514.847	788.303	685.36	772.036	713.065	40S ribosomal protein S18	GO:0003676,GO:0003723,GO:0003735,GO:0005622,GO:0005840,GO:0006412,GO:0030529	Ribosomal protein S13/S18 (PF00416.17)	-	K02964;RP-S18e, RPS18; small subunit ribosomal protein S18e	n	-
PVITv1016682	PVITv1_T016682	scaffold-48619:0-536	501.228	760.678	732.917	966.334	590.26	40S ribosomal protein S9-1	GO:0003723,GO:0003735,GO:0005622,GO:0005840,GO:0006412,GO:0015935,GO:0019843,GO:0030529	S4 domain (PF01479.20),Ribosomal protein S4/S9 N-terminal d omai n (PF00163.14)	-	K02997;RP-S9e, RPS9; small subunit ribosomal protein S9e	n	-
PVITv1012236	PVITv1_T012236	scaffold-8054:769-1675	499.143	1075.72	801.814	965.776	758.45	40S ribosomal protein S8-2	GO:0003735,GO:0005622,GO:0005840,GO:0006412,GO:0022626,GO:0022627,GO:0030529	Ribosomal protein S8e (PF01201.17)	-	K02995;RP-S8e, RPS8; small subunit ribosomal protein S8e	n	-
PVITv1005388	PVITv1_T005388	scaffold-45560:1-222	487.239	799.139	536.917	615.92	505.793	conserved hypothetical protein	GO:0009060	CHCH domain (PF06747.8)	-	-	n	-
PVITv1032990	PVITv1_T032990	scaffold-32407:1-966	483.133	1367	1216.55	1479.74	1103.42	hsp70-like protein	GO:0000145,GO:0000166,GO:0005524,GO:0006950	Hsp70 protein (PF00012.15)	3.6.1.3	K03283;HSPA1_8; heat shock 70kDa protein 1/8	n	-
PVITv1021563	PVITv1_T021563	scaffold-33516:267-441	480.638	40.7755	38.7641	92.5355	39.6374	conserved hypothetical protein	-	-	-	-	n	-
PVITv1002190	PVITv1_T002190	scaffold-55017:299-473	480.638	2639.75	1662.18	1870.1	1332.72	40S ribosomal protein S2	GO:0003723,GO:0003735,GO:0005840,GO:0006412,GO:0015935,GO:0030529	-	-	K02981;RP-S2e, RPS2; small subunit ribosomal protein S2e	n	-
PVITv1004697	PVITv1_T004697	scaffold-60945:1-354	478.794	0	4.71774	22.0989	10.8176	conserved hypothetical protein	GO:0000139,GO:0005338,GO:0005351,GO:0008643,GO:0015780,GO:0015992,GO:0016021,GO:1901679	-	-	-	n	-
PVITv1033802	PVITv1_T033802	scaffold-2857:222-1392	463.794	1041.14	725.102	822.127	564.963	60S ribosomal protein L3	GO:0003735,GO:0005622,GO:0005829,GO:0005840,GO:0006412,GO:0022625,GO:0022626,GO:0030529	Ribosomal protein L3 (PF00297.17)	-	K02925;RP-L3e, RPL3; large subunit ribosomal protein L3e	n	-
PVITv1007011	PVITv1_T007011	scaffold-46218:1-367	455.659	69.6183	34.4464	38.1009	27.9986	protein phosphatase 2	GO:0000159,GO:0000775,GO:0003823,GO:0004722,GO:0005634,GO:0005829,GO:0007059,GO:0008601,GO:0035304,GO:0046686,GO:0046982,GO:0070262,GO:2001241	HEAT repeat (PF02985.17)	-	K03456;PPP2R1; serine/threonine-protein phosphatase 2A regulatory subunit A	n	-
PVITv1001130	PVITv1_T001130	scaffold-34869:0-176	453.475	38.869	0	5.52988	2.73833	conserved hypothetical protein	GO:0005509,GO:0005544,GO:0032587	C2 domain (PF00168.25)	-	-	n	-
PVITv1017272	PVITv1_T017272	scaffold-1520:4699-5205	452.23	404.391	605.486	704.638	644.475	60S ribosomal protein L23	GO:0003735,GO:0005840,GO:0006412,GO:0022625,GO:0030529	Ribosomal protein L14p/L23e (PF00238.14)	-	K02894;RP-L23e, RPL23; large subunit ribosomal protein L23e	n	-
PVITv1029395	PVITv1_T029395	scaffold-5:11976-12385	451.374	921.49	835.558	1024.95	852.758	40S ribosomal protein S26, putative	GO:0003735,GO:0005622,GO:0005840,GO:0006412	Ribosomal protein S26e (PF01283.14)	-	K02976;RP-S26e, RPS26; small subunit ribosomal protein S26e	n	-
PVITv1007525	PVITv1_T007525	scaffold-4093:2097-2409	450.098	716.978	1017.76	1971.94	1225.36	histone H4	GO:0000786,GO:0003677,GO:0005634,GO:0005694,GO:0006334,GO:0046982	Core histone H2A/H2B/H3/H4 (PF00125.19)	-	K11254;H4; histone H4	n	-
PVITv1013480	PVITv1_T013480	scaffold-16216:0-386	439.801	896.151	677.467	686.34	529.285	60S ribosomal protein L15-1	GO:0003735,GO:0005622,GO:0005840,GO:0006412,GO:0030529	Ribosomal L15 (PF00827.12)	-	K02877;RP-L15e, RPL15; large subunit ribosomal protein L15e	n	-
PVITv1029805	PVITv1_T029805	scaffold-7160:1777-2078	430.476	182.788	81.5177	68.5181	21.1903	conserved hypothetical protein	GO:0004181,GO:0006508,GO:0008270	-	-	-	n	-
PVITv1010729	PVITv1_T010729	scaffold-57303:82-289	430.295	46.7079	20.7584	10.5044	18.8216		-	-	-	-	n	-
PVITv1009370	PVITv1_T009370	scaffold-2347:2719-2897	428.44	0	7.54023	9.65753	12.4978	conserved hypothetical protein	GO:0003777,GO:0005524,GO:0005871,GO:0005874,GO:0007018,GO:0008017	-	-	-	n	-
PVITv1007544	PVITv1_T007544	scaffold-4096:7-290	428.44	230.618	124.86	193.258	168.538	60S ribosomal protein L21-1	GO:0003735,GO:0005622,GO:0005840,GO:0006412	Ribosomal protein L21e (PF01157.13)	-	K02889;RP-L21e, RPL21; large subunit ribosomal protein L21e	n	-
PVITv1002140	PVITv1_T002140	scaffold-46374:99-308	412.882	128.96	294.55	286.442	235.007	nucleoredoxin, putative	GO:0005829,GO:0045454,GO:0047134,GO:0055114	Thioredoxin-like (PF13905.1)	1.8.1.8	-	n	-
PVITv1018680	PVITv1_T018680	scaffold-5319:4704-5260	390.975	30.2798	35.8789	38.6829	33.2071	ras family GTPase, putative	GO:0000166,GO:0005525,GO:0007264	Protein of unknown function (DUF3317 ) (PF11779.3)	-	-	n	-
PVITv1009567	PVITv1_T009567	scaffold-4327:1806-2292	389.367	913.573	604.773	860.853	506.382		GO:0003723,GO:0003743,GO:0003746,GO:0005634,GO:0006413,GO:0006414,GO:0006452,GO:0008612,GO:0043022,GO:0045901,GO:0045905	Eukaryotic elongation factor 5A hypu sine , DNA-binding OB fold (PF01287.15)	-	-	n	-
PVITv1036777	PVITv1_T036777	scaffold-49570:13935-14394	378.832	624.833	542.95	666.921	628.702	conserved hypothetical protein	GO:0003735,GO:0005840,GO:0006412	Ubiquitin-2 like Rad60 SUMO-like (PF11976.3),Ribosomal L40e family (PF01020.12),Ubiquitin family (PF00240.18)	-	K02927;RP-L40e, RPL40; large subunit ribosomal protein L40e	n	-
PVITv1038891	PVITv1_T038891	scaffold-54458:27-410	374.637	37.474	100.408	95.8771	84.8911	Rab8 family GTPase, putative	GO:0000166,GO:0005525,GO:0005777,GO:0007264,GO:0015031	Gtr1/RagA G protein conserved region (PF04670.7),ADP-ribosylation factor family (PF00025.16),Miro-like protein (PF08477.8),Ras family (PF00071.17)	-	K07874;RAB1A; Ras-related protein Rab-1A	n	-
PVITv1025958	PVITv1_T025958	scaffold-4408:171-711	370.008	539.786	473.675	522.462	435.655	60S ribosomal protein L13, putative	GO:0003735,GO:0005840,GO:0006412,GO:0015934,GO:0030529	Ribosomal protein L13 (PF00572.13)	-	K02872;RP-L13Ae, RPL13A; large subunit ribosomal protein L13Ae	n	-
PVITv1024452	PVITv1_T024452	scaffold-5912:7351-8031	360.304	659.723	566.6	553.081	505.153	40S ribosomal protein S17, putative	GO:0003735,GO:0005622,GO:0005840,GO:0006412	Ribosomal S17 (PF00833.13)	-	K02962;RP-S17e, RPS17; small subunit ribosomal protein S17e	n	-
PVITv1026397	PVITv1_T026397	scaffold-4973:22736-23315	360.27	998.93	789.063	887.075	791.031	60S ribosomal protein L27	GO:0003735,GO:0005622,GO:0005840,GO:0006412	Ribosomal L27e protein family (PF01777.13)	-	K02901;RP-L27e, RPL27; large subunit ribosomal protein L27e	n	-
PVITv1034533	PVITv1_T034533	scaffold-61377:38-254	359.421	0	7.18301	15.1704	8.41131		-	-	-	-	n	-
PVITv1035209	PVITv1_T035209	scaffold-61303:14658-14964	355.255	496.504	445.653	557.271	404.157	40S ribosomal protein S21	GO:0003735,GO:0005622,GO:0005840,GO:0006412,GO:0030529	Ribosomal protein S21e (PF01249.13)	-	K02971;RP-S21e, RPS21; small subunit ribosomal protein S21e	n	-
PVITv1010511	PVITv1_T010511	scaffold-11248:0-311	353.849	385.798	351.718	363.446	266.61	triosephosphate isomerase/glyceraldehyde-3-phosphate dehydrogenase	GO:0004807,GO:0006006,GO:0006096,GO:0016491,GO:0016620,GO:0016853,GO:0050661,GO:0051287,GO:0055114	Glyceraldehyde 3-phosphate dehydroge nase , NAD binding domain (PF00044.19)	1.2.1.12	K00134;GAPDH, gapA; glyceraldehyde 3-phosphate dehydrogenase [EC:1.2.1.12]	n	-
PVITv1007808	PVITv1_T007808	scaffold-45214:138-417	351.295	214.705	213.209	224.323	261.518	proteasome subunit alpha type-6, putative	GO:0000502,GO:0004175,GO:0004298,GO:0005634,GO:0005737,GO:0005839,GO:0006508,GO:0006511,GO:0008233,GO:0019773,GO:0051603	Proteasome subunit (PF00227.21)	3.4.25.1	K02730;PSMA6; 20S proteasome subunit alpha 1 [EC:3.4.25.1]	n	-
PVITv1001136	PVITv1_T001136	scaffold-55519:12-198	345.745	0	5.61942	10.464	9.49698		-	-	-	-	n	-
PVITv1027397	PVITv1_T027397	scaffold-3766:61-352	339.585	153.336	448.671	365.184	421.677	conserved hypothetical protein	GO:0009507,GO:0030001,GO:0046872,GO:0048046	Heavy-metal-associated domain (PF00403.21)	-	-	n	-
PVITv1023999	PVITv1_T023999	scaffold-1406:7951-8905	326.865	709.823	452.889	617.579	422.903	60S acidic ribosomal protein P0	GO:0003735,GO:0005622,GO:0005840,GO:0006414,GO:0030529,GO:0042254	60s Acidic ribosomal protein (PF00428.14),Ribosomal protein L10 (PF00466.15)	4.2.99.18	K02941;RP-LP0, RPLP0; large subunit ribosomal protein LP0	n	-
PVITv1017593	PVITv1_T017593	scaffold-2012:2316-3491	326.001	1049.06	757.789	938.861	715.233	40S ribosomal protein S3a	GO:0003735,GO:0005622,GO:0005737,GO:0005840,GO:0006412,GO:0022627,GO:0030529	Ribosomal S3Ae family (PF01015.13)	-	K02984;RP-S3Ae, RPS3A; small subunit ribosomal protein S3Ae	n	-
PVITv1028601	PVITv1_T028601	scaffold-59154:346-592	324.289	203.998	537.134	364.277	452.234	glutamine synthetase	GO:0003824,GO:0004356,GO:0005524,GO:0005618,GO:0005886,GO:0006542,GO:0006807,GO:0009506,GO:0009507,GO:0016874,GO:0022626	Glutamine synthetase, catalytic doma in (PF00120.19)	6.3.1.2	K01915;glnA, GLUL; glutamine synthetase [EC:6.3.1.2]	n	-
PVITv1027606	PVITv1_T027606	scaffold-5727:12196-12643	322.657	611.886	670.685	666.978	604.192	ribosomal protein L34	GO:0003735,GO:0005622,GO:0005840,GO:0006412	Ribosomal protein L34e (PF01199.13)	-	K02915;RP-L34e, RPL34; large subunit ribosomal protein L34e	n	-
PVITv1031630	PVITv1_T031630	scaffold-49046:2470-3181	322.199	588.774	380.343	456.322	325.555	40S ribosomal protein S7	GO:0003735,GO:0005622,GO:0005840,GO:0006412	Ribosomal protein S7e (PF01251.13)	-	K02993;RP-S7e, RPS7; small subunit ribosomal protein S7e	n	-
PVITv1004852	PVITv1_T004852	scaffold-202:2570-3035	321.514	496.744	380.071	492.805	301.894	40S ribosomal protein S19-3	GO:0003735,GO:0005622,GO:0005840,GO:0006412,GO:0022627	Ribosomal protein S19e (PF01090.14)	-	K02966;RP-S19e, RPS19; small subunit ribosomal protein S19e	n	-
PVITv1014557	PVITv1_T014557	scaffold-33452:106-295	320.562	129.541	255.893	296.107	306.763		-	-	-	-	n	-
PVITv1019171	PVITv1_T019171	scaffold-33664:1-269	319.569	445.523	275.458	352.237	225.685	40S ribosomal protein S15	GO:0003723,GO:0003735,GO:0005840,GO:0006412,GO:0015935,GO:0030529	Ribosomal protein S19 (PF00203.16)	-	K02958;RP-S15e, RPS15; small subunit ribosomal protein S15e	n	-
PVITv1007792	PVITv1_T007792	scaffold-2224:2278-3510	318.792	441.094	429.369	528.149	423.604	60S ribosomal protein L35	GO:0003735,GO:0005622,GO:0005840,GO:0006412	Ribosomal L29 protein (PF00831.18)	-	K02918;RP-L35e, RPL35; large subunit ribosomal protein L35e	n	-
PVITv1033141	PVITv1_T033141	scaffold-31206:19-288	316.953	155.818	100.222	89.0738	44.9166	glycoprotein elicitor-like protein	GO:0003810,GO:0016746	-	-	-	n	-
PVITv1016218	PVITv1_T016218	scaffold-2726:4315-4928	313.997	746.044	736.407	852.894	807.908	60S ribosomal protein L24, putative	GO:0005840,GO:0022625	Ribosomal protein L24e (PF01246.15)	-	K02896;RP-L24e, RPL24; large subunit ribosomal protein L24e	n	-
PVITv1011663	PVITv1_T011663	scaffold-1946:18735-19005	312.41	227.097	141.448	191.562	182.516	40S ribosomal protein S24, putative	GO:0000166,GO:0003735,GO:0005622,GO:0005840,GO:0006412,GO:0030529	Ribosomal protein S24e (PF01282.14)	-	K02974;RP-S24e, RPS24; small subunit ribosomal protein S24e	n	-
PVITv1027369	PVITv1_T027369	scaffold-4656:16875-17374	310.341	854.573	519.36	639.358	500.592	40S ribosomal protein S27-like protein	GO:0003735,GO:0005622,GO:0005840,GO:0006412,GO:0030529,GO:0046872	Ribosomal protein S27 (PF01667.12)	-	K02978;RP-S27e, RPS27; small subunit ribosomal protein S27e	n	-
PVITv1034970	PVITv1_T034970	scaffold-7700:876-1515	308.384	589.299	350.044	445.626	309.819	40S ribosomal protein S3-3	GO:0003723,GO:0003735,GO:0005622,GO:0005840,GO:0006412,GO:0009651,GO:0015935,GO:0022626,GO:0022627,GO:0030529	KH domain (PF07650.12),Ribosomal protein S3, C-terminal dom ain (PF00189.15)	4.2.99.18	K02985;RP-S3e, RPS3; small subunit ribosomal protein S3e	n	-
PVITv1000720	PVITv1_T000720	scaffold-20969:44-269	304.488	52.7881	22.1045	19.5493	13.2251	ubiquitin-specific protease, putative	GO:0004843,GO:0006508,GO:0006511,GO:0008233	-	-	-	n	-
PVITv1027064	PVITv1_T027064	scaffold-5689:724-1226	303.936	668.966	644.083	681.294	567.523	60S ribosomal protein L31, putative	GO:0003735,GO:0005622,GO:0005840,GO:0006412	Ribosomal protein L31e (PF01198.14)	-	K02910;RP-L31e, RPL31; large subunit ribosomal protein L31e	n	-
PVITv1037972	PVITv1_T037972	scaffold-2934:5037-5535	301.859	1130.42	1043.55	1339.55	1252.31	60S ribosomal protein L12, putative	GO:0003735,GO:0005840,GO:0006412,GO:0030529	Ribosomal protein L11, RNA binding d omai n (PF00298.14),Ribosomal protein L11, N-terminal do main (PF03946.9)	-	K02870;RP-L12e, RPL12; large subunit ribosomal protein L12e	n	-
PVITv1021024	PVITv1_T021024	scaffold-4540:13642-14491	293.661	563.167	403.656	566.03	424.755	40S ribosomal protein SA	GO:0000028,GO:0003735,GO:0005622,GO:0005737,GO:0005840,GO:0006412,GO:0015935,GO:0022627,GO:0030529	Ribosomal protein S2 (PF00318.15)	-	K02998;RP-SAe, RPSA; small subunit ribosomal protein SAe	n	-
PVITv1025761	PVITv1_T025761	scaffold-1119:67170-67797	292.998	846.863	595.732	713.745	521.982	60S ribosomal protein L10	GO:0003735,GO:0005622,GO:0005840,GO:0006412	Ribosomal protein L16p/L10e (PF00252.13)	-	K02866;RP-L10e, RPL10; large subunit ribosomal protein L10e	n	-
PVITv1002417	PVITv1_T002417	scaffold-54:45357-46001	291.721	498.853	501.124	562.193	466.545	40S ribosomal protein S13	GO:0000911,GO:0003735,GO:0005622,GO:0005840,GO:0006412,GO:0009965,GO:0010090,GO:0022626,GO:0022627	Ribosomal protein S15 (PF00312.17),Ribosomal S13/S15 N-terminal domain (PF08069.7)	-	K02953;RP-S13e, RPS13; small subunit ribosomal protein S13e	n	-
PVITv1017670	PVITv1_T017670	scaffold-1544:79-376	286.984	217.366	407.197	356.58	436.112	hypothetical protein	-	-	-	-	n	-
PVITv1006945	PVITv1_T006945	scaffold-51768:4-448	285.26	318.779	433.262	441.304	431.263	ribosomal protein L27	GO:0003735,GO:0005622,GO:0005840,GO:0006412,GO:0030529	Ribosomal protein L18e/L15 (PF00828.14)	-	K02900;RP-L27Ae, RPL27A; large subunit ribosomal protein L27Ae	n	-
PVITv1037277	PVITv1_T037277	scaffold-13374:784-1139	284.979	1034.85	732.036	895.195	615.296	60S ribosomal protein L4	GO:0003735,GO:0005840,GO:0006412	60S ribosomal protein L4 C-terminal doma in (PF14374.1)	-	K02930;RP-L4e, RPL4; large subunit ribosomal protein L4e	n	-
PVITv1038230	PVITv1_T038230	scaffold-11363:1-230	284.011	0	6.45486	3.84142	2.65389		GO:0008152,GO:0008270,GO:0016787	-	-	-	n	-
PVITv1025192	PVITv1_T025192	scaffold-4917:6140-6497	281.107	593.455	624.366	699.927	595.695	60S ribosomal protein L35a-4	GO:0003735,GO:0005622,GO:0005840,GO:0006412	Ribosomal protein L35Ae (PF01247.13)	-	K02917;RP-L35Ae, RPL35A; large subunit ribosomal protein L35Ae	n	-
PVITv1025772	PVITv1_T025772	scaffold-1116:12778-13057	280.717	316.638	345.957	474.154	412.549	actin-depolymerizing factor, putative	GO:0003779,GO:0005622,GO:0015629,GO:0030042	Cofilin/tropomyosin-type actin-bindi ng p rotein (PF00241.15)	-	K05765;CFL; cofilin	n	-
PVITv1018383	PVITv1_T018383	scaffold-158:1500-2150	280.717	626.905	667.248	709.321	673.251	ribosomal protein L37e, putative	GO:0003723,GO:0003735,GO:0005622,GO:0005840,GO:0006412,GO:0019843,GO:0030529,GO:0046872	Ribosomal protein L37e (PF01907.14)	-	K02922;RP-L37e, RPL37; large subunit ribosomal protein L37e	n	-
PVITv1003156	PVITv1_T003156	scaffold-54153:6-306	280.458	8.52653	11.3391	14.8194	16.6151	Drug/Metabolite Transporter (DMT) Superfamily	GO:0016020,GO:0016021,GO:0055085	-	-	-	n	-
PVITv1032582	PVITv1_T032582	scaffold-16863:240-529	277.508	0	28.2864	35.2279	13.0247	60S ribosomal protein L6, putative	GO:0003735,GO:0005622,GO:0005840,GO:0006412,GO:0030529	Ribosomal protein L6e (PF01159.14)	-	K02934;RP-L6e, RPL6; large subunit ribosomal protein L6e	n	-
PVITv1020791	PVITv1_T020791	scaffold-5255:201-396	277.508	131.744	543.831	320.176	390.271	hypothetical protein	GO:0000015,GO:0000287,GO:0004634,GO:0006096	Enolase, N-terminal domain (PF03952.11)	4.2.1.11	K01689;ENO, eno; enolase [EC:4.2.1.11]	n	-
PVITv1024239	PVITv1_T024239	scaffold-1466:8402-9836	276.697	168.037	203.073	243.538	210.519	conserved hypothetical protein	-	-	-	-	n	-
PVITv1009759	PVITv1_T009759	scaffold-5058:10165-10920	270.19	651.693	1089.38	669.585	1022.29	actin-like protein	GO:0000166,GO:0005524,GO:0005737,GO:0005856	Actin (PF00022.14)	2.7.10.2	-	n	-
PVITv1026175	PVITv1_T026175	scaffold-44887:28-260	269.978	15.4921	28.1363	26.7144	33.9917	conserved hypothetical protein	-	-	-	-	n	-
PVITv1022468	PVITv1_T022468	scaffold-3805:0-1056	269.16	513.129	531.469	695.78	438.968	60S ribosomal protein L7	-	Ribosomal L30 N-terminal domain (PF08079.7),Ribosomal protein L30p/L7e (PF00327.15)	-	K02937;RP-L7e, RPL7; large subunit ribosomal protein L7e	n	-
PVITv1036776	PVITv1_T036776	scaffold-49570:12426-13380	265.582	548.553	360.338	480.83	314.009	guanine nucleotide-binding protein subunit beta-2-like protein	GO:0005080,GO:0005634,GO:0005737,GO:0005739,GO:0005829,GO:0006919,GO:0008200,GO:0008656,GO:0016301,GO:0016310,GO:0019899,GO:0019903,GO:0030292,GO:0030308,GO:0030335,GO:0030425,GO:0030822,GO:0030971,GO:0032436,GO:0042169,GO:0043025,GO:0043065,GO:0051343,GO:0051898,GO:0061099,GO:2001244	WD domain, G-beta repeat (PF00400.27)	2.7.11.1,2.4.1.37,2.7.11.7	K14753;RACK1; guanine nucleotide-binding protein subunit beta-2-like 1 protein	n	-
PVITv1034413	PVITv1_T034413	scaffold-6976:943-1140	264.997	0	4.5472	0	4.90254	aquaporin, putative	GO:0005215,GO:0005345,GO:0005350,GO:0006810,GO:0015254,GO:0016020,GO:0016021	Major intrinsic protein (PF00230.15)	-	K09877;AQP9; aquaporin-9	n	-
PVITv1024498	PVITv1_T024498	scaffold-4697:5465-5852	262.426	255.173	150.881	215.68	68.1533	13 kDa ribonucleoprotein-associated protein	GO:0003723,GO:0005730,GO:0030529,GO:0042254	Ribosomal protein L7Ae/L30e/S12e/Gad d45 family (PF01248.21)	3.1.26.5	K12845;SNU13, NHP2L; U4/U6 small nuclear ribonucleoprotein SNU13	n	-
PVITv1031780	PVITv1_T031780	scaffold-15873:651-885	261.196	0	11.0679	7.13232	8.84379		-	-	-	-	n	-
PVITv1014422	PVITv1_T014422	scaffold-15213:1-362	261.196	15.1399	67.1414	120.636	93.5	conserved hypothetical protein	GO:0009986,GO:0050178	Macrophage migration inhibitory fact or ( MIF) (PF01187.13)	-	-	n	-
PVITv1023307	PVITv1_T023307	scaffold-24559:165-399	261.196	482.155	96.097	268.24	80.1185	rRNA methyltransferase, putative	GO:0001510,GO:0005634,GO:0006364,GO:0008168,GO:0008649,GO:0031167,GO:0032259	Domain of unknown function (DUF3381) (PF11861.3)	-	-	n	-
PVITv1006279	PVITv1_T006279	scaffold-990:2505-3715	256.268	26.1865	97.2485	82.6473	119.805	autophagy-related protein, putative	GO:0005737,GO:0005776,GO:0006914	Ubiquitin-like autophagy protein Apg 12 (PF04110.8),Autophagy protein Atg8 ubiquitin lik e (PF02991.11)	-	K08341;GABARAP, ATG8, LC3; GABA(A) receptor-associated protein	n	-
PVITv1027905	PVITv1_T027905	scaffold-5601:1167-2961	255.094	37.3426	21.2486	19.8318	15.1495	conserved hypothetical protein	GO:0005829,GO:0007602,GO:0007605,GO:0008270,GO:0009584,GO:0043231,GO:0044259,GO:0046872,GO:0050766,GO:0060041	Zinc finger, C3HC4 type (RING finger ) (PF00097.20),Zinc finger, C3HC4 type (RING finger ) (PF13920.1),Zinc finger, C3HC4 type (RING finger ) (PF13923.1),Ring finger domain (PF13639.1),Tub family (PF01167.13)	-	-	n	-
PVITv1027145	PVITv1_T027145	scaffold-4660:24894-25800	254.902	685.596	566.74	667.03	483.404	60S ribosomal protein L5	GO:0003735,GO:0005622,GO:0005840,GO:0006412,GO:0008097	Ribosomal L18 C-terminal region (PF14204.1),Ribosomal L18p/L5e family (PF00861.17)	-	K02932;RP-L5e, RPL5; large subunit ribosomal protein L5e	n	-
PVITv1026691	PVITv1_T026691	scaffold-11722:17-848	254.465	393.876	375.539	450.673	361.688	40S ribosomal protein S6	GO:0003735,GO:0005622,GO:0005840,GO:0006364,GO:0006412,GO:0019901,GO:0030529,GO:0042274	Ribosomal protein S6e (PF01092.14)	-	K02991;RP-S6e, RPS6; small subunit ribosomal protein S6e	n	-
PVITv1009183	PVITv1_T009183	scaffold-54783:21176-21818	253.299	625.983	417.394	459.652	374.686	60S ribosomal protein L23a	GO:0000166,GO:0003735,GO:0005622,GO:0005840,GO:0006412,GO:0030529	Ribosomal protein L23, N-terminal do main (PF03939.8),Ribosomal protein L23 (PF00276.15)	-	K02893;RP-L23Ae, RPL23A; large subunit ribosomal protein L23Ae	n	-
PVITv1012926	PVITv1_T012926	scaffold-43089:1-333	252.858	23.5914	21.4351	18.6692	25.1849	conserved hypothetical protein	GO:0006810,GO:0016021,GO:0016192	-	-	-	n	-
PVITv1011554	PVITv1_T011554	scaffold-57206:0-200	247.705	0	9.19004	8.4857	6.18197	conserved hypothetical protein	GO:0005737,GO:0006629,GO:0016021,GO:0016627,GO:0055114	-	-	-	n	-
PVITv1005605	PVITv1_T005605	scaffold-51047:139-406	243.385	603.613	727.108	1007.51	896.311		-	-	-	-	n	-
PVITv1020702	PVITv1_T020702	scaffold-41273:90-329	241.043	44.6532	21.6213	40.3791	19.9974		-	-	-	-	n	-
PVITv1020444	PVITv1_T020444	scaffold-4510:2070-2640	240.749	400.497	343.11	369.216	270.884	60S ribosomal protein L9	GO:0003735,GO:0005622,GO:0005840,GO:0006412,GO:0019843	Ribosomal protein L6 (PF00347.18)	-	K02940;RP-L9e, RPL9; large subunit ribosomal protein L9e	n	-
PVITv1015381	PVITv1_T015381	scaffold-1827:543-1277	240.716	625.749	535.724	685.396	587.595	40S ribosomal protein S5-2	GO:0003723,GO:0003735,GO:0005840,GO:0006412,GO:0015935,GO:0022626,GO:0022627,GO:0030529	Ribosomal protein S7p/S5e (PF00177.16)	-	K02989;RP-S5e, RPS5; small subunit ribosomal protein S5e	n	-
PVITv1004839	PVITv1_T004839	scaffold-279:24194-24533	239.994	444.943	242.881	340.62	223.439	cytochrome c	GO:0005506,GO:0005739,GO:0009055,GO:0020037,GO:0046872,GO:0055114,GO:0070469	Cytochrome C oxidase, cbb3-type, sub unit III (PF13442.1),Cytochrome c (PF00034.16)	-	K08738;CYC; cytochrome c	n	-
PVITv1001718	PVITv1_T001718	scaffold-27807:1-573	239.426	602.778	349.837	496.345	259.304	nascent polypeptide-associated complex subunit alpha-like protein, putative	GO:0003713,GO:0005388,GO:0005794,GO:0005829,GO:0009506,GO:0009651,GO:0016787,GO:0017025,GO:0022626,GO:2001141	UBA/TS-N domain (PF00627.26),NAC domain (PF01849.13)	-	-	n	-
PVITv1028388	PVITv1_T028388	scaffold-1284:182-755	238.758	716.398	644.773	697.431	627.699	60S ribosomal protein L17-2	-	Ribosomal protein L22p/L17e (PF00237.14)	-	K02880;RP-L17e, RPL17; large subunit ribosomal protein L17e	n	-
PVITv1014308	PVITv1_T014308	scaffold-5544:0-294	238.437	236.156	87.346	171.956	82.6595	eukaryotic translation initiation factor 3 subunit, putative	GO:0000166,GO:0001731,GO:0003676,GO:0003723,GO:0003743,GO:0005737,GO:0005852,GO:0006412,GO:0006413,GO:0006446,GO:0016282,GO:0031369,GO:0033290	-	-	-	n	-
PVITv1038171	PVITv1_T038171	scaffold-22610:1290-1779	238.424	516.377	260.476	371.603	227.776	transcription factor BTF3-like protein	GO:0001701,GO:0005515,GO:0005854,GO:0005875,GO:0008565,GO:0009651	NAC domain (PF01849.13)	-	-	n	-
PVITv1026092	PVITv1_T026092	scaffold-2506:415-1780	234.7	223.032	358.407	343.597	338.011		-	-	-	-	n	-
PVITv1020145	PVITv1_T020145	scaffold-2102:3953-4295	234.635	943.382	450.32	510.545	426.396	ribosomal protein	-	60s Acidic ribosomal protein (PF00428.14)	-	K02943;RP-LP2, RPLP2; large subunit ribosomal protein LP2	n	-
PVITv1007504	PVITv1_T007504	scaffold-2285:7422-7810	224.785	8.52653	19.0286	13.9821	17.4365	conserved hypothetical protein	GO:0003677,GO:0003682	-	-	-	n	-
PVITv1037569	PVITv1_T037569	scaffold-37829:1-320	223.169	98.1447	47.1145	64.2512	61.3411	conserved hypothetical protein	-	-	-	-	n	-
PVITv1000481	PVITv1_T000481	scaffold-34844:9-591	219.239	65.0222	476.026	317.91	287.37		-	-	-	-	n	-
PVITv1035881	PVITv1_T035881	scaffold-27617:1-492	218.54	150.231	103.364	127.257	101.903	serine hydroxymethyltransferase, mitochondrial precursor	GO:0003824,GO:0004372,GO:0005886,GO:0006544,GO:0006563,GO:0006730,GO:0008168,GO:0009506,GO:0016020,GO:0016740,GO:0030170,GO:0035999	Serine hydroxymethyltransferase (PF00464.14)	2.1.2.1	K00600;glyA, SHMT; glycine hydroxymethyltransferase [EC:2.1.2.1]	n	-
PVITv1033037	PVITv1_T033037	scaffold-34575:0-206	217.69	978.049	420.755	750.746	353.749	EF-1 guanine nucleotide exchange domain-containing protein, putative	GO:0003746,GO:0005853,GO:0006414	-	-	-	n	-
PVITv1023933	PVITv1_T023933	scaffold-2643:5644-5890	216.584	0	9.38338	19.4964	17.059	Ufm1-specific protease, putative	GO:0005634,GO:0005737,GO:0005783,GO:0006508,GO:0008233,GO:0016790,GO:0019783	Peptidase family C78 (PF07910.8)	-	-	n	-
PVITv1020260	PVITv1_T020260	scaffold-4507:63-390	216.584	203.998	119.842	179.087	177.78	conserved hypothetical protein	GO:0004129,GO:0005739,GO:1902600	Cytochrome oxidase c subunit VIb (PF02297.12)	1.9.3.1	K02267;COX6B; cytochrome c oxidase subunit 6b	n	-
PVITv1015557	PVITv1_T015557	scaffold-4729:0-304	216.188	0	41.2019	95.7769	76.3593	alcohol dehydrogenase, putative	GO:0008270,GO:0016491,GO:0016616,GO:0046872,GO:0048037,GO:0055114	Alcohol dehydrogenase GroES-like dom ain (PF08240.7)	1.1.1.255,1.1.1.2,1.1.1.324,1.1.1.183,1.1.1.195	K00083;E1.1.1.195; cinnamyl-alcohol dehydrogenase [EC:1.1.1.195]	n	-
PVITv1020387	PVITv1_T020387	scaffold-4518:36000-38361	215.864	545.713	212.986	347.346	141.829	hsp70-like protein	GO:0000166,GO:0005524,GO:0005618,GO:0005774,GO:0005794,GO:0005829,GO:0005886,GO:0006950,GO:0009408,GO:0009615,GO:0009617,GO:0016020,GO:0022626,GO:0046686	Tetratricopeptide repeat (PF13431.1),Tetratricopeptide repeat (PF13432.1),Tetratricopeptide repeat (PF00515.23),Tetratricopeptide repeat (PF07719.12),MreB/Mbl protein (PF06723.8),TPR repeat (PF13414.1),Hsp70 protein (PF00012.15)	3.6.1.3,3.1.3.16	K03283;HSPA1_8; heat shock 70kDa protein 1/8	n	-
PVITv1012488	PVITv1_T012488	scaffold-4161:3913-4159	215.415	316.439	318.343	265.866	295.076	glutamine synthetase	GO:0003824,GO:0004356,GO:0005524,GO:0005618,GO:0005886,GO:0006542,GO:0006807,GO:0009506,GO:0009507,GO:0016874,GO:0022626	Glutamine synthetase, catalytic doma in (PF00120.19)	6.3.1.2	K01915;glnA, GLUL; glutamine synthetase [EC:6.3.1.2]	n	-
PVITv1008718	PVITv1_T008718	scaffold-658:167-2216	214.141	31.6379	4.1114	5.46982	8.45368	conserved hypothetical protein	GO:0046872	GAF domain (PF13185.1),FYVE zinc finger (PF01363.16),GAF domain (PF13492.1),GAF domain (PF01590.21)	-	-	n	-
PVITv1001977	PVITv1_T001977	scaffold-21988:301-508	213.206	46.7079	41.5168	83.4025	64.568	prefoldin subunit, putative	GO:0006457,GO:0016272,GO:0051082	Prefoldin subunit (PF02996.12)	-	-	n	-
PVITv1022670	PVITv1_T022670	scaffold-4792:9373-9762	213.206	247.825	199.46	267.312	227.965	hypothetical protein	-	-	-	-	n	-
PVITv1014299	PVITv1_T014299	scaffold-41530:1-435	206.515	50.25	40.5663	33.6539	31.6415	aspartyl protease family A01B, putative	GO:0004190,GO:0006508	-	-	-	n	-
PVITv1025181	PVITv1_T025181	scaffold-4911:3923-4428	204.683	682.818	522.323	514.568	384.086	60S ribosomal protein L30, putative	GO:0003735,GO:0005622,GO:0005840,GO:0006412	Ribosomal protein L7Ae/L30e/S12e/Gad d45 family (PF01248.21)	-	K02908;RP-L30e, RPL30; large subunit ribosomal protein L30e	n	-
PVITv1038308	PVITv1_T038308	scaffold-2999:64-1312	204.666	568.172	492.283	619.901	396.326	elongation factor 2	GO:0000166,GO:0003746,GO:0003924,GO:0005525,GO:0006184,GO:0006414	Elongation factor Tu GTP binding dom ain (PF00009.22)	3.6.5.	K03234;EEF2; elongation factor 2	n	-
PVITv1008454	PVITv1_T008454	scaffold-12042:0-250	204.283	80.9587	17.0288	36.4832	27.2902	translation initiation factor eIF-2B subunit gamma, putative	GO:0003743,GO:0005737,GO:0005851,GO:0006413,GO:0009058,GO:0014003,GO:0016779,GO:0043087	MobA-like NTP transferase domain (PF12804.2),Nucleotidyl transferase (PF00483.18)	2.7.7.24	K03241;EIF2B3; translation initiation factor eIF-2B subunit gamma	n	-
PVITv1021131	PVITv1_T021131	scaffold-4558:1194-2842	203.013	29.3012	0.633932	0.521854	1.2437	conserved hypothetical protein	GO:0003824,GO:0006508,GO:0008080,GO:0008152,GO:0009058,GO:0016747,GO:0046872,GO:0051537	-	-	-	n	-
PVITv1022056	PVITv1_T022056	scaffold-26499:1-467	200.153	223.615	554.7	486.001	592.769	transglutaminase elicitor-like protein	GO:0003810,GO:0005524,GO:0005576,GO:0006468,GO:0007596,GO:0016310,GO:0016746	-	-	-	n	-
PVITv1006434	PVITv1_T006434	scaffold-40760:413-796	196.742	0	0	2.07698	2.85542	conserved hypothetical protein	GO:0016021	-	-	-	n	-
PVITv1030388	PVITv1_T030388	scaffold-60557:0-399	195.755	113.061	170.734	196.294	194.992	Rab11 family GTPase, putative	GO:0000045,GO:0000166,GO:0005525,GO:0005794,GO:0006914,GO:0007264,GO:0015031	ADP-ribosylation factor family (PF00025.16),Miro-like protein (PF08477.8),Ras family (PF00071.17)	-	K07874;RAB1A; Ras-related protein Rab-1A	n	-
PVITv1035206	PVITv1_T035206	scaffold-61303:13946-14283	190.375	50.0098	45.016	78.0869	36.7214	Mitochondrial Protein Translocase (MPT) Family	GO:0005739,GO:0006810,GO:0015031,GO:0046872	Tim10/DDP family zinc finger (PF02953.10)	-	-	n	-
PVITv1018375	PVITv1_T018375	scaffold-48672:78-333	190.375	62.1888	94.927	93.6968	99.643	nucleoside diphosphate kinase B	GO:0006165,GO:0006183,GO:0006228	-	-	-	n	-
PVITv1012209	PVITv1_T012209	scaffold-4125:497-2068	189.806	504.317	336.025	381.807	300.559	60S ribosomal protein L11, putative	GO:0003735,GO:0005622,GO:0005840,GO:0006412,GO:0022625,GO:0022626,GO:0030529	Ribosomal protein L5 (PF00281.14),ribosomal L5P family C-terminus (PF00673.16)	-	K02868;RP-L11e, RPL11; large subunit ribosomal protein L11e	n	-
PVITv1009798	PVITv1_T009798	scaffold-5056:3190-3940	188.082	538.287	839.246	540.597	750.764	14-3-3 protein epsilon	GO:0019904,GO:0055114	14-3-3 protein (PF00244.15)	-	K06630;YWHAE; 14-3-3 protein epsilon	n	-
PVITv1026177	PVITv1_T026177	scaffold-1180:119-375	187.771	0	87.6607	68.8846	77.2198		-	-	-	-	n	-
PVITv1038127	PVITv1_T038127	scaffold-60405:10239-11336	184.053	556.169	611.544	713.538	657.347	60S ribosomal protein L7a-2	GO:0005829,GO:0005840,GO:0022625,GO:0022626,GO:0030529,GO:0042254	Ribosomal protein L7Ae/L30e/S12e/Gad d45 family (PF01248.21)	-	K02936;RP-L7Ae, RPL7A; large subunit ribosomal protein L7Ae	n	-
PVITv1027262	PVITv1_T027262	scaffold-14719:927-1443	183.731	686.902	742.821	959.413	757.088	peptidylprolyl isomerase domain and WD repeat-containing protein 1	GO:0000413,GO:0003755,GO:0005794,GO:0005829,GO:0005886,GO:0006457,GO:0009506,GO:0009507,GO:0016853	Cyclophilin type peptidyl-prolyl cis #NAME? ns isomerase/CLD (PF00160.16)	5.2.1.8	-	n	-
PVITv1011769	PVITv1_T011769	scaffold-298:7891-8171	178.286	135.41	122.324	144.806	143.456	Type II (General) Secretory Pathway (IISP) Family	GO:0006605,GO:0006886,GO:0015031,GO:0015450,GO:0016020,GO:0071806	SecE/Sec61-gamma subunits of protein tra nslocation complex (PF00584.15)	-	K07342;SEC61G, SSS1, secE; protein transport protein SEC61 subunit gamma and related proteins	n	-
PVITv1011777	PVITv1_T011777	scaffold-296:9242-10883	176.692	14.6959	17.2105	28.554	43.5595	undecaprenyl pyrophosphate synthetase, putative	GO:0000287,GO:0004659,GO:0008152,GO:0016740,GO:0016765,GO:0046872	Putative undecaprenyl diphosphate sy ntha se (PF01255.14)	2.5.1.89,2.5.1.87,2.5.1.31	K11778;DHDDS, RER2, SRT1; ditrans,polycis-polyprenyl diphosphate synthase [EC:2.5.1.87]	n	-
PVITv1013566	PVITv1_T013566	scaffold-5515:252-669	173.94	686.266	443.885	531.337	417.42	40S ribosomal protein S12, putative	-	Ribosomal protein L7Ae/L30e/S12e/Gad d45 family (PF01248.21)	-	K02951;RP-S12e, RPS12; small subunit ribosomal protein S12e	n	-
PVITv1036094	PVITv1_T036094	scaffold-8788:578-1175	171.146	302.598	733.118	650.77	549.654	peroxiredoxin-4	GO:0005739,GO:0016209,GO:0016491,GO:0019430,GO:0034599,GO:0042981,GO:0051920,GO:0055114	C-terminal domain of 1-Cys peroxired oxin (PF10417.4),Redoxin (PF08534.5),AhpC/TSA family (PF00578.16)	1.11.1.15	-	n	-
PVITv1038172	PVITv1_T038172	scaffold-22610:0-429	171.02	47.6132	17.0724	21.9775	26.6761	conserved hypothetical protein	GO:0001104,GO:0006357,GO:0006366,GO:0016592	-	-	-	n	-
PVITv1025978	PVITv1_T025978	scaffold-4400:13233-13496	171.02	94.0383	80.2385	120.154	76.473	conserved hypothetical protein	-	Ubiquitin family (PF00240.18)	-	-	n	-
PVITv1035173	PVITv1_T035173	scaffold-39070:1-403	171.02	35.1183	194.913	189.93	162.492	proteasome subunit alpha type-6, putative	GO:0000502,GO:0004175,GO:0004298,GO:0005634,GO:0005737,GO:0005839,GO:0006508,GO:0006511,GO:0008233,GO:0019773,GO:0051603	Proteasome subunit (PF00227.21),Proteasome subunit A N-terminal sign atur e (PF10584.4)	3.4.25.1	K02730;PSMA6; 20S proteasome subunit alpha 1 [EC:3.4.25.1]	n	-
PVITv1020511	PVITv1_T020511	scaffold-43361:0-300	168.414	0	11.3391	14.1107	22.2456		-	-	-	-	n	-
PVITv1002995	PVITv1_T002995	scaffold-25854:1-378	168.414	129.25	136.85	135.222	127.017	conserved hypothetical protein	GO:0006487,GO:0008250,GO:0016021	-	-	-	n	-
PVITv1006168	PVITv1_T006168	scaffold-60711:207-663	166.819	4.14125	0	1.09672	1.49138		-	-	-	-	n	-
PVITv1009064	PVITv1_T009064	scaffold-3088:828-1810	164.294	326.745	221.139	119.675	92.2874	ubiquitin-like protein/ribosomal protein	GO:0003735,GO:0005622,GO:0005840,GO:0006412	Ribosomal protein S30 (PF04758.9)	-	K02983;RP-S30e, RPS30; small subunit ribosomal protein S30e	n	-
PVITv1020611	PVITv1_T020611	scaffold-49629:193-460	162.489	0	12.3659	18.5804	21.649	hypothetical protein	GO:0016020,GO:0016021,GO:0043066,GO:0097250	Hypoxia induced protein conserved re gion (PF04588.8)	-	-	n	-
PVITv1019511	PVITv1_T019511	scaffold-19474:207-576	162.43	223.638	136.595	127.366	123.881	adenosylhomocysteinase	GO:0004013,GO:0005737,GO:0005773,GO:0005774,GO:0006730,GO:0016787	S-adenosyl-L-homocysteine hydrolase, NAD binding domain (PF00670.16),S-adenosyl-L-homocysteine hydrolase (PF05221.12)	3.3.1.1	K01251;E3.3.1.1, ahcY; adenosylhomocysteinase [EC:3.3.1.1]	n	-
PVITv1017744	PVITv1_T017744	scaffold-129:31745-32116	160.277	88.4631	107.962	128.683	79.1669	P-type ATPase (P-ATPase) Superfamily	GO:0000166,GO:0005524,GO:0006200,GO:0006754,GO:0006812,GO:0016020,GO:0016021,GO:0016787,GO:0016887,GO:0019829,GO:0046872	Cation transporter/ATPase, N-terminu s (PF00690.21)	3.6.3.6	K01535;PMA1, PMA2; H+-transporting ATPase [EC:3.6.3.6]	n	-
PVITv1003065	PVITv1_T003065	scaffold-53632:87-417	158.476	0	9.99561	13.7338	9.61868	conserved hypothetical protein	GO:0016491,GO:0055114	-	-	-	n	-
PVITv1037102	PVITv1_T037102	scaffold-55608:1844-2319	156.53	0	5.89332	1.0838	2.30034		-	-	-	-	n	-
PVITv1002117	PVITv1_T002117	scaffold-404:25299-25569	155.882	54.3608	155.37	119.616	105.722	conserved hypothetical protein	GO:0005875,GO:0007017	Dynein light chain type 1 (PF01221.13)	-	K10418;DYNLL; dynein light chain LC8-type	n	-
PVITv1019595	PVITv1_T019595	scaffold-5289:2296-2872	153.218	137.403	307.609	228.794	269.945	GTP-binding protein SAR1	GO:0000166,GO:0005525,GO:0005622,GO:0005783,GO:0005794,GO:0006810,GO:0006886,GO:0015031,GO:0016192	Signal recognition particle receptor bet a subunit (PF09439.5),Miro-like protein (PF08477.8),Ras family (PF00071.17),G-protein alpha subunit (PF00503.15),ADP-ribosylation factor family (PF00025.16)	-	K07953;SAR1; GTP-binding protein SAR1 [EC:3.6.5.-]	n	-
PVITv1025752	PVITv1_T025752	scaffold-1119:19481-20619	152.88	192.609	151.568	179.458	137.907	pyruvate dehydrogenase E1 component subunit beta	GO:0003824,GO:0005730,GO:0005774,GO:0008152,GO:0042742,GO:0048046	Transketolase, C-terminal domain (PF02780.15),Transketolase, pyrimidine binding do main (PF02779.19)	1.2.4.1	K00162;PDHB, pdhB; pyruvate dehydrogenase E1 component beta subunit [EC:1.2.4.1]	n	-
PVITv1026181	PVITv1_T026181	scaffold-4433:381-1977	152.079	471.348	595.68	612.369	561.712	ATP synthase subunit beta, putative	GO:0000166,GO:0005524,GO:0006754,GO:0006810,GO:0006811,GO:0015986,GO:0015991,GO:0015992,GO:0016820,GO:0017111,GO:0033178,GO:0045261,GO:0046034,GO:0046933	ATP synthase alpha/beta chain, C ter mina l domain (PF00306.22),ATP synthase alpha/beta family, beta #NAME? rel domain (PF02874.18),ATP synthase alpha/beta family, nucl eoti de-binding domain (PF00006.20)	3.6.3.14	K02133;ATPeF1B, ATP5B, ATP2; F-type H+-transporting ATPase subunit beta [EC:3.6.3.14]	n	-
PVITv1007524	PVITv1_T007524	scaffold-4093:418-766	149.757	261.234	369.033	635.493	402.287	histone H2B	GO:0000786,GO:0003677,GO:0005634,GO:0005694,GO:0006334,GO:0046982	Core histone H2A/H2B/H3/H4 (PF00125.19)	-	K11252;H2B; histone H2B	n	-
PVITv1016036	PVITv1_T016036	scaffold-2702:7333-7953	147.352	20.4891	15.1684	37.7286	28.7185	conserved hypothetical protein	GO:0016020	Late exocytosis, associated with Gol gi t ransport (PF13967.1)	-	-	n	-
PVITv1006526	PVITv1_T006526	scaffold-868:7207-7483	145.622	0	1.78443	0.515112	2.13855		-	-	-	-	n	-
PVITv1009861	PVITv1_T009861	scaffold-5047:12438-13533	144.772	419.334	353.987	383.608	346.809	60S ribosomal protein L8, putative	GO:0003723,GO:0003735,GO:0005622,GO:0005773,GO:0005774,GO:0005829,GO:0005840,GO:0006412,GO:0015934,GO:0022625,GO:0022626	Ribosomal Proteins L2, RNA binding d omai n (PF00181.18),Ribosomal Proteins L2, C-terminal do main (PF03947.13)	-	K02938;RP-L8e, RPL8; large subunit ribosomal protein L8e	n	-
PVITv1033438	PVITv1_T033438	scaffold-49202:20-365	143.924	10.0828	23.0311	25.3299	20.5107	regulator of chromosome condensation (RCC1)-like protein	-	Regulator of chromosome condensation (RC C1) repeat (PF00415.13)	-	-	n	-
PVITv1018451	PVITv1_T018451	scaffold-2075:8801-9155	143.403	331.523	418.246	734.667	505.85	histone H2B	GO:0000786,GO:0003677,GO:0005634,GO:0005694,GO:0006334,GO:0046982	Core histone H2A/H2B/H3/H4 (PF00125.19)	-	K11252;H2B; histone H2B	n	-
PVITv1001388	PVITv1_T001388	scaffold-573:246-1036	142.581	249.471	312.488	270.183	274.911	ATP synthase subunit O, putative	GO:0005739,GO:0015986,GO:0016020,GO:0046933	ATP synthase delta (OSCP) subunit (PF00213.13)	-	K02137;ATPeF0O, ATP5O, ATP5; F-type H+-transporting ATPase subunit O	n	-
PVITv1020595	PVITv1_T020595	scaffold-4524:21747-22795	140.483	406.545	301.604	353.597	277.691	40S ribosomal protein S10	GO:0005840,GO:0010252,GO:0090506,GO:2000032	Plectin/S10 domain (PF03501.10)	-	K02947;RP-S10e, RPS10; small subunit ribosomal protein S10e	n	-
PVITv1016416	PVITv1_T016416	scaffold-43972:135-529	140.187	10.7111	31.6843	24.7022	27.5246	aspartyl protease family A01B, putative	GO:0004190,GO:0006508	-	-	-	n	-
PVITv1001194	PVITv1_T001194	scaffold-46489:108-388	139.021	0	3.70755	8.08825	2.53855	phosphoserine aminotransferase, putative	GO:0004617,GO:0004648,GO:0005524,GO:0006564,GO:0055114	-	-	-	n	-
PVITv1038858	PVITv1_T038858	scaffold-54474:1-1137	136.626	483.416	217.025	222.192	236.905	S-adenosylmethionine synthetase 2	GO:0000166,GO:0004478,GO:0005524,GO:0005618,GO:0005730,GO:0005829,GO:0005886,GO:0006556,GO:0006730,GO:0009506,GO:0016020,GO:0016740,GO:0046872,GO:0070062	S-adenosylmethionine synthetase, N-t ermi nal domain (PF00438.15),S-adenosylmethionine synthetase, cen tral domain (PF02772.11),S-adenosylmethionine synthetase, C-t ermi nal domain (PF02773.11)	2.5.1.6	K00789;metK; S-adenosylmethionine synthetase [EC:2.5.1.6]	n	YXSLK
PVITv1011142	PVITv1_T011142	scaffold-47731:19-458	134.967	828.833	415.175	555.708	457.276	conserved hypothetical protein	GO:0003735,GO:0005622,GO:0005840,GO:0006414,GO:0030529	60s Acidic ribosomal protein (PF00428.14)	-	-	n	-
PVITv1009344	PVITv1_T009344	scaffold-4305:5964-6405	133.384	128.286	255.573	349.269	257.783	nucleoredoxin, putative	GO:0005829,GO:0045454,GO:0047134,GO:0055114	AhpC/TSA family (PF00578.16),Redoxin (PF08534.5),Thioredoxin (PF00085.15),Thioredoxin-like domain (PF13098.1),Thioredoxin-like (PF13905.1)	1.8.1.8	-	n	-
PVITv1034278	PVITv1_T034278	scaffold-20690:0-404	132.833	447.939	6101.15	8029.66	8907.85	Annexin (Annexin) Family	GO:0005509,GO:0005544,GO:0006468,GO:0016310,GO:0018108	-	-	-	n	-
PVITv1006847	PVITv1_T006847	scaffold-59658:1-430	132.611	0	1.02894	5.87291	3.06524	eukaryotic translation initiation factor 2-alpha kinase, putative	GO:0000166,GO:0004672,GO:0004674,GO:0005524,GO:0005634,GO:0005876,GO:0006468,GO:0016310,GO:0016772,GO:0031616,GO:0048471	Protein tyrosine kinase (PF07714.12),Protein kinase domain (PF00069.20)	2.7.11.1	-	n	-
PVITv1016938	PVITv1_T016938	scaffold-19579:394-860	131.439	18.965	22.3506	26.1872	16.4421		GO:0000226,GO:0007052,GO:0008274,GO:0016881,GO:0033566,GO:0035091,GO:0051418	Mitotic-spindle organizing gamma-tub ulin ring associated (PF12554.3)	-	-	n	-
PVITv1022641	PVITv1_T022641	scaffold-4790:24351-24686	129.782	202.316	168.221	144.076	194.296		GO:0005747,GO:0005774,GO:0006511,GO:0009853,GO:0046686,GO:0051788,GO:0080129	-	-	-	n	-
PVITv1022816	PVITv1_T022816	scaffold-1384:5306-8423	128.406	338.493	275.993	242.769	231.717	ATP-binding cassette sub-family F member 1	GO:0000166,GO:0005524,GO:0005634,GO:0006200,GO:0006414,GO:0008152,GO:0016887,GO:0017111	ATPase family associated with variou s ce llular activities (AAA) (PF00004.24),Protein of unknown function, DUF258 (PF03193.11),NACHT domain (PF05729.7),AAA domain (PF13671.1),AAA domain (PF13521.1),AAA domain (PF13401.1),Putative exonuclease SbcCD, C subuni t (PF13558.1),AAA domain (PF13207.1),P-loop containing region of AAA doma in (PF13555.1),AAA domain (PF13476.1),RecF/RecN/SMC N terminal dom…	3.6.3.30,3.6.3.31,3.6.3.17,3.6.3.25,3.6.3.27	-	n	-
PVITv1028138	PVITv1_T028138	scaffold-9886:308-1862	127.839	86.5946	85.9171	112.847	100.518	inositol-3-phosphate synthase, putative	GO:0004512,GO:0006021,GO:0008654,GO:0016853	Myo-inositol-1-phosphate synthase (PF01658.12),Myo-inositol-1-phosphate synthase (PF07994.7)	5.5.1.4	K01858;INO1, ISYNA1; myo-inositol-1-phosphate synthase [EC:5.5.1.4]	n	-
PVITv1015775	PVITv1_T015775	scaffold-36275:30-265	127.691	0	16.2305	12.7422	14.7649		-	-	-	-	n	-
PVITv1003976	PVITv1_T003976	scaffold-28535:0-373	126.75	40.6222	62.1502	93.469	57.1135	fatty acid desaturase, putative	GO:0006629,GO:0016717	-	1.14.19.6,1.14.99.33	K10256;FAD2; omega-6 fatty acid desaturase (delta-12 desaturase) [EC:1.14.19.6]	n	-
PVITv1035531	PVITv1_T035531	scaffold-48361:4405-4858	126.675	199.372	574.663	393.665	559.221	nucleoside diphosphate kinase B	GO:0000166,GO:0004550,GO:0005524,GO:0006165,GO:0006183,GO:0006228,GO:0006241,GO:0016301,GO:0016310,GO:0016740	Nucleoside diphosphate kinase (PF00334.14)	2.7.13.3,2.7.4.6	K00940;ndk, NME; nucleoside-diphosphate kinase [EC:2.7.4.6]	n	-
PVITv1011656	PVITv1_T011656	scaffold-1946:19505-20188	126.053	219.179	241.285	304.893	245.359	40S ribosomal protein S24, putative	GO:0000166,GO:0003735,GO:0005622,GO:0005840,GO:0006412,GO:0030529	Ribosomal protein S24e (PF01282.14)	-	K02974;RP-S24e, RPS24; small subunit ribosomal protein S24e	n	-
PVITv1013637	PVITv1_T013637	scaffold-26082:1-290	125.855	0	6.45879	6.31888	15.453	conserved hypothetical protein	-	-	-	-	n	-
PVITv1034903	PVITv1_T034903	scaffold-22209:1-466	124.818	77.2171	62.2232	97.9423	59.1783	RNA binding protein, putative	GO:0000166,GO:0003676,GO:0005992	RNA recognition motif (a.k.a. RRM, R BD, or RNP domain) (PF14259.1),RNA recognition motif. (a.k.a. RRM, RBD, or RNP domain) (PF00076.17)	-	-	n	-
PVITv1007540	PVITv1_T007540	scaffold-4095:3179-4133	124.341	237.542	198.758	224.191	197.829	60S ribosomal protein L18-2	GO:0003735,GO:0005622,GO:0005773,GO:0005774,GO:0005840,GO:0006412,GO:0022625	Ribosomal protein L18e/L15 (PF00828.14)	-	K02883;RP-L18e, RPL18; large subunit ribosomal protein L18e	n	-
PVITv1018311	PVITv1_T018311	scaffold-4060:8571-9634	124.297	540.14	500.194	642.103	528.992	60S ribosomal protein L6, putative	GO:0003735,GO:0005622,GO:0005840,GO:0006412,GO:0030529	Ribosomal protein L6e (PF01159.14)	-	K02934;RP-L6e, RPL6; large subunit ribosomal protein L6e	n	-
PVITv1000620	PVITv1_T000620	scaffold-54218:602-893	123.21	0	4.77402	11.6722	3.83559		-	-	-	-	n	YXSLK
PVITv1025518	PVITv1_T025518	scaffold-8263:5359-5792	122.886	153.684	86.9017	68.1756	64.1322		GO:0005730,GO:0005829,GO:0008380,GO:0019013,GO:0030529,GO:0030532	LSM domain (PF01423.17)	-	K11096;SNRPD2, SMD2; small nuclear ribonucleoprotein D2	n	-
PVITv1015182	PVITv1_T015182	scaffold-2775:2327-2870	122.59	424.814	327.226	448.1	272.605	conserved hypothetical protein	GO:0005829,GO:0008017,GO:0009819	Translationally controlled tumour pr otei n (PF00838.12)	-	-	n	-
PVITv1036243	PVITv1_T036243	scaffold-33933:404-1153	122.493	377.165	159.977	104.68	39.1347		GO:0003824,GO:0004252,GO:0006508	Trypsin (PF00089.21)	3.4.21.69,3.4.21.59,3.4.21.38,3.4.21.4,3.4.21.1,3.4.21.34,3.4.21.35,3.4.21.7	K01328;F12; coagulation factor XII (Hageman factor) [EC:3.4.21.38]	n	-
PVITv1001455	PVITv1_T001455	scaffold-582:190-916	121.508	161.009	166.865	166.631	142.798	ADP-ribosylation factor 2	GO:0000166,GO:0005525,GO:0005622,GO:0005773,GO:0005794,GO:0005886,GO:0007264	Miro-like protein (PF08477.8),Gtr1/RagA G protein conserved region (PF04670.7),G-protein alpha subunit (PF00503.15),Signal recognition particle receptor bet a subunit (PF09439.5),Ras family (PF00071.17),ADP-ribosylation factor family (PF00025.16)	-	K07937;ARF1; ADP-ribosylation factor 1	n	-
PVITv1024655	PVITv1_T024655	scaffold-23290:0-464	121.092	114.458	448.977	374.138	474.987	transglutaminase elicitor-like protein	GO:0003810,GO:0005524,GO:0005576,GO:0006468,GO:0007596,GO:0016310,GO:0016746	-	-	-	n	-
PVITv1017548	PVITv1_T017548	scaffold-116:59048-59471	120.763	75.5689	115.145	141.313	97.7309	conserved hypothetical protein	GO:0004129,GO:0005739,GO:0005758,GO:0016036,GO:0019375,GO:0045892,GO:1902600	CHCH domain (PF06747.8)	-	-	n	-
PVITv1011936	PVITv1_T011936	scaffold-1980:4615-5749	120.498	97.1949	183.384	187.567	199.952	conserved hypothetical protein	GO:0005773,GO:0008152,GO:0016787	-	-	-	n	-
PVITv1010316	PVITv1_T010316	scaffold-753:6326-7172	119.624	92.8261	98.8399	97.7937	72.6735	P-type ATPase (P-ATPase) Superfamily	GO:0000166,GO:0005524,GO:0006200,GO:0006754,GO:0006812,GO:0016020,GO:0016021,GO:0016787,GO:0016887,GO:0019829,GO:0046872	-	3.6.3.6	K01535;PMA1, PMA2; H+-transporting ATPase [EC:3.6.3.6]	n	-
PVITv1018464	PVITv1_T018464	scaffold-2077:10021-10783	119.575	8.2742	9.41329	36.5569	20.3608	conserved hypothetical protein	GO:0008289	START domain (PF01852.14)	-	-	n	-
PVITv1008863	PVITv1_T008863	scaffold-58998:9-303	119.023	0	23.405	27.9328	33.0393		-	-	-	-	n	-
PVITv1020351	PVITv1_T020351	scaffold-3645:4117-4789	118.541	209.938	228.946	165.474	160.582	conserved hypothetical protein	GO:0000502,GO:0005634,GO:0043248	Proteasome maturation factor UMP1 (PF05348.6)	-	K11599;POMP, UMP1; proteasome maturation protein	n	-
PVITv1000115	PVITv1_T000115	scaffold-39308:0-304	117.961	0	11.0406	11.762	12.9916	conserved hypothetical protein	GO:0004806,GO:0006629,GO:0016787	Lipase (class 3) (PF01764.20)	3.1.1.3,3.1.1.73,3.1.1.32	-	n	-
PVITv1000759	PVITv1_T000759	scaffold-460:16955-17597	117.794	103.312	315.722	297.883	309.744	manganese superoxide dismutase	GO:0004784,GO:0006801,GO:0016491,GO:0046872,GO:0055114	Iron/manganese superoxide dismutases , al pha-hairpin domain (PF00081.17),Iron/manganese superoxide dismutases , C- terminal domain (PF02777.13)	1.15.1.1	K04564;SOD2; superoxide dismutase, Fe-Mn family [EC:1.15.1.1]	n	-
PVITv1009503	PVITv1_T009503	scaffold-5040:5910-6942	117.054	14.2871	1.07269	0.728911	0.792456	conserved hypothetical protein	GO:0003824,GO:0005975,GO:0016857,GO:0044237,GO:0050662	NADH(P)-binding (PF13460.1),short chain dehydrogenase (PF00106.20),UDP-glucose 4-epimerase C-term subun it (PF13950.1),Male sterility protein (PF07993.7),RmlD substrate binding domain (PF04321.12),Polysaccharide biosynthesis protein (PF02719.10),3-beta hydroxysteroid dehydrogenase/ isom erase family (PF01073.14),NAD dependent epimerase/dehydratase fami ly (PF01370.16)	4.2.1.76,5.1.3.12,5.1.3.7,4.2.1.46,5.1.3.6,5.1.3.2	K08679;E5.1.3.6; UDP-glucuronate 4-epimerase [EC:5.1.3.6]	n	-
PVITv1019992	PVITv1_T019992	scaffold-47032:1-333	116.993	0	18.2478	21.2451	23.9133	regulator of nonsense transcripts 2, putative	GO:0003723	-	-	-	n	-
PVITv1029453	PVITv1_T029453	scaffold-8:36813-37200	116.601	321.08	152.522	175.805	123.178	conserved hypothetical protein	GO:0008152,GO:0016787	-	-	-	n	-
PVITv1026554	PVITv1_T026554	scaffold-9703:432-906	116.383	118.666	107.483	157.135	186.646	conserved hypothetical protein	GO:0003677,GO:0008270,GO:0010200,GO:0046872	A20-like zinc finger (PF01754.11),AN1-like Zinc finger (PF01428.11)	-	-	n	-
PVITv1026586	PVITv1_T026586	scaffold-58392:185-746	116.249	158.101	238.67	210.998	181.762	citrate synthase, mitochondrial precursor	GO:0004108,GO:0005634,GO:0005739,GO:0005759,GO:0006099,GO:0009507,GO:0016740,GO:0044262,GO:0046912	Citrate synthase (PF00285.16)	2.3.3.16,2.3.3.1	K01647;CS, gltA; citrate synthase [EC:2.3.3.1]	n	-
PVITv1001230	PVITv1_T001230	scaffold-53303:197-494	115.813	18.1261	10.0484	10.6367	9.11342	geranylgeranyl pyrophosphate synthetase	GO:0008299,GO:0016740	-	2.5.1.1,2.5.1.10,2.5.1.29	K00804;GGPS1; geranylgeranyl diphosphate synthase, type III [EC:2.5.1.1 2.5.1.10 2.5.1.29]	n	-
PVITv1020628	PVITv1_T020628	scaffold-2133:5700-5997	115.813	410.246	672.658	885.961	1190.81		-	-	-	-	n	-
PVITv1022356	PVITv1_T022356	scaffold-9169:1-740	115.22	217.329	570.711	491.752	630.518	ubiquitin family RING domain-containing protein	GO:0005730,GO:0005737,GO:0005773,GO:0006511,GO:0009751,GO:0010224,GO:0016567,GO:0031386	Protein of unknown function (DUF2870 ) (PF11069.3),DUF2407 ubiquitin-like domain (PF10302.4),Ubiquitin-2 like Rad60 SUMO-like (PF13881.1),Telomere stability and silencing (PF13019.1),Ubiquitin-like domain (PF14560.1),Ubiquitin-2 like Rad60 SUMO-like (PF11976.3),Ubiquitin family (PF00240.18)	2.7.1.67	K08770;UBC; ubiquitin C	n	-
PVITv1013608	PVITv1_T013608	scaffold-1718:23123-24465	114.945	252.099	411.787	366.564	301.13	argininosuccinate synthase	GO:0004055,GO:0005524,GO:0005737,GO:0006526,GO:0008652,GO:0016874	Arginosuccinate synthase (PF00764.14)	6.3.4.5	K01940;argG, ASS1; argininosuccinate synthase [EC:6.3.4.5]	n	-
PVITv1025786	PVITv1_T025786	scaffold-8254:1749-2094	114.83	47.066	29.6793	35.6654	26.1901	conserved hypothetical protein	-	-	-	-	n	-
PVITv1034140	PVITv1_T034140	scaffold-51566:1-524	114.281	178.459	136.677	161.722	142.517	P-type ATPase (P-ATPase) Superfamily	GO:0000166,GO:0005524,GO:0006200,GO:0006754,GO:0006812,GO:0016020,GO:0016021,GO:0016787,GO:0016887,GO:0019829,GO:0046872	-	3.6.3.6	K01535;PMA1, PMA2; H+-transporting ATPase [EC:3.6.3.6]	n	-
PVITv1033563	PVITv1_T033563	scaffold-44445:3-396	112.627	137.441	137.387	152.752	116.264	50S ribosomal protein L27	GO:0003735,GO:0005622,GO:0005840,GO:0006412,GO:0030529	Ribosomal L27 protein (PF01016.14)	-	K02899;RP-L27, MRPL27, rpmA; large subunit ribosomal protein L27	n	-
PVITv1022159	PVITv1_T022159	scaffold-9129:1-349	112.357	104.664	429.854	346.436	364.323	voltage-gated potassium channel subunit beta-2, putative	GO:0005249,GO:0005737,GO:0006813,GO:0009506,GO:0016491,GO:0047681,GO:0071805	Aldo/keto reductase family (PF00248.16)	-	-	n	-
PVITv1021040	PVITv1_T021040	scaffold-7399:386-1472	109.798	25.5896	33.9708	31.2842	30.4116	DNA binding protein, putative	GO:0004871,GO:0007165,GO:0046983	Helix-loop-helix DNA-binding domain (PF00010.21)	-	-	n	-
PVITv1011278	PVITv1_T011278	scaffold-40324:375-729	109.319	0	5.40217	5.00741	10.6773	conserved hypothetical protein	-	Domain of unknown function (DUF4203) (PF13886.1)	-	-	n	-
PVITv1035153	PVITv1_T035153	scaffold-61333:1-246	109.319	97.1162	121.088	141.22	75.5336	3-oxo-5-alpha-steroid 4-dehydrogenase, putative	GO:0005737,GO:0006629,GO:0016020,GO:0016021,GO:0016627,GO:0055114	3-oxo-5-alpha-steroid 4-dehydrogenas e (PF02544.11)	1.3.1.38,1.3.1.93,1.3.1.22	K09591;DET2; steroid 5-alpha-reductase [EC:1.3.1.22]	n	-
PVITv1035067	PVITv1_T035067	scaffold-25016:115-467	109.211	26.052	81.424	67.5134	69.7602	conserved hypothetical protein	GO:0005198,GO:0006886,GO:0016192,GO:0030130,GO:0030132	Clathrin light chain (PF01086.12)	-	-	n	-
PVITv1014625	PVITv1_T014625	scaffold-31559:241-544	109.142	0	1.46399	9.49061	6.21221	importin-like protein	-	-	-	-	n	-
PVITv1028118	PVITv1_T028118	scaffold-5612:1687-3382	108.86	29.1951	33.4988	38.2774	35.5584		GO:0003779,GO:0005865,GO:0031032	CAMSAP CH domain (PF11971.3),Calponin homology (CH) domain (PF00307.26)	-	-	n	-
PVITv1006364	PVITv1_T006364	scaffold-25716:48-351	108.812	8.35756	30.1981	33.5216	40.5832	vesicle-fusing ATPase, putative	GO:0000166,GO:0005524,GO:0008152,GO:0017111	-	-	-	n	-
PVITv1017337	PVITv1_T017337	scaffold-49716:3084-3531	108.304	0	10.2595	7.41946	7.50372	alkyldihydroxyacetonephosphate synthase, peroxisomal, putative	GO:0008609,GO:0008610,GO:0008762,GO:0016491,GO:0016614,GO:0050660,GO:0055114	-	-	-	n	-
PVITv1031373	PVITv1_T031373	scaffold-41944:831-1232	107.917	138.869	31.6177	72.8245	22.0463	mRNA turnover protein 4	GO:0005622,GO:0005840,GO:0030529,GO:0042254	-	-	-	n	-
PVITv1021636	PVITv1_T021636	scaffold-25172:15301-15826	107.699	57.4025	92.8595	86.6818	100.224	H - or Na -translocating F-type, V-type and A-type ATPase (F-ATPase) Superfamily	-	ATP synthase (F/14-kDa) subunit (PF01990.12)	-	K02151;ATPeV1F, ATP6S14; V-type H+-transporting ATPase subunit F	n	-
PVITv1027254	PVITv1_T027254	scaffold-2440:1563-1986	107.699	663.634	460.045	591.228	464.918	conserved hypothetical protein	GO:0003735,GO:0005622,GO:0005840,GO:0006414	60s Acidic ribosomal protein (PF00428.14)	-	-	n	-
PVITv1031477	PVITv1_T031477	scaffold-10345:362-667	107.063	0	5.99261	4.81734	2.14702	phosphoenolpyruvate carboxykinase, putative	GO:0004611,GO:0004612,GO:0005524,GO:0005737,GO:0006094,GO:0016301,GO:0016310	Phosphoenolpyruvate carboxykinase (PF01293.15)	4.1.1.49	K01610;E4.1.1.49, pckA; phosphoenolpyruvate carboxykinase (ATP) [EC:4.1.1.49]	n	-
PVITv1000391	PVITv1_T000391	scaffold-7687:1-453	106.024	21.3856	6.69734	6.11305	9.50493	conserved hypothetical protein	GO:0006508,GO:0009058,GO:0046872,GO:0051537	-	-	-	n	-
PVITv1004613	PVITv1_T004613	scaffold-53893:185-590	105.583	276.894	631.226	1008.58	880.757	histone H1, putative	GO:0000786,GO:0003677,GO:0005634,GO:0005694,GO:0006334	linker histone H1 and H5 family (PF00538.14)	-	-	n	-
PVITv1035207	PVITv1_T035207	scaffold-61303:16819-17176	105.503	305.368	329.455	326.639	285.802	conserved hypothetical protein	GO:0005759,GO:0006633,GO:0046872,GO:0050897	Phosphopantetheine attachment site (PF00550.20)	-	K03955;NDUFAB1; NADH dehydrogenase (ubiquinone) 1 alpha/beta subcomplex 1	n	-
PVITv1031549	PVITv1_T031549	scaffold-10329:0-248	104.593	173.798	172.477	252.362	203.998	hypothetical protein	-	NADH-ubiquinone reductase complex 1 MLRQ subunit (PF06522.6)	-	-	n	-
PVITv1017836	PVITv1_T017836	scaffold-3317:1-1953	104.352	31.9676	7.49255	6.12236	4.84126	ATP-binding Cassette (ABC) Superfamily	GO:0000166,GO:0005524,GO:0006200,GO:0008152,GO:0016020,GO:0016887,GO:0017111	AAA ATPase domain (PF13191.1),AAA domain (PF13304.1),ABC transporter (PF00005.22),ABC-2 type transporter (PF01061.19)	3.6.3.31,3.6.3.28,3.6.3.29	-	n	-
PVITv1034704	PVITv1_T034704	scaffold-24054:21-329	104.072	108.319	129.404	136.622	126.538	heat shock protein 90, putative	GO:0005524,GO:0006457,GO:0006950,GO:0009506,GO:0048046,GO:0051082	Hsp90 protein (PF00183.13)	-	K04079;htpG, HSP90A; molecular chaperone HtpG	n	-
PVITv1024504	PVITv1_T024504	scaffold-5911:7302-7551	103.088	609.338	480.138	556.131	572.207	hypothetical protein	-	-	-	-	n	-
PVITv1002824	PVITv1_T002824	scaffold-31:3878-4289	102.526	44.04	32.0038	47.2471	25.4384	DNA-directed RNA polymerase I, II, and III subunit RPABC2, putative	GO:0003677,GO:0003899,GO:0005634,GO:0005665,GO:0006351	RNA polymerase Rpb6 (PF01192.17)	2.7.7.6	K03014;RPB6, POLR2F; DNA-directed RNA polymerases I, II, and III subunit RPABC2	n	-
PVITv1021038	PVITv1_T021038	scaffold-6481:1348-3301	101.391	307.217	115.283	197.749	80.7256	hsp70-like protein	GO:0000166,GO:0005524,GO:0005618,GO:0005774,GO:0006457,GO:0006950,GO:0009507,GO:0051082	MreB/Mbl protein (PF06723.8),Hsp70 protein (PF00012.15)	3.6.1.3	K04043;dnaK; molecular chaperone DnaK	n	-
PVITv1009632	PVITv1_T009632	scaffold-3022:3287-4040	101.218	21.0477	55.3005	49.7098	41.3992	ubiquitin-conjugating enzyme E2, putative	GO:0008152,GO:0016874,GO:0016881	Ubiquitin-conjugating enzyme (PF00179.21)	6.3.2.19	K10575;UBE2G1, UBC7; ubiquitin-conjugating enzyme E2 G1 [EC:2.3.2.23]	n	-
PVITv1022565	PVITv1_T022565	scaffold-59319:17-431	100.915	68.0812	173.389	155.32	159.586	proteasome subunit alpha, putative	GO:0000502,GO:0004175,GO:0004298,GO:0005634,GO:0005737,GO:0005839,GO:0006508,GO:0006511,GO:0008233,GO:0016787,GO:0019773,GO:0051603	Proteasome subunit A N-terminal sign atur e (PF10584.4),Proteasome subunit (PF00227.21)	3.4.25.1	K02725;PSMA1; 20S proteasome subunit alpha 6 [EC:3.4.25.1]	n	-
PVITv1015376	PVITv1_T015376	scaffold-50846:1-515	100.848	38.5037	83.2279	121.396	111.591	Major Facilitator Superfamily (MFS)	GO:0016021,GO:0055085	-	-	-	n	-
PVITv1035536	PVITv1_T035536	scaffold-61460:1-313	100.303	0	6.14116	7.48269	9.88755	conserved hypothetical protein	GO:0006886	-	-	-	n	-
PVITv1036397	PVITv1_T036397	scaffold-3444:1712-2301	99.2241	207.844	380.148	364.626	374.816	conserved hypothetical protein	GO:0005881,GO:0005887,GO:0008168,GO:0031883,GO:0032596,GO:0050913,GO:0050916	TB2/DP1, HVA22 family (PF03134.14)	-	-	n	-
PVITv1022955	PVITv1_T022955	scaffold-58157:1-368	98.758	29.6846	8.98264	15.9719	8.21279	exportin-T, putative	GO:0000166,GO:0005524,GO:0005634,GO:0006810,GO:0016887,GO:0017111,GO:0042626	-	-	-	n	-
PVITv1027288	PVITv1_T027288	scaffold-5699:7234-8164	98.5332	276.199	244.795	284.74	231.987	hypothetical protein	GO:0003824,GO:0005618,GO:0005634,GO:0005739,GO:0005743,GO:0005975,GO:0006099,GO:0006108,GO:0009507,GO:0016020,GO:0016491,GO:0016615,GO:0016616,GO:0030060,GO:0044262,GO:0048046,GO:0055114	lactate/malate dehydrogenase, NAD bi ndin g domain (PF00056.18),lactate/malate dehydrogenase, alpha/ beta C-terminal domain (PF02866.13)	1.1.1.37	K00026;MDH2; malate dehydrogenase [EC:1.1.1.37]	n	-
PVITv1030330	PVITv1_T030330	scaffold-1099:1-369	98.1283	94.4739	96.6935	111.986	93.0322	glutamyl-tRNA synthetase, putative	GO:0000166,GO:0004812,GO:0004818,GO:0005524,GO:0005737,GO:0006412,GO:0006418,GO:0006424,GO:0016876,GO:0043039	tRNA synthetases class I (E and Q), cata lytic domain (PF00749.16)	6.1.1.17,6.1.1.15	K14163;EPRS; bifunctional glutamyl/prolyl-tRNA synthetase [EC:6.1.1.17 6.1.1.15]	n	-
PVITv1027593	PVITv1_T027593	scaffold-3745:34-454	97.977	124.663	93.198	115.569	92.7239	conserved hypothetical protein	GO:0008152,GO:0016787,GO:0016853,GO:0017057,GO:0047768	Lactonase, 7-bladed beta-propeller (PF10282.4)	3.1.1.31	-	n	-
PVITv1003734	PVITv1_T003734	scaffold-50160:0-315	97.3906	0	93.9284	94.1077	97.3211	conserved hypothetical protein	-	-	-	-	n	-
PVITv1000306	PVITv1_T000306	scaffold-38538:1344-1949	97.0364	71.0574	155.357	84.5129	130.711	conserved hypothetical protein	GO:0005524,GO:0005740,GO:0008177,GO:0016021,GO:0016491,GO:0055114	CybS (PF05328.7)	-	-	n	-
PVITv1036101	PVITv1_T036101	scaffold-20095:414-730	96.7667	140.803	19.7252	49.0806	18.763		GO:0035091	-	-	-	n	-
PVITv1035455	PVITv1_T035455	scaffold-61484:16175-16754	96.6802	211.061	270.825	465.459	352.046	histone H1, putative	-	linker histone H1 and H5 family (PF00538.14)	-	-	n	-
PVITv1018328	PVITv1_T018328	scaffold-2054:81-504	96.6373	9.53803	6.86602	8.00801	9.13464	conserved hypothetical protein	GO:0006914	Autophagy-related protein 11 (PF10377.4)	-	-	n	-
PVITv1011267	PVITv1_T011267	scaffold-43130:1-424	96.5703	503.327	321.722	423.069	264.645	elongation factor 1-gamma, putative	GO:0003746,GO:0005853,GO:0006412,GO:0006414	Glutathione S-transferase, C-termina l do main (PF13410.1),Glutathione S-transferase, C-termina l do main (PF14497.1),Glutathione S-transferase, N-termina l do main (PF13417.1),Glutathione S-transferase, N-termina l do main (PF02798.15),Glutathione S-transferase, C-termina l do main (PF00043.20)	2.5.1.18,6.1.1.17,6.1.1.15	K03233;EEF1G; elongation factor 1-gamma	n	-
PVITv1024607	PVITv1_T024607	scaffold-1491:1-318	95.9169	0	0	0.768413	1.61274	conserved hypothetical protein	GO:0003824,GO:0008152	-	-	-	n	-
PVITv1033547	PVITv1_T033547	scaffold-51580:1068-1917	95.2396	327.103	288.251	298.076	261.402	voltage-dependent anion-selective channel protein, putative	GO:0005741,GO:0008308,GO:0055085	Eukaryotic porin (PF01459.17)	-	K15040;VDAC2; voltage-dependent anion channel protein 2	n	-
PVITv1013721	PVITv1_T013721	scaffold-4278:6531-7224	94.734	4.70736	6.52422	123.606	115.98	conserved hypothetical protein	GO:0006950,GO:0009415	-	-	-	n	-
PVITv1010246	PVITv1_T010246	scaffold-738:21741-22281	94.7243	0	2.14514	1.63977	12.2259		GO:0003964,GO:0005634,GO:0006278,GO:0015074	-	-	-	n	-
PVITv1038494	PVITv1_T038494	scaffold-56291:1-395	94.7243	12.1855	9.18485	13.7402	16.031	large subunit GTPase 1	GO:0005525	-	-	-	n	-
PVITv1025077	PVITv1_T025077	scaffold-33735:1-695	94.511	83.9465	42.9312	68.6553	30.0021	conserved hypothetical protein	GO:0003824,GO:0005524,GO:0006221,GO:0006543,GO:0006807,GO:0008152,GO:0044205,GO:0046872,GO:0070409	RimK-like ATP-grasp domain (PF08443.6),D-ala D-ala ligase C-terminus (PF07478.8),ATP-grasp domain (PF02222.17),ATP-grasp in the biosynthetic pathwa y wi th Ter operon (PF15632.1),ATP-grasp domain (PF13535.1),Carbamoyl-phosphate synthase L chain , AT P binding domain (PF02786.12)	6.3.5.5,3.5.2.3,6.3.4.16,2.1.3.2	K01954;K01954; carbamoyl-phosphate synthase [EC:6.3.5.5]	n	-
PVITv1010960	PVITv1_T010960	scaffold-47108:1-320	94.2563	22.6721	48.3294	44.8151	46.4477	ras GTPase-activating protein-binding protein, putative	GO:0000166,GO:0003676,GO:0005622,GO:0006810	-	-	-	n	-
PVITv1008474	PVITv1_T008474	scaffold-30623:1-320	94.2563	30.783	145.65	211.382	135.91	cytochrome P450, putative	-	Cytochrome P450 (PF00067.17)	1.14.13.157,1.14.13.88,1.14.13.136,1.14.13.87,1.14.99.43,1.14.13.67,1.14.13.138,1.14.13.125,1.14.13.21,4.99.1.6,1.14.14.1,1.14.13.152,1.14.13.32,1.6.2.4,1.14.13.97,1.14.13.150	K15398;CYP86A4S; fatty acid omega-hydroxylase [EC:1.14.-.-]	n	-
PVITv1024660	PVITv1_T024660	scaffold-4670:15868-16404	93.9785	29.8561	95.0218	78.6293	91.0738	conserved hypothetical protein	-	-	-	-	n	-
PVITv1033888	PVITv1_T033888	scaffold-24176:12-495	93.7437	256.889	158.317	217.78	169.46	iron sulfur cluster assembly protein 1, mitochondrial precursor	GO:0005506,GO:0005737,GO:0005739,GO:0005829,GO:0016226,GO:0051536	NifU-like N terminal domain (PF01592.11)	-	-	n	-
PVITv1028958	PVITv1_T028958	scaffold-2478:2995-3994	93.5568	279.026	173.746	293.769	145.295	GTP-binding nuclear protein spi1	GO:0000166,GO:0003924,GO:0005525,GO:0005634,GO:0006184,GO:0006886,GO:0006913,GO:0007165,GO:0007264	ADP-ribosylation factor family (PF00025.16),Miro-like protein (PF08477.8),Ras family (PF00071.17)	-	K07936;RAN; GTP-binding nuclear protein Ran	n	-
PVITv1018605	PVITv1_T018605	scaffold-5311:770-1739	93.4563	140.301	431.408	365.418	457.371	conserved hypothetical protein	GO:0005634,GO:0006355	PB1 domain (PF00564.19)	-	-	n	-
PVITv1009611	PVITv1_T009611	scaffold-2360:1673-2429	92.9794	196.823	223.687	265.382	207.484	conserved hypothetical protein	GO:0008152,GO:0016787	Dienelactone hydrolase family (PF01738.13)	-	-	n	-
PVITv1009123	PVITv1_T009123	scaffold-4198:3661-4116	92.2291	50.8642	58.9705	36.1011	41.664	ATP-dependent protease hslV	GO:0004298,GO:0005737,GO:0005839,GO:0006508,GO:0008233,GO:0009376,GO:0016787,GO:0030163,GO:0046872,GO:0051603	Proteasome subunit (PF00227.21)	3.4.25.2	-	n	-
PVITv1015537	PVITv1_T015537	scaffold-1848:9738-9996	90.9345	0	16.0727	14.176	22.5664	conserved hypothetical protein	-	-	-	-	n	-
PVITv1036369	PVITv1_T036369	scaffold-11553:1-682	90.8964	19.2172	9.67266	19.7835	14.3577	conserved hypothetical protein	GO:0005741,GO:0006626	Tom37 C-terminal domain (PF11801.3)	-	-	n	-
PVITv1022571	PVITv1_T022571	scaffold-1362:6939-7263	90.3209	0	1.28357	3.41355	2.69754	conserved hypothetical protein	GO:0008080,GO:0008168,GO:0032259	Acetyltransferase (GNAT) domain (PF13508.1),Acetyltransferase (GNAT) domain (PF13673.1),Acetyltransferase (GNAT) family (PF00583.19)	2.3.1.17,2.3.1.80	-	n	-
PVITv1008948	PVITv1_T008948	scaffold-34019:750-1356	90.0346	19.461	52.4092	59.3591	84.983	conserved hypothetical protein	-	AN1-like Zinc finger (PF01428.11)	-	-	n	-
PVITv1037582	PVITv1_T037582	scaffold-53099:1-452	89.953	28.0474	0.956532	6.54702	2.55903	conserved hypothetical protein	GO:0005737,GO:0006629,GO:0016021,GO:0016627,GO:0055114	Phospholipid methyltransferase (PF04191.8),Isoprenylcysteine carboxyl methyltra nsfe rase (ICMT) family (PF04140.9),Protein of unknown function (DUF1295 ) (PF06966.7)	-	-	n	-
PVITv1011390	PVITv1_T011390	scaffold-28606:733-1062	89.7241	11.7432	51.3224	45.6687	40.6234	Voltage-gated Ion Channel (VIC) Superfamily	GO:0005216,GO:0005249,GO:0008608,GO:0042729,GO:0072686	DASH complex subunit Dad4 (PF08650.5)	-	-	n	-
PVITv1029220	PVITv1_T029220	scaffold-33129:0-326	88.828	0	1.26865	8.93019	4.90932	3'5'-cyclic nucleotide phosphodiesterase, putative	GO:0004114,GO:0007165,GO:0008081,GO:0008152,GO:0016787,GO:0046872	-	-	-	n	-
PVITv1010910	PVITv1_T010910	scaffold-40269:0-326	88.828	14.506	7.80267	14.3999	4.15321	serine hydroxymethyltransferase, mitochondrial precursor	GO:0003824,GO:0004372,GO:0005886,GO:0006544,GO:0006563,GO:0006730,GO:0008168,GO:0009506,GO:0016020,GO:0016740,GO:0030170,GO:0032259,GO:0035999	Serine hydroxymethyltransferase (PF00464.14)	2.1.2.1	K00600;glyA, SHMT; glycine hydroxymethyltransferase [EC:2.1.2.1]	n	-
PVITv1016683	PVITv1_T016683	scaffold-48619:735-1853	88.5426	212.528	118.281	190.176	82.087	prohibitin-2	GO:0016020	SPFH domain / Band 7 family (PF01145.20)	-	-	n	-
PVITv1034018	PVITv1_T034018	scaffold-35120:30-357	88.0981	0	1.26131	6.01052	7.11552	5-formyltetrahydrofolate cyclo-ligase, putative	GO:0005524,GO:0009396,GO:0016874,GO:0030272	5-formyltetrahydrofolate cyclo-ligas e fa mily (PF01812.15)	6.3.3.2	-	n	-
PVITv1029533	PVITv1_T029533	scaffold-25991:1-397	88.0981	7.21149	12.1116	16.7098	23.0257	vacuolar protein sorting-associated protein, putative	GO:0005634,GO:0042147	-	-	-	n	-
PVITv1026534	PVITv1_T026534	scaffold-11773:743-1070	88.0981	28.8459	17.5368	25.5754	11.9765	conserved hypothetical protein	-	-	-	-	n	-
PVITv1031064	PVITv1_T031064	scaffold-3959:1562-1954	87.8793	80.8589	100.867	109.41	97.9954	conserved hypothetical protein	GO:0005747,GO:0006511,GO:0009853,GO:0045271,GO:0051788,GO:0080129	NADH-ubiquinone oxidoreductase compl ex I , 21 kDa subunit (PF10785.4)	-	-	n	-
PVITv1007144	PVITv1_T007144	scaffold-53940:73-517	87.6871	297.433	281.038	320.144	283.608	ubiquitin-conjugating enzyme E2, putative	GO:0008152,GO:0016874,GO:0016881	Ubiquitin-conjugating enzyme (PF00179.21)	6.3.2.19	K06689;UBE2D_E, UBC4, UBC5; ubiquitin-conjugating enzyme E2 D/E [EC:2.3.2.23]	n	-
PVITv1033738	PVITv1_T033738	scaffold-31910:391-679	87.3786	34.6001	26.0699	19.4467	16.3682	O-sialoglycoprotein endopeptidase, putative	GO:0004222,GO:0005739,GO:0006508,GO:0016747,GO:0070526	Glycoprotease family (PF00814.20)	2.6.99.4	-	n	-
PVITv1026926	PVITv1_T026926	scaffold-30001:1-388	87.3778	335.563	812.078	631.316	812.019	glucan 1,3-beta-glucosidase, putative	GO:0004553,GO:0005975	Cellulase (glycosyl hydrolase family 5) (PF00150.13)	-	K01210;E3.2.1.58; glucan 1,3-beta-glucosidase [EC:3.2.1.58]	n	-
PVITv1008495	PVITv1_T008495	scaffold-37788:0-328	87.1635	43.0227	15.8045	31.4032	12.2956	hsp90-like protein	GO:0001671,GO:0032781,GO:0051087	Activator of Hsp90 ATPase, N-termina l (PF09229.6)	-	-	n	-
PVITv1008396	PVITv1_T008396	scaffold-38273:1-623	86.4828	323.665	274.815	404.246	313.967	5-methlytetrahydropteroyltriglutamate-homocysteine methyltransferease	GO:0003871,GO:0008168,GO:0008270,GO:0008652,GO:0009086,GO:0016740,GO:0032259,GO:0046872	Cobalamin-independent synthase, N-te rmin al domain (PF08267.7),Cobalamin-independent synthase, Cata lyti c domain (PF01717.13)	2.1.1.14	K00549;metE; 5-methyltetrahydropteroyltriglutamate--homocysteine methyltransferase [EC:2.1.1.14]	n	-
PVITv1002780	PVITv1_T002780	scaffold-33:1-263	86.242	0	33.5919	31.7148	22.2017	Amino Acid-Polyamine-Organocation (APC) Family	GO:0003333,GO:0015171,GO:0016020,GO:0016021	-	-	-	n	-
PVITv1011228	PVITv1_T011228	scaffold-47756:225-487	86.242	48.0512	32.1535	42.513	29.4467	Mitochondrial Carrier (MC) Family	GO:0005347,GO:0006810,GO:0015217,GO:0016020,GO:0016021	Mitochondrial carrier protein (PF00153.22)	-	-	n	-
PVITv1028751	PVITv1_T028751	scaffold-31601:1-347	86.242	45.7245	141.24	122.673	96.0354	2-oxoglutarate dehydrogenase E1 component, putative	GO:0004591,GO:0005739,GO:0006099,GO:0016624,GO:0030976,GO:0045252,GO:0055114	-	1.2.4.2	-	n	-
PVITv1037513	PVITv1_T037513	scaffold-23568:1-332	85.2837	7.05002	11.6536	6.93363	12.0871	presenilin-like protein	GO:0004190,GO:0006508,GO:0016021	-	-	-	n	-
PVITv1022574	PVITv1_T022574	scaffold-1363:4363-6992	84.9426	34.1201	31.4384	36.8439	39.1973	conserved hypothetical protein	GO:0004672,GO:0004674,GO:0005524,GO:0005576,GO:0006468,GO:0006508,GO:0016772	-	-	-	n	YXSLK
PVITv1016684	PVITv1_T016684	scaffold-48619:2048-2769	84.8352	74.0707	46.9357	72.5134	52.2	Mitochondrial Protein Translocase (MPT) Family	GO:0006886,GO:0015450,GO:0016020,GO:0016021,GO:0071806	Tim17/Tim22/Tim23/Pmp24 family (PF02466.14)	-	K17794;TIM23; mitochondrial import inner membrane translocase subunit TIM23	n	-
PVITv1008870	PVITv1_T008870	scaffold-34027:0-332	84.6053	0	20.2415	2.21746	5.1123	dynein heavy chain	GO:0000166,GO:0003777,GO:0005524,GO:0006200,GO:0007018,GO:0008152,GO:0016887,GO:0017111,GO:0030286	P-loop containing dynein motor regio n D4 (PF12780.2)	-	K10408;DNAH; dynein heavy chain, axonemal	n	-
PVITv1007200	PVITv1_T007200	scaffold-60721:78-541	84.6053	71.5694	51.4425	39.0158	47.4072	conserved hypothetical protein	GO:0005634,GO:0006355	-	-	-	n	-
PVITv1003342	PVITv1_T003342	scaffold-14:19931-20451	84.4329	177.257	140.606	166.163	168.308	40S ribosomal protein S14	GO:0003735,GO:0005829,GO:0005840,GO:0005886,GO:0006412,GO:0022626,GO:0022627,GO:0030529	Ribosomal protein S11 (PF00411.14)	-	K02955;RP-S14e, RPS14; small subunit ribosomal protein S14e	n	-
PVITv1002274	PVITv1_T002274	scaffold-476:22908-23600	84.2438	178.874	312.454	362.159	304.043	conserved hypothetical protein	GO:0003677,GO:0005634,GO:0043065,GO:0043280	HMG-box domain (PF09011.5),HMG (high mobility group) box (PF00505.14)	-	-	n	-
PVITv1035988	PVITv1_T035988	scaffold-44328:313-707	84.0941	15.6254	15.5298	22.5509	19.4389	aspartyl protease family A01B, putative	GO:0004190,GO:0006508	-	-	-	n	-
PVITv1029357	PVITv1_T029357	scaffold-36975:91-355	84.0384	0	4.23065	11.4939	3.5574	bifunctional folD protein	GO:0003824,GO:0004329,GO:0004488,GO:0005524,GO:0005737,GO:0005739,GO:0009396,GO:0055114	Tetrahydrofolate dehydrogenase/cyclo hydr olase, NAD(P)-binding domain (PF02882.14)	3.5.4.9,1.5.1.5,6.3.4.3	K00288;MTHFD; methylenetetrahydrofolate dehydrogenase (NADP+) / methenyltetrahydrofolate cyclohydrolase / formyltetrahydrofolate synthetase [EC:1.5.1.5 3.5.4.9 6.3.4.3]	n	-
PVITv1017796	PVITv1_T017796	scaffold-124:740-1073	83.7375	162.754	265.747	288.758	229.992	conserved hypothetical protein	-	-	-	-	n	-
PVITv1027958	PVITv1_T027958	scaffold-32812:1-786	83.2777	28.7034	6.61168	9.1071	7.9717	iron sulfur cluster assembly protein 1, mitochondrial precursor	-	Putative serine esterase (DUF676) (PF05057.9)	-	-	n	-
PVITv1004856	PVITv1_T004856	scaffold-202:537-2028	82.852	148.55	60.654	118.017	45.1226	nucleolar protein NOP5	GO:0005634,GO:0005730,GO:0005732,GO:0005737,GO:0009506,GO:0015030,GO:0016020,GO:0030515,GO:0030529,GO:0070761	NOP5NT (NUC127) domain (PF08156.8),NOSIC (NUC001) domain (PF08060.8),Putative snoRNA binding domain (PF01798.13)	-	K14565;NOP58; nucleolar protein 58	n	-
PVITv1031174	PVITv1_T031174	scaffold-1078:4601-5852	82.6043	253.08	161.608	246.063	135.478	elongation factor Tu	GO:0000166,GO:0003746,GO:0003924,GO:0005525,GO:0005622,GO:0005737,GO:0006184,GO:0006412,GO:0006414,GO:0016787	Elongation factor Tu domain 2 (PF03144.20),Elongation factor Tu C-terminal doma in (PF03143.12),Elongation factor Tu GTP binding dom ain (PF00009.22)	2.7.7.4,2.7.1.25	-	n	-
PVITv1030253	PVITv1_T030253	scaffold-35351:1-530	82.4106	0	13.1695	14.726	16.2732	conserved hypothetical protein	GO:0016021	-	-	-	n	-
PVITv1037853	PVITv1_T037853	scaffold-39712:1-407	81.9875	6.85798	44.2151	46.6957	53.2199	acyl-CoA synthetase short-chain family member, putative	GO:0003824,GO:0008152	AMP-binding enzyme (PF00501.23)	6.2.1.1	K01908;prpE; propionyl-CoA synthetase [EC:6.2.1.17]	n	-
PVITv1028731	PVITv1_T028731	scaffold-9809:830-1285	80.8975	21.8898	10.1673	28.105	19.1775		GO:0006457,GO:0016272,GO:0051082	-	-	-	n	-
PVITv1014685	PVITv1_T014685	scaffold-47896:0-419	80.5486	165.103	130.6	175.813	117.773	serine hydroxymethyltransferase, mitochondrial precursor	GO:0003824,GO:0004372,GO:0006544,GO:0006563,GO:0006730,GO:0016740,GO:0030170,GO:0035999	Serine hydroxymethyltransferase (PF00464.14)	2.1.2.1	K00600;glyA, SHMT; glycine hydroxymethyltransferase [EC:2.1.2.1]	n	-
PVITv1000237	PVITv1_T000237	scaffold-10876:902-1240	80.5486	14.0345	11.8587	456.275	266.183	putative GPI-anchored serine-threonine rich hypothetical protein	-	-	-	-	n	-
PVITv1030208	PVITv1_T030208	scaffold-41866:1-841	80.5044	86.1525	64.2182	56.6647	39.4124		GO:0003810,GO:0004672,GO:0005524,GO:0005576,GO:0006468,GO:0006508,GO:0007596,GO:0016310,GO:0016746	-	-	-	n	-
PVITv1018714	PVITv1_T018714	scaffold-174:7442-9463	80.24	173.566	127.151	132.866	98.7762	conserved hypothetical protein	-	-	-	-	n	-
PVITv1036861	PVITv1_T036861	scaffold-49552:76-415	80.1193	0	19.1243	15.153	17.616	conserved hypothetical protein	GO:0005509,GO:0006030,GO:0007156,GO:0008061,GO:0016020	-	-	-	n	-
PVITv1006774	PVITv1_T006774	scaffold-25725:1-404	80.1042	20.3553	10.0433	18.8094	11.9523	translation initiation factor eIF-2B subunit gamma, putative	GO:0003743,GO:0005737,GO:0005851,GO:0006413,GO:0009058,GO:0016779	-	-	K03241;EIF2B3; translation initiation factor eIF-2B subunit gamma	n	-
PVITv1016032	PVITv1_T016032	scaffold-4768:683-2351	79.6969	15.6952	4.13818	4.58099	5.83994	conserved hypothetical protein	GO:0000166,GO:0008152,GO:0016459,GO:0046872	Ankyrin repeats (many copies) (PF13637.1),Ankyrin repeat (PF13606.1),FYVE zinc finger (PF01363.16),Ankyrin repeat (PF00023.25),Ankyrin repeats (many copies) (PF13857.1),Ankyrin repeats (3 copies) (PF12796.2)	2.7.11.1	K10380;ANK; ankyrin	n	-
PVITv1020612	PVITv1_T020612	scaffold-49629:504-1226	79.6382	203.799	296.897	267.647	299.846	conserved hypothetical protein	GO:0000276,GO:0015078,GO:0015986	ATP synthase D chain, mitochondrial (ATP 5H) (PF05873.7)	-	K02138;ATPeF0D, ATP5H, ATP7; F-type H+-transporting ATPase subunit d	n	-
PVITv1021643	PVITv1_T021643	scaffold-55741:0-721	79.5465	79.9734	52.7768	133.763	139.039	cytochrome P450, putative	GO:0004497,GO:0005506,GO:0016491,GO:0016705,GO:0020037,GO:0046872,GO:0055114	Cytochrome P450 (PF00067.17)	1.14.13.157,1.14.13.87,1.14.99.43,1.14.13.67,1.14.13.194,1.14.13.126,1.14.14.1,1.14.13.32,1.14.13.199,1.14.13.97,1.14.13.30	-	n	-
PVITv1022145	PVITv1_T022145	scaffold-6205:1794-2262	79.4844	0	0	0.197663	0.208237	conserved hypothetical protein	GO:0090305	Jacalin-like lectin domain (PF01419.12)	-	-	n	-
PVITv1015089	PVITv1_T015089	scaffold-4572:2383-2851	79.4391	204.774	119.608	166.092	99.6752	superoxide dismutase 2	GO:0004784,GO:0005773,GO:0006801,GO:0016491,GO:0046872,GO:0055114	Copper/zinc superoxide dismutase (SO DC) (PF00080.15)	1.15.1.1	K04565;SOD1; superoxide dismutase, Cu-Zn family [EC:1.15.1.1]	n	-
PVITv1006398	PVITv1_T006398	scaffold-45524:128-823	79.4391	225.79	170.004	189.424	157.926	40S ribosomal protein S15	GO:0003723,GO:0003735,GO:0005840,GO:0006412,GO:0015935,GO:0030529	Ribosomal protein S19 (PF00203.16)	-	K02958;RP-S15e, RPS15; small subunit ribosomal protein S15e	n	-
PVITv1014421	PVITv1_T014421	scaffold-43832:1-342	78.9168	33.8246	21.6098	54.3744	23.5622		GO:0005524,GO:0006200	-	-	-	n	-
PVITv1029697	PVITv1_T029697	scaffold-20452:228-1404	78.5671	239.853	118.927	136.568	81.5887	FKBP-type peptidyl-prolyl cis-trans isomerase, putative	GO:0000413,GO:0003755,GO:0006457,GO:0016853	Tetratricopeptide repeat (PF13432.1),Tetratricopeptide repeat (PF00515.23),FKBP-type peptidyl-prolyl cis-trans isom erase (PF00254.23),Tetratricopeptide repeat (PF07719.12),TPR repeat (PF13414.1),Cyclophilin type peptidyl-prolyl cis #NAME? ns isomerase/CLD (PF00160.16)	5.2.1.8	-	n	-
PVITv1034349	PVITv1_T034349	scaffold-27577:134-476	78.3279	6.64077	5.17224	2.43111	3.44281	protein kinase, putative	GO:0004672,GO:0004674,GO:0005524,GO:0006468,GO:0016310	Protein kinase domain (PF00069.20)	2.7.11.17,2.7.11.1,2.7.11.18	K13412;CPK; calcium-dependent protein kinase [EC:2.7.11.1]	n	-
PVITv1000156	PVITv1_T000156	scaffold-7634:345-2553	78.3183	23.0834	18.6814	19.7398	17.8494	conserved hypothetical protein	GO:0003824,GO:0008152,GO:0030170	Aminotransferase class I and II (PF00155.16),Aminotransferase class-V (PF00266.14)	4.4.1.16,2.8.1.7	-	n	-
PVITv1033976	PVITv1_T033976	scaffold-60105:1-474	77.9468	15.8602	18.275	20.693	32.3761	conserved hypothetical protein	-	-	-	-	n	-
PVITv1028738	PVITv1_T028738	scaffold-33158:0-329	77.9409	0	0	9.71194	10.6608		-	-	-	-	n	-
PVITv1001805	PVITv1_T001805	scaffold-54369:12-552	77.3349	9.72069	4.6954	16.8719	7.15692	conserved hypothetical protein	-	-	-	-	n	-
PVITv1021722	PVITv1_T021722	scaffold-1693:1-737	77.2373	129.657	129.234	129.129	123.353	proliferation-associated protein, metalloprotease family M24X, putative	GO:0004177,GO:0005730,GO:0005886,GO:0006508,GO:0008235,GO:0016787	-	-	-	n	-
PVITv1014337	PVITv1_T014337	scaffold-26529:1-345	77.174	6.57137	14.2069	10.8149	9.91605		-	-	-	-	n	-
PVITv1037053	PVITv1_T037053	scaffold-54610:2241-2652	76.8568	29.7071	12.9422	15.8845	17.1209	hypothetical protein	-	-	-	-	n	-
PVITv1031535	PVITv1_T031535	scaffold-10324:720-1131	76.7815	108.315	196.508	181.588	221.791	histone H3	GO:0000786,GO:0003677,GO:0005634,GO:0005694,GO:0006334,GO:0046982	Core histone H2A/H2B/H3/H4 (PF00125.19)	-	K11253;H3; histone H3	n	-
PVITv1018453	PVITv1_T018453	scaffold-2075:7217-8362	76.7087	19.2267	2.49651	15.3108	11.4824	G-protein alpha subunit 1	GO:0000166,GO:0001750,GO:0001917,GO:0003924,GO:0004871,GO:0005525,GO:0005622,GO:0005834,GO:0006184,GO:0007165,GO:0007186,GO:0007188,GO:0016020,GO:0019001,GO:0031234,GO:0031683,GO:0043005,GO:0043234	ADP-ribosylation factor family (PF00025.16),G-protein alpha subunit (PF00503.15)	3.1.3.16	-	n	-
PVITv1031357	PVITv1_T031357	scaffold-10376:201-603	76.6088	6.53721	2.45875	7.06589	6.77831	conserved hypothetical protein	-	RNA recognition motif. (a.k.a. RRM, RBD, or RNP domain) (PF00076.17)	-	-	n	-
PVITv1034894	PVITv1_T034894	scaffold-20116:595-867	76.0654	0	24.5111	94.5947	75.0596	Major Facilitator Superfamily (MFS)	GO:0016021,GO:0022857,GO:0055085	-	-	-	n	-
PVITv1028890	PVITv1_T028890	scaffold-4891:100-1198	75.7673	154.059	77.9982	118.187	60.6069	dihydrodipicolinate synthase, putative	GO:0003824,GO:0005737,GO:0008152,GO:0008652,GO:0008840,GO:0009085,GO:0009089,GO:0016829,GO:0019877	Dihydrodipicolinate synthetase famil y (PF00701.17)	4.3.3.7	-	n	-
PVITv1024684	PVITv1_T024684	scaffold-4677:4111-4795	75.4257	262.419	159.766	187.625	98.6526	ran-specific GTPase-activating protein, putative	GO:0005737,GO:0008536,GO:0046907	RanBP1 domain (PF00638.13)	-	K15306;RANBP1; Ran-binding protein 1	n	-
PVITv1005344	PVITv1_T005344	scaffold-36351:36-309	75.155	0	7.31448	9.80672	10.627		GO:0003676,GO:0046983	-	-	-	n	-
PVITv1000032	PVITv1_T000032	scaffold-6591:737-1655	75.0929	18.9389	21.7351	34.4818	27.1768	conserved hypothetical protein	GO:0003723,GO:0005634,GO:0005737,GO:0006397	-	-	-	n	-
PVITv1029480	PVITv1_T029480	scaffold-1:8961-9643	74.9627	149.606	112.813	135.832	113.527	glycine cleavage system H protein, mitochondrial precursor	GO:0005524,GO:0005960,GO:0006546,GO:0019464	Glycine cleavage H-protein (PF01597.14)	-	K02437;gcvH, GCSH; glycine cleavage system H protein	n	-
PVITv1014766	PVITv1_T014766	scaffold-46774:0-753	74.8199	191.111	236.074	204.284	197.916	succinyl-CoA ligase subunit alpha, mitochondrial precursor	GO:0003824,GO:0003878,GO:0004775,GO:0005618,GO:0008152,GO:0016874,GO:0048037	Succinyl-CoA ligase like flavodoxin doma in (PF13607.1),CoA binding domain (PF02629.14),CoA-ligase (PF00549.14)	6.2.1.5,6.2.1.4	K01899;LSC1; succinyl-CoA synthetase alpha subunit [EC:6.2.1.4 6.2.1.5]	n	-
PVITv1025647	PVITv1_T025647	scaffold-44803:1-485	74.765	7.58034	15.2382	16.9906	19.3909	carbohydrate-binding protein, putative	GO:0000049,GO:0000287,GO:0004826,GO:0005524,GO:0006432,GO:0008033	Transient receptor potential (TRP) i on c hannel (PF06011.7)	-	-	n	-
PVITv1004872	PVITv1_T004872	scaffold-207:1592-2818	74.7322	44.9128	27.4198	36.6412	19.3926	mitochondrial import inner membrane translocase subunit, putative	GO:0005743,GO:0005744,GO:0015031,GO:0046872	NLI interacting factor-like phosphat ase (PF03031.13)	3.1.3.16	-	n	-
PVITv1032536	PVITv1_T032536	scaffold-12802:1-1363	74.6142	19.6864	14.9354	20.2337	21.7641	glycosyltransferase	GO:0000148,GO:0003843,GO:0005215,GO:0006075,GO:0006810,GO:0016020,GO:0016021,GO:0016740,GO:0022857,GO:0055085	Major Facilitator Superfamily (PF07690.11),Sugar (and other) transporter (PF00083.19)	-	-	n	-
PVITv1017539	PVITv1_T017539	scaffold-116:23592-24273	74.5863	38.2796	24.6436	58.4477	20.689	conserved hypothetical protein	GO:0005829,GO:0008168,GO:0016740,GO:0030904,GO:0032259,GO:0035265,GO:0042127,GO:0051726	Trm112p-like protein (PF03966.11)	-	-	n	-
PVITv1024036	PVITv1_T024036	scaffold-3564:5363-5780	74.5863	19.5186	67.7769	25.6044	70.9115	conserved hypothetical protein	-	-	-	-	n	-
PVITv1007153	PVITv1_T007153	scaffold-38365:1-1365	74.4821	95.1231	145.462	185.735	184.84	cellulose synthase 4	GO:0008152,GO:0016020,GO:0016740,GO:0016757,GO:0016760,GO:0030244	Glycosyl transferase family group 2 (PF13632.1),Glycosyl transferase family 2 (PF00535.21),Cellulose synthase (PF03552.9),Glycosyltransferase like family 2 (PF13641.1)	2.4.1.12	-	n	-
PVITv1003738	PVITv1_T003738	scaffold-53592:7-356	74.4228	6.40402	8.34467	5.64709	5.64384	conserved hypothetical protein	GO:0006914	WW domain (PF00397.21)	-	-	n	-
PVITv1028333	PVITv1_T028333	scaffold-2402:31483-32265	74.2141	11.4678	11.2346	19.5707	10.3342	prostaglandin E synthase, putative	GO:0005739,GO:0009055,GO:0015035,GO:0045454,GO:0055114	Glutathione S-transferase, N-termina l do main (PF13409.1),Glutaredoxin (PF00462.19),Glutathione S-transferase, N-termina l do main (PF13417.1)	5.3.99.3	K05309;PTGES2; microsomal prostaglandin-E synthase 2 [EC:5.3.99.3]	n	-
PVITv1027725	PVITv1_T027725	scaffold-5714:4756-6265	73.9199	25.88	16.1748	15.1881	10.3379	carbohydrate-binding protein, putative	GO:0000786,GO:0003677,GO:0004553,GO:0030246,GO:0030247,GO:0042742,GO:0050832	Rare lipoprotein A (RlpA)-like doubl e-ps i beta-barrel (PF03330.13)	-	-	n	-
PVITv1027086	PVITv1_T027086	scaffold-39825:429-848	73.8586	23.8358	30.1713	35.7286	39.0421	conserved hypothetical protein	GO:0035091,GO:0044267	PX domain (PF00787.19)	-	-	n	-
PVITv1015270	PVITv1_T015270	scaffold-42428:0-275	73.3864	0	36.7711	53.4195	34.3384	isoleucyl-tRNA synthetase	GO:0002161,GO:0004812,GO:0004822,GO:0005524,GO:0005737,GO:0006418,GO:0006428,GO:0006450	tRNA synthetases class I (I, L, M an d V) (PF00133.17)	6.1.1.5	K01870;IARS, ileS; isoleucyl-tRNA synthetase [EC:6.1.1.5]	n	-
PVITv1004281	PVITv1_T004281	scaffold-383:1-276	73.3864	96.0206	51.9227	86.8448	48.5574	pyridoxal biosynthesis lyase pdxS	GO:0003824,GO:0005829,GO:0008152,GO:0009507,GO:0012505,GO:0016829,GO:0042823	Thiazole biosynthesis protein ThiG (PF05690.9)	-	K06215;pdxS, pdx1; pyridoxal 5'-phosphate synthase pdxS subunit [EC:4.3.3.6]	n	-
PVITv1002834	PVITv1_T002834	scaffold-31:8561-8972	73.2195	109.815	131.137	125.544	132.743	dolichyl-diphosphooligosaccharide-protein glycosyltransferase subunit, putative	GO:0004579,GO:0008152,GO:0008250,GO:0016021,GO:0016740	DAD family (PF02109.11)	2.4.99.18	K12668;OST2, DAD1; oligosaccharyltransferase complex subunit epsilon	n	-
PVITv1020328	PVITv1_T020328	scaffold-18344:1-472	72.7069	13.026	8.21884	6.39144	3.59619	conserved hypothetical protein	GO:0003777,GO:0005524,GO:0005871,GO:0005874,GO:0007018,GO:0008017	-	-	-	n	-
PVITv1005218	PVITv1_T005218	scaffold-816:7699-7975	72.5274	0	1.78443	0.515112	0.558784		GO:0003676,GO:0005634,GO:0008270,GO:0015074,GO:0016020	-	2.7.7.49	-	n	-
PVITv1002684	PVITv1_T002684	scaffold-80:56516-56792	72.5274	20.326	9.69438	19.0961	18.5759	conserved hypothetical protein	-	-	-	-	n	-
PVITv1023868	PVITv1_T023868	scaffold-12754:1-354	72.35	12.9594	67.606	50.734	124.943	conserved hypothetical protein	-	-	-	-	n	-
PVITv1032237	PVITv1_T032237	scaffold-45943:1207-2059	72.1408	14.233	18.0267	30.4941	18.5088	protein kinase, putative	GO:0004672,GO:0004674,GO:0005524,GO:0006468,GO:0016301,GO:0016310,GO:0016772	RIO1 family (PF01163.17),PhoP regulatory network protein YrbL (PF10707.4),Protein tyrosine kinase (PF07714.12),Protein kinase domain (PF00069.20)	2.7.11.26,2.7.11.1	K07198;PRKAA, AMPK; 5'-AMP-activated protein kinase, catalytic alpha subunit [EC:2.7.11.11]	n	-
PVITv1031054	PVITv1_T031054	scaffold-21678:4541-5633	71.8928	171.552	241.768	241.798	240.694	ATP synthase subunit gamma, putative	GO:0006754,GO:0006810,GO:0006811,GO:0015986,GO:0015992,GO:0045261,GO:0046933,GO:0046961	ATP synthase (PF00231.14)	-	K02136;ATPeF1G, ATP5C1, ATP3; F-type H+-transporting ATPase subunit gamma	n	-
PVITv1021986	PVITv1_T021986	scaffold-4958:5889-6314	71.7572	37.3835	14.9855	35.9246	15.5408	rRNA biogenesis protein rrp5	GO:0003723,GO:0005622,GO:0005634,GO:0006396,GO:0006397	Tetratricopeptide repeat (PF14559.1),Tetratricopeptide repeat (PF13428.1),Tetratricopeptide repeat (PF13174.1),Tetratricopeptide repeat (PF13432.1),Suppressor of forked protein (Suf) (PF05843.9)	-	-	n	-
PVITv1003498	PVITv1_T003498	scaffold-27786:0-1721	70.6144	159.164	200.521	303.32	278.608	beta-tubulin	GO:0000166,GO:0003924,GO:0005200,GO:0005525,GO:0005737,GO:0005856,GO:0005874,GO:0006184,GO:0007017,GO:0043234,GO:0051258	Tubulin C-terminal domain (PF03953.12),Tubulin/FtsZ family, GTPase domain (PF00091.20)	-	K07375;TUBB; tubulin beta	n	-
PVITv1027458	PVITv1_T027458	scaffold-2423:19680-20180	70.4208	32.5243	27.3671	24.1774	30.2938	conserved hypothetical protein	-	-	-	-	n	-
PVITv1027735	PVITv1_T027735	scaffold-23354:30-523	70.3827	0	29.5901	20.4533	22.6637	choline transporter-like protein	GO:0015220,GO:0015871,GO:0016020,GO:0016021	Plasma-membrane choline transporter (PF04515.7)	-	K06515;SLC44A1, CDW92; solute carrier family 44 (choline transporter-like protein), member 1	n	-
PVITv1022125	PVITv1_T022125	scaffold-5879:490-847	70.2415	31.152	23.887	20.041	19.1962	conserved hypothetical protein	GO:0005744,GO:0030150	Pam16 (PF03656.8)	-	-	n	-
PVITv1034973	PVITv1_T034973	scaffold-39110:0-502	70.0482	50.774	103.635	129.384	141.435		GO:0000724,GO:0003682,GO:0005634,GO:0005829,GO:0006334,GO:0008283,GO:0009555,GO:0009933,GO:0010026,GO:0031507,GO:0033186,GO:0048366	WD domain, G-beta repeat (PF00400.27)	-	-	n	-
PVITv1002400	PVITv1_T002400	scaffold-52:18608-19079	70.0467	9.92588	16.6881	15.3341	9.85888	conserved hypothetical protein	-	-	-	-	n	-
PVITv1033545	PVITv1_T033545	scaffold-50673:1-504	69.8055	36.2937	32.4451	44.7987	41.61	glycosyltransferase	GO:0000148,GO:0003843,GO:0006075,GO:0016020,GO:0055085	1,3-beta-glucan synthase component (PF02364.10)	2.4.1.34	-	n	-
PVITv1003507	PVITv1_T003507	scaffold-21864:113-544	69.7709	146.272	246.473	268.427	366.046	crinkler (CRN) family protein, pseudogene	-	-	-	-	n	-
PVITv1016242	PVITv1_T016242	scaffold-8654:873-1662	69.5645	39.7621	33.6394	46.3312	24.9302	conserved hypothetical protein	GO:0006614,GO:0008312,GO:0009073,GO:0009094,GO:0048500	Signal peptide binding domain (PF02978.14)	-	-	n	-
PVITv1036722	PVITv1_T036722	scaffold-53196:0-359	69.4364	111.203	114.098	116.836	99.0157	hypothetical protein	GO:0005618,GO:0005975,GO:0006099,GO:0006108,GO:0009507,GO:0016020,GO:0016491,GO:0016615,GO:0016616,GO:0030060,GO:0044262,GO:0048046,GO:0055114	lactate/malate dehydrogenase, NAD bi ndin g domain (PF00056.18)	1.1.1.37	K00026;MDH2; malate dehydrogenase [EC:1.1.1.37]	n	-
PVITv1027207	PVITv1_T027207	scaffold-8135:0-430	69.2506	0	7.4151	3.95556	5.10784	conserved hypothetical protein	GO:0005524	-	-	-	n	-
PVITv1020905	PVITv1_T020905	scaffold-4543:9495-11352	69.2249	90.6963	119.66	144.395	94.6955	conserved hypothetical protein	GO:0006629,GO:0006631,GO:0006633,GO:0016020,GO:0016021,GO:0016740	GNS1/SUR4 family (PF01151.13)	2.3.1.199	K10249;ELOVL4; elongation of very long chain fatty acids protein 4 [EC:2.3.1.199]	n	-
PVITv1030218	PVITv1_T030218	scaffold-37676:22-530	68.6506	3.53325	0	0.877058	0.370274	protein kinase	GO:0004672,GO:0004674,GO:0005524,GO:0006468,GO:0016310	-	-	-	n	-
PVITv1030063	PVITv1_T030063	scaffold-32172:1-1173	68.3776	93.3263	55.8281	94.4336	46.6729	eukaryotic translation initiation factor 3 subunit, putative	GO:0000166,GO:0001731,GO:0003676,GO:0003723,GO:0003743,GO:0005737,GO:0005852,GO:0006412,GO:0006413,GO:0006446,GO:0016282,GO:0031369,GO:0033290	Eukaryotic translation initiation fa ctor eIF2A (PF08662.6)	-	K03253;EIF3B; translation initiation factor 3 subunit B	n	-
PVITv1018449	PVITv1_T018449	scaffold-5329:1-437	68.1971	13.524	23.759	12.9249	17.1968	V-type proton ATPase 16 kDa proteolipid subunit, putative	GO:0006810,GO:0006811,GO:0015078,GO:0015991,GO:0016020,GO:0016021,GO:0033177,GO:0033179	ATP synthase subunit C (PF00137.16)	-	K02155;ATPeV0C, ATP6L; V-type H+-transporting ATPase 16kDa proteolipid subunit	n	-
PVITv1018935	PVITv1_T018935	scaffold-187:22674-23850	68.09	31.8765	30.1292	41.2307	55.3909		GO:0003810,GO:0004672,GO:0005524,GO:0005576,GO:0006468,GO:0006508,GO:0007596,GO:0016301,GO:0016310,GO:0016746	-	-	-	n	-
PVITv1013780	PVITv1_T013780	scaffold-5529:1062-2979	68.0371	205.234	117.754	197.449	136.834	polyadenylate-binding protein, putative	GO:0000166,GO:0003676,GO:0003723,GO:0005634,GO:0005737,GO:0010494,GO:0030529	Nup53/35/40-type RNA recognition mot if (PF14605.1),Poly-adenylate binding protein, uniq ue d omain (PF00658.13),RNA recognition motif. (a.k.a. RRM, RBD, or RNP domain) (PF13893.1),RNA recognition motif (a.k.a. RRM, R BD, or RNP domain) (PF14259.1),RNA recognition motif. (a.k.a. RRM, RBD, or RNP domain) (PF00076.17)	-	K13126;PABPC; polyadenylate-binding protein	n	-
PVITv1016192	PVITv1_T016192	scaffold-5460:3913-4419	67.8907	89.248	118.103	145.691	160.299	Rab8 family GTPase, putative	GO:0000045,GO:0000166,GO:0005525,GO:0005794,GO:0005886,GO:0006888,GO:0006914,GO:0007264,GO:0015031,GO:0032588,GO:0047496	Miro-like protein (PF08477.8),ADP-ribosylation factor family (PF00025.16),Ras family (PF00071.17)	-	K07874;RAB1A; Ras-related protein Rab-1A	n	-
PVITv1030126	PVITv1_T030126	scaffold-25943:1195-1732	67.6946	31.733	25.0782	32.8712	32.0291	methylthioribose-1-phosphate isomerase, putative	GO:0005634,GO:0005737,GO:0016853,GO:0019284,GO:0044237,GO:0044249,GO:0046523	Initiation factor 2 subunit family (PF01008.12)	5.3.1.23	K08963;mtnA; methylthioribose-1-phosphate isomerase [EC:5.3.1.23]	n	-
PVITv1002225	PVITv1_T002225	scaffold-422:16147-17096	67.6066	15.483	36.4727	37.0496	49.4191	cysteine protease family C01A, putative	-	Papain family cysteine protease (PF00112.18)	3.4.22.50,3.4.22.38,3.4.14.1,3.4.22.16,3.4.22.43,3.4.22.15	K01373;CTSF; cathepsin F [EC:3.4.22.41]	n	-
PVITv1003044	PVITv1_T003044	scaffold-41604:1-1862	67.2924	163.083	45.3213	76.6571	32.8234	carbamoyl-phosphate synthase [ammonia], putative	GO:0003824,GO:0005524,GO:0006543,GO:0006807,GO:0008152,GO:0046872,GO:0070409	ATP-grasp domain (PF13535.1),Carbamoyl-phosphate synthase L chain , N- terminal domain (PF00289.17),Carbamoyl-phosphate synthetase large cha in, oligomerisation domain (PF02787.14),Carbamoyl-phosphate synthase L chain , AT P binding domain (PF02786.12)	6.3.5.5,3.5.2.3,6.3.4.16,2.1.3.2	K11541;URA2; carbamoyl-phosphate synthase / aspartate carbamoyltransferase [EC:6.3.5.5 2.1.3.2]	n	-
PVITv1036663	PVITv1_T036663	scaffold-7918:1058-1648	67.0618	23.0475	17.0231	17.1999	20.5114	conserved hypothetical protein	-	-	-	-	n	-
PVITv1020613	PVITv1_T020613	scaffold-4522:0-1421	66.7858	93.7818	133.345	122.033	119.329	T-complex protein 1 subunit theta	GO:0000166,GO:0005524,GO:0005737,GO:0005829,GO:0006457,GO:0044267,GO:0051082	TCP-1/cpn60 chaperonin family (PF00118.19)	-	-	n	-
PVITv1031547	PVITv1_T031547	scaffold-33317:28-544	66.6922	4.35738	12.3538	12.5537	9.67573	2Fe-2S ferredoxin, putative	-	2Fe-2S iron-sulfur cluster binding d omai n (PF00111.22)	-	-	n	-
PVITv1028130	PVITv1_T028130	scaffold-59206:0-344	66.2107	29.4979	34.0389	41.334	24.6288	conserved hypothetical protein	GO:0004519,GO:0004527,GO:0090305	-	-	-	n	-
PVITv1036976	PVITv1_T036976	scaffold-54565:0-671	66.1903	38.8362	81.354	79.0328	96.6481	ubiquitin-specific protease, putative	GO:0006511,GO:0008233	-	-	-	n	-
PVITv1018590	PVITv1_T018590	scaffold-5312:4028-4616	66.139	44.6866	13.8964	27.1937	10.2785		GO:0003735,GO:0005840,GO:0006412	-	-	-	n	-
PVITv1016157	PVITv1_T016157	scaffold-9552:1099-1619	65.9538	24.3423	16.5266	20.9002	14.961	conserved hypothetical protein	-	-	-	-	n	-
PVITv1006450	PVITv1_T006450	scaffold-45548:0-444	65.8206	34.9172	14.4807	21.0621	14.0845	amidophosphoribosyltransferase	GO:0004044,GO:0006164,GO:0006189,GO:0008152,GO:0009113,GO:0009116,GO:0016740,GO:0016757,GO:0046872	Glutamine amidotransferases class-II (PF13230.1),Glutamine amidotransferase domain (PF13537.1),Glutamine amidotransferase domain (PF13522.1),Glutamine amidotransferases class-II (PF00310.16)	2.4.2.14,2.6.1.16	K00764;purF, PPAT; amidophosphoribosyltransferase [EC:2.4.2.14]	n	-
PVITv1038459	PVITv1_T038459	scaffold-56246:1-368	65.7561	0	21.1954	12.9554	24.6711	NADPH-cytochrome P450 reductase, putative	GO:0003958,GO:0005506,GO:0005783,GO:0005789,GO:0010181,GO:0016020,GO:0016491,GO:0055114	Oxidoreductase NAD-binding domain (PF00175.16)	1.8.1.2,1.14.13.39,1.14.14.1,1.6.2.4,1.16.1.8	-	n	-
PVITv1016464	PVITv1_T016464	scaffold-40258:1-368	65.7561	23.4635	25.7658	35.2475	29.5211	conserved hypothetical protein	GO:0000166,GO:0005524,GO:0005634,GO:0006200,GO:0008152,GO:0016887,GO:0017111	AAA domain (PF13304.1),ABC transporter (PF00005.22)	3.6.3.28,3.6.3.27	-	n	-
PVITv1013134	PVITv1_T013134	scaffold-13169:2673-3290	65.7386	51.816	57.9436	74.8243	51.5791	phosducin-like protein	-	Phosducin (PF02114.11)	-	-	n	-
PVITv1002251	PVITv1_T002251	scaffold-28049:1-676	65.6154	33.8112	81.2738	127.757	133.902	cellulose synthase 2	GO:0008152,GO:0016020,GO:0016740,GO:0016757,GO:0016760,GO:0030244	Glycosyl transferase family 2 (PF00535.21),Glycosyl transferase family group 2 (PF13632.1),Cellulose synthase (PF03552.9),Glycosyltransferase like family 2 (PF13641.1)	2.4.1.12	-	n	-
PVITv1012525	PVITv1_T012525	scaffold-3205:2732-4103	65.3252	42.1656	43.1254	66.7042	55.3406	fatty acid desaturase, putative	GO:0005506,GO:0006629,GO:0006633,GO:0016717,GO:0020037,GO:0055114	Cytochrome b5-like Heme/Steroid bind ing domain (PF00173.23),Fatty acid desaturase (PF00487.19)	1.14.19.4,1.7.1.1,1.14.19.3	-	n	-
PVITv1006987	PVITv1_T006987	scaffold-51744:1-370	65.0445	11.6232	8.74285	4.53702	5.42904	conserved hypothetical protein	-	-	-	-	n	-
PVITv1009991	PVITv1_T009991	scaffold-5073:5676-6045	65.0445	29.4074	27.7133	26.4345	23.532	conserved hypothetical protein	GO:0008060,GO:0032312,GO:0043547	PH domain (PF14593.1),Pleckstrin homology domain (PF15413.1),PH domain (PF00169.24)	2.7.11.1	-	n	-
PVITv1013856	PVITv1_T013856	scaffold-9606:1723-3022	65.0165	9.85954	1.83472	2.55124	2.62229	serine protease family S10, putative	GO:0004185,GO:0006508	Serine carboxypeptidase (PF00450.17)	4.1.2.11,3.4.16.6,2.3.1.103,2.3.1.92,3.4.16.5,2.3.1.91	K13289;CTSA, CPY; cathepsin A (carboxypeptidase C) [EC:3.4.16.5]	n	-
PVITv1033469	PVITv1_T033469	scaffold-44381:176-545	64.9236	129.605	53.3891	90.6099	42.8215	conserved hypothetical protein	GO:0003735,GO:0005622,GO:0005840,GO:0006412,GO:0030529	Ribosomal protein S18 (PF01084.15)	-	-	n	-
PVITv1038021	PVITv1_T038021	scaffold-22603:102-535	64.9236	70.7907	248.462	177.015	199.892	proteasome subunit beta type-2, putative	GO:0000502,GO:0004175,GO:0004298,GO:0005634,GO:0005737,GO:0005839,GO:0006508,GO:0008233,GO:0016787,GO:0051603	Proteasome subunit (PF00227.21)	3.4.25.1	K02734;PSMB2; 20S proteasome subunit beta 4 [EC:3.4.25.1]	n	-
PVITv1011555	PVITv1_T011555	scaffold-34250:7-377	64.6342	5.7848	9.71235	4.99524	9.61499		-	-	-	-	n	-
PVITv1004066	PVITv1_T004066	scaffold-541:1816-3907	64.4142	5.80192	2.71195	2.37988	2.2506	conserved hypothetical protein	GO:0016021	-	-	-	n	-
PVITv1026905	PVITv1_T026905	scaffold-4824:13-731	64.3446	147.15	46.6865	97.2797	28.2783	rRNA methyltransferase, putative	-	FtsJ-like methyltransferase (PF01728.14)	2.1.1.205,2.1.1.167,2.1.1.166	-	n	-
PVITv1032080	PVITv1_T032080	scaffold-36785:325-696	64.2288	0	34.8061	30.0272	34.943		-	-	-	-	n	-
PVITv1014412	PVITv1_T014412	scaffold-61123:24-1101	64.2247	211.642	364.03	275.001	338.519	fructose-bisphosphate aldolase	GO:0003824,GO:0004332,GO:0005975,GO:0006096,GO:0008270,GO:0016832	Fructose-bisphosphate aldolase class #NAME? (PF01116.15)	4.1.2.13	K01624;FBA, fbaA; fructose-bisphosphate aldolase, class II [EC:4.1.2.13]	n	-
PVITv1003580	PVITv1_T003580	scaffold-56427:1-372	64.1109	156.156	90.3361	169.106	75.2629		GO:0001731,GO:0003743,GO:0005737,GO:0005852,GO:0006412,GO:0006413,GO:0006446,GO:0016282,GO:0033290	Eukaryotic translation initiation fa ctor 3 subunit 7 (eIF-3) (PF05091.7)	-	K03251;EIF3D; translation initiation factor 3 subunit D	n	-
PVITv1008508	PVITv1_T008508	scaffold-45354:2912-3394	63.8283	0	1.15534	2.95204	6.85538	hypothetical protein	GO:0000413,GO:0003755,GO:0005528,GO:0005829,GO:0006457,GO:0016020,GO:0016853,GO:0030018,GO:0033017,GO:0044325	FKBP-type peptidyl-prolyl cis-trans isom erase (PF00254.23)	5.2.1.8	-	n	-
PVITv1023434	PVITv1_T023434	scaffold-48929:1-453	63.6041	101.718	98.0015	152.901	91.6534	elongation factor 1-gamma, putative	GO:0003746,GO:0005853,GO:0006412,GO:0006414	Elongation factor 1 gamma, conserved dom ain (PF00647.14)	-	K03233;EEF1G; elongation factor 1-gamma	n	-
PVITv1006225	PVITv1_T006225	scaffold-39527:1-350	63.3863	56.4334	55.1753	63.4118	53.0087	conserved hypothetical protein	GO:0003824,GO:0008152	-	-	-	n	-
PVITv1008869	PVITv1_T008869	scaffold-58993:1-375	63.0414	80.8722	84.3058	74.7806	57.7342	nucleoside diphosphate kinase B	GO:0000166,GO:0001726,GO:0004550,GO:0005524,GO:0005739,GO:0006165,GO:0006183,GO:0006228,GO:0006241,GO:0016301,GO:0016310,GO:0016740,GO:0030027	Nucleoside diphosphate kinase (PF00334.14)	2.7.13.3,2.7.4.6	K00940;ndk, NME; nucleoside-diphosphate kinase [EC:2.7.4.6]	n	-
PVITv1006192	PVITv1_T006192	scaffold-31368:32-722	62.876	71.1686	86.7495	82.7468	81.8305		GO:0005829,GO:0031497,GO:0033186	-	-	-	n	-
PVITv1011865	PVITv1_T011865	scaffold-3290:3573-3997	62.6549	0	0	0	0		GO:0003676,GO:0008270,GO:0015074,GO:0046872	-	-	-	n	-
PVITv1037699	PVITv1_T037699	scaffold-23698:0-375	62.6549	11.6484	0	2.43839	2.94203	conserved hypothetical protein	GO:0008270,GO:0046872	RING-H2 zinc finger (PF12678.2),Ring finger domain (PF13639.1)	-	-	n	-
PVITv1032728	PVITv1_T032728	scaffold-8452:2727-3585	62.6123	46.56	45.0239	91.8159	88.5981	HSF-type DNA-binding, putative	GO:0003677,GO:0003700,GO:0005634,GO:0006355,GO:0043565	HSF-type DNA-binding (PF00447.12)	-	-	n	-
PVITv1002120	PVITv1_T002120	scaffold-404:26867-27358	61.5222	62.6857	42.1842	34.2519	32.6938	conserved hypothetical protein	GO:0003735,GO:0005622,GO:0005840,GO:0006412,GO:0030529	Ribosomal protein L35 (PF01632.14)	-	-	n	-
PVITv1020168	PVITv1_T020168	scaffold-1646:6578-6956	61.414	33.7997	34.5462	48.3389	36.744	conserved hypothetical protein	-	Trm112p-like protein (PF03966.11)	-	-	n	-
PVITv1001807	PVITv1_T001807	scaffold-29594:15-306	61.3975	0	6.83109	1.21303	3.7331		-	-	-	-	n	-
PVITv1009283	PVITv1_T009283	scaffold-8487:1116-2070	61.2878	108.201	104.869	180.174	110.421	acyl-CoA desaturase, putative	GO:0004768,GO:0006629,GO:0006633,GO:0016021,GO:0016491,GO:0016717,GO:0055114	Fatty acid desaturase (PF00487.19)	1.14.19.5,1.14.19.1	K00507;SCD, desC; stearoyl-CoA desaturase (delta-9 desaturase) [EC:1.14.19.1]	n	-
PVITv1014736	PVITv1_T014736	scaffold-31531:1-462	61.2824	70.2049	30.4261	47.5999	34.1256	eukaryotic translation initiation factor 2 subunit alpha	GO:0003723,GO:0003743,GO:0005850,GO:0006413	Eukaryotic translation initiation fa ctor 2 alpha subunit (PF07541.7)	-	K03237;EIF2S1; translation initiation factor 2 subunit 1	n	-
PVITv1021963	PVITv1_T021963	scaffold-4950:1122-1830	61.2284	20.5006	14.5846	63.357	16.3381	elicitin-like protein, pseudogene	-	Elicitin (PF00964.12)	-	-	n	-
PVITv1017449	PVITv1_T017449	scaffold-3335:16485-16947	60.9874	143.628	181.115	154.694	133.507	conserved hypothetical protein	GO:0008152,GO:0016787	SnoaL-like domain (PF13577.1)	-	-	n	-
PVITv1003704	PVITv1_T003704	scaffold-39248:3-879	60.9086	17.4073	21.1236	23.2947	42.4174	P-type ATPase (P-ATPase) Superfamily	GO:0000166,GO:0005524,GO:0006200,GO:0006754,GO:0006812,GO:0016020,GO:0016021,GO:0016787,GO:0016887,GO:0019829,GO:0046872	-	3.6.3.6	K01535;PMA1, PMA2; H+-transporting ATPase [EC:3.6.3.6]	n	-
PVITv1003789	PVITv1_T003789	scaffold-54082:324-704	60.683	163.603	551.831	391.925	523.386	ubiquitin, putative	GO:0005515,GO:0005773,GO:0005840,GO:0008270,GO:0008584,GO:0008585,GO:0010224,GO:0010992,GO:0016567,GO:0046872,GO:0060612,GO:0060613,GO:0072520	Telomere stability and silencing (PF13019.1),Ubiquitin-like domain (PF14560.1),Ubiquitin-2 like Rad60 SUMO-like (PF11976.3),Ubiquitin family (PF00240.18)	2.7.1.67	K02977;RP-S27Ae, RPS27A; small subunit ribosomal protein S27Ae	n	-
PVITv1025813	PVITv1_T025813	scaffold-60025:111-492	60.3238	78.3592	54.416	37.5427	19.4118	endoglucanase, putative	GO:0004553,GO:0016787,GO:0030245	Glycosyl hydrolases family 6 (PF01341.12)	-	-	n	-
PVITv1015914	PVITv1_T015914	scaffold-5412:134-1601	60.3147	158.119	441.08	386.949	572.876	glutamate decarboxylase	GO:0003824,GO:0004351,GO:0005634,GO:0005829,GO:0006536,GO:0016829,GO:0016831,GO:0019752,GO:0030170	Pyridoxal-dependent decarboxylase co nser ved domain (PF00282.14)	4.1.1.15,4.1.1.25	K01580;E4.1.1.15, gadB, gadA, GAD; glutamate decarboxylase [EC:4.1.1.15]	n	-
PVITv1022445	PVITv1_T022445	scaffold-55937:0-293	60.1293	127.491	47.3717	59.9388	26.8224	phosphoribosylformylglycinamidine synthase	GO:0003824,GO:0004642,GO:0006189	-	6.3.5.3	K01952;purL, PFAS; phosphoribosylformylglycinamidine synthase [EC:6.3.5.3]	n	-
PVITv1033949	PVITv1_T033949	scaffold-49198:36-1089	60.0701	1.38762	22.4054	44.8545	39.3855	conserved hypothetical protein	GO:0035091	PX domain (PF00787.19)	-	-	n	-
PVITv1006153	PVITv1_T006153	scaffold-60716:1-463	59.7196	5.45776	7.91461	12.7683	13.5828	hypothetical protein	GO:0005509	-	-	-	n	-
PVITv1012503	PVITv1_T012503	scaffold-3200:2175-4084	59.6875	132.968	175.629	194.043	165.778	succinyl-CoA ligase beta-chain, mitochondrial precursor	GO:0003824,GO:0005524,GO:0008152,GO:0016874,GO:0046872	CoA-ligase (PF00549.14),ATP-grasp domain (PF08442.5)	6.2.1.5,6.2.1.4	K01900;LSC2; succinyl-CoA synthetase beta subunit [EC:6.2.1.4 6.2.1.5]	n	-
PVITv1036800	PVITv1_T036800	scaffold-3404:3246-4389	59.6568	121.522	107.86	134.575	93.7222	peroxiredoxin-2	GO:0016209,GO:0016491,GO:0045454,GO:0051920,GO:0055114	Thioredoxin-like domain (PF13098.1),C-terminal domain of 1-Cys peroxired oxin (PF10417.4),Redoxin (PF08534.5),Thioredoxin (PF00085.15),AhpC/TSA family (PF00578.16)	1.11.1.15	-	n	-
PVITv1001375	PVITv1_T001375	scaffold-574:19125-20184	59.6393	6.94088	12.9263	11.3683	16.4003	cAMP-dependent protein kinase regulatory subunit, putative	GO:0000166,GO:0001932,GO:0005952,GO:0008603,GO:0016301,GO:0016310,GO:0030552,GO:0045859	Cyclic nucleotide-binding domain (PF00027.24)	2.7.11.12,3.1.3.16	K04739;PRKAR; cAMP-dependent protein kinase regulator	n	-
PVITv1012622	PVITv1_T012622	scaffold-3221:3573-6771	59.0842	37.6865	27.6034	69.8644	60.6493	P-type ATPase (P-ATPase) Superfamily	GO:0000166,GO:0005388,GO:0005524,GO:0006812,GO:0008152,GO:0016020,GO:0016021,GO:0016787,GO:0019829,GO:0046872,GO:0070588	haloacid dehalogenase-like hydrolase (PF08282.7),Plasma membrane calcium transporter ATPa se C terminal (PF12424.3),Cation transporter/ATPase, N-terminu s (PF00690.21),haloacid dehalogenase-like hydrolase (PF12710.2),Putative hydrolase of sodium-potassi um A TPase alpha subunit (PF13246.1),haloacid dehalogenase-like hydrolase (PF00702.21),Cation transporting ATPase, C-termin us (PF00689.16),E1-E2…	3.6.3.8	K05850;ATP2B; Ca2+ transporting ATPase, plasma membrane [EC:3.6.3.8]	n	-
PVITv1036784	PVITv1_T036784	scaffold-11391:318-778	58.9047	36.0179	16.6012	29.8638	10.1683	conserved hypothetical protein	-	-	-	-	n	-
PVITv1000791	PVITv1_T000791	scaffold-489:0-542	58.4383	79.3012	118.883	119.944	108.006	NADH dehydrogenase [ubiquinone] 1 alpha subcomplex subunit, putative	GO:0003824,GO:0044237,GO:0050662	3-beta hydroxysteroid dehydrogenase/ isom erase family (PF01073.14),NmrA-like family (PF05368.8),NAD dependent epimerase/dehydratase fami ly (PF01370.16)	-	K03953;NDUFA9; NADH dehydrogenase (ubiquinone) 1 alpha subcomplex subunit 9	n	-
PVITv1003224	PVITv1_T003224	scaffold-67:11058-11445	58.3494	0	0	10.2318	10.5695	conserved hypothetical protein	-	NADH-ubiquinone reductase complex 1 MLRQ subunit (PF06522.6)	-	-	n	-
PVITv1013447	PVITv1_T013447	scaffold-19753:17-404	58.3494	32.7999	36.9847	22.0676	19.7425	conserved hypothetical protein	GO:0004553,GO:0005576,GO:0005975,GO:0030248	-	-	-	n	-
PVITv1011539	PVITv1_T011539	scaffold-55800:1-475	58.17	19.8974	6.56283	11.0578	9.27809	DEAD/DEAH box RNA helicase, putative	GO:0000166,GO:0003676,GO:0004386,GO:0005524,GO:0006200,GO:0008026,GO:0008152,GO:0016787	DEAD/DEAH box helicase (PF00270.24)	3.6.4.13	-	n	-
PVITv1008670	PVITv1_T008670	scaffold-40132:1-476	57.9898	31.6995	17.6999	25.8524	21.5471	amidophosphoribosyltransferase	GO:0004044,GO:0006164,GO:0006189,GO:0008152,GO:0009113,GO:0009116,GO:0016740,GO:0016757,GO:0046872	-	2.4.2.14	K00764;purF, PPAT; amidophosphoribosyltransferase [EC:2.4.2.14]	n	-
PVITv1007984	PVITv1_T007984	scaffold-711:0-476	57.7681	7.94479	679.67	926.028	1020.83	conserved hypothetical protein	GO:0000049,GO:0004812,GO:0005737,GO:0006418,GO:0006431,GO:0006437	Putative tRNA binding domain (PF01588.15)	6.1.1.10,6.1.1.1	K01874;MARS, metG; methionyl-tRNA synthetase [EC:6.1.1.10]	n	-
PVITv1008945	PVITv1_T008945	scaffold-11172:1643-2052	57.7219	97.8498	72.8903	71.2927	56.1583	small nuclear ribonucleoprotein F, putative	GO:0005634,GO:0006396,GO:0019013,GO:0030529	LSM domain (PF01423.17)	-	K11098;SNRPF, SMF; small nuclear ribonucleoprotein F	n	-
PVITv1004322	PVITv1_T004322	scaffold-359:4133-4871	57.7094	30.133	29.0305	43.9595	27.6938	eukaryotic translation initiation factor 6	GO:0003743,GO:0005730,GO:0005737,GO:0006413,GO:0042256,GO:0042273,GO:0043022,GO:0043023	eIF-6 family (PF01912.13)	-	K03264;EIF6; translation initiation factor 6	n	-
PVITv1023302	PVITv1_T023302	scaffold-45764:0-564	57.6259	6.10079	23.9408	30.5435	24.2855	phospholipid-transporting ATPase, putative	GO:0000166,GO:0000287,GO:0004012,GO:0005524,GO:0006812,GO:0008152,GO:0015914,GO:0016020,GO:0016021,GO:0016787,GO:0019829,GO:0045332,GO:0046872	-	3.6.3.1	-	n	-
PVITv1012241	PVITv1_T012241	scaffold-8058:412-801	57.5915	21.8859	0	0	0	conserved hypothetical protein	GO:0008152,GO:0016740	-	-	-	n	-
PVITv1032528	PVITv1_T032528	scaffold-10575:64-1510	57.2541	56.0404	37.5944	64.3794	27.2571	conserved hypothetical protein	GO:0000166,GO:0003676,GO:0005829,GO:0010494,GO:0042788,GO:0045727	-	-	-	n	-
PVITv1004676	PVITv1_T004676	scaffold-53848:0-836	56.7278	94.0743	23.1588	58.2023	19.1333	nucleolar GTP-binding protein 1	GO:0000166,GO:0005525,GO:0005634,GO:0005730,GO:0008156,GO:0008285,GO:0030336,GO:0042254	Miro-like protein (PF08477.8),Ferrous iron transport protein B (PF02421.13),50S ribosome-binding GTPase (PF01926.18),Nucleolar GTP-binding protein 1 (NOG 1) (PF06858.9)	-	K06943;NOG1; nucleolar GTP-binding protein	n	-
PVITv1032958	PVITv1_T032958	scaffold-57863:8-489	56.6845	11.645	7.75494	12.7189	6.15436	elongation factor G, mitochondrial precursor	GO:0000166,GO:0003746,GO:0003924,GO:0005525,GO:0005622,GO:0005739,GO:0006184,GO:0006414,GO:0046686	-	-	-	n	-
PVITv1001343	PVITv1_T001343	scaffold-46470:0-392	56.6279	90.4618	279.045	239.991	300.174	dolichyl-diphosphooligosaccharide-protein glycosyltransferase subunit	GO:0004579,GO:0005783,GO:0006486,GO:0016021,GO:0016740	Ribophorin I (PF04597.9)	2.4.99.18	K12666;OST1, RPN1; oligosaccharyltransferase complex subunit alpha (ribophorin I)	n	-
PVITv1035327	PVITv1_T035327	scaffold-49357:0-299	56.5789	105.083	19.6022	45.4131	33.0745	dihydroxy-acid dehydratase, putative	GO:0003824,GO:0004160,GO:0008152,GO:0009082,GO:0009507,GO:0009536,GO:0009570	Dehydratase family (PF00920.16)	4.2.1.9	K01687;ilvD; dihydroxy-acid dehydratase [EC:4.2.1.9]	n	-
PVITv1009111	PVITv1_T009111	scaffold-4192:9019-9412	56.4047	15.9841	75.6057	59.9373	56.6293		-	-	-	-	n	-
PVITv1007444	PVITv1_T007444	scaffold-788:14007-15193	56.2392	112.569	61.9112	105.071	53.25	nucleosome assembly protein 1	GO:0003682,GO:0005634,GO:0006334,GO:0042393,GO:0042802	Nucleosome assembly protein (NAP) (PF00956.13)	-	-	n	-
PVITv1003099	PVITv1_T003099	scaffold-71:33678-34729	55.8437	9.64167	12.5999	17.3465	18.6515	cysteine protease family C26, putative	GO:0003922,GO:0006541,GO:0016740,GO:0016874	Glutamine amidotransferase class-I (PF00117.23)	6.3.5.2	-	n	-
PVITv1034296	PVITv1_T034296	scaffold-36701:0-395	55.7842	21.0357	11.988	15.8294	14.7809	zinc transporter, putative	GO:0006812,GO:0008324,GO:0016021,GO:0055085	Cation efflux family (PF01545.16)	-	-	n	-
PVITv1007508	PVITv1_T007508	scaffold-4091:2181-2757	55.6914	232.558	215.417	216.096	199.323	60S ribosomal protein L18-2	GO:0003735,GO:0005622,GO:0005773,GO:0005774,GO:0005840,GO:0006412,GO:0022625,GO:0030529	Ribosomal protein L18e/L15 (PF00828.14)	-	K02883;RP-L18e, RPL18; large subunit ribosomal protein L18e	n	-
PVITv1003742	PVITv1_T003742	scaffold-53594:0-668	55.514	193.418	300.213	274.893	187.184		-	-	-	-	n	-
PVITv1036596	PVITv1_T036596	scaffold-11516:582-1341	55.4941	20.8169	35.8071	31.1975	33.2946	conserved hypothetical protein	GO:0016021	Domain of unknown function (DUF4203) (PF13886.1)	-	-	n	-
PVITv1010209	PVITv1_T010209	scaffold-730:328-724	55.479	5.16557	38.1525	35.8138	31.851	C2 domain-containing protein, putative	GO:0005509,GO:0009306,GO:0016021	C2 domain (PF00168.25)	2.7.11.13	-	n	-
PVITv1022483	PVITv1_T022483	scaffold-55929:935-1331	55.479	83.5039	40.1803	61.6807	27.8249	Mitochondrial Protein Translocase (MPT) Family	GO:0005739,GO:0006810,GO:0015031,GO:0046872	Tim10/DDP family zinc finger (PF02953.10)	-	-	n	-
PVITv1004658	PVITv1_T004658	scaffold-51104:1-519	55.4742	0	21.8682	14.697	15.932		GO:0005524,GO:0006468,GO:0016310	-	-	-	n	-
PVITv1001705	PVITv1_T001705	scaffold-56385:1-302	55.4742	26.0873	11.4828	26.7488	29.1425	myosin-like protein	GO:0000166,GO:0003774,GO:0005524,GO:0008152,GO:0016459,GO:0035091	Myosin head (motor domain) (PF00063.16)	2.7.11.1	K08834;MYO3, DFNB30; myosin III [EC:2.7.11.1]	n	-
PVITv1010781	PVITv1_T010781	scaffold-54887:1-763	55.1804	136.333	207.48	188.179	214.35	dolichyl-diphosphooligosaccharide-protein glycosyltransferase subunit	GO:0004579,GO:0005783,GO:0006486,GO:0016021,GO:0016740	Ribophorin I (PF04597.9)	2.4.99.18	K12666;OST1, RPN1; oligosaccharyltransferase complex subunit alpha (ribophorin I)	n	-
PVITv1014440	PVITv1_T014440	scaffold-41655:1-368	54.9356	25.9105	4.63918	10.2752	8.01455	threonine dehydratase catabolic, putative	GO:0004794,GO:0006567,GO:0008152,GO:0016597,GO:0016829	Pyridoxal-phosphate dependent enzyme (PF00291.20)	4.3.1.18,4.3.1.19,4.3.1.17,5.1.1.18	K01754;E4.3.1.19, ilvA, tdcB; threonine dehydratase [EC:4.3.1.19]	n	-
PVITv1014275	PVITv1_T014275	scaffold-31693:1078-1380	54.9356	77.0487	124.874	129.976	152.75	aspartyl protease family A22B, putative	GO:0004190,GO:0006508,GO:0016021	Signal peptide peptidase (PF04258.8)	-	-	n	-
PVITv1026293	PVITv1_T026293	scaffold-4447:14449-14847	54.8781	5.12336	20.3031	20.4781	21.5	conserved hypothetical protein	GO:0016021,GO:0030554	-	-	-	n	-
PVITv1021929	PVITv1_T021929	scaffold-17614:1-2446	54.5249	189.523	264.212	247.071	240.322	aconitate hydratase, mitochondrial precursor	GO:0003994,GO:0006099,GO:0008152,GO:0051539	Aconitase C-terminal domain (PF00694.14),Aconitase family (aconitate hydratas e) (PF00330.15)	4.2.1.3,4.2.1.33	K01681;ACO, acnA; aconitate hydratase [EC:4.2.1.3]	n	-
PVITv1004934	PVITv1_T004934	scaffold-214:7029-7428	54.497	10.205	8.70576	16.676	12.1627		-	-	-	-	n	-
PVITv1026721	PVITv1_T026721	scaffold-4989:13826-14372	54.497	10.205	30.2342	22.5925	33.8241	conserved hypothetical protein	GO:0007220,GO:0016255,GO:0042765	Presenilin enhancer-2 subunit of gam ma s ecretase (PF10251.4)	-	-	n	-
PVITv1016420	PVITv1_T016420	scaffold-15320:164-467	54.4059	8.35756	4.39198	4.46137	2.19646		-	-	-	-	n	-
PVITv1009474	PVITv1_T009474	scaffold-2357:9743-11190	54.3166	93.6183	79.4426	98.448	81.185	conserved hypothetical protein	-	Hexapeptide repeat of succinyl-trans fera se (PF14602.1),Bacterial transferase hexapeptide (s ix r epeats) (PF00132.19)	2.3.1.89	-	n	RxLR-R
PVITv1032369	PVITv1_T032369	scaffold-10665:303-1353	54.2468	128.737	489.89	370.83	454.046	pyrophosphate-energized vacuolar membrane proton pump, putative	GO:0004427,GO:0008152,GO:0009678,GO:0015992,GO:0016020,GO:0016787,GO:0055085	Inorganic H+ pyrophosphatase (PF03030.11)	3.6.1.1	K01507;ppa; inorganic pyrophosphatase [EC:3.6.1.1]	n	-
PVITv1021313	PVITv1_T021313	scaffold-2170:1872-2273	54.0002	30.9224	301.256	138.81	282.957		GO:0005509,GO:0016021	-	-	-	n	-
PVITv1017093	PVITv1_T017093	scaffold-17488:1-870	53.8608	21.0719	8.66408	15.8042	13.4922	conserved hypothetical protein	GO:0005524,GO:0044267,GO:0046872	Tetratricopeptide repeat (PF13371.1),Tetratricopeptide repeat (PF13174.1),Tetratricopeptide repeat (PF13431.1),Tetratricopeptide repeat (PF14559.1),Tetratricopeptide repeat (PF13428.1),Tetratricopeptide repeat (PF13176.1),Tetratricopeptide repeat (PF13432.1),Tetratricopeptide repeat (PF13424.1),Tetratricopeptide repeat (PF13181.1),Tetratricopeptide repeat (PF00515.23),Tetratricopeptide repeat (PF…	-	-	n	-
PVITv1007195	PVITv1_T007195	scaffold-958:2168-2793	53.7137	5.04097	5.68801	12.8696	6.27041	diphthamide biosynthesis protein 1	GO:0005737,GO:0008270,GO:0017183	Putative diphthamide synthesis prote in (PF01866.12)	-	-	n	-
PVITv1003846	PVITv1_T003846	scaffold-508:8521-9094	53.4748	25.6812	30.5153	33.9571	27.9065	50S ribosomal protein L11	-	Ribosomal protein L11, N-terminal do main (PF03946.9),Ribosomal protein L11, RNA binding d omai n (PF00298.14)	-	K02867;RP-L11, MRPL11, rplK; large subunit ribosomal protein L11	n	-
PVITv1029198	PVITv1_T029198	scaffold-1254:6998-7861	53.4336	112.524	80.4984	126.799	59.9931	proliferating cell nuclear antigen	GO:0003677,GO:0005634,GO:0005730,GO:0006260,GO:0006275,GO:0030337,GO:0043626	Rad9 (PF04139.8),Proliferating cell nuclear antigen, N-te rminal domain (PF00705.13),Proliferating cell nuclear antigen, C-te rminal domain (PF02747.10)	-	K04802;PCNA; proliferating cell nuclear antigen	n	-
PVITv1027567	PVITv1_T027567	scaffold-4636:9611-10109	53.2862	33.1909	58.2986	40.9474	52.8822		GO:0005509,GO:0005544,GO:0051260	-	-	-	n	-
PVITv1006948	PVITv1_T006948	scaffold-42269:0-404	53.1495	198.008	132.364	154.842	95.5135	conserved hypothetical protein	GO:0003993,GO:0016311,GO:0016787	-	3.1.3.2	-	n	-
PVITv1002500	PVITv1_T002500	scaffold-47:11472-12066	53.0719	5.78539	5.92577	17.0982	11.4317	conserved hypothetical protein	GO:0006886,GO:0009506,GO:0046872	FYVE zinc finger (PF01363.16)	-	-	n	-
PVITv1002240	PVITv1_T002240	scaffold-424:5171-7571	53.0025	23.8873	37.2416	48.5321	48.622	callose synthase, putative	GO:0000148,GO:0003824,GO:0003843,GO:0006075,GO:0009058,GO:0009846,GO:0009860,GO:0016020,GO:0080092	1,3-beta-glucan synthase component (PF02364.10)	2.4.1.34	-	n	-
PVITv1024838	PVITv1_T024838	scaffold-2698:4283-4688	52.8717	95.7083	144.986	116.419	110.675	zinc finger CDGSH domain-containing protein 1	GO:0000422,GO:0005741,GO:0005789,GO:0010259,GO:0010506,GO:0043231,GO:0043234,GO:0051537	Iron-binding zinc finger CDGSH type (PF09360.5),Iron-containing outer mitochondrial memb rane protein N-terminus (PF10660.4)	-	-	n	-
PVITv1001939	PVITv1_T001939	scaffold-27884:852-1223	52.8687	57.3653	149.161	106.328	106.043	conserved hypothetical protein	GO:0003677,GO:0006281	-	-	-	n	-
PVITv1011868	PVITv1_T011868	scaffold-3290:0-980	52.6391	27.2802	15.9188	35.9991	15.2202	tRNA (uracil-5-)-methyltransferase	GO:0000166,GO:0001510,GO:0006396,GO:0008168,GO:0008173,GO:0016740,GO:0032259	-	-	-	n	-
PVITv1004855	PVITv1_T004855	scaffold-202:18426-19215	52.5878	47.5116	34.4029	58.9539	30.6127	conserved hypothetical protein	-	-	-	-	n	-
PVITv1009035	PVITv1_T009035	scaffold-40107:24267-25404	52.5757	318.963	166.905	220.336	145.971	conserved hypothetical protein	GO:0005634,GO:0005777	Hyaluronan / mRNA binding family (PF04774.10)	-	-	n	-
PVITv1005655	PVITv1_T005655	scaffold-316:6332-7409	52.5528	88.2412	147.391	108.226	117.879	carbohydrate-binding protein, putative	GO:0005739,GO:0009277,GO:0009986	Glycine-rich protein domain (DUF2403 ) (PF10290.4),Putative TOS1-like glycosyl hydrolas e (D UF2401) (PF10287.4)	-	-	n	-
PVITv1021895	PVITv1_T021895	scaffold-1690:0-524	52.3246	10.1516	9.56394	34.6476	51.8614	malate synthase	GO:0003824,GO:0004474,GO:0006097,GO:0006099,GO:0016740,GO:0016746	Malate synthase (PF01274.17)	2.3.3.9,4.1.3.1	K01638;aceB, glcB; malate synthase [EC:2.3.3.9]	n	-
PVITv1032897	PVITv1_T032897	scaffold-59583:1-408	52.3246	45.2725	37.494	56.355	60.0797	conserved hypothetical protein	GO:0035091,GO:0044267	-	-	-	n	-
PVITv1000699	PVITv1_T000699	scaffold-494:21934-22726	52.3234	23.7426	43.097	60.2837	62.8857	conserved hypothetical protein	-	Pleckstrin homology domain (PF15409.1),Pleckstrin homology domain (PF15413.1),PH domain (PF00169.24)	-	-	n	-
PVITv1031977	PVITv1_T031977	scaffold-8306:1-533	52.2461	9.88325	65.7798	62.2615	85.99	Rab2 family GTPase, putative	GO:0000166,GO:0005525,GO:0005773,GO:0007264,GO:0015031	Miro-like protein (PF08477.8),Ras family (PF00071.17)	-	K07877;RAB2A; Ras-related protein Rab-2A	n	-
PVITv1022259	PVITv1_T022259	scaffold-3871:6437-7328	52.1031	85.024	45.3188	52.4273	29.8907	50S ribosomal protein L3-2	GO:0003735,GO:0005622,GO:0005840,GO:0006412,GO:0030529	Ribosomal protein L3 (PF00297.17)	-	K02906;RP-L3, MRPL3, rplC; large subunit ribosomal protein L3	n	-
PVITv1008509	PVITv1_T008509	scaffold-45354:3404-3812	52.0551	0	0.993113	0	0.256172	conserved hypothetical protein	-	-	-	-	n	-
PVITv1002324	PVITv1_T002324	scaffold-51327:0-609	52.0551	4.92222	12.2362	7.66833	10.6949	conserved hypothetical protein	GO:0000902,GO:0005783,GO:0005794,GO:0009306,GO:0048812	YIF1 (PF03878.10)	-	-	n	-
PVITv1009569	PVITv1_T009569	scaffold-4328:2504-2959	52.0551	19.9519	10.8387	5.79287	8.39805		-	-	-	-	n	-
PVITv1026901	PVITv1_T026901	scaffold-12692:19575-20259	52.0551	29.7951	35.2259	33.1325	25.9973	conserved hypothetical protein	GO:0005829,GO:0006662,GO:0015035,GO:0045454,GO:0055114	Thioredoxin-like (PF13905.1),Thioredoxin-like domain (PF13098.1),Glutaredoxin (PF00462.19),Thioredoxin (PF00085.15)	5.3.4.1,3.5.1.52	-	n	-
PVITv1027901	PVITv1_T027901	scaffold-4626:6719-7127	52.0551	85.2643	67.288	71.1449	57.3841	mitochondrial 39-S ribosomal protein L47, putative	GO:0003735,GO:0005622,GO:0005761,GO:0005840,GO:0006412	Mitochondrial 39-S ribosomal protein L47 (MRP-L47) (PF06984.8)	-	-	n	-
PVITv1007879	PVITv1_T007879	scaffold-42735:1-506	52.0025	32.3703	43.3507	53.0184	36.1857	conserved hypothetical protein	GO:0035091	-	-	-	n	-
PVITv1000019	PVITv1_T000019	scaffold-20872:0-373	51.8851	0	6.08737	5.13017	5.05602	conserved hypothetical protein	-	-	-	-	n	-
PVITv1009137	PVITv1_T009137	scaffold-29706:1-410	51.7884	0	1.84414	2.438	2.79786	conserved hypothetical protein	-	-	-	-	n	-
PVITv1000053	PVITv1_T000053	scaffold-6548:380-1667	51.6561	4.41668	15.2505	9.74328	11.5725	conserved hypothetical protein	GO:0035091	PX domain (PF00787.19)	-	-	n	-
PVITv1022990	PVITv1_T022990	scaffold-36641:80-490	51.5244	29.8244	24.9997	33.1942	36.4016	phosphatidylinositol-4-phosphate-5-kinase (PIPK-D7/GPCR-PIPK)	GO:0004888,GO:0007166,GO:0016020,GO:0016301,GO:0016307,GO:0046488,GO:0046854	Phosphatidylinositol-4-phosphate 5-K inas e (PF01504.13)	-	-	n	-
PVITv1026479	PVITv1_T026479	scaffold-58386:1-900	51.5005	74.0505	46.7779	22.1081	8.91794	conserved hypothetical protein	-	-	-	-	n	-
PVITv1026927	PVITv1_T026927	scaffold-4820:279-885	51.4456	14.0247	8.81511	22.0344	14.6438	conserved hypothetical protein	-	-	-	-	n	-
PVITv1010539	PVITv1_T010539	scaffold-58895:38-347	51.4052	0	4.43173	2.68934	6.32835	conserved hypothetical protein	GO:0003700,GO:0006355,GO:0008270,GO:0043565	-	-	-	n	-
PVITv1037645	PVITv1_T037645	scaffold-23543:465-842	51.4052	8.03865	7.45599	13.9193	7.13201		-	-	-	-	n	-
PVITv1012536	PVITv1_T012536	scaffold-52902:201-510	51.4052	16.7055	1.40755	14.7638	7.16832		GO:0003676,GO:0008270,GO:0015074,GO:0046872	Reverse transcriptase (RNA-dependent DNA polymerase) (PF07727.9)	2.7.7.49	-	n	-
PVITv1002964	PVITv1_T002964	scaffold-26:19797-20171	51.4052	73.5775	73.3619	86.3121	48.5704	30S ribosomal protein S16, putative	GO:0003735,GO:0005622,GO:0005840,GO:0006412	Ribosomal protein S16 (PF00886.14)	-	K02959;RP-S16, MRPS16, rpsP; small subunit ribosomal protein S16	n	-
PVITv1022028	PVITv1_T022028	scaffold-12864:50-529	51.263	0	6.6045	8.14541	11.0714	conserved hypothetical protein	GO:0007084,GO:0008017,GO:0031849	TB2/DP1, HVA22 family (PF03134.14)	-	-	n	-
PVITv1001843	PVITv1_T001843	scaffold-50135:10-320	50.933	40.5462	12.0205	21.7233	12.4387	conserved hypothetical protein	GO:0005634,GO:0006200	-	-	-	n	-
PVITv1038662	PVITv1_T038662	scaffold-13544:315-799	50.6741	0	2.92234	6.08163	7.23999	conserved hypothetical protein	-	-	-	-	n	-
PVITv1021975	PVITv1_T021975	scaffold-3891:3020-3533	50.5764	41.9514	14.1284	26.3881	9.8866	conserved hypothetical protein	GO:0003924,GO:0005525,GO:0005634,GO:0006184	Apoptosis-antagonizing transcription fac tor, C-terminal (PF08164.7)	-	-	n	-
PVITv1039105	PVITv1_T039105	scaffold-11302:1367-3316	50.515	48.9602	22.3213	37.5745	18.6037	DNA-dependent RNA polymerase, putative	GO:0003677,GO:0003899,GO:0005739,GO:0006351,GO:0016740,GO:0016779	DNA-dependent RNA polymerase (PF00940.14)	2.7.7.6	-	n	-
PVITv1025695	PVITv1_T025695	scaffold-1107:6658-7137	50.4943	19.4883	10.1933	12.7504	15.1979	conserved hypothetical protein	GO:0005506,GO:0016021,GO:0016491,GO:0016705,GO:0016706,GO:0031418,GO:0055114	2OG-Fe(II) oxygenase superfamily (PF13661.1),2OG-Fe(II) oxygenase superfamily (PF13640.1)	1.14.11.7	-	n	-
PVITv1024686	PVITv1_T024686	scaffold-13779:526-1472	50.4796	150.788	156.335	172.705	162.769	cytochrome c1, mitochondrial precursor	GO:0005506,GO:0005750,GO:0009055,GO:0020037	Cytochrome C1 family (PF02167.10)	-	K00413;CYC1, CYT1, petC; ubiquinol-cytochrome c reductase cytochrome c1 subunit	n	-
PVITv1029275	PVITv1_T029275	scaffold-39959:0-311	50.4683	154.45	178.284	178.001	151.492	proliferation-associated protein, metalloprotease family M24X, putative	GO:0004177,GO:0005730,GO:0005886,GO:0006508,GO:0008235	-	-	-	n	-
PVITv1029384	PVITv1_T029384	scaffold-5:34229-35243	50.3959	24.8255	17.1021	17.1807	20.4399	conserved hypothetical protein	-	-	-	-	n	-
PVITv1031175	PVITv1_T031175	scaffold-1078:6007-8153	50.3427	11.9454	21.5334	15.8172	30.7967	protein kinase	GO:0004672,GO:0004674,GO:0005524,GO:0006468,GO:0016301,GO:0016310,GO:0016772	Protein kinase domain (PF00069.20),Protein tyrosine kinase (PF07714.12)	2.7.11.25,2.7.12.1,2.7.11.1,2.7.10.2	K04424;ZAK, MLTK; sterile alpha motif and leucine zipper containing kinase AZK [EC:2.7.11.25]	n	-
PVITv1004154	PVITv1_T004154	scaffold-50223:210-522	50.0109	0	12.2823	11.982	22.2803	conserved hypothetical protein	GO:0006400,GO:0008168,GO:0008176,GO:0032259,GO:0036265	-	-	-	n	-
PVITv1022669	PVITv1_T022669	scaffold-4792:3057-3490	50.0109	174.064	254.41	254.103	276.375	conserved hypothetical protein	-	Protein of unknown function (DUF3128 ) (PF11326.3)	-	-	n	-
PVITv1034951	PVITv1_T034951	scaffold-49419:1-417	49.9943	0	0	1.66027	0.985662		GO:0006813,GO:0015269,GO:0016020,GO:0071805	-	-	-	n	-
PVITv1010641	PVITv1_T010641	scaffold-28741:4-724	49.8163	11.166	11.8389	14.3967	21.9588	conserved hypothetical protein	GO:0015095,GO:0015693,GO:0016020	-	-	-	n	-
PVITv1026208	PVITv1_T026208	scaffold-16173:153-1181	49.5286	12.9256	37.0116	27.3281	37.1311	ribosomal protein S6 kinase, putative	GO:0004672,GO:0004674,GO:0005524,GO:0005840,GO:0006468,GO:0016301,GO:0016310,GO:0016772,GO:0046872	-	-	-	n	-
PVITv1025720	PVITv1_T025720	scaffold-12931:305-723	49.5039	9.47247	10.6889	17.812	6.38006		-	-	-	-	n	-
PVITv1015361	PVITv1_T015361	scaffold-5424:5470-6760	49.4423	187.756	130.378	207.716	101.49	eukaryotic initiation factor 4A-III, putative	GO:0000166,GO:0003676,GO:0004386,GO:0005524,GO:0006200,GO:0006413,GO:0008026,GO:0008152,GO:0016787	Helicase conserved C-terminal domain (PF00271.26),DEAD/DEAH box helicase (PF00270.24)	3.6.4.13	K03257;EIF4A; translation initiation factor 4A	n	-
PVITv1005325	PVITv1_T005325	scaffold-48590:61-741	49.4262	5.3436	8.90291	7.05904	7.45408	conserved hypothetical protein	-	-	-	-	n	-
PVITv1009476	PVITv1_T009476	scaffold-2357:11700-12630	49.2695	54.7849	43.3668	48.0363	34.7092	ATP-binding cassette sub-family E member 1	GO:0000166,GO:0005524,GO:0006200,GO:0008152,GO:0016887,GO:0017111,GO:0051536	AAA domain (PF13304.1),ABC transporter (PF00005.22)	3.6.3.20,3.6.3.19,3.6.3.25	-	n	YXSLK
PVITv1005176	PVITv1_T005176	scaffold-883:6258-7239	49.2209	136.254	37.1191	56.7058	17.0567	conserved hypothetical protein	GO:0003682,GO:0005634,GO:0006334,GO:0042393	Nucleosome assembly protein (NAP) (PF00956.13)	-	-	n	-
PVITv1034571	PVITv1_T034571	scaffold-22229:1-383	49.1177	0	13.0869	14.2833	10.96	transcription initiation factor TFIID subunit 6, putative	GO:0005634,GO:0006352,GO:0046982,GO:0051090	-	-	-	n	-
PVITv1012393	PVITv1_T012393	scaffold-3263:3384-4051	49.0974	41.4796	81.1738	66.0169	66.4251	conserved hypothetical protein	GO:0005737,GO:0006662,GO:0015035,GO:0015036,GO:0045454,GO:0055114	PITH domain (PF06201.8)	-	-	n	-
PVITv1014274	PVITv1_T014274	scaffold-31693:0-709	49.0651	16.0168	32.2263	44.5018	41.5657	conserved hypothetical protein	GO:0005216,GO:0005249,GO:0006810,GO:0006811,GO:0006813,GO:0008076,GO:0016020,GO:0016021,GO:0034220,GO:0055085,GO:0071805	-	-	-	n	-
PVITv1007003	PVITv1_T007003	scaffold-53937:655-1280	49.0478	137.081	411.866	343.559	410.452	elicitor-like transglutaminase, putative	GO:0003810,GO:0005576,GO:0005618,GO:0007155,GO:0016020,GO:0016746	-	-	-	n	-
PVITv1014654	PVITv1_T014654	scaffold-19840:1-495	49.023	9.64739	3.40708	4.67424	5.10074	STIP-like protein	GO:0003676,GO:0003677,GO:0005634,GO:0005681,GO:0006355,GO:0006397,GO:0008380	-	-	-	n	-
PVITv1025409	PVITv1_T025409	scaffold-17070:1-1040	48.855	230.716	305.774	286.619	326.723	thioredoxin-like protein	GO:0005783,GO:0006662,GO:0015035,GO:0016853,GO:0045454,GO:0055114	Redoxin (PF08534.5),AhpC/TSA family (PF00578.16),Thioredoxin-like domain (PF13848.1),Thioredoxin-like (PF13905.1),Thioredoxin-like (PF13899.1),Endoplasmic reticulum protein ERp29, C-t erminal domain (PF07749.7),Thioredoxin-like domain (PF13098.1),Thioredoxin (PF00085.15)	5.3.4.1	K09584;PDIA6, TXNDC7; protein disulfide-isomerase A6 [EC:5.3.4.1]	n	-
PVITv1003834	PVITv1_T003834	scaffold-505:3211-6109	48.7974	155.917	444.135	437.834	451.705	plasma membrane H+-ATPase, putative	GO:0000166,GO:0005524,GO:0006200,GO:0006754,GO:0006812,GO:0008553,GO:0016020,GO:0016021,GO:0016787,GO:0016887,GO:0019829,GO:0046872,GO:1902600	haloacid dehalogenase-like hydrolase (PF12710.2),Cation transporter/ATPase, N-terminu s (PF00690.21),haloacid dehalogenase-like hydrolase (PF00702.21),E1-E2 ATPase (PF00122.15)	3.6.3.6	K01535;PMA1, PMA2; H+-transporting ATPase [EC:3.6.3.6]	n	-
PVITv1034806	PVITv1_T034806	scaffold-48490:1-422	48.786	28.5834	16.369	24.9059	27.119	conserved hypothetical protein	-	-	-	-	n	-
PVITv1012940	PVITv1_T012940	scaffold-35795:0-731	48.7554	43.6176	67.6811	73.2076	51.6607	ras GTPase-activating protein-binding protein, putative	GO:0000166,GO:0003676,GO:0005622,GO:0006810	RNA recognition motif (a.k.a. RRM, R BD, or RNP domain) (PF14259.1),RNA recognition motif. (a.k.a. RRM, RBD, or RNP domain) (PF00076.17)	-	-	n	-
PVITv1009697	PVITv1_T009697	scaffold-4339:2080-2663	48.6536	13.6211	11.4188	18.4474	22.7262	conserved hypothetical protein	GO:0003824,GO:0008152	-	-	-	n	-
PVITv1003289	PVITv1_T003289	scaffold-43744:1659-2279	48.5512	4.6657	14.1682	10.589	11.8344	conserved hypothetical protein	GO:0006633	Peroxisomal membrane protein (Pex16) (PF08610.5)	-	K13335;PEX16; peroxin-16	n	-
PVITv1001633	PVITv1_T001633	scaffold-55587:1-423	48.5512	14.2378	11.8566	13.2965	9.40911	ubiquitin-specific protease, putative	GO:0004843,GO:0005789,GO:0005829,GO:0006508,GO:0006511,GO:0008233,GO:0008234,GO:0016787,GO:0046872	Ubiquitin carboxyl-terminal hydrolas e (PF13423.1),Ubiquitin carboxyl-terminal hydrolas e (PF00443.24)	3.4.19.12	-	n	-
PVITv1018656	PVITv1_T018656	scaffold-3359:18626-19463	48.5339	1.82835	2.17427	3.01994	3.62867	Mitochondrial Carrier (MC) Family	GO:0006810,GO:0016020,GO:0016021,GO:0055085	Mitochondrial carrier protein (PF00153.22)	-	-	n	-
PVITv1021787	PVITv1_T021787	scaffold-55709:116-746	48.4748	140.174	91.3327	107.088	105.405	adenosylhomocysteinase	GO:0004013,GO:0005773,GO:0005774,GO:0005829,GO:0005886,GO:0006346,GO:0006730,GO:0009506,GO:0016020,GO:0016441,GO:0016787,GO:0048046	S-adenosyl-L-homocysteine hydrolase (PF05221.12),S-adenosyl-L-homocysteine hydrolase, NAD binding domain (PF00670.16)	3.3.1.1	K01251;E3.3.1.1, ahcY; adenosylhomocysteinase [EC:3.3.1.1]	n	-
PVITv1000251	PVITv1_T000251	scaffold-39336:221-644	48.2517	197.372	227.985	244.731	220.864	60S ribosomal protein L21-1	GO:0003735,GO:0005622,GO:0005840,GO:0006412	Ribosomal protein L21e (PF01157.13)	-	K02889;RP-L21e, RPL21; large subunit ribosomal protein L21e	n	-
PVITv1003412	PVITv1_T003412	scaffold-21835:1-425	48.0883	9.26243	4.29133	3.83642	5.51143		-	-	-	-	n	-
PVITv1029876	PVITv1_T029876	scaffold-21764:0-425	47.8601	33.011	36.2788	52.2787	43.1796	conserved hypothetical protein	-	-	-	-	n	-
PVITv1037934	PVITv1_T037934	scaffold-2927:1868-4067	47.8361	33.6376	33.8544	39.8777	41.5062	protein kinase, putative	GO:0000776,GO:0000794,GO:0000922,GO:0004672,GO:0004674,GO:0005524,GO:0005813,GO:0006468,GO:0016301,GO:0016310,GO:0016772,GO:0030496,GO:0043234,GO:0051299,GO:0051988,GO:0090307	Kinase-like (PF14531.1),Protein tyrosine kinase (PF07714.12),Protein kinase domain (PF00069.20)	2.7.11.1	-	n	-
PVITv1019752	PVITv1_T019752	scaffold-19483:792-1170	47.8295	7.64901	8.23177	12.2472	16.404	U4/U6 small nuclear ribonucleoprotein Prp3, putative	GO:0000398,GO:0046540	-	-	-	n	-
PVITv1024680	PVITv1_T024680	scaffold-4678:6228-7707	47.7899	24.5209	146.15	138.101	129.353	conserved hypothetical protein	GO:0000166,GO:0003676	-	-	-	n	-
PVITv1009239	PVITv1_T009239	scaffold-2397:3365-6542	47.6027	142.638	623.419	432.078	634.163	phosphoglucomutase	GO:0000287,GO:0004614,GO:0005634,GO:0005829,GO:0005886,GO:0005975,GO:0008152,GO:0009507,GO:0016868,GO:0046686,GO:0046872,GO:0048046,GO:0048229	Phosphoglucomutase/phosphomannomutas e, C #NAME? (PF00408.15),Phosphoglucomutase/phosphomannomutas e, a lpha/beta/alpha domain II (PF02879.11),Phosphoglucomutase/phosphomannomutas e, a lpha/beta/alpha domain III (PF02880.11),Phosphoglucomutase/phosphomannomutas e, a lpha/beta/alpha domain I (PF02878.11),UTP--glucose-1-phosphate uridylyltra nsfe rase (PF01704.13)	5.4.2.2	K01835;pgm; phosphoglucomutase [EC:5.4.2.2]	n	-
PVITv1018980	PVITv1_T018980	scaffold-17117:1-639	47.5756	7.83428	29.106	23.5914	29.4293	peptidase, putative	GO:0006508,GO:0016805	-	-	-	n	-
PVITv1005300	PVITv1_T005300	scaffold-22963:100-738	47.5594	229.097	140.053	158.296	153.153	adenosylhomocysteinase	GO:0004013,GO:0005773,GO:0005774,GO:0005829,GO:0005886,GO:0006346,GO:0006730,GO:0009506,GO:0016020,GO:0016441,GO:0016787,GO:0048046	S-adenosyl-L-homocysteine hydrolase (PF05221.12)	3.3.1.1	K01251;E3.3.1.1, ahcY; adenosylhomocysteinase [EC:3.3.1.1]	n	-
PVITv1003874	PVITv1_T003874	scaffold-514:8011-8755	47.5481	281.469	133.315	163.193	121.257	serine hydroxymethyltransferase 1, mitochondrial precursor	GO:0003824,GO:0004372,GO:0005886,GO:0006544,GO:0006563,GO:0006730,GO:0008168,GO:0009506,GO:0016020,GO:0016740,GO:0030170,GO:0035999	Serine hydroxymethyltransferase (PF00464.14)	2.1.2.1	K00600;glyA, SHMT; glycine hydroxymethyltransferase [EC:2.1.2.1]	n	-
PVITv1006794	PVITv1_T006794	scaffold-842:19479-21177	47.529	28.3649	58.5127	55.6956	33.5248	conserved hypothetical protein	GO:0003951,GO:0004143,GO:0007205,GO:0008152,GO:0009705,GO:0016310	Diacylglycerol kinase catalytic doma in (PF00781.19)	2.7.1.138,2.7.1.94,2.7.1.91,2.7.1.107	K04715;E2.7.1.138, CERK; ceramide kinase [EC:2.7.1.138]	n	-
PVITv1003684	PVITv1_T003684	scaffold-51263:6076-6394	47.4133	92.3469	44.4308	54.2222	43.8835	Mitochondrial Protein Translocase (MPT) Family	GO:0005739,GO:0006810,GO:0015031,GO:0045039,GO:0046872	Tim10/DDP family zinc finger (PF02953.10)	-	-	n	-
PVITv1007499	PVITv1_T007499	scaffold-4090:8054-8372	47.4133	77.7135	132.495	105.644	124.965	conserved hypothetical protein	-	-	-	-	n	-
PVITv1021714	PVITv1_T021714	scaffold-29958:0-488	47.1882	9.36114	2.51213	8.84444	7.30333	pairing protein 2 family protein	GO:0000502,GO:0030374,GO:2001141	Tat binding protein 1(TBP-1)-interac ting protein (TBPIP) (PF07106.8)	-	-	n	-
PVITv1009134	PVITv1_T009134	scaffold-4180:1-583	47.1243	32.1756	91.279	68.566	88.956	conserved hypothetical protein	GO:0003723,GO:0005886,GO:0006396,GO:0009863,GO:0010167	-	-	-	n	-
PVITv1011355	PVITv1_T011355	scaffold-60768:0-319	47.0035	45.8944	20.8262	28.5878	12.1202	ribosomal RNA methyltransferase nop2-like protein	GO:0003723,GO:0006364,GO:0032259	-	-	-	n	-
PVITv1001543	PVITv1_T001543	scaffold-26790:391-710	47.0035	84.2326	92.097	76.2052	67.7001	carbonic anhydrase, putative	GO:0004089,GO:0008152,GO:0008270,GO:0015976,GO:0016829	Carbonic anhydrase (PF00484.14)	4.2.1.1	K01673;cynT, can; carbonic anhydrase [EC:4.2.1.1]	n	-
PVITv1009103	PVITv1_T009103	scaffold-4190:0-485	46.9683	0	3.42089	3.38891	6.58784	methylase subunit of polypeptide release factor, putative	GO:0003676,GO:0006479,GO:0008168,GO:0008276,GO:0032259	-	2.1.1.33,2.1.1.297	-	n	-
PVITv1005133	PVITv1_T005133	scaffold-871:11961-13359	46.8094	116.733	135.037	141.102	108.717	conserved hypothetical protein	GO:0016998,GO:0052861,GO:0052862	Glycosyl hydrolase family 81 (PF03639.8)	3.2.1.6	-	n	-
PVITv1009032	PVITv1_T009032	scaffold-40107:20068-20821	46.7637	16.7435	30.362	26.3731	30.1302	conserved hypothetical protein	-	C-terminal duplication domain of Fri end of PRMT1 (PF13865.1)	-	-	n	-
PVITv1019883	PVITv1_T019883	scaffold-3683:3551-4304	46.7536	134.454	106.87	125.407	78.032	triosephosphate isomerase	GO:0003824,GO:0004807,GO:0005618,GO:0005739,GO:0005773,GO:0005774,GO:0005829,GO:0005886,GO:0006094,GO:0006096,GO:0008152,GO:0009506,GO:0009507,GO:0009570,GO:0016853,GO:0048046	Triosephosphate isomerase (PF00121.13)	5.3.1.1	K01803;TPI, tpiA; triosephosphate isomerase (TIM) [EC:5.3.1.1]	n	-
PVITv1029048	PVITv1_T029048	scaffold-31631:221-1266	46.7179	43.0529	41.2459	62.2899	34.2452	Mitochondrial Protein Translocase (MPT) Family	GO:0005741,GO:0055085	Eukaryotic porin (PF01459.17)	-	K11518;TOM40; mitochondrial import receptor subunit TOM40	n	-
PVITv1034184	PVITv1_T034184	scaffold-51555:1-848	46.6878	72.9446	41.0675	67.0867	31.4409	FHA domain-interacting nucleolar phosphoprotein, putative	GO:0000166,GO:0003676,GO:0005730	RNA recognition motif. (a.k.a. RRM, RBD, or RNP domain) (PF13893.1),RNA recognition motif (a.k.a. RRM, R BD, or RNP domain) (PF14259.1),RNA recognition motif. (a.k.a. RRM, RBD, or RNP domain) (PF00076.17)	-	-	n	-
PVITv1013494	PVITv1_T013494	scaffold-26052:39-426	46.5999	38.1075	1.5117	17.8988	5.07575		-	-	-	-	n	-
PVITv1019018	PVITv1_T019018	scaffold-47257:0-386	46.5999	22.537	22.6076	16.782	25.1221	conserved hypothetical protein	GO:0005802,GO:0007032,GO:0008289,GO:0030136,GO:0032012,GO:0042147,GO:0043087,GO:0055037	Pleckstrin homology domain (PF15413.1),PH domain (PF00169.24)	-	-	n	-
PVITv1012171	PVITv1_T012171	scaffold-4118:2674-3106	46.3208	0	13.0401	16.3903	16.065	Drug/Metabolite Transporter (DMT) Superfamily	GO:0008643,GO:0016020,GO:0016021	Triose-phosphate Transporter family (PF03151.11)	-	-	n	-
PVITv1033985	PVITv1_T033985	scaffold-35128:24-456	46.3208	9.22426	13.4123	19.2206	13.9526	eukaryotic translation initiation factor 2A, putative	GO:0003743,GO:0005886,GO:0006412,GO:0006413	-	-	-	n	-
PVITv1012927	PVITv1_T012927	scaffold-19058:223-1248	46.2484	29.1325	25.3877	29.2256	26.0864	conserved hypothetical protein	GO:0003677,GO:0005634,GO:0006351	-	-	-	n	-
PVITv1025785	PVITv1_T025785	scaffold-8254:218-1304	46.2287	86.1369	132.216	143.316	108.014	omega-3 fatty acid desaturase, endoplasmic reticulum, putative	GO:0006629,GO:0016491,GO:0016720	Fatty acid desaturase (PF00487.19)	1.14.19.6,1.14.99.33	K10256;FAD2; omega-6 fatty acid desaturase (delta-12 desaturase) [EC:1.14.19.6]	n	-
PVITv1009353	PVITv1_T009353	scaffold-4303:565-886	46.2025	14.9357	20.9708	13.4513	15.2111	chitobiosyldiphosphodolichol beta-mannosyltransferase, putative	GO:0008152,GO:0016757	-	-	-	n	-
PVITv1031100	PVITv1_T031100	scaffold-3950:2841-3232	46.2025	83.2253	52.5242	99.22	47.6418	protein enhancer of rudimentary	GO:0007049,GO:0030496	Enhancer of rudimentary (PF01133.12)	-	-	n	-
PVITv1032011	PVITv1_T032011	scaffold-30598:1-656	45.7394	47.808	81.922	100.275	92.7166	cellulose synthase catalytic subunit, putative	GO:0008152,GO:0016020,GO:0016740,GO:0016757,GO:0016760,GO:0030244	Cellulose synthase (PF03552.9)	-	-	n	-
PVITv1030114	PVITv1_T030114	scaffold-10426:63-1272	45.5779	40.3267	74.4319	82.9805	109.409	crinkler (CRN) family protein, putative	GO:0008152,GO:0016772	-	-	-	n	-
PVITv1021723	PVITv1_T021723	scaffold-1693:1020-2451	45.5358	103.876	102.223	111.374	102.59	Major Facilitator Superfamily (MFS)	GO:0016021,GO:0022857,GO:0055085	Major Facilitator Superfamily (PF07690.11),Sugar (and other) transporter (PF00083.19)	-	-	n	-
PVITv1001717	PVITv1_T001717	scaffold-38479:11-447	45.4845	31.706	15.4185	16.964	19.0274	sulfatase-like protein	GO:0003824,GO:0008152,GO:0008484	-	-	-	n	-
PVITv1006584	PVITv1_T006584	scaffold-862:6334-7660	45.3062	88.5238	50.6904	94.1508	82.0544	eukaryotic translation initiation factor 5, putative	GO:0003743,GO:0005634,GO:0005737,GO:0005829,GO:0006413	eIF4-gamma/eIF5/eIF2-epsilon (PF02020.13),Domain found in IF2B/IF5 (PF01873.12)	-	K03262;EIF5; translation initiation factor 5	n	-
PVITv1017101	PVITv1_T017101	scaffold-17485:1-661	45.1967	159.443	142.078	202.869	114.157	elongation factor 1-gamma, putative	GO:0003746,GO:0005853,GO:0006412,GO:0006414	Elongation factor 1 gamma, conserved dom ain (PF00647.14)	-	K03233;EEF1G; elongation factor 1-gamma	n	-
PVITv1006296	PVITv1_T006296	scaffold-42165:190-628	45.0775	71.541	51.8724	60.4467	51.7626	small nuclear ribonucleoprotein-associated protein, putative	GO:0000398,GO:0001510,GO:0003723,GO:0005634,GO:0030529	LSM domain (PF01423.17)	-	K11086;SNRPB, SMB; small nuclear ribonucleoprotein B and B'	n	-
PVITv1032185	PVITv1_T032185	scaffold-32718:155-479	45.0456	0	4.04355	7.22188	6.87462	conserved hypothetical protein	-	-	-	-	n	-
PVITv1001208	PVITv1_T001208	scaffold-41796:1-325	45.0456	7.33745	7.38353	3.54063	1.90716	conserved hypothetical protein	GO:0046872	-	-	-	n	-
PVITv1034938	PVITv1_T034938	scaffold-23446:1-439	45.0192	48.869	67.4631	64.0922	55.7582	conserved hypothetical protein	-	-	-	-	n	-
PVITv1000162	PVITv1_T000162	scaffold-20853:0-1675	44.8308	9.04416	17.3163	19.7384	18.862	carbohydrate-binding protein, putative	GO:0000049,GO:0000287,GO:0004826,GO:0005524,GO:0006432,GO:0008033	-	-	-	n	-
PVITv1023395	PVITv1_T023395	scaffold-1346:2353-8538	44.7817	125.198	140.907	130.697	127.585	ADP/ATP translocase, putative	GO:0005215,GO:0005743,GO:0006810,GO:0016020,GO:0016021,GO:0055085	WW domain (PF00397.21),Ankyrin repeats (many copies) (PF13857.1),Ankyrin repeat (PF13606.1),Ankyrin repeats (many copies) (PF13637.1),Ankyrin repeat (PF00023.25),Formin Homology 2 Domain (PF02181.18),Ankyrin repeats (3 copies) (PF12796.2),Mitochondrial carrier protein (PF00153.22)	2.1.1.43,2.7.11.1,2.7.1.107,2.4.2.30,2.3.1.225,3.1.1.4	K05863;SLC25A4S, ANT; solute carrier family 25 (mitochondrial adenine nucleotide translocator), member 4/5/6/31	n	-
PVITv1023884	PVITv1_T023884	scaffold-3510:1009-3899	44.7653	11.7986	13.8824	16.672	17.4284	Mitochondrial Carrier (MC) Family	GO:0006810,GO:0015141,GO:0015744,GO:0016020,GO:0016021,GO:0055085,GO:0071422	Mitochondrial carrier protein (PF00153.22)	-	-	n	-
PVITv1014791	PVITv1_T014791	scaffold-60079:1-441	44.6777	146.443	100.288	88.2592	94.8156	nucleoside diphosphate kinase B	GO:0000166,GO:0001726,GO:0004550,GO:0005524,GO:0005739,GO:0005743,GO:0006165,GO:0006183,GO:0006228,GO:0006241,GO:0016301,GO:0016310,GO:0016740,GO:0030027,GO:0032587	Nucleoside diphosphate kinase (PF00334.14)	2.7.13.3,2.7.4.6	K00940;ndk, NME; nucleoside-diphosphate kinase [EC:2.7.4.6]	n	-
PVITv1031902	PVITv1_T031902	scaffold-20515:1-448	44.6715	0	1.27606	4.01214	5.39189	conserved hypothetical protein	-	-	-	-	n	-
PVITv1014474	PVITv1_T014474	scaffold-31515:1-391	44.6715	29.7003	48.8167	61.493	60.6717	26S proteasome non-ATPase regulatory subunit 2	GO:0000502,GO:0030234,GO:0042176,GO:0050790	-	-	K03028;PSMD2, RPN1; 26S proteasome regulatory subunit N1	n	-
PVITv1036276	PVITv1_T036276	scaffold-61490:1-1090	44.652	41.3504	26.8904	32.0006	20.8324	diaminopimelate decarboxylase, putative	GO:0003824,GO:0008652,GO:0008836,GO:0009085,GO:0009089,GO:0016829,GO:0016831	Pyridoxal-dependent decarboxylase, C #NAME? minal sheet domain (PF00278.17),Pyridoxal-dependent decarboxylase, p yrid oxal binding domain (PF02784.11)	4.1.1.20	K01586;lysA; diaminopimelate decarboxylase [EC:4.1.1.20]	n	-
PVITv1023754	PVITv1_T023754	scaffold-2657:964-2194	44.6355	49.9978	49.8889	72.2842	44.112	cystathionine gamma-lyase	GO:0003824,GO:0005634,GO:0005737,GO:0008152,GO:0016829,GO:0030170,GO:0043066,GO:2001234	Aminotransferase class I and II (PF00155.16),Cys/Met metabolism PLP-dependent enz yme (PF01053.15)	2.5.1.48,4.4.1.8,4.4.1.11,4.4.1.2,4.4.1.1	K01758;CTH; cystathionine gamma-lyase [EC:4.4.1.1]	n	YXSLK
PVITv1033282	PVITv1_T033282	scaffold-20701:274-715	44.4804	26.5719	4.79692	8.36907	2.93393		-	-	-	-	n	-
PVITv1020596	PVITv1_T020596	scaffold-4524:553-1900	44.4731	12.5938	44.4542	63.0211	57.9477	phosphatidylinositol kinase	GO:0004601,GO:0005777,GO:0005829,GO:0006979,GO:0008152,GO:0016301,GO:0016310,GO:0016773,GO:0020037,GO:0055114	Phosphatidylinositol 3- and 4-kinase (PF00454.22)	2.7.1.67	-	n	-
PVITv1013586	PVITv1_T013586	scaffold-26074:0-389	44.3028	0	4.37941	8.20269	2.29445	conserved hypothetical protein	-	-	-	-	n	-
PVITv1020773	PVITv1_T020773	scaffold-4536:7176-8150	44.2807	11.8335	37.444	33.3568	38.7255	nicotinate-nucleotide pyrophosphorylase, putative	GO:0003824,GO:0004514,GO:0005634,GO:0009435,GO:0016740,GO:0016757,GO:0016763,GO:0019363	Quinolinate phosphoribosyl transfera se, N-terminal domain (PF02749.11),Quinolinate phosphoribosyl transfera se, C-terminal domain (PF01729.14)	2.4.2.19	K00767;nadC, QPRT; nicotinate-nucleotide pyrophosphorylase (carboxylating) [EC:2.4.2.19]	n	-
PVITv1023932	PVITv1_T023932	scaffold-2643:4002-5355	44.2387	44.8402	66.0709	83.7976	95.0898	conserved hypothetical protein	-	-	-	-	n	-
PVITv1012957	PVITv1_T012957	scaffold-45074:5023-6151	44.1035	34.7194	39.4591	66.2779	38.7653	ribonucleoside-diphosphate reductase small chain	GO:0009186,GO:0016491,GO:0055114	Ribonucleotide reductase, small chai n (PF00268.16)	1.17.4.1	K10808;RRM2; ribonucleoside-diphosphate reductase subunit M2 [EC:1.17.4.1]	n	-
PVITv1034346	PVITv1_T034346	scaffold-21365:1-444	44.091	0	4.76375	2.43587	4.92849	conserved hypothetical protein	GO:0005097,GO:0005829,GO:0032313,GO:0032851	Rab-GTPase-TBC domain (PF00566.13)	-	-	n	-
PVITv1004215	PVITv1_T004215	scaffold-392:6131-8580	44.0536	108.203	66.2183	134.949	62.2699	aminotransferase, putative	GO:0003824,GO:0008839,GO:0009058,GO:0009089,GO:0016740,GO:0030170,GO:0055114	Dihydrodipicolinate reductase, N-ter minu s (PF01113.15),Alanine-glyoxylate amino-transferase (PF12897.2),Dihydrodipicolinate reductase, C-ter minu s (PF05173.9),Aminotransferase class I and II (PF00155.16)	2.6.1.7,2.6.1.39,1.17.1.8,2.6.1.57	-	n	-
PVITv1004356	PVITv1_T004356	scaffold-54241:1686-2575	43.9803	3.09575	6.45285	9.00631	5.44837	metalloprotease family M76, putative	GO:0004222,GO:0006508	Peptidase M76 family (PF09768.4)	-	-	n	-
PVITv1010840	PVITv1_T010840	scaffold-28765:2627-4337	43.779	124.332	57.1188	88.2108	36.2801	heat shock 70 kDa protein II	GO:0000166,GO:0000795,GO:0001673,GO:0001934,GO:0005524,GO:0005739,GO:0006950,GO:0007140,GO:0007141,GO:0007286,GO:0009986,GO:0031662,GO:0036128	MreB/Mbl protein (PF06723.8),Hsp70 protein (PF00012.15)	3.6.1.3	K03283;HSPA1_8; heat shock 70kDa protein 1/8	n	-
PVITv1000515	PVITv1_T000515	scaffold-55297:4-449	43.7084	0	3.98218	3.41527	4.64072	transmembrane protein, putative	GO:0008152,GO:0008270,GO:0035091,GO:0046872	Zinc finger, C3HC4 type (RING finger ) (PF00097.20),Zinc finger, C3HC4 type (RING finger ) (PF13923.1),Zinc finger, C3HC4 type (RING finger ) (PF13920.1),RING-H2 zinc finger (PF12678.2),Ring finger domain (PF13639.1)	-	-	n	-
PVITv1033123	PVITv1_T033123	scaffold-37511:1-446	43.6536	56.7023	59.7327	82.1071	49.1362	3-ketodihydrosphingosine reductase, putative	GO:0005794,GO:0008152,GO:0016020,GO:0016491,GO:0030117,GO:0030131,GO:0055114	short chain dehydrogenase (PF00106.20)	1.1.1.102	K04708;E1.1.1.102; 3-dehydrosphinganine reductase [EC:1.1.1.102]	n	-
PVITv1035476	PVITv1_T035476	scaffold-61488:12524-14535	43.6514	57.8647	80.7825	108.857	87.9617	importin alpha-2 subunit	GO:0005634,GO:0005737,GO:0006606,GO:0006810,GO:0008565,GO:0015031	Armadillo-like (PF04826.8),Importin beta binding domain (PF01749.15),HEAT repeat (PF02985.17),HEAT-like repeat (PF13513.1),HEAT repeats (PF13646.1),Armadillo/beta-catenin-like repeat (PF00514.18)	-	-	n	-
PVITv1006041	PVITv1_T006041	scaffold-986:5812-6835	43.5983	21.6679	52.7314	55.9825	59.3981	conserved hypothetical protein	-	PAP2 superfamily (PF14378.1),PAP2 superfamily C-terminal (PF14360.1)	-	-	n	-
PVITv1019823	PVITv1_T019823	scaffold-7309:8534-9329	43.3804	31.4239	71.8893	49.4496	61.8727	myosin-like protein	GO:0005524,GO:0006468,GO:0016459	Leucine Rich Repeat (PF00560.28),Leucine Rich repeats (2 copies) (PF12799.2),Leucine Rich repeat (PF13516.1)	2.7.11.1	-	n	-
PVITv1035223	PVITv1_T035223	scaffold-25052:95-542	43.3323	25.8143	32.1132	34.4827	25.1379	eukaryotic translation initiation factor, putative	GO:0003723,GO:0006413,GO:0007283	MA3 domain (PF02847.12)	-	K03260;EIF4G; translation initiation factor 4G	n	-
PVITv1038723	PVITv1_T038723	scaffold-23767:1-564	43.3255	77.2475	63.3217	62.3898	66.6729	pre-mRNA-splicing helicase BRR2, putative	GO:0000166,GO:0003676,GO:0004386,GO:0005524,GO:0005730,GO:0005829,GO:0006200,GO:0008026,GO:0008152,GO:0009506,GO:0016020,GO:0019013,GO:0030529	Sec63 Brl domain (PF02889.11)	3.6.4.13	K12854;SNRNP200, BRR2; pre-mRNA-splicing helicase BRR2 [EC:3.6.4.13]	n	-
PVITv1007015	PVITv1_T007015	scaffold-40452:0-680	43.2828	7.20176	59.0152	54.5394	60.5939	AP-4 complex subunit epsilon, putative	GO:0006810,GO:0006886,GO:0015031,GO:0016020,GO:0016192,GO:0030117	Adaptin N terminal region (PF01602.15)	-	K12400;AP4E1; AP-4 complex subunit epsilon-1	n	-
PVITv1029953	PVITv1_T029953	scaffold-25915:0-710	43.1021	67.6256	168.423	160.435	153.207	threonine protease family T01A, putative	GO:0000502,GO:0004175,GO:0004298,GO:0005634,GO:0005737,GO:0005839,GO:0006508,GO:0006511,GO:0008233,GO:0019773,GO:0022626,GO:0051603	Proteasome subunit A N-terminal sign atur e (PF10584.4),Proteasome subunit (PF00227.21)	3.4.25.1	K02726;PSMA2; 20S proteasome subunit alpha 2 [EC:3.4.25.1]	n	-
PVITv1037806	PVITv1_T037806	scaffold-52725:0-682	43.0843	64.3508	26.1412	28.0796	8.98258	conserved hypothetical protein	GO:0006886,GO:0035091	PX domain (PF00787.19)	-	-	n	YXSLK
PVITv1030930	PVITv1_T030930	scaffold-21615:45-1005	42.914	4.71702	21.3247	22.8558	30.7479	transmembrane protein, putative	GO:0016021,GO:0016779	COPI associated protein (PF08507.5)	-	-	n	-
PVITv1026159	PVITv1_T026159	scaffold-6034:1-450	42.9098	819.879	622.095	811.135	657.611	40S ribosomal protein S23, putative	GO:0003735,GO:0005622,GO:0005840,GO:0006412,GO:0015935,GO:0030529	Ribosomal protein S12/S23 (PF00164.20)	-	K02973;RP-S23e, RPS23; small subunit ribosomal protein S23e	n	-
PVITv1015961	PVITv1_T015961	scaffold-4714:9567-10061	42.8816	21.7671	121.502	72.2601	114.149	dynein light chain 2B	GO:0005813,GO:0005868,GO:0006200,GO:0007179,GO:0016319,GO:0016567,GO:0042802,GO:0045505,GO:0048813	Roadblock/LC7 domain (PF03259.12)	-	-	n	-
PVITv1028131	PVITv1_T028131	scaffold-59207:0-920	42.8312	9.84525	12.6739	12.5941	12.1175	presenilin-like protein	GO:0004190,GO:0006508,GO:0016020,GO:0016021	Presenilin (PF01080.12)	-	K04505;PSEN1, PS1; presenilin 1 [EC:3.4.23.-]	n	-
PVITv1005361	PVITv1_T005361	scaffold-45590:1-451	42.7803	0	34.9675	54.7639	91.7779	conserved hypothetical protein	GO:0006468,GO:0016310	-	-	-	n	-
PVITv1029937	PVITv1_T029937	scaffold-58567:2844-4637	42.697	37.7725	57.5079	59.3575	71.8716	protein kinase, putative	GO:0000166,GO:0004672,GO:0004674,GO:0005524,GO:0006468,GO:0016301,GO:0016310,GO:0016740,GO:0016772	Kinase-like (PF14531.1),PX domain (PF00787.19),Protein tyrosine kinase (PF07714.12),Protein kinase domain (PF00069.20)	2.7.11.1	K04456;AKT; RAC serine/threonine-protein kinase [EC:2.7.11.1]	n	-
PVITv1014936	PVITv1_T014936	scaffold-4590:6507-7608	42.6532	7.08323	13.0276	12.3859	11.0352	conserved hypothetical protein	GO:0006508,GO:0008270,GO:0035091,GO:0046872	Zinc finger, C3HC4 type (RING finger ) (PF13920.1),Zinc finger, C3HC4 type (RING finger ) (PF00097.20),Anaphase-promoting complex subunit 1 1 RI NG-H2 finger (PF12861.2),Zinc finger, C3HC4 type (RING finger ) (PF13923.1),zinc-RING finger domain (PF14634.1),PX domain (PF00787.19),RING-H2 zinc finger (PF12678.2),Ring finger domain (PF13639.1)	-	-	n	-
PVITv1033688	PVITv1_T033688	scaffold-50703:1-452	42.5993	0	0.850439	1.81236	0.870317	3'5'-cyclic nucleotide phosphodiesterase, putative	GO:0004114,GO:0007165,GO:0008081,GO:0008152,GO:0016787,GO:0046872	-	-	-	n	-
PVITv1033357	PVITv1_T033357	scaffold-49285:1-332	42.5391	7.05002	33.8	22.0808	28.7062	conserved hypothetical protein	-	-	-	-	n	-
PVITv1017316	PVITv1_T017316	scaffold-17495:477-1229	42.496	9.13026	3.31004	6.26263	6.63457	phosphopantothenoylcysteine decarboxylase, putative	GO:0003824,GO:0005829,GO:0008152,GO:0015937,GO:0042538	Flavoprotein (PF02441.14)	4.1.1.36,6.3.2.5,2.1.1.45	K01598;PPCDC, coaC; phosphopantothenoylcysteine decarboxylase [EC:4.1.1.36]	n	-
PVITv1018143	PVITv1_T018143	scaffold-2000:29518-30529	42.496	112.569	191.772	315.446	253.33	histone H2A	GO:0000786,GO:0003677,GO:0005634,GO:0005694,GO:0006334,GO:0046982	Core histone H2A/H2B/H3/H4 (PF00125.19)	-	K11251;H2A; histone H2A	n	-
PVITv1017500	PVITv1_T017500	scaffold-4029:12092-13493	42.447	24.0768	37.6719	54.4002	55.8814	conserved hypothetical protein	GO:0004672,GO:0004674,GO:0005524,GO:0005737,GO:0006468,GO:0016301,GO:0016310,GO:0016772	Protein tyrosine kinase (PF07714.12),Protein kinase domain (PF00069.20)	2.7.11.1,2.7.10.2	K08860;EIF2AK3; eukaryotic translation initiation factor 2-alpha kinase 3 [EC:2.7.11.1]	n	-
PVITv1004677	PVITv1_T004677	scaffold-51112:72-882	42.2795	0	5.46666	7.76124	7.4642	protein kinase	GO:0004672,GO:0005524,GO:0006468,GO:0016272,GO:0016301,GO:0016310,GO:0016772	Tetratricopeptide repeat (PF13371.1),Tetratricopeptide repeat (PF14561.1),Anaphase-promoting complex, cyclosom e, s ubunit 3 (PF12895.2),Tetratricopeptide repeat (PF13424.1),Tetratricopeptide repeat (PF13181.1),Tetratricopeptide repeat (PF13431.1),Tetratricopeptide repeat (PF13432.1),Tetratricopeptide repeat (PF14559.1),Tetratricopeptide repeat (PF13428.1),Tetratricopeptide repeat (PF07719.12),Te…	3.1.3.16	-	n	-
PVITv1011240	PVITv1_T011240	scaffold-60793:1-333	42.2015	0	19.3871	19.4964	21.5127	chromodomain-helicase-DNA-binding protein, putative	-	-	-	-	n	-
PVITv1032063	PVITv1_T032063	scaffold-20682:100-912	42.138	45.8332	26.1522	32.616	11.7804	elongation factor G, mitochondrial precursor	GO:0000166,GO:0003746,GO:0003924,GO:0005525,GO:0005622,GO:0006184,GO:0006414	Elongation factor Tu GTP binding dom ain (PF00009.22)	3.6.5.	-	n	-
PVITv1038122	PVITv1_T038122	scaffold-60405:2833-3526	42.1068	32.6724	15.2565	24.7509	14.3179	conserved hypothetical protein	-	-	-	-	n	-
PVITv1016277	PVITv1_T016277	scaffold-4752:13133-13826	42.0941	39.5603	17.341	25.2311	25.6444	conserved hypothetical protein	-	Jacalin-like lectin domain (PF01419.12)	-	-	n	-
PVITv1023160	PVITv1_T023160	scaffold-3838:638-4423	42.0393	127.877	42.0301	72.1951	25.3031	importin-like protein	GO:0005634,GO:0005829,GO:0006886,GO:0008536	Vacuolar 14 Fab1-binding region (PF12755.2),Importin-beta N-terminal domain (PF03810.14),HEAT repeat (PF02985.17),HEAT-like repeat (PF13513.1),HEAT repeats (PF13646.1)	-	-	n	-
PVITv1025658	PVITv1_T025658	scaffold-9752:1-637	41.8907	4.15499	13.344	21.5261	19.3195		GO:0009058,GO:0016740	-	2.4.99.12,2.4.99.13	-	n	-
PVITv1027977	PVITv1_T027977	scaffold-3785:1555-2371	41.8579	108.362	78.2004	90.7828	64.9005	NPP1-like protein	GO:0016020,GO:0016021,GO:0016491,GO:0046872,GO:0055114	Necrosis inducing protein (NPP1) (PF05630.6)	-	-	n	-
PVITv1017192	PVITv1_T017192	scaffold-1515:14156-14852	41.8444	0	0.802739	3.7718	4.9444		-	-	-	-	n	-
PVITv1028308	PVITv1_T028308	scaffold-1274:2127-2703	41.7908	77.5915	28.5752	37.5604	20.7604	conserved hypothetical protein	GO:0003735,GO:0005840,GO:0006412,GO:0019843	Ribosomal protein S6 (PF01250.12)	-	-	n	-
PVITv1020648	PVITv1_T020648	scaffold-2132:9492-10200	41.7173	8.4797	6.46169	4.72964	3.84668	conserved hypothetical protein	-	-	-	-	n	-
PVITv1005573	PVITv1_T005573	scaffold-51075:1-457	41.7173	25.0416	16.5308	29.6114	14.3452	rRNA biogenesis protein rrp5	GO:0003723,GO:0005622,GO:0005634,GO:0006396,GO:0006397	-	-	-	n	-
PVITv1015908	PVITv1_T015908	scaffold-46807:1-335	41.5407	85.6115	101.269	91.7886	78.7192	mitochondrial-processing peptidase subunit alpha, putative	GO:0003824,GO:0008152,GO:0046872	-	-	-	n	-
PVITv1022262	PVITv1_T022262	scaffold-3877:6027-7455	41.5026	17.6819	44.9169	21.4937	45.0031	acyl-CoA dehydrogenase, putative	GO:0003995,GO:0008152,GO:0016491,GO:0016627,GO:0033539,GO:0050660,GO:0055114	Acyl-CoA dehydrogenase, C-terminal d omai n (PF00441.19),Domain of unknown function (DUF1974) (PF09317.6)	2.1.1.107	-	n	-
PVITv1015922	PVITv1_T015922	scaffold-4719:9209-9666	41.4957	25.1546	58.746	50.1428	49.8785	ATP-binding Cassette (ABC) Superfamily	GO:0004497,GO:0005507,GO:0016020,GO:0016715,GO:0055114	-	-	-	n	-
PVITv1030487	PVITv1_T030487	scaffold-4853:7590-8048	41.3746	0	18.344	20.0175	18.7799	conserved hypothetical protein	GO:0005794,GO:0009186,GO:0016021,GO:0016491,GO:0055114	-	-	-	n	-
PVITv1001262	PVITv1_T001262	scaffold-54679:0-547	41.3746	8.42301	20.6916	16.9537	23.9612		-	-	-	-	n	-
PVITv1020633	PVITv1_T020633	scaffold-2133:4201-4965	41.3049	153.746	101.095	137.63	73.5648	conserved hypothetical protein	GO:0005759,GO:0042318	Mitochondrial glycoprotein (PF02330.11)	-	K15414;C1QBP; complement component 1 Q subcomponent-binding protein, mitochondrial	n	-
PVITv1014928	PVITv1_T014928	scaffold-4592:320-3141	41.27	115.699	110.607	120.991	95.4216	ser/thr kinase	GO:0000166,GO:0003735,GO:0004672,GO:0004674,GO:0005524,GO:0005622,GO:0005840,GO:0006412,GO:0006468,GO:0015934,GO:0016301,GO:0016310,GO:0016772	Protein tyrosine kinase (PF07714.12),Protein kinase domain (PF00069.20)	2.7.11.1,2.7.10.2	K06633;PKMYT; membrane-associated tyrosine- and threonine-specific cdc2-inhibitory kinase [EC:2.7.11.1]	n	-
PVITv1028596	PVITv1_T028596	scaffold-30166:0-826	41.1735	102.745	44.1513	103.417	29.4176	spermine synthase, putative	GO:0003824,GO:0006596,GO:0008152,GO:0008295,GO:0010087,GO:0048759	Spermine/spermidine synthase (PF01564.12)	2.5.1.16,2.5.1.104,2.5.1.79	K00797;speE, SRM; spermidine synthase [EC:2.5.1.16]	n	YXSLK-S
PVITv1005355	PVITv1_T005355	scaffold-40534:4841-6833	40.9099	95.867	87.8589	120.489	99.0291	succinate dehydrogenase flavoprotein subunit, mitochondrial precursor	GO:0005694,GO:0005739,GO:0006099,GO:0016491,GO:0016627,GO:0022900,GO:0050660,GO:0055114	Fumarate reductase flavoprotein C-te rm (PF02910.15),FAD binding domain (PF00890.19)	1.3.5.1	K00234;SDHA, SDH1; succinate dehydrogenase (ubiquinone) flavoprotein subunit [EC:1.3.5.1]	n	YXSLK
PVITv1018685	PVITv1_T018685	scaffold-24345:106-442	40.8986	0	20.0905	22.7146	11.081	conserved hypothetical protein	-	Tetratricopeptide repeat (PF00515.23),Tetratricopeptide repeat (PF07719.12),TPR repeat (PF13414.1)	-	-	n	-
PVITv1033914	PVITv1_T033914	scaffold-6906:1-585	40.8862	114.26	133.686	139.344	127.395	cytochrome b-c1 complex subunit Rieske, putative	GO:0005739,GO:0005750,GO:0008121,GO:0016020,GO:0016491,GO:0016679,GO:0046872,GO:0051536,GO:0051537,GO:0055114,GO:0070469,GO:1902600	Ubiquinol cytochrome reductase trans memb rane region (PF02921.9),Rieske [2Fe-2S] domain (PF00355.21)	1.10.2.2	K00411;UQCRFS1, RIP1, petA; ubiquinol-cytochrome c reductase iron-sulfur subunit [EC:1.10.2.2]	n	-
PVITv1018671	PVITv1_T018671	scaffold-2045:555-1386	40.8474	39	84.281	78.7087	68.7425	conserved hypothetical protein	GO:0003824,GO:0009058,GO:0030170	Aminotransferase class I and II (PF00155.16)	2.6.1.9,4.1.1.81	-	n	-
PVITv1008434	PVITv1_T008434	scaffold-11145:4087-4949	40.7058	8.12134	48.8025	52.6835	47.3916	hypothetical protein	GO:0005634,GO:0006333	ASF1 like histone chaperone (PF04729.8)	-	-	n	-
PVITv1024009	PVITv1_T024009	scaffold-1408:20015-20849	40.6496	7.38919	17.6865	19.4354	24.7403	riboflavin biosynthesis protein ribBA	GO:0000166,GO:0003935,GO:0008686,GO:0009231,GO:0016787	GTP cyclohydrolase II (PF00925.15)	3.5.4.25,4.1.99.12	K01497;ribA, RIB1; GTP cyclohydrolase II [EC:3.5.4.25]	n	-
PVITv1017270	PVITv1_T017270	scaffold-1520:976-1755	40.5684	164.573	196.868	199.807	178.003	conserved hypothetical protein	GO:0005747,GO:0009507,GO:0009651,GO:0009737,GO:0009901,GO:0010228,GO:0042802,GO:0045271,GO:0070207,GO:2000377	Bacterial transferase hexapeptide (s ix r epeats) (PF00132.19)	-	-	n	-
PVITv1037721	PVITv1_T037721	scaffold-8178:15536-16373	40.4537	31.3406	81.0951	84.3788	76.4255	conserved hypothetical protein	GO:0005634,GO:0006355	PB1 domain (PF00564.19)	-	-	n	-
PVITv1002961	PVITv1_T002961	scaffold-26:1348-8038	40.4452	41.708	76.0919	79.3986	84.9646	glycosyltransferase	-	Major Facilitator Superfamily (PF07690.11),Sugar (and other) transporter (PF00083.19),1,3-beta-glucan synthase subunit FKS 1, d omain-1 (PF14288.1),1,3-beta-glucan synthase component (PF02364.10)	2.4.1.34	-	n	-
PVITv1030138	PVITv1_T030138	scaffold-32101:107-1069	40.43	43.4597	42.7694	114.037	121.528	cytochrome P450, putative	GO:0004497,GO:0005506,GO:0016491,GO:0016705,GO:0020037,GO:0046872,GO:0055114	Cytochrome P450 (PF00067.17)	1.14.14.1	K15398;CYP86A4S; fatty acid omega-hydroxylase [EC:1.14.-.-]	n	-
PVITv1038795	PVITv1_T038795	scaffold-52552:1-532	40.3327	48.9726	103.16	85.5885	90.0814	26S proteasome non-ATPase regulatory subunit 2	GO:0000502,GO:0030234,GO:0042176,GO:0050790	-	-	K03028;PSMD2, RPN1; 26S proteasome regulatory subunit N1	n	-
PVITv1028465	PVITv1_T028465	scaffold-3720:106-1912	40.3161	34.8676	163.216	138.782	165.553	conserved hypothetical protein	GO:0003677,GO:0003682,GO:0005634,GO:0006355	Myb-like DNA-binding domain (PF00249.26)	-	-	n	-
PVITv1000694	PVITv1_T000694	scaffold-494:20894-21419	40.2182	20.2924	11.0676	91.5718	48.6361	conserved hypothetical protein	-	Uncharacterised protein family (UPF0 203) (PF05254.7)	-	-	n	-
PVITv1026955	PVITv1_T026955	scaffold-36401:1-1110	40.1993	9.25129	22.9295	27.8404	32.0607	aspartyl protease family A01B, putative	GO:0004190,GO:0006508,GO:0008233,GO:0016787	Eukaryotic aspartyl protease (PF00026.18),Xylanase inhibitor N-terminal (PF14543.1)	3.4.23.12	-	n	-
PVITv1022732	PVITv1_T022732	scaffold-3849:637-1102	40.1718	20.4806	11.2913	20.5651	10.0075	5-methylthioadenosine/S-adenosylhomocysteine deaminase, putative	GO:0008152,GO:0016787,GO:0016810,GO:0032313,GO:0032851,GO:0046872,GO:0050270	Amidohydrolase family (PF07969.6),Amidohydrolase (PF13147.1),Amidohydrolase family (PF01979.15)	3.5.4.31,3.5.4.28	-	n	-
PVITv1027867	PVITv1_T027867	scaffold-2461:5645-6292	39.9687	6.74764	12.3314	16.3026	17.8776	conserved hypothetical protein	GO:0006508,GO:0006511,GO:0008233,GO:0008234,GO:0016787	-	-	-	n	-
PVITv1037829	PVITv1_T037829	scaffold-46409:0-339	39.9687	20.6998	24.2002	25.1325	18.9142		-	-	-	-	n	-
PVITv1030161	PVITv1_T030161	scaffold-35312:1-340	39.9687	162.391	354.73	547.798	303.452		-	-	-	-	n	-
PVITv1024586	PVITv1_T024586	scaffold-5909:0-467	39.8996	0	17.2326	21.8187	23.7381	conserved hypothetical protein	-	-	-	-	n	-
PVITv1013156	PVITv1_T013156	scaffold-10139:1-974	39.8335	39.8538	49.5827	64.0336	53.2858	conserved hypothetical protein	GO:0006200,GO:0007018,GO:0008152,GO:0030286,GO:0035091,GO:0046872,GO:0055114	PX domain (PF00787.19)	-	-	n	-
PVITv1028299	PVITv1_T028299	scaffold-1262:5551-6168	39.7422	32.2294	30.5825	29.462	13.5758	conserved hypothetical protein	GO:0000166,GO:0003824,GO:0003899,GO:0005665,GO:0006351,GO:0044237	RNA polymerase Rpb4 (PF03874.11)	2.7.7.6	K03012;RPB4, POLR2D; DNA-directed RNA polymerase II subunit RPB4	n	-
PVITv1031648	PVITv1_T031648	scaffold-15848:16-2261	39.6861	16.1006	23.7801	24.4797	22.8176	serine/threonine protein kinase	GO:0004672,GO:0004674,GO:0005524,GO:0005634,GO:0005737,GO:0006468,GO:0016020,GO:0016301,GO:0016310,GO:0016772	Protein tyrosine kinase (PF07714.12),Protein kinase domain (PF00069.20)	2.7.11.1	-	n	-
PVITv1021395	PVITv1_T021395	scaffold-195:15696-17384	39.6735	77.9869	48.4673	29.6893	14.5105		GO:0003810,GO:0004672,GO:0005524,GO:0005576,GO:0006468,GO:0006508,GO:0007596,GO:0016310,GO:0016746	-	-	-	n	-
PVITv1031409	PVITv1_T031409	scaffold-34390:1-423	39.6673	0	8.56794	12.8638	17.8392	conserved hypothetical protein	-	-	-	-	n	-
PVITv1005941	PVITv1_T005941	scaffold-26722:0-1104	39.6289	89.6086	54.066	90.9752	48.7846	eukaryotic translation initiation factor 3 subunit E-interacting protein, putative	GO:0001731,GO:0003743,GO:0005737,GO:0005852,GO:0006412,GO:0006413,GO:0006446,GO:0016282,GO:0033290	RNA polymerase I-associated factor P AF67 (PF10255.4)	-	-	n	-
PVITv1009886	PVITv1_T009886	scaffold-5045:18-825	39.6003	31.4203	109.468	103.891	140.728	synaptobrevin-like protein	GO:0006810,GO:0016020,GO:0016021,GO:0016192,GO:0016740,GO:0016746	Synaptobrevin (PF00957.16),Regulated-SNARE-like domain (PF13774.1)	-	K08516;YKT6; synaptobrevin homolog YKT6	n	-
PVITv1002241	PVITv1_T002241	scaffold-424:8216-11798	39.5916	30.5791	38.0022	47.6809	47.8488	callose synthase, putative	GO:0000148,GO:0003843,GO:0006075,GO:0016020	1,3-beta-glucan synthase subunit FKS 1, d omain-1 (PF14288.1)	2.4.1.34	-	n	-
PVITv1035781	PVITv1_T035781	scaffold-21001:1-582	39.586	20.0333	9.98608	13.2053	10.0491	protein recA	GO:0000166,GO:0003677,GO:0003697,GO:0005524,GO:0005737,GO:0006200,GO:0006259,GO:0006281,GO:0006310,GO:0006974,GO:0008094,GO:0009432,GO:0017111	recA bacterial DNA recombination pro tein (PF00154.16)	-	K03553;recA; recombination protein RecA	n	YXSLK
PVITv1023850	PVITv1_T023850	scaffold-2633:10310-11227	39.4968	25.6036	16.3537	23.6011	15.0465	trafficking protein particle complex subunit, putative	GO:0005524,GO:0006261,GO:0006888,GO:0030008,GO:0030244,GO:0048193	Transport protein particle (TRAPP) c ompo nent (PF04051.11)	-	-	n	-
PVITv1016020	PVITv1_T016020	scaffold-31599:1-581	39.37	80.9993	54.9888	66.8914	45.7986	conserved hypothetical protein	GO:0003677,GO:0003918,GO:0005524,GO:0005694,GO:0006200,GO:0006265	-	-	-	n	-
PVITv1015020	PVITv1_T015020	scaffold-4588:3805-5303	39.3634	31.4642	49.7479	66.5815	59.8214	casein kinase II subunit, putative	GO:0000166,GO:0004672,GO:0004674,GO:0005524,GO:0006281,GO:0006468,GO:0010225,GO:0010332,GO:0016301,GO:0016310,GO:0016772,GO:2001020	Phosphotransferase enzyme family (PF01636.18),Protein tyrosine kinase (PF07714.12),Protein kinase domain (PF00069.20)	2.7.11.23,2.7.11.1,2.7.11.22	K03097;CSNK2A; casein kinase II subunit alpha [EC:2.7.11.1]	n	-
PVITv1023951	PVITv1_T023951	scaffold-58103:1-728	39.3132	8.78503	19.4744	20.9633	16.1051	nuclear mitotic apparatus protein, putative	GO:0005643,GO:0006606	TPR/MLP1/MLP2-like protein (PF07926.7)	-	-	n	-
PVITv1013706	PVITv1_T013706	scaffold-4277:0-629	39.2773	47.7027	88.8718	84.6713	74.4798	NADH dehydrogenase iron-sulfur protein 8, mitochondrial precursor	GO:0005747,GO:0016020,GO:0016651,GO:0051536,GO:0051539,GO:0055114	4Fe-4S dicluster domain (PF13534.1),4Fe-4S binding domain (PF12800.2),4Fe-4S dicluster domain (PF13746.1),4Fe-4S binding domain (PF12837.2),4Fe-4S binding domain (PF12797.2),4Fe-4S dicluster domain (PF13183.1),4Fe-4S dicluster domain (PF13237.1),4Fe-4S dicluster domain (PF13187.1),4Fe-4S dicluster domain (PF14697.1),4Fe-4S double cluster binding domain (PF13484.1),4Fe-4S dicluster domain (PF12838…	1.6.99.3,1.6.99.5,1.6.5.3	K03941;NDUFS8; NADH dehydrogenase (ubiquinone) Fe-S protein 8 [EC:1.6.5.3 1.6.99.3]	n	-
PVITv1010212	PVITv1_T010212	scaffold-730:26900-27371	39.2331	8.07213	26.1697	10.9016	21.9933	acyl-CoA dehydrogenase, putative	GO:0003995,GO:0008152,GO:0016627,GO:0033539,GO:0050660,GO:0055114	Domain of unknown function (DUF1974) (PF09317.6)	-	-	n	-
PVITv1013636	PVITv1_T013636	scaffold-8529:3848-4523	39.1895	28.3323	55.8821	44.8269	44.8286	serine/threonine-protein phosphatase ppe1	GO:0004721,GO:0005634,GO:0008152,GO:0016311,GO:0016787	Calcineurin-like phosphoesterase (PF00149.23)	3.1.3.16	-	n	-
PVITv1002766	PVITv1_T002766	scaffold-32:2765-3494	39.1494	83.0119	25.6396	45.7583	15.1953	deoxyuridine 5'-triphosphate nucleotidohydrolase	GO:0004170,GO:0005829,GO:0006281,GO:0016787,GO:0046080	dUTPase (PF00692.14)	3.6.1.23	K01520;dut, DUT; dUTP pyrophosphatase [EC:3.6.1.23]	n	-
PVITv1002586	PVITv1_T002586	scaffold-95:26494-27348	39.1494	30.609	110.957	94.3569	103.837	conserved hypothetical protein	-	-	-	-	n	-
PVITv1000582	PVITv1_T000582	scaffold-20834:406-1264	39.1335	21.3637	17.0329	29.0144	9.86229		GO:0003810,GO:0005524,GO:0005576,GO:0006468,GO:0006508,GO:0007596,GO:0016310,GO:0016746	-	-	-	n	-
PVITv1034290	PVITv1_T034290	scaffold-51480:0-472	39.1248	0	0	0.520638	0.200894	conserved hypothetical protein	GO:0008152,GO:0016747	Acyltransferase family (PF01757.17)	-	-	n	-
PVITv1036020	PVITv1_T036020	scaffold-20073:61-403	39.0769	0	2.49773	2.09874	4.15323		GO:0019050	-	-	-	n	-
PVITv1006339	PVITv1_T006339	scaffold-40622:42-384	39.0769	6.64077	30.2501	37.6635	37.6363	actin-like protein	-	Actin (PF00022.14)	2.7.10.2	-	n	-
PVITv1013747	PVITv1_T013747	scaffold-8518:69-481	39.0769	74.8297	49.6012	72.1265	37.972	conserved hypothetical protein	GO:0005737,GO:0006260	Replication factor A protein 3 (PF08661.6)	-	-	n	-
PVITv1027737	PVITv1_T027737	scaffold-2451:1-2090	39.0331	36.0996	53.6448	59.7498	56.6785	callose synthase, putative	GO:0000148,GO:0003843,GO:0005215,GO:0006075,GO:0006810,GO:0016020,GO:0016021,GO:0022857,GO:0055085	1,3-beta-glucan synthase component (PF02364.10)	2.4.1.34	-	n	-
PVITv1011857	PVITv1_T011857	scaffold-1975:751-2949	38.9987	64.9654	115.541	134.349	192.419	crinkler (CRN) family protein, pseudogene	-	-	-	-	n	-
PVITv1020735	PVITv1_T020735	scaffold-4532:2786-3562	38.8869	30.9259	41.303	58.2443	55.4555	Rab5 family GTPase, putative	GO:0000166,GO:0005525,GO:0005769,GO:0005783,GO:0007264,GO:0015031	Gtr1/RagA G protein conserved region (PF04670.7),ADP-ribosylation factor family (PF00025.16),Miro-like protein (PF08477.8),Ras family (PF00071.17)	-	K07889;RAB5C; Ras-related protein Rab-5C	n	-
PVITv1026016	PVITv1_T026016	scaffold-1164:3324-4468	38.8232	7.99525	7.13471	9.89436	11.8848	conserved hypothetical protein	GO:0004725,GO:0006470,GO:0035335	Low molecular weight phosphotyrosine pro tein phosphatase (PF01451.16)	3.9.1.2,3.1.3.48	-	n	-
PVITv1001884	PVITv1_T001884	scaffold-51344:29-437	38.7877	0	9.9384	13.7344	14.0618	aspartyl protease family A01B, putative	GO:0004190,GO:0006508,GO:0008233,GO:0016787	Xylanase inhibitor N-terminal (PF14543.1)	-	-	n	-
PVITv1021256	PVITv1_T021256	scaffold-4569:15660-16785	38.7221	16.7609	47.2667	40.0277	71.9496	conserved hypothetical protein	GO:0003677,GO:0003682,GO:0005634	Myb-like DNA-binding domain (PF00249.26)	-	K12133;LHY; MYB-related transcription factor LHY	n	-
PVITv1035524	PVITv1_T035524	scaffold-20245:0-475	38.6312	3.89637	14.768	13.1503	14.8816	secreted RxLR effector peptide, putative	GO:0005509,GO:0006952,GO:0016021	-	-	-	n	-
PVITv1030706	PVITv1_T030706	scaffold-38801:1030-1636	38.57	19.3659	13.7089	29.4366	17.3782	conserved hypothetical protein	GO:0005975,GO:0016758	Pre-rRNA-processing protein TSR2 (PF10273.4)	-	-	n	-
PVITv1034471	PVITv1_T034471	scaffold-49462:0-476	38.5262	0	2.81451	1.41367	5.19024	phospholipase D, putative	GO:0003824,GO:0008152	Phospholipase D Active site motif (PF00614.17),PLD-like domain (PF13091.1)	-	K01115;PLD1_2; phospholipase D1/2 [EC:3.1.4.4]	n	-
PVITv1008510	PVITv1_T008510	scaffold-45359:0-416	38.5024	0	18.6246	18.4633	27.0618	conserved hypothetical protein	GO:0003677,GO:0005634,GO:0006351,GO:0046872	-	-	-	n	-
PVITv1003067	PVITv1_T003067	scaffold-53633:1-345	38.5024	33.2894	19.2479	20.2381	19.5002	conserved hypothetical protein	GO:0005634,GO:0008270,GO:0046872	-	-	-	n	-
PVITv1000797	PVITv1_T000797	scaffold-488:1-549	38.4837	15.5371	18.3216	27.2477	14.7229	histidine biosynthesis trifunctional protein, putative	GO:0000105,GO:0004399,GO:0004635,GO:0004636,GO:0008270,GO:0016491,GO:0051287,GO:0055114	Phosphoribosyl-ATP pyrophosphohydrol ase (PF01503.12)	3.6.1.31,1.1.1.23,3.5.4.19	K14152;HIS4; phosphoribosyl-ATP pyrophosphohydrolase / phosphoribosyl-AMP cyclohydrolase / histidinol dehydrogenase [EC:3.6.1.31 3.5.4.19 1.1.1.23]	n	-
PVITv1030369	PVITv1_T030369	scaffold-3995:508-1771	38.4255	0	0	0.576847	1.48364	Major Facilitator Superfamily (MFS)	GO:0016021,GO:0055085	Major Facilitator Superfamily (PF07690.11)	-	-	n	-
PVITv1024755	PVITv1_T024755	scaffold-59386:7327-8590	38.4255	118.263	44.5481	76.4517	31.6133	DnaJ subfamily C member 2 protein	GO:0003677,GO:0003682,GO:0005634,GO:0006950,GO:0045893,GO:0051301	DnaJ domain (PF00226.26)	-	-	n	-
PVITv1030540	PVITv1_T030540	scaffold-18969:29-506	38.3795	0	1.45689	1.66511	3.99335	conserved hypothetical protein	-	-	-	-	n	-
PVITv1013658	PVITv1_T013658	scaffold-3120:1249-1972	38.3795	27.453	48.2117	46.8917	41.6064	AP-2 complex subunit sigma-1	GO:0006810,GO:0006886,GO:0008565,GO:0015031,GO:0016020,GO:0016192,GO:0030117	Clathrin adaptor complex small chain (PF01217.15)	-	K12394;AP1S1_2; AP-1 complex subunit sigma 1/2	n	-
PVITv1018932	PVITv1_T018932	scaffold-187:34718-35459	38.2678	72.9032	11.2289	16.9508	10.5777	GTP cyclohydrolase I	GO:0003934,GO:0005634,GO:0005737,GO:0008217,GO:0014916,GO:0016787,GO:0031965,GO:0032496,GO:0034341,GO:0034612,GO:0046654,GO:0050884,GO:0051260	GTP cyclohydrolase I (PF01227.17)	3.5.4.16	K01495;GCH1, folE; GTP cyclohydrolase I [EC:3.5.4.16]	n	-
PVITv1015072	PVITv1_T015072	scaffold-4570:3625-4366	38.2573	51.4404	36.6632	55.1888	41.831	conserved hypothetical protein	GO:0005634,GO:0006355,GO:0008289	START domain (PF01852.14)	-	-	n	-
PVITv1027003	PVITv1_T027003	scaffold-31748:766-2038	38.0986	80.6056	30.845	43.4808	28.7051	tryptophan synthase	GO:0000162,GO:0003824,GO:0004834,GO:0006568,GO:0008152,GO:0008652,GO:0009073,GO:0016829	Pyridoxal-phosphate dependent enzyme (PF00291.20)	4.2.1.20	K01694;TRP; tryptophan synthase [EC:4.2.1.20]	n	-
PVITv1024632	PVITv1_T024632	scaffold-59357:15143-15755	38.0066	2.73025	15.5765	27.6547	14.7736	methionine aminopeptidase, putative	GO:0004177,GO:0006508,GO:0008233,GO:0008235,GO:0016787,GO:0022626,GO:0046872,GO:0070006,GO:0070084	Metallopeptidase family M24 (PF00557.19)	3.4.11.18	-	n	-
PVITv1023712	PVITv1_T023712	scaffold-14661:10-490	37.9457	19.5266	11.6551	16.8206	15.0573	conserved hypothetical protein	GO:0005506,GO:0006865,GO:0016020,GO:0016491,GO:0016706	-	-	-	n	-
PVITv1002923	PVITv1_T002923	scaffold-23:24627-26102	37.9133	66.7103	108.09	110.74	114.095	endoplasmic reticulum-Golgi intermediate compartment protein, putative	GO:0005783,GO:0006662,GO:0015035,GO:0045454,GO:0055114	Thioredoxin (PF00085.15),Endoplasmic Reticulum-Golgi Intermed iate Compartment (ERGIC) (PF13850.1),Endoplasmic reticulum vesicle transp orte r (PF07970.7)	5.3.4.1,2.4.99.18	-	n	-
PVITv1018090	PVITv1_T018090	scaffold-4016:6747-7960	37.8491	8.86105	11.2472	15.9682	18.6179	conserved hypothetical protein	GO:0006744,GO:0008152,GO:0016491,GO:0016709,GO:0050660,GO:0055114	-	-	-	n	-
PVITv1033384	PVITv1_T033384	scaffold-60654:1-482	37.8033	7.82137	0	2.65704	1.765		-	-	-	-	n	-
PVITv1005591	PVITv1_T005591	scaffold-53795:0-347	37.6695	0	8.25816	14.4019	8.05391	conserved hypothetical protein	GO:0004812,GO:0005634,GO:0005730	Brix domain (PF04427.13)	-	-	n	-
PVITv1015593	PVITv1_T015593	scaffold-4727:1-348	37.6695	0	7.12771	15.4834	20.8896	conserved hypothetical protein	-	-	-	-	n	-
PVITv1001857	PVITv1_T001857	scaffold-21976:0-480	37.6695	13.3693	39.4529	37.1241	37.6645	protein transporter Sec24	GO:0006810,GO:0006886,GO:0006888,GO:0008270,GO:0015031,GO:0030127	Sec23/Sec24 helical domain (PF04815.10)	-	K14007;SEC24; protein transport protein SEC24	n	-
PVITv1031109	PVITv1_T031109	scaffold-1067:5187-5669	37.662	0	12.6743	8.57776	17.073	Ammonium Transporter (Amt) Family	GO:0008519,GO:0015696,GO:0016020,GO:0016021,GO:0072488	Ammonium Transporter Family (PF00909.16)	-	-	n	-
PVITv1027872	PVITv1_T027872	scaffold-4629:1497-3599	37.6612	34.6819	21.8061	26.1664	26.1859	myosin-like protein	GO:0003774,GO:0008152,GO:0016459,GO:0035091	PX domain (PF00787.19)	-	-	n	-
PVITv1010886	PVITv1_T010886	scaffold-28794:1-751	37.6144	6.34623	7.05118	14.0574	14.4112	conserved hypothetical protein	GO:0003677,GO:0003682	Myb-like DNA-binding domain (PF00249.26)	-	-	n	-
PVITv1003280	PVITv1_T003280	scaffold-18:21648-23880	37.4442	50.4023	37.9903	51.4038	38.9187	threonyl-tRNA synthetase	GO:0000166,GO:0004812,GO:0004829,GO:0005524,GO:0005737,GO:0006418,GO:0006435,GO:0016876,GO:0043039	TGS domain (PF02824.16),Threonyl and Alanyl tRNA synthetase seco nd additional domain (PF07973.9),Anticodon binding domain (PF03129.15),tRNA synthetase class II core domain (G, H, P, S and T) (PF00587.20)	6.1.1.3	K01868;TARS, thrS; threonyl-tRNA synthetase [EC:6.1.1.3]	n	-
PVITv1010634	PVITv1_T010634	scaffold-28749:1-1157	37.4438	44.9432	24.077	35.7135	19.4186	phosphoribosylformylglycinamidine synthase	GO:0003824,GO:0004642,GO:0006189	AIR synthase related protein, C-term inal domain (PF02769.17)	6.3.5.3	K01952;purL, PFAS; phosphoribosylformylglycinamidine synthase [EC:6.3.5.3]	n	-
PVITv1012237	PVITv1_T012237	scaffold-28660:1-588	37.3993	12.8736	14.1822	25.5866	27.1354	conserved hypothetical protein	-	-	-	-	n	-
PVITv1012973	PVITv1_T012973	scaffold-32004:141-489	37.3993	33.0296	26.1152	20.554	29.0988	Crinkler (CRN) family protein, pseudogene	GO:0004672,GO:0005524,GO:0006468,GO:0008152,GO:0016772	-	-	-	n	CRN
PVITv1032125	PVITv1_T032125	scaffold-30409:11355-11854	37.3993	33.0296	44.9526	39.2949	37.9066	hypothetical protein	GO:0005484,GO:0016192	SNARE domain (PF05739.14)	-	-	n	-
PVITv1010415	PVITv1_T010415	scaffold-57115:1763-2111	37.3993	253.953	350.009	632.612	394.862	histone H2B	GO:0000786,GO:0003677,GO:0005634,GO:0005694,GO:0006334,GO:0046982	Core histone H2A/H2B/H3/H4 (PF00125.19)	-	K11252;H2B; histone H2B	n	-
PVITv1004678	PVITv1_T004678	scaffold-60995:1-485	37.3825	3.79017	13.2829	12.1634	9.17231	ubiquitin family protein, putative	-	-	-	-	n	-
PVITv1037218	PVITv1_T037218	scaffold-6721:1564-2320	37.1977	4.15103	21.3584	35.6888	32.1885	conserved hypothetical protein	GO:0046872	Zinc finger C-x8-C-x5-C-x3-H type (a nd s imilar) (PF00642.19)	-	K15308;TTP; tristetraprolin	n	-
PVITv1005574	PVITv1_T005574	scaffold-51072:290-639	37.1326	168.572	45.3294	104.205	39.5449	ribonucleoside-diphosphate reductase large subunit	GO:0004748,GO:0005524,GO:0005971,GO:0006260,GO:0016491,GO:0055114	Ribonucleotide reductase, barrel dom ain (PF02867.10)	1.17.4.1	K10807;RRM1; ribonucleoside-diphosphate reductase subunit M1 [EC:1.17.4.1]	n	-
PVITv1010105	PVITv1_T010105	scaffold-4370:1-3261	37.0707	10.3981	8.6959	17.0521	10.8182	conserved hypothetical protein	-	Transmembrane protein 223 (PF14640.1)	-	-	n	-
PVITv1002279	PVITv1_T002279	scaffold-476:40994-42183	36.9636	64.2266	73.3119	75.3303	64.5284	Dicarboxylate/Amino Acid:Cation (Na or H ) Symporter (DAACS) Family	GO:0002238,GO:0003677,GO:0003700,GO:0006355,GO:0006835,GO:0016020,GO:0016021,GO:0017153,GO:0030148,GO:0042759,GO:0043565,GO:0046513,GO:0050291	TLC domain (PF03798.11)	2.3.1.24	K04710;CERS; ceramide synthetase [EC:2.3.1.24]	n	-
PVITv1020992	PVITv1_T020992	scaffold-4548:161-1737	36.895	43.6749	30.1505	41.7556	24.924	adenylosuccinate lyase	GO:0003824,GO:0004018,GO:0009152,GO:0016829,GO:0070626	Adenylosuccinate lyase C-terminus (PF10397.4),Lyase (PF00206.15)	4.3.2.2	K01756;purB, ADSL; adenylosuccinate lyase [EC:4.3.2.2]	n	-
PVITv1014487	PVITv1_T014487	scaffold-61127:0-488	36.8357	3.74479	7.04505	24.0307	10.2306	cytochrome c1 heme lyase, putative	GO:0004408,GO:0005739,GO:0008152,GO:0016829	Cytochrome c/c1 heme lyase (PF01265.12)	4.4.1.17	K01764;E4.4.1.17; cytochrome c heme-lyase [EC:4.4.1.17]	n	-
PVITv1026640	PVITv1_T026640	scaffold-33289:1751-4424	36.7348	6.48742	4.08872	1.67896	2.31494	conserved hypothetical protein	GO:0036065,GO:0046872	Zinc finger C-x8-C-x5-C-x3-H type (a nd s imilar) (PF00642.19)	-	-	n	-
PVITv1016523	PVITv1_T016523	scaffold-51876:7-496	36.7015	3.73362	2.60092	5.49638	6.9317	conserved hypothetical protein	GO:0005509	-	-	-	n	-
PVITv1005781	PVITv1_T005781	scaffold-54264:1-565	36.7015	56.8202	27.8875	42.9817	42.7772	flagellar adenylate kinase	GO:0005524,GO:0006139,GO:0016301,GO:0016310,GO:0016776,GO:0019201,GO:0019205,GO:0046939	AAA domain (PF13207.1),AAA domain (PF13238.1),AAA domain (PF13671.1),Adenylate kinase (PF00406.17)	2.7.4.14,2.7.4.3,2.7.4.6	K13800;CMPK1, UMPK; UMP-CMP kinase [EC:2.7.4.- 2.7.4.14]	n	-
PVITv1010043	PVITv1_T010043	scaffold-5070:2920-3958	36.6986	95.1169	102.355	89.7335	101.37	adenosine kinase	GO:0004001,GO:0005829,GO:0005886,GO:0006166,GO:0006167,GO:0009506,GO:0009507,GO:0016020,GO:0016301,GO:0016773,GO:0048046	pfkB family carbohydrate kinase (PF00294.19)	2.7.1.4,2.7.1.15,2.7.1.20	K00856;E2.7.1.20, ADK; adenosine kinase [EC:2.7.1.20]	n	-
PVITv1027092	PVITv1_T027092	scaffold-4813:1191-2846	36.695	48.7579	19.6136	33.5342	16.0538	periodic tryptophan protein, putative	GO:0004402,GO:0005622,GO:0005730,GO:0005829,GO:0008152,GO:0016573,GO:0016740,GO:0016746	Nucleoporin Nup120/160 (PF11715.3),WD domain, G-beta repeat (PF00400.27)	-	-	n	-
PVITv1035532	PVITv1_T035532	scaffold-48361:337-826	36.6628	93.9883	52.5239	65.2149	49.4227	conserved hypothetical protein	-	-	-	-	n	-
PVITv1020556	PVITv1_T020556	scaffold-4526:21600-23113	36.6458	18.3574	42.7182	61.2528	53.3706	conserved hypothetical protein	-	NAD/NADP octopine/nopaline dehydroge nase , alpha-helical domain (PF02317.12)	1.5.1.11,1.5.1.23	-	n	-
PVITv1032587	PVITv1_T032587	scaffold-15957:0-489	36.6098	6.33944	8.26036	4.22098	6.24219	conserved hypothetical protein	GO:0008171,GO:0016206,GO:0032259	-	-	-	n	-
PVITv1028048	PVITv1_T028048	scaffold-4603:1860-2888	36.5993	28.8431	32.8486	30.1248	24.8209	phosphoserine phosphatase	GO:0004647,GO:0006564,GO:0008152,GO:0016311,GO:0016791	haloacid dehalogenase-like hydrolase (PF00702.21),haloacid dehalogenase-like hydrolase (PF12710.2)	3.1.3.3	K01079;serB, PSPH; phosphoserine phosphatase [EC:3.1.3.3]	n	-
PVITv1013343	PVITv1_T013343	scaffold-3187:4799-5851	36.5697	20.0706	19.1523	28.45	14.7778	deoxyhypusine hydroxylase, putative	GO:0004497,GO:0005737,GO:0005783,GO:0005789,GO:0008612,GO:0016020,GO:0016491,GO:0019135,GO:0042406,GO:0046872,GO:0055114	HEAT-like repeat (PF13513.1),HEAT repeat (PF02985.17),PBS lyase HEAT-like repeat (PF03130.11),HEAT repeats (PF13646.1)	1.14.99.29	-	n	-
PVITv1039026	PVITv1_T039026	scaffold-53125:33979-35020	36.5611	32.4499	13.6395	25.6615	9.07335	conserved hypothetical protein	GO:0005634,GO:0016491,GO:0055114	Flavin containing amine oxidoreducta se (PF01593.19)	1.5.3.17,1.4.3.2,1.4.3.4,1.5.3.16	K17839;PAO4, PAO3, PAO2; polyamine oxidase [EC:1.5.3.17 1.5.3.-]	n	-
PVITv1026962	PVITv1_T026962	scaffold-14993:442-999	36.3979	135.551	162.319	139.151	143.743	T-complex protein 1 subunit eta	GO:0000166,GO:0005524,GO:0005737,GO:0006457,GO:0044267,GO:0051082	TCP-1/cpn60 chaperonin family (PF00118.19)	-	-	n	-
PVITv1028533	PVITv1_T028533	scaffold-7036:1185-2580	36.3435	83.3037	22.9883	41.2024	14.9942	conserved hypothetical protein	GO:0005524,GO:0005737,GO:0006260,GO:0006457,GO:0006950,GO:0008270,GO:0009408,GO:0031072,GO:0046872,GO:0051082	DnaJ central domain (PF00684.14),DnaJ domain (PF00226.26),DnaJ C terminal domain (PF01556.13)	-	-	n	-
PVITv1011960	PVITv1_T011960	scaffold-248:10150-11685	36.3251	18.2169	23.1509	23.2147	23.0659	ribose-phosphate pyrophosphokinase, putative	GO:0000287,GO:0004749,GO:0009165,GO:0016021,GO:0016301	Phosphoribosyl transferase domain (PF00156.22),Phosphoribosyl synthetase-associated dom ain (PF14572.1),N-terminal domain of ribose phosphat e py rophosphokinase (PF13793.1)	2.7.6.1	K00948;PRPS, prsA; ribose-phosphate pyrophosphokinase [EC:2.7.6.1]	n	-
PVITv1011695	PVITv1_T011695	scaffold-52950:13-505	36.3047	7.40098	6.65136	11.5059	6.12677	RIO kinase	GO:0003824,GO:0004674,GO:0005524,GO:0006468,GO:0016310,GO:0016772	RIO1 family (PF01163.17),Rio2, N-terminal (PF09202.6)	2.7.11.1	K07179;RIOK2; RIO kinase 2 [EC:2.7.11.1]	n	-
PVITv1003292	PVITv1_T003292	scaffold-11:5299-6763	36.2749	48.6084	22.8113	47.4072	20.8788	glutamate-rich WD repeat-containing protein	GO:0005634	Histone-binding protein RBBP4 or sub unit C of CAF1 complex (PF12265.3),WD domain, G-beta repeat (PF00400.27)	-	-	n	-
PVITv1025827	PVITv1_T025827	scaffold-4416:387-2550	36.1854	86.9516	123.986	233.961	125.555	fatty acid synthase subunit alpha, putative	GO:0003824,GO:0004312,GO:0004318,GO:0005835,GO:0006633,GO:0008152,GO:0009059,GO:0016491,GO:0016740,GO:0055114	-	1.3.1.9,3.1.2.14,2.3.1.86,2.3.1.39,4.2.1.59,2.3.1.38	K00668;FAS1; fatty acid synthase subunit beta, fungi type [EC:2.3.1.86]	n	-
PVITv1009984	PVITv1_T009984	scaffold-5075:1411-2887	35.9317	82.2827	231.496	217.313	160.463	hypothetical protein	GO:0005215,GO:0006810,GO:0016020,GO:0016021,GO:0022857,GO:0022891,GO:0055085	Major Facilitator Superfamily (PF07690.11),Sugar (and other) transporter (PF00083.19)	-	K08139;HXT; MFS transporter, SP family, sugar:H+ symporter	n	-
PVITv1031459	PVITv1_T031459	scaffold-7281:1159-1654	35.9163	25.9913	40.9938	40.4017	32.4052	conserved hypothetical protein	GO:0003746,GO:0005634,GO:0005737,GO:0006414,GO:0008285,GO:0016876,GO:0043065,GO:0043517,GO:2001235	Glutathione S-transferase, C-termina l do main (PF00043.20),Glutathione S-transferase, C-termina l do main (PF14497.1),Glutathione S-transferase, C-termina l do main (PF13410.1)	-	-	n	-
PVITv1023512	PVITv1_T023512	scaffold-45780:5-578	35.9163	33.1681	68.882	74.1174	90.6584	conserved hypothetical protein	GO:0005509,GO:0006511,GO:0019013,GO:0030529,GO:0046872	MYND finger (PF01753.13)	-	-	n	-
PVITv1007643	PVITv1_T007643	scaffold-4080:2537-3596	35.7737	54.0503	75.4483	85.7547	75.916	CRM1 C terminal Exportin 1-like protein	GO:0005634,GO:0006810,GO:0006886,GO:0008536,GO:0009553,GO:0009555	CRM1 C terminal (PF08767.6)	-	K14290;XPO1, CRM1; exportin-1	n	-
PVITv1010903	PVITv1_T010903	scaffold-54833:0-637	35.7417	59.961	31.1234	50.5873	33.4495	pentafunctional AROM polypeptide, putative	GO:0003855,GO:0003856,GO:0003866,GO:0004765,GO:0005524,GO:0005737,GO:0008652,GO:0009073,GO:0009423,GO:0016301,GO:0016310,GO:0016765,GO:0016829,GO:0055114	Type I 3-dehydroquinase (PF01487.10),Shikimate kinase (PF01202.17)	2.7.1.71,1.1.1.25,2.5.1.19,4.2.3.4,4.2.1.10	K13830;ARO1; pentafunctional AROM polypeptide [EC:4.2.3.4 4.2.1.10 1.1.1.25 2.7.1.71 2.5.1.19]	n	-
PVITv1014196	PVITv1_T014196	scaffold-8548:1141-2912	35.5927	37.0757	26.8397	32.822	36.2745	conserved hypothetical protein	GO:0000166,GO:0003774,GO:0005524,GO:0008152,GO:0016459,GO:0035091	Myosin head (motor domain) (PF00063.16)	2.4.1.16,2.7.11.1	-	n	-
PVITv1022618	PVITv1_T022618	scaffold-1365:2900-4260	35.5362	3.63596	3.57311	9.08013	7.69456	conserved hypothetical protein	GO:0016758	-	-	-	n	-
PVITv1032636	PVITv1_T032636	scaffold-15971:0-558	35.5362	0	9.90467	18.2809	16.3951	ubiquitin family protein, putative	GO:0006662,GO:0015035,GO:0045454,GO:0055114	Ubiquitin family (PF00240.18),PUB domain (PF09409.5)	-	-	n	-
PVITv1028634	PVITv1_T028634	scaffold-17217:1-643	35.3399	35.9513	37.1205	43.8492	26.2462	conserved hypothetical protein	GO:0004462	-	-	-	n	-
PVITv1020843	PVITv1_T020843	scaffold-4530:8734-10386	35.3382	183.463	214.676	169.163	170.229	conserved hypothetical protein	GO:0000276,GO:0015078,GO:0015986	Mitochondrial ATP synthase B chain p recu rsor (ATP-synt_B) (PF05405.9)	-	-	n	-
PVITv1020489	PVITv1_T020489	scaffold-1665:192-1552	35.2389	28.3102	78.1368	68.3434	67.4375	26S proteasome non-ATPase regulatory subunit 13, putative	GO:0000502,GO:0004175,GO:0005829,GO:0006508,GO:0007127,GO:0016788	PCI domain (PF01399.22)	-	K03039;PSMD13, RPN9; 26S proteasome regulatory subunit N9	n	YXSLK
PVITv1037346	PVITv1_T037346	scaffold-30893:1-502	35.1641	0	14.5157	21.5142	25.8047	regulator of chromosome condensation (RCC1), putative	GO:0005509,GO:0007155	Regulator of chromosome condensation (RC C1) repeat (PF13540.1),Regulator of chromosome condensation (RC C1) repeat (PF00415.13)	2.7.11.1	-	n	-
PVITv1038629	PVITv1_T038629	scaffold-11467:2159-3052	35.1208	0	0	0.61494	2.24445		-	-	-	-	n	-
PVITv1000411	PVITv1_T000411	scaffold-10864:1228-1585	35.1208	18.8488	9.83685	14.0105	8.62912		GO:0005509	-	-	-	n	-
PVITv1026124	PVITv1_T026124	scaffold-4462:17377-17866	35.1208	0	11.4062	21.781	18.5569	conserved hypothetical protein	GO:0005829,GO:0009055,GO:0015035,GO:0045454,GO:0055114	Glutaredoxin (PF00462.19)	1.8.1.9	-	n	-
PVITv1002755	PVITv1_T002755	scaffold-32:16820-18185	35.0214	17.5515	26.8922	22.741	48.7475	conserved hypothetical protein	GO:0015095,GO:0015693,GO:0016020	Magnesium transporter NIPA (PF05653.9)	-	-	n	-
PVITv1000175	PVITv1_T000175	scaffold-6539:3746-5257	34.9635	11.9808	10.8631	15.0006	15.7536	aldehyde dehydrogenase, mitochondrial precursor	GO:0005739,GO:0008152,GO:0016491,GO:0016620,GO:0055114	Aldehyde dehydrogenase family (PF00171.17)	1.2.1.5,1.2.1.3,1.2.1.36	K00128;E1.2.1.3; aldehyde dehydrogenase (NAD+) [EC:1.2.1.3]	n	-
PVITv1037928	PVITv1_T037928	scaffold-2922:1607-2688	34.8735	43.2443	60.019	55.7638	54.7676	ATP-dependent RNA helicase DBP5, putative	GO:0003676,GO:0004386,GO:0005524,GO:0006200,GO:0008026,GO:0008152,GO:0016787	Helicase conserved C-terminal domain (PF00271.26),DEAD/DEAH box helicase (PF00270.24)	3.6.4.13	-	n	-
PVITv1011710	PVITv1_T011710	scaffold-1950:1-650	34.7706	5.13291	16.9725	16.7723	16.016	conserved hypothetical protein	GO:0008270,GO:0010824,GO:0030018,GO:0051879,GO:0061077,GO:1900034,GO:2000299	CHORD (PF04968.7)	-	-	n	-
PVITv1021386	PVITv1_T021386	scaffold-192:447-1667	34.6658	129.055	45.3555	92.6183	47.9081	hsp90-like protein	GO:0001671,GO:0032781,GO:0046872,GO:0051087	MYND finger (PF01753.13),Activator of Hsp90 ATPase, N-termina l (PF09229.6)	-	-	n	-
PVITv1010144	PVITv1_T010144	scaffold-40677:1-480	34.6494	56.3829	30.5301	38.9756	35.3972	conserved hypothetical protein	GO:0005622,GO:0008565,GO:0031204	-	-	-	n	-
PVITv1009296	PVITv1_T009296	scaffold-18565:1-800	34.4617	95.4705	166.476	314.569	186.358	fatty acid synthase subunit alpha, putative	GO:0000287,GO:0003824,GO:0004312,GO:0004318,GO:0005835,GO:0006633,GO:0008152,GO:0008897,GO:0009059,GO:0016740,GO:0055114	-	2.3.1.41,2.3.1.86,1.1.1.100	K00667;FAS2; fatty acid synthase subunit alpha, fungi type [EC:2.3.1.86]	n	-
PVITv1005815	PVITv1_T005815	scaffold-54260:10601-11378	34.4427	0	10.4678	7.61673	14.0772	conserved hypothetical protein	-	-	-	-	n	-
PVITv1012869	PVITv1_T012869	scaffold-15567:0-711	34.4427	3.54326	15.4036	15.9315	21.0285	gamma-tubulin complex component, putative	GO:0000226,GO:0000922,GO:0005815,GO:0005856,GO:0007020	Spc97 / Spc98 family (PF04130.8)	-	-	n	-
PVITv1006369	PVITv1_T006369	scaffold-51799:1-361	34.4182	12.1283	12.2997	32.3467	21.0971	DNA primase, putative	GO:0003896,GO:0006269	Eukaryotic and archaeal DNA primase, lar ge subunit (PF04104.9)	-	K02685;PRI2; DNA primase large subunit [EC:2.7.7.-]	n	-
PVITv1011046	PVITv1_T011046	scaffold-28739:0-360	34.4182	12.5116	26.88	44.8498	53.3154	vacuolar protein sorting-associated protein 8	GO:0005615,GO:0006886,GO:0008270,GO:0016192	WD domain, G-beta repeat (PF00400.27)	-	-	n	-
PVITv1025873	PVITv1_T025873	scaffold-4428:802-2527	34.3442	17.5677	23.3478	24.9084	22.0252	conserved hypothetical protein	GO:0000502,GO:0005737,GO:0006457,GO:0006950,GO:0009408,GO:0016021,GO:0016234,GO:0031072,GO:0051082	DnaJ domain (PF00226.26)	-	-	n	-
PVITv1038741	PVITv1_T038741	scaffold-54595:8-3449	34.3415	77.3161	32.8867	76.1836	25.9516	phosphoribosylglycinamide synthetase, putative	GO:0003824,GO:0004637,GO:0004641,GO:0004643,GO:0004644,GO:0005524,GO:0005737,GO:0006164,GO:0006189,GO:0008168,GO:0009058,GO:0009113,GO:0016742,GO:0016874,GO:0032259,GO:0046872	ATP-grasp domain (PF02655.9),AICARFT/IMPCHase bienzyme (PF01808.13),ATP-grasp domain (PF13535.1),AIR synthase related protein, N-term inal domain (PF00586.19),AIR synthase related protein, C-term inal domain (PF02769.17),Phosphoribosylglycinamide synthetase , C domain (PF02843.11),Phosphoribosylglycinamide synthetase , N domain (PF02844.10),Formyl transferase (PF00551.14),Phosphoribosylglycinamid…	2.1.2.2,6.3.3.1,6.3.4.13	K11788;ADE5; phosphoribosylamine--glycine ligase / phosphoribosylformylglycinamidine cyclo-ligase [EC:6.3.4.13 6.3.3.1]	n	-
PVITv1004504	PVITv1_T004504	scaffold-42300:22-530	34.3253	7.21566	0	0.525343	0.544104	protein kinase	GO:0004672,GO:0004674,GO:0005524,GO:0006468,GO:0016310	-	-	-	n	-
PVITv1021214	PVITv1_T021214	scaffold-48775:1-509	34.3253	7.21566	2.65913	2.97987	1.27314	conserved hypothetical protein	-	-	-	-	n	-
PVITv1000734	PVITv1_T000734	scaffold-466:192-1875	34.2949	121.631	38.9859	110.158	42.3767	cobalamin synthesis protein, putative	GO:0003824,GO:0008152,GO:0016620,GO:0055114	Cobalamin synthesis protein cobW C-t ermi nal domain (PF07683.9),CobW/HypB/UreG, nucleotide-binding d omai n (PF02492.14)	-	-	n	-
PVITv1012792	PVITv1_T012792	scaffold-32050:0-591	34.2087	14.2401	11.319	14.8572	10.5859	myosin-like protein	GO:0000166,GO:0003774,GO:0005524,GO:0008152,GO:0016459,GO:0035091	-	-	-	n	-
PVITv1031257	PVITv1_T031257	scaffold-33375:0-661	34.2087	7.19501	16.3257	15.378	18.3537	conserved hypothetical protein	-	-	-	-	n	-
PVITv1003960	PVITv1_T003960	scaffold-528:3949-4806	34.1421	27.5755	9.86547	19.6645	6.68391	guanine nucleotide-binding protein	GO:0000166,GO:0003924,GO:0005525,GO:0005634,GO:0005730,GO:0005739,GO:0006184	-	-	K14538;NUG1, GNL3; nuclear GTP-binding protein	n	-
PVITv1002345	PVITv1_T002345	scaffold-445:8768-9955	33.9718	2.62578	30.468	33.2584	39.3306	conserved hypothetical protein	GO:0003677,GO:0003700,GO:0005634,GO:0006355,GO:0043565	HSF-type DNA-binding (PF00447.12)	-	-	n	-
PVITv1031267	PVITv1_T031267	scaffold-32088:1-363	33.9644	36.4061	12.6662	28.8296	18.7021	conserved hypothetical protein	-	-	-	-	n	-
PVITv1005041	PVITv1_T005041	scaffold-238:6578-7238	33.9122	81.8419	36.814	39.5232	25.0685	conserved hypothetical protein	-	-	-	-	n	-
PVITv1004239	PVITv1_T004239	scaffold-59755:1968-2630	33.8308	21.1068	26.2948	29.1132	29.6664		-	LEM3 (ligand-effect modulator 3) fam ily / CDC50 family (PF03381.10)	-	-	n	-
PVITv1018880	PVITv1_T018880	scaffold-183:602-1672	33.8253	21.0834	17.5058	20.185	23.1421	ras-like protein	GO:0000166,GO:0005525,GO:0006184,GO:0007165,GO:0007264,GO:0016020	ADP-ribosylation factor family (PF00025.16),Elongation factor Tu GTP binding dom ain (PF00009.22),Domain of unknown function (DUF3354) (PF11834.3),Miro-like protein (PF08477.8),Ras family (PF00071.17)	-	K07827;KRAS, KRAS2; GTPase KRas	n	-
PVITv1033467	PVITv1_T033467	scaffold-44396:1-812	33.7768	0	24.4809	31.7643	25.586	conserved hypothetical protein	GO:0008152,GO:0035091	-	-	-	n	-
PVITv1016750	PVITv1_T016750	scaffold-48623:421-784	33.7417	0	6.42304	7.34882	2.47746		-	-	-	-	n	-
PVITv1033943	PVITv1_T033943	scaffold-15736:633-1445	33.7202	15.3245	48.6118	264.142	147.185	calcineurin-like phosphoesterase	GO:0003993,GO:0008152,GO:0016311,GO:0016787,GO:0046872	Calcineurin-like phosphoesterase (PF00149.23),PhoD-like phosphatase (PF09423.5)	3.1.3.2	-	n	-
PVITv1016694	PVITv1_T016694	scaffold-48626:1-516	33.5256	14.1471	2.60767	7.73375	5.33371		-	-	-	-	n	-
PVITv1001274	PVITv1_T001274	scaffold-53326:1-365	33.5218	11.8985	11.1875	8.00273	12.9758	unc-45 family protein	GO:0005739,GO:0005741,GO:0006457,GO:0006626,GO:0031072	Tetratricopeptide repeat (PF13428.1),Tetratricopeptide repeat (PF14559.1),Tetratricopeptide repeat (PF13432.1),Fis1 C-terminal tetratricopeptide re peat (PF14853.1),Tetratricopeptide repeat (PF13371.1),Tetratricopeptide repeat (PF07719.12),Tetratricopeptide repeat (PF00515.23),TPR repeat (PF13414.1)	5.2.1.8,3.1.3.16	-	n	-
PVITv1009629	PVITv1_T009629	scaffold-3022:64-950	33.496	64.4649	42.3573	59.085	43.1978	conserved hypothetical protein	-	-	-	-	n	-
PVITv1012224	PVITv1_T012224	scaffold-28664:12-1129	33.4861	19.4913	121.188	92.4331	107.747	aspartyl protease family A01A, putative	GO:0004190,GO:0005622,GO:0006183,GO:0006228,GO:0006241,GO:0006508,GO:0008233,GO:0016787	Xylanase inhibitor N-terminal (PF14543.1),Eukaryotic aspartyl protease (PF00026.18)	3.4.23.34,3.4.23.1,3.4.23.25,3.4.23.5,3.4.23.15	-	n	-
PVITv1009996	PVITv1_T009996	scaffold-5073:12620-13331	33.4144	0	1.30024	1.9414	2.13846		GO:0015074	-	-	-	n	-
PVITv1022261	PVITv1_T022261	scaffold-3877:3830-6005	33.3975	8.03406	31.9286	16.7791	30.2901	acyl-CoA dehydrogenase, putative	GO:0003995,GO:0008152,GO:0016021,GO:0016491,GO:0016627,GO:0033539,GO:0050660,GO:0055114	Acyl-CoA dehydrogenase, C-terminal d omai n (PF00441.19),Acyl-CoA dehydrogenase, N-terminal d omai n (PF02771.11)	1.3.8.1,1.3.1.95,1.3.8.5,1.3.8.4,2.1.1.107,1.3.99.12,1.3.8.6,1.3.8.9	-	n	-
PVITv1036735	PVITv1_T036735	scaffold-23676:1-518	33.304	13.9238	30.8295	39.9316	40.952	conserved hypothetical protein	-	-	-	-	n	-
PVITv1020111	PVITv1_T020111	scaffold-61092:643-1312	33.2408	46.5717	227.034	334.145	220.842	thioredoxin, putative	GO:0006662,GO:0015035,GO:0045454,GO:0055114	Thioredoxin (PF00085.15)	-	-	n	-
PVITv1030777	PVITv1_T030777	scaffold-21684:0-669	33.2408	195.844	388.244	289.456	371.494	glyceraldehyde-3-phosphate dehydrogenase	GO:0006006,GO:0016491,GO:0016620,GO:0050661,GO:0051287,GO:0055114	Glyceraldehyde 3-phosphate dehydroge nase , C-terminal domain (PF02800.15),Glyceraldehyde 3-phosphate dehydroge nase , NAD binding domain (PF00044.19)	1.2.1.12	K00134;GAPDH, gapA; glyceraldehyde 3-phosphate dehydrogenase [EC:1.2.1.12]	n	-
PVITv1001748	PVITv1_T001748	scaffold-29585:1-1731	33.2352	14.2758	28.8708	28.8464	26.693	conserved hypothetical protein	-	-	-	-	n	-
PVITv1014324	PVITv1_T014324	scaffold-42945:193-2111	33.2108	11.897	7.48612	11.9564	10.6492	cell 5A endo-1,4-betaglucanase, putative	GO:0004553,GO:0005975	Cellulase (glycosyl hydrolase family 5) (PF00150.13)	3.2.1.91,3.2.1.4	-	n	-
PVITv1003499	PVITv1_T003499	scaffold-29473:1171-1762	33.1942	0	11.2329	10.9046	12.203	calcium/calmodulin-dependent protein kinase, putative	GO:0000166,GO:0004672,GO:0004674,GO:0005524,GO:0005634,GO:0005737,GO:0006468,GO:0016310	Protein tyrosine kinase (PF07714.12),Protein kinase domain (PF00069.20)	2.7.11.17,2.7.11.1,2.7.11.18	K13412;CPK; calcium-dependent protein kinase [EC:2.7.11.1]	n	-
PVITv1023438	PVITv1_T023438	scaffold-60917:1829-3021	33.1919	6.44323	11.7879	13.3047	14.4032	protein kinase	GO:0004672,GO:0004674,GO:0005524,GO:0006468,GO:0016301,GO:0016310,GO:0016772	-	-	-	n	-
PVITv1032255	PVITv1_T032255	scaffold-56804:114-1231	33.1517	50.4569	27.7427	45.5624	22.9587	conserved hypothetical protein	GO:0005783,GO:0015991,GO:0016820	-	-	K14001;SIL1, SLS1; nucleotide exchange factor SIL1	n	-
PVITv1021320	PVITv1_T021320	scaffold-33681:11-377	33.09	0	3.08682	4.01334	5.80763	conserved hypothetical protein	-	-	-	-	n	-
PVITv1020698	PVITv1_T020698	scaffold-3661:25401-25824	33.09	24.3031	15.3567	10.3747	11.3102		GO:0000164,GO:0008157,GO:0009790,GO:0032515	Protein phosphatase inhibitor (PF07491.6)	-	-	n	-
PVITv1002990	PVITv1_T002990	scaffold-25:26029-26395	33.09	114.139	292.96	237.958	346.621	conserved hypothetical protein	-	-	-	-	n	-
PVITv1012565	PVITv1_T012565	scaffold-52903:1-367	33.09	309.314	687.08	915.799	511.185		-	-	-	-	n	-
PVITv1033050	PVITv1_T033050	scaffold-34581:1-520	33.0852	0	7.23715	6.51448	8.48297	conserved hypothetical protein	-	-	-	-	n	-
PVITv1013781	PVITv1_T013781	scaffold-5529:3815-4610	33.0852	6.85349	5.06197	9.91348	6.17712		-	Regulator of chromosome condensation (RC C1) repeat (PF00415.13)	-	-	n	-
PVITv1000270	PVITv1_T000270	scaffold-43649:84-603	33.0852	24.1265	35.8191	41.8678	36.5242	glycoside hydrolase-like protein	GO:0003676,GO:0006139,GO:0008408,GO:0090305	-	-	-	n	-
PVITv1023236	PVITv1_T023236	scaffold-11915:237-1113	33.0538	172.874	103.8	171.562	79.1472	60S ribosomal protein L6, putative	GO:0003735,GO:0005622,GO:0005840,GO:0006412,GO:0030529	Ribosomal protein L6e (PF01159.14)	-	K02934;RP-L6e, RPL6; large subunit ribosomal protein L6e	n	-
PVITv1002559	PVITv1_T002559	scaffold-12574:1-978	33.0264	95.9053	48.8559	73.3654	40.3723	2-isopropylmalate synthase	GO:0003824,GO:0003852,GO:0008652,GO:0009082,GO:0009098,GO:0016740,GO:0019752,GO:0046912	HMGL-like (PF00682.14),LeuA allosteric (dimerisation) domai n (PF08502.5)	2.3.3.13	K01649;leuA; 2-isopropylmalate synthase [EC:2.3.3.13]	n	-
PVITv1022060	PVITv1_T022060	scaffold-26497:546-1218	33.0228	16.9671	27.5492	31.3235	34.4314	myosin-like protein	GO:0000166,GO:0003774,GO:0005524,GO:0008152,GO:0016459,GO:0035091	PX domain (PF00787.19)	-	-	n	-
PVITv1005351	PVITv1_T005351	scaffold-51193:16-841	32.9943	101.308	281.182	407.551	284.076	aquaporin, putative	GO:0005215,GO:0006810,GO:0016020,GO:0016021	Major intrinsic protein (PF00230.15)	-	K09877;AQP9; aquaporin-9	n	YXSLK
PVITv1028552	PVITv1_T028552	scaffold-5774:469-1447	32.9831	92.7298	46.9491	71.3655	42.8113	eukaryotic translation initiation factor 3 subunit G, putative	GO:0000166,GO:0001731,GO:0003676,GO:0003723,GO:0003743,GO:0005737,GO:0005852,GO:0006412,GO:0006413,GO:0006446,GO:0016282,GO:0033290	RNA recognition motif. (a.k.a. RRM, RBD, or RNP domain) (PF13893.1),RNA recognition motif (a.k.a. RRM, R BD, or RNP domain) (PF14259.1),RNA recognition motif. (a.k.a. RRM, RBD, or RNP domain) (PF00076.17),Eukaryotic translation initiation fa ctor 3 subunit G (PF12353.3)	-	K03248;EIF3G; translation initiation factor 3 subunit G	n	-
PVITv1028128	PVITv1_T028128	scaffold-7066:3446-5498	32.8924	15.7745	28.326	31.4243	32.4108	formin-homology 2 domain-containing protein	GO:0035556,GO:0044267,GO:0046872	FYVE zinc finger (PF01363.16)	-	-	n	-
PVITv1031463	PVITv1_T031463	scaffold-41965:1-368	32.878	0	1.02409	0.292826	0.612666	conserved hypothetical protein	GO:0000148,GO:0003843,GO:0004553,GO:0005856,GO:0005975,GO:0006075,GO:0006468,GO:0006909,GO:0008270,GO:0016772	Beta-glucan synthesis-associated pro tein (SKN1) (PF03935.10)	-	-	n	-
PVITv1028855	PVITv1_T028855	scaffold-3779:269-791	32.7624	3.3988	6.98715	5.8431	5.28114	conserved hypothetical protein	GO:0003676,GO:0004523,GO:0016787,GO:0090502	RNase H (PF00075.19),Reverse transcriptase-like (PF13456.1)	3.1.26.4	K03469;rnhA, RNASEH1; ribonuclease HI [EC:3.1.26.4]	n	-
PVITv1020602	PVITv1_T020602	scaffold-4524:34828-36188	32.6878	21.9664	31.0406	36.5755	37.6824	conserved hypothetical protein	GO:0005634,GO:0005871,GO:0005874,GO:0006355,GO:0007018,GO:0008270	Zinc finger, ZZ type (PF00569.12)	-	-	n	-
PVITv1015975	PVITv1_T015975	scaffold-28841:7-375	32.6687	12.0361	14.3519	14.643	15.7522	ubiquitin-specific protease, putative	GO:0006508,GO:0006511,GO:0008233,GO:0008234	-	-	-	n	-
PVITv1019062	PVITv1_T019062	scaffold-27389:1-369	32.6687	0	23.7652	43.8354	40.3032	P-type ATPase (P-ATPase) Superfamily	GO:0000166,GO:0005524,GO:0006812,GO:0008152,GO:0016020,GO:0016021,GO:0016787,GO:0019829,GO:0046872	Cation transporting ATPase, C-termin us (PF00689.16)	-	-	n	-
PVITv1027482	PVITv1_T027482	scaffold-4666:310-3313	32.51	61.6564	35.3303	54.93	24.8346	glycine dehydrogenase, mitochondrial precursor	GO:0003824,GO:0004375,GO:0006544,GO:0006546,GO:0009507,GO:0009534,GO:0009570,GO:0009941,GO:0016491,GO:0019464,GO:0030170,GO:0048046,GO:0055114	Aminotransferase class-V (PF00266.14),Glycine cleavage system P-protein (PF02347.11)	1.4.4.2	K00281;GLDC, gcvP; glycine dehydrogenase [EC:1.4.4.2]	n	-
PVITv1031707	PVITv1_T031707	scaffold-35270:1498-2048	32.4618	5.81158	2.18571	5.21025	3.91595	phosphoenolpyruvate carboxykinase	GO:0005737,GO:0006094,GO:0016310	Phosphoenolpyruvate carboxykinase (PF01293.15)	4.1.1.49	-	n	-
PVITv1000780	PVITv1_T000780	scaffold-6660:1-828	32.4554	28.8071	29.5495	41.4948	18.3795	mitochondrial inner membrane protein OXA1	GO:0003723,GO:0009982,GO:0016020,GO:0016021,GO:0051205	60Kd inner membrane protein (PF02096.15)	-	K03217;yidC, spoIIIJ, OXA1; YidC/Oxa1 family membrane protein insertase	n	-
PVITv1015036	PVITv1_T015036	scaffold-4589:11204-12824	32.2491	57.0792	79.1502	79.5704	77.4635	conserved hypothetical protein	GO:0004149,GO:0006099,GO:0008152,GO:0016740,GO:0016746,GO:0045252	Biotin-requiring enzyme (PF00364.17),2-oxoacid dehydrogenases acyltransfe rase (catalytic domain) (PF00198.18)	2.3.1.61	K00658;DLST, sucB; 2-oxoglutarate dehydrogenase E2 component (dihydrolipoamide succinyltransferase) [EC:2.3.1.61]	n	-
PVITv1024492	PVITv1_T024492	scaffold-1481:16699-18007	32.2395	19.5037	27.6842	24.7573	30.2134	conserved hypothetical protein	GO:0046872	-	-	-	n	-
PVITv1013801	PVITv1_T013801	scaffold-1735:20484-22084	32.2187	67.0518	36.6526	70.4515	33.1314	eukaryotic translation initiation factor 3 subunit A, putative	GO:0001731,GO:0003743,GO:0005737,GO:0005852,GO:0006412,GO:0006413,GO:0006446,GO:0016282,GO:0033290	-	-	K03254;EIF3A; translation initiation factor 3 subunit A	n	-
PVITv1017540	PVITv1_T017540	scaffold-116:24409-25947	32.1676	60.8468	21.7912	61.2048	20.9198	guanine nucleotide-binding protein	GO:0005525,GO:0005654,GO:0006184	Elongation factor Tu GTP binding dom ain (PF00009.22),Miro-like protein (PF08477.8),Ferrous iron transport protein B (PF02421.13),GNL3L/Grn1 putative GTPase (PF08701.6),50S ribosome-binding GTPase (PF01926.18)	-	K14538;NUG1, GNL3; nuclear GTP-binding protein	n	-
PVITv1001812	PVITv1_T001812	scaffold-27846:1861-2232	32.0555	5.75826	9.12922	12.525	14.9384	conserved hypothetical protein	GO:0046872	-	-	-	n	-
PVITv1034778	PVITv1_T034778	scaffold-44564:0-427	32.0555	11.8668	8.81813	14.0541	8.36818	conserved hypothetical protein	GO:0003712,GO:0004402,GO:0005634,GO:0006355,GO:0008270,GO:0016573,GO:0046872	-	-	-	n	-
PVITv1010952	PVITv1_T010952	scaffold-9019:0-453	32.0555	17.6216	22.5063	23.1362	21.8017	ras family GTPase, putative	GO:0000166,GO:0005525,GO:0006184,GO:0007165,GO:0007264,GO:0016020	50S ribosome-binding GTPase (PF01926.18),Miro-like protein (PF08477.8),Ras family (PF00071.17)	-	K07208;RHEB; Ras homolog enriched in brain	n	-
PVITv1029780	PVITv1_T029780	scaffold-21780:1-372	32.0555	275.836	261.113	302.982	263.692	60S ribosomal protein L21-1	GO:0003735,GO:0005622,GO:0005840,GO:0006412	Ribosomal protein L21e (PF01157.13)	-	K02889;RP-L21e, RPL21; large subunit ribosomal protein L21e	n	-
PVITv1035671	PVITv1_T035671	scaffold-7888:628-1590	31.9046	9.10642	22.5108	20.7457	19.2742	nuclear migration protein nudC-like protein	GO:0005737,GO:0005829,GO:0006457,GO:0009880	CS domain (PF04969.11),N-terminal conserved domain of Nudc. (PF14050.1)	-	-	n	-
PVITv1015881	PVITv1_T015881	scaffold-4741:34603-35449	31.9046	12.7575	912.197	189.679	479.363	glutathione S-transferase, putative	GO:0004364,GO:0005634,GO:0008152,GO:0016740	Glutathione S-transferase, N-termina l do main (PF13417.1),Glutathione S-transferase, N-termina l do main (PF02798.15)	2.5.1.18,5.3.99.2	K00799;GST, gst; glutathione S-transferase [EC:2.5.1.18]	n	-
PVITv1006785	PVITv1_T006785	scaffold-840:24851-25223	31.8559	0	14.0899	9.99014	14.2791	conserved hypothetical protein	-	-	-	-	n	-
PVITv1001656	PVITv1_T001656	scaffold-41707:1-614	31.8306	6.76869	6.82058	9.15926	8.57608		-	-	-	-	n	-
PVITv1020004	PVITv1_T020004	scaffold-1626:7557-8088	31.8306	33.5734	79.4432	60.8119	63.8773	conserved hypothetical protein	GO:0004553,GO:0005975	-	-	-	n	-
PVITv1038594	PVITv1_T038594	scaffold-14469:2359-4409	31.7208	34.5339	60.5418	75.5115	72.4609	cellulose synthase catalytic subunit, putative	GO:0005524,GO:0008152,GO:0008270,GO:0016020,GO:0016740,GO:0016757,GO:0016760,GO:0030244,GO:0046872	PH domain (PF00169.24)	-	-	n	-
PVITv1009492	PVITv1_T009492	scaffold-47232:5524-7208	31.7119	45.0747	38.938	42.6941	34.1587	serine/threonine-protein phosphatase 5	GO:0004721,GO:0005634,GO:0005737,GO:0006470,GO:0007165,GO:0010017,GO:0016787,GO:0043123,GO:0046872	Tetratricopeptide repeat (PF07719.12),Tetratricopeptide repeat (PF00515.23),TPR repeat (PF13414.1),PPP5 TPR repeat region (PF08321.7),Calcineurin-like phosphoesterase (PF00149.23)	3.1.3.16	K04460;PPP5C; serine/threonine-protein phosphatase 5 [EC:3.1.3.16]	n	-
PVITv1029336	PVITv1_T029336	scaffold-37390:1-692	31.7062	4.65535	6.54378	10.2654	4.06771	conserved hypothetical protein	GO:0005829,GO:0008270	-	-	-	n	-
PVITv1032361	PVITv1_T032361	scaffold-8881:356-2956	31.6703	12.2413	18.4216	19.9227	20.9908	conserved hypothetical protein	GO:0003774,GO:0016459,GO:0046872	-	-	-	n	-
PVITv1020413	PVITv1_T020413	scaffold-4516:99-2038	31.6297	114.818	52.8378	103.761	44.1233	eukaryotic translation initiation factor 3, putative	GO:0001731,GO:0003743,GO:0005737,GO:0005852,GO:0006412,GO:0006413,GO:0006446,GO:0016282,GO:0033290	Eukaryotic translation initiation fa ctor 3 subunit 7 (eIF-3) (PF05091.7)	-	K03251;EIF3D; translation initiation factor 3 subunit D	n	-
PVITv1014109	PVITv1_T014109	scaffold-41528:45-579	31.5317	20.0099	14.9579	26.9394	13.7199	DNA-directed RNA polymerase III largest subunit	GO:0003677,GO:0003899,GO:0006351,GO:0016740,GO:0016779	RNA polymerase Rpb1, domain 1 (PF04997.7)	2.7.7.48,2.7.7.6	K03018;RPC1, POLR3A; DNA-directed RNA polymerase III subunit RPC1 [EC:2.7.7.6]	n	-
PVITv1022767	PVITv1_T022767	scaffold-3848:7508-8042	31.5317	53.0526	53.2667	59.6234	52.3998	DEAD/DEAH box RNA helicase, putative	GO:0000166,GO:0003676,GO:0004386,GO:0005524,GO:0005829,GO:0006200,GO:0008026,GO:0008152,GO:0016032,GO:0016787,GO:0019048	Helicase conserved C-terminal domain (PF00271.26)	3.6.4.13	K12614;DDX6, RCK, DHH1; ATP-dependent RNA helicase DDX6/DHH1 [EC:3.6.4.13]	n	-
PVITv1001900	PVITv1_T001900	scaffold-54405:0-374	31.4639	11.3602	29.9077	31.8718	24.4576	conserved hypothetical protein	GO:0016311,GO:0016791	-	-	-	n	-
PVITv1030279	PVITv1_T030279	scaffold-1088:9666-11322	31.4437	63.9907	42.2682	69.3025	33.0261	adenylosuccinate synthetase	GO:0000166,GO:0000287,GO:0004019,GO:0005525,GO:0005737,GO:0006164,GO:0006167,GO:0009507,GO:0016874,GO:0044208,GO:0046872	Adenylosuccinate synthetase (PF00709.16)	6.3.4.4	K01939;purA, ADSS; adenylosuccinate synthase [EC:6.3.4.4]	n	-
PVITv1003710	PVITv1_T003710	scaffold-55309:343-782	31.2713	182.607	49.0657	98.4641	43.9839	50S ribosomal protein L7/L12, putative	GO:0003735,GO:0005622,GO:0005840,GO:0006412	Ribosomal protein L7/L12 C-terminal doma in (PF00542.14)	-	K02935;RP-L7, MRPL12, rplL; large subunit ribosomal protein L7/L12	n	-
PVITv1035212	PVITv1_T035212	scaffold-61303:17436-17973	31.2384	9.79688	12.7672	17.8133	10.8217	conserved hypothetical protein	-	rRNA processing (PF08524.6)	-	-	n	-
PVITv1032086	PVITv1_T032086	scaffold-49028:1631-2254	31.2104	75.493	45.3675	57.489	37.4865	conserved hypothetical protein	GO:0003735,GO:0005622,GO:0005840,GO:0006412	Ribosomal protein L19 (PF01245.15)	-	K02884;RP-L19, MRPL19, rplS; large subunit ribosomal protein L19	n	-
PVITv1003014	PVITv1_T003014	scaffold-28:8036-8860	31.1704	11.467	16.2906	18.6233	11.8102	conserved hypothetical protein	-	Snapin/Pallidin (PF14712.1)	-	-	n	-
PVITv1002973	PVITv1_T002973	scaffold-19899:0-1508	31.1498	56.2799	65.6747	74.5753	68.3156	transcriptional repressor TUP1-like protein	GO:0007623,GO:0010914,GO:0016584,GO:0043941,GO:0045461,GO:0070791	WD domain, G-beta repeat (PF00400.27),Tup N-terminal (PF08581.5)	-	K06666;TUP1; glucose repression regulatory protein TUP1	n	-
PVITv1026776	PVITv1_T026776	scaffold-1147:3791-4814	31.1474	37.4866	56.73	58.2111	67.7024	glycerol-3-phosphate dehydrogenase	GO:0004367,GO:0005737,GO:0005975,GO:0006072,GO:0009331,GO:0016491,GO:0016616,GO:0042803,GO:0046168,GO:0050662,GO:0051287,GO:0055114	NAD-dependent glycerol-3-phosphate d ehyd rogenase N-terminus (PF01210.18),NAD-dependent glycerol-3-phosphate d ehyd rogenase C-terminus (PF07479.9)	1.1.1.8	K00006;GPD1; glycerol-3-phosphate dehydrogenase (NAD+) [EC:1.1.1.8]	n	-
PVITv1037665	PVITv1_T037665	scaffold-52689:1-539	31.1418	9.89964	6.12939	7.42968	13.2397	conserved hypothetical protein	GO:0008270,GO:0035091,GO:0046872	-	-	-	n	-
PVITv1000068	PVITv1_T000068	scaffold-6578:1-599	31.114	0	27.6442	20.2376	24.5451	conserved hypothetical protein	-	Tetratricopeptide repeat (PF13181.1),Tetratricopeptide repeat (PF13431.1),Tetratricopeptide repeat (PF13424.1),Tetratricopeptide repeat (PF00515.23),Tetratricopeptide repeat (PF07719.12),TPR repeat (PF13414.1)	-	-	n	-
PVITv1001300	PVITv1_T001300	scaffold-53335:1-863	31.1093	33.7473	17.2436	36.2106	16.8715	DEAD/DEAH box RNA helicase, putative	GO:0003676,GO:0003723,GO:0004386,GO:0005524,GO:0005634,GO:0005730,GO:0006200,GO:0008026,GO:0008152,GO:0016787	Helicase conserved C-terminal domain (PF00271.26),DEAD/DEAH box helicase (PF00270.24)	3.6.4.13	-	n	-
PVITv1038753	PVITv1_T038753	scaffold-23785:1115-2140	31.0661	23.05	26.9493	25.6315	24.9386	1-aminocyclopropane-1-carboxylate deaminase	GO:0008660,GO:0009310,GO:0016787,GO:0018871,GO:0030170	Pyridoxal-phosphate dependent enzyme (PF00291.20)	3.5.99.7	K01505;E3.5.99.7; 1-aminocyclopropane-1-carboxylate deaminase [EC:3.5.99.7]	n	-
PVITv1001632	PVITv1_T001632	scaffold-55589:0-539	31.0458	0	12.5018	15.7878	15.778	quinolinate synthetase A protein, putative	GO:0008047,GO:0008987,GO:0009435,GO:0019805,GO:0042803	Quinolinate synthetase A protein (PF02445.11)	2.5.1.72	K03517;nadA; quinolinate synthase [EC:2.5.1.72]	n	-
PVITv1025625	PVITv1_T025625	scaffold-2532:1257-3212	31.0407	14.5272	22.734	31.0124	31.9994	conserved hypothetical protein	-	Endonuclease/Exonuclease/phosphatase fam ily (PF03372.18)	-	-	n	-
PVITv1013709	PVITv1_T013709	scaffold-4277:4397-5165	30.9909	91.7649	55.5966	66.5646	49.2316	eukaryotic translation initiation factor 2 subunit beta	-	Domain found in IF2B/IF5 (PF01873.12)	-	K03238;EIF2S2; translation initiation factor 2 subunit 2	n	-
PVITv1019235	PVITv1_T019235	scaffold-60295:3681-4298	30.9504	19.5677	12.1954	17.4081	9.20771	conserved hypothetical protein	-	M-phase phosphoprotein 6 (PF10175.4)	-	-	n	-
PVITv1027020	PVITv1_T027020	scaffold-4803:1078-1750	30.9504	72.1743	129.275	110.046	109.555	S-phase kinase-associated protein 1A	GO:0006511,GO:0016301	Skp1 family, tetramerisation domain (PF03931.10),Skp1 family, dimerisation domain (PF01466.14)	-	K03094;SKP1, CBF3D; S-phase kinase-associated protein 1	n	-
PVITv1036259	PVITv1_T036259	scaffold-61492:5524-6394	30.7364	10.5014	14.3688	22.034	16.1732	conserved hypothetical protein	GO:0000079,GO:0019901	Cyclin, N-terminal domain (PF00134.18),Cyclin (PF08613.6)	-	-	n	-
PVITv1039035	PVITv1_T039035	scaffold-53126:143-521	30.707	5.57909	9.51784	6.75879	6.65555	conserved hypothetical protein	-	-	-	-	n	-
PVITv1006628	PVITv1_T006628	scaffold-38329:1-379	30.707	17.0656	49.0161	49.2591	35.0044	conserved hypothetical protein	GO:0016311,GO:0016791	-	-	-	n	-
PVITv1013285	PVITv1_T013285	scaffold-60183:21-399	30.707	50.8642	41.0596	53.3298	40.214		-	-	-	-	n	-
PVITv1012137	PVITv1_T012137	scaffold-267:1-379	30.707	119.125	65.047	98.0474	48.0272	conserved hypothetical protein	-	Mitochondrial ribosomal subunit prot ein (PF10213.4)	-	-	n	-
PVITv1012347	PVITv1_T012347	scaffold-4148:2556-4390	30.6777	67.3893	105.783	94.5481	105.663	phosphoacetylglucosamine mutase, putative	GO:0000287,GO:0004610,GO:0005829,GO:0005975,GO:0007283,GO:0009790,GO:0016868,GO:0030097,GO:0046872	Phosphoglucomutase/phosphomannomutas e, a lpha/beta/alpha domain III (PF02880.11),Phosphoglucomutase/phosphomannomutas e, C #NAME? (PF00408.15),Phosphoglucomutase/phosphomannomutas e, a lpha/beta/alpha domain II (PF02879.11),Phosphoglucomutase/phosphomannomutas e, a lpha/beta/alpha domain I (PF02878.11)	5.4.2.10,5.4.2.3	K01836;PGM3; phosphoacetylglucosamine mutase [EC:5.4.2.3]	n	-
PVITv1037443	PVITv1_T037443	scaffold-14225:1122-1808	30.6408	19.2913	21.5105	28.0068	24.1812	conserved hypothetical protein	GO:0016020	Uncharacterised conserved protein (D UF23 73) (PF10180.4)	-	-	n	-
PVITv1005528	PVITv1_T005528	scaffold-48533:1-874	30.5964	0	14.8632	13.5591	14.3707	conserved hypothetical protein	GO:0005856,GO:0006909,GO:0008270	ELMO/CED-12 family (PF04727.8)	-	-	n	-
PVITv1028475	PVITv1_T028475	scaffold-9842:631-1010	30.5232	62.0724	16.4112	25.0607	8.352	histone-arginine methyltransferase, putative	GO:0005737,GO:0005829,GO:0006479,GO:0008168,GO:0016740,GO:0032259	Methyltransferase small domain (PF05175.9),Methyltransferase domain (PF08241.7),Methyltransferase domain (PF13489.1),Methyltransferase domain (PF13659.1),Methyltransferase domain (PF12847.2),Methyltransferase domain (PF13847.1),Ribosomal protein L11 methyltransfer ase (PrmA) (PF06325.8)	2.1.1.125	K11434;PRMT1; type I protein arginine methyltransferase [EC:2.1.1.319]	n	-
PVITv1010102	PVITv1_T010102	scaffold-2331:4560-5660	30.4648	5.67687	39.9814	37.3831	45.6373	5A endo-1,4-betaglucanase, putative	GO:0004553,GO:0005975	-	3.2.1.4	-	n	-
PVITv1013468	PVITv1_T013468	scaffold-28938:1-1107	30.428	29.6799	41.4847	47.4698	52.1426	vesicle-fusing ATPase, putative	GO:0000166,GO:0005524,GO:0005773,GO:0005794,GO:0005886,GO:0008152,GO:0009506,GO:0017111	ABC transporter (PF00005.22),NACHT domain (PF05729.7),Part of AAA domain (PF13245.1),Holliday junction DNA helicase ruvB N-te rminus (PF05496.7),Sigma-54 interaction domain (PF00158.21),TIP49 C-terminus (PF06068.8),AAA domain (Cdc48 subfamily) (PF07724.9),AAA domain (dynein-related subfamily ) (PF07728.9),AAA domain (PF13401.1),AAA ATPase domain (PF13191.1),ATPase family associated with variou s …	3.6.4.6,3.6.4.3,3.6.1.3	K06027;NSF; vesicle-fusing ATPase [EC:3.6.4.6]	n	-
PVITv1026029	PVITv1_T026029	scaffold-4453:302-1061	30.3902	35.2191	26.7951	33.851	26.7199	methionine aminopeptidase, putative	GO:0004177,GO:0005737,GO:0006508,GO:0008233,GO:0008235,GO:0016787,GO:0046872,GO:0070006,GO:0070084	-	3.4.11.18	-	n	-
PVITv1025970	PVITv1_T025970	scaffold-18054:1-1377	30.3522	129.908	180.055	180.351	173.081	transketolase	GO:0003824,GO:0004802,GO:0008152,GO:0016740,GO:0046872	Transketolase, C-terminal domain (PF02780.15),Transketolase, thiamine diphosphate bind ing domain (PF00456.16),Transketolase, pyrimidine binding do main (PF02779.19)	2.2.1.1	K00615;E2.2.1.1, tktA, tktB; transketolase [EC:2.2.1.1]	n	-
PVITv1000435	PVITv1_T000435	scaffold-52593:1-381	30.3415	28.2988	21.763	8.71788	13.4771	conserved hypothetical protein	GO:0004864,GO:0005381,GO:0005634,GO:0006880,GO:0009966,GO:0016021,GO:0034755,GO:0043086,GO:0043666	VIT family (PF01988.14)	-	-	n	-
PVITv1029095	PVITv1_T029095	scaffold-1249:9541-10420	30.3201	0	0.699446	1.76368	1.85273	protein kinase	GO:0004672,GO:0004674,GO:0005524,GO:0006468,GO:0016301,GO:0016310,GO:0016772	Protein tyrosine kinase (PF07714.12),Protein kinase domain (PF00069.20)	2.7.11.25,2.7.10.1,2.7.11.1	K05743;LIMK1; LIM domain kinase 1 [EC:2.7.11.1]	n	-
PVITv1010716	PVITv1_T010716	scaffold-52827:803-1583	30.2348	24.6772	18.0484	23.4397	12.5113	ribose-5-phosphate isomerase	GO:0004751,GO:0009052,GO:0016853	Ribose 5-phosphate isomerase A (phos phor iboisomerase A) (PF06026.9)	5.3.1.6	K01807;rpiA; ribose 5-phosphate isomerase A [EC:5.3.1.6]	n	-
PVITv1038866	PVITv1_T038866	scaffold-29256:1-715	30.2348	47.1226	19.2137	28.9753	17.0884	eukaryotic translation initiation factor, putative	GO:0003723,GO:0003743,GO:0005737,GO:0006413	MIF4G domain (PF02854.14)	-	K03260;EIF4G; translation initiation factor 4G	n	-
PVITv1014508	PVITv1_T014508	scaffold-18246:0-550	30.0278	12.7544	15.8111	20.304	24.7094	HECT E3 ubiquitin ligase, putative	GO:0004842,GO:0008152,GO:0008270,GO:0016567,GO:0016874,GO:0031514	-	-	-	n	-
PVITv1005270	PVITv1_T005270	scaffold-47607:0-550	30.002	31.7038	13.6265	24.275	17.2796	eukaryotic translation initiation factor 5B	GO:0000166,GO:0003743,GO:0003924,GO:0005525,GO:0006184,GO:0006413	-	-	-	n	-
PVITv1013581	PVITv1_T013581	scaffold-18109:0-630	29.9386	3.15038	22.1743	14.4218	13.9647	conserved hypothetical protein	GO:0006064,GO:0008880,GO:0016491,GO:0016616,GO:0050662,GO:0055114	-	-	-	n	-
PVITv1017797	PVITv1_T017797	scaffold-124:2347-2898	29.9129	38.0449	61.2312	64.7458	56.5611	conserved hypothetical protein	-	-	-	-	n	-
PVITv1023585	PVITv1_T023585	scaffold-6124:1381-2626	29.9085	80.3841	138.043	133.971	134.141	proteasome subunit beta type-7, putative	GO:0000502,GO:0004175,GO:0004298,GO:0005634,GO:0005737,GO:0005839,GO:0006508,GO:0008233,GO:0016787,GO:0051603	Proteasome subunit (PF00227.21)	3.4.25.1	K02739;PSMB7; 20S proteasome subunit beta 2 [EC:3.4.25.1]	n	-
PVITv1008878	PVITv1_T008878	scaffold-12066:1-453	29.8088	0	0.952342	3.35305	4.52932	conserved hypothetical protein	-	-	-	-	n	-
PVITv1038545	PVITv1_T038545	scaffold-28272:1-384	29.8088	0	0	6.15805	5.37968		-	-	-	-	n	-
PVITv1026513	PVITv1_T026513	scaffold-30055:1-401	29.8088	5.45776	18.326	21.6432	16.9777	transmembrane protein, putative	GO:0016021	-	-	-	n	-
PVITv1026336	PVITv1_T026336	scaffold-58061:1-384	29.8088	5.45776	37.4562	25.9122	29.4275	conserved hypothetical protein	GO:0006064,GO:0008880,GO:0016491,GO:0016616,GO:0050662,GO:0055114	Glucuronate isomerase (PF02614.9)	-	-	n	-
PVITv1003887	PVITv1_T003887	scaffold-28509:1-554	29.7617	18.8075	3.27395	12.1745	5.01131	conserved hypothetical protein	GO:0005634,GO:0005730,GO:0007420	Sas10 C-terminal domain (PF09368.5)	-	-	n	-
PVITv1007069	PVITv1_T007069	scaffold-47524:1-635	29.7617	41.3498	77.5312	58.3852	56.546	conserved hypothetical protein	GO:0000166,GO:0005525,GO:0005737,GO:0005739,GO:0007264,GO:0015031,GO:0019003,GO:0045335,GO:0055037,GO:0055038	ADP-ribosylation factor family (PF00025.16),Miro-like protein (PF08477.8),Ras family (PF00071.17)	-	K07904;RAB11A; Ras-related protein Rab-11A	n	-
PVITv1011389	PVITv1_T011389	scaffold-28606:1-554	29.7363	119.828	135.122	115.394	118.064	proteasome subunit alpha type-5, putative	GO:0000502,GO:0004175,GO:0004298,GO:0005634,GO:0005737,GO:0005839,GO:0006508,GO:0006511,GO:0008233,GO:0016787,GO:0019773,GO:0051603	Proteasome subunit (PF00227.21)	3.4.25.1	K02729;PSMA5; 20S proteasome subunit alpha 5 [EC:3.4.25.1]	n	-
PVITv1018032	PVITv1_T018032	scaffold-1561:15228-17310	29.664	106.168	90.2206	82.8739	65.6674	3-isopropylmalate dehydratase large subunit, putative	GO:0003861,GO:0005737,GO:0008152,GO:0009098,GO:0009316,GO:0016491	Aconitase C-terminal domain (PF00694.14),Aconitase family (aconitate hydratas e) (PF00330.15)	4.2.1.36,4.2.1.114,4.2.1.33	K01681;ACO, acnA; aconitate hydratase [EC:4.2.1.3]	n	-
PVITv1014885	PVITv1_T014885	scaffold-1792:4-1238	29.6374	16.2305	22.6098	32.1532	28.1109	myosin-like protein	GO:0006200,GO:0007018,GO:0030286,GO:0035091,GO:0046872	DnaJ domain (PF00226.26),FYVE zinc finger (PF01363.16)	2.7.1.150	-	n	-
PVITv1014053	PVITv1_T014053	scaffold-3166:1-2426	29.6192	38.9927	31.9103	50.7981	29.0993	isoleucyl-tRNA synthetase	GO:0000166,GO:0002161,GO:0004812,GO:0004822,GO:0005524,GO:0005737,GO:0006418,GO:0006428,GO:0006450	tRNA synthetases class I (C) catalyt ic d omain (PF01406.14),tRNA synthetases class I (M) (PF09334.6),Anticodon-binding domain of tRNA (PF08264.8),tRNA synthetases class I (I, L, M an d V) (PF00133.17)	6.1.1.5	K01870;IARS, ileS; isoleucyl-tRNA synthetase [EC:6.1.1.5]	n	-
PVITv1031043	PVITv1_T031043	scaffold-34370:334-900	29.5002	0	3.24945	4.2176	3.21878		GO:0003972,GO:0005524,GO:0006388	-	-	-	n	-
PVITv1006784	PVITv1_T006784	scaffold-840:16744-18222	29.489	12.9376	10.4375	18.2464	12.1993	conserved hypothetical protein	GO:0016491,GO:0050660,GO:0055114	Pyridine nucleotide-disulphide oxido redu ctase (PF07992.9)	1.6.5.9,1.6.99.3	-	n	-
PVITv1014913	PVITv1_T014913	scaffold-4596:584-1384	29.3648	4.40789	30.9877	25.6881	31.4954	conserved hypothetical protein	GO:0000738,GO:0016301,GO:0016310	-	-	-	n	-
PVITv1021017	PVITv1_T021017	scaffold-2151:10495-12084	29.3538	24.0893	24.0084	23.1079	20.9072	conserved hypothetical protein	GO:0016740	-	-	-	n	-
PVITv1030705	PVITv1_T030705	scaffold-1000:9862-10248	29.2938	26.9372	9.83855	17.3303	8.09865	elongation factor Ts, putative	-	Elongation factor TS (PF00889.14)	-	-	n	-
PVITv1038439	PVITv1_T038439	scaffold-53224:11364-14505	29.2565	104.316	156.693	136.1	142.607	P-type ATPase (P-ATPase) Superfamily	GO:0000166,GO:0005524,GO:0005774,GO:0005783,GO:0006812,GO:0006828,GO:0008152,GO:0010042,GO:0016020,GO:0016021,GO:0016787,GO:0019829,GO:0030176,GO:0046686,GO:0046872	haloacid dehalogenase-like hydrolase (PF12710.2),Cation transporter/ATPase, N-terminu s (PF00690.21),Putative hydrolase of sodium-potassi um A TPase alpha subunit (PF13246.1),haloacid dehalogenase-like hydrolase (PF00702.21),Cation transporting ATPase, C-termin us (PF00689.16),E1-E2 ATPase (PF00122.15)	3.6.3.8	-	n	-
PVITv1010788	PVITv1_T010788	scaffold-59900:382-1693	29.236	0	0.198542	1.54529	5.16313	conserved hypothetical protein	GO:0008270,GO:0030001,GO:0046872	-	-	-	n	-
PVITv1027556	PVITv1_T027556	scaffold-4639:530-1861	29.1568	10.2782	8.71817	18.6524	15.2711	protein kinase	GO:0004672,GO:0005524,GO:0006468,GO:0016301,GO:0016310,GO:0016772	Protein kinase domain (PF00069.20),Protein tyrosine kinase (PF07714.12)	2.7.12.1,2.7.10.1,2.7.11.1,2.7.10.2	-	n	-
PVITv1025248	PVITv1_T025248	scaffold-4927:17370-17757	29.1259	0	2.01758	14.1481	12.7902		-	-	-	-	n	-
PVITv1017912	PVITv1_T017912	scaffold-138:1451-1838	29.1259	59.9255	129.685	119.716	149.041	conserved hypothetical protein	GO:0006979,GO:0008137,GO:0016491,GO:0055114,GO:0070469	-	-	K03950;NDUFA6; NADH dehydrogenase (ubiquinone) 1 alpha subcomplex subunit 6	n	-
PVITv1014205	PVITv1_T014205	scaffold-4200:17-578	29.0745	59.0787	293.651	288.754	333.264	conserved hypothetical protein	GO:0016020	Membrane-associating domain (PF01284.18)	-	-	n	-
PVITv1017710	PVITv1_T017710	scaffold-4037:0-2409	29.0497	118.648	32.4667	83.455	22.8029	rRNA methyltransferase, putative	GO:0001510,GO:0005634,GO:0006364,GO:0008168,GO:0008649,GO:0016740,GO:0031167,GO:0032259	Spb1 C-terminal domain (PF07780.7)	2.1.1.167	-	n	-
PVITv1014313	PVITv1_T014313	scaffold-5545:1386-3379	28.916	36.9307	73.8324	77.7367	82.958	coatomer subunit delta, putative	GO:0000156,GO:0006810,GO:0006886,GO:0006890,GO:0015031,GO:0016020,GO:0016192,GO:0030126,GO:0030131	Adaptor complexes medium subunit fam ily (PF00928.16)	-	-	n	-
PVITv1015527	PVITv1_T015527	scaffold-1845:5218-5956	28.86	49.5677	30.5203	28.3776	29.5054	aspartate-semialdehyde dehydrogenase, putative	GO:0003942,GO:0004073,GO:0005737,GO:0008652,GO:0009086,GO:0009088,GO:0009089,GO:0009097,GO:0016491,GO:0016620,GO:0046983,GO:0050661,GO:0051287	Semialdehyde dehydrogenase, dimerisa tion domain (PF02774.13)	1.2.1.11	-	n	-
PVITv1029719	PVITv1_T029719	scaffold-44927:9-1794	28.86	58.9114	24.3823	49.7337	24.709	pescadillo-like protein	GO:0000463,GO:0000466,GO:0005634,GO:0005654,GO:0005730,GO:0006364,GO:0030687,GO:0042254,GO:0042273,GO:0043021	Pescadillo N-terminus (PF06732.6)	-	-	n	-
PVITv1000703	PVITv1_T000703	scaffold-20971:749-1561	28.8494	94.7968	114.46	94.5722	95.7499	proteasome subunit beta type-6, putative	GO:0000502,GO:0004175,GO:0004298,GO:0005634,GO:0005737,GO:0005839,GO:0006508,GO:0008233,GO:0016787,GO:0051603	Proteasome subunit (PF00227.21)	3.4.25.1	K02738;PSMB6; 20S proteasome subunit beta 1 [EC:3.4.25.1]	n	-
PVITv1007196	PVITv1_T007196	scaffold-958:3238-3941	28.8011	3.0504	6.97588	13.2118	9.56819	diphthamide biosynthesis protein 1	GO:0005737,GO:0008270,GO:0017183	Putative diphthamide synthesis prote in (PF01866.12)	-	-	n	-
PVITv1011974	PVITv1_T011974	scaffold-3285:123-2939	28.7502	75.4944	71.7897	86.5355	67.4808	conserved hypothetical protein	GO:0004148,GO:0005747,GO:0009507,GO:0016491,GO:0016668,GO:0045454,GO:0048046,GO:0050660,GO:0055114	Thi4 family (PF01946.12),NAD(P)-binding Rossmann-like domain (PF13450.1),HI0933-like protein (PF03486.9),FAD dependent oxidoreductase (PF01266.19),FAD binding domain (PF00890.19),FAD dependent oxidoreductase (PF12831.2),Essential protein Yae1, N terminal (PF09811.4),Glucose inhibited division protein A (PF01134.17),Pyridine nucleotide-disulphide oxido redu ctase (PF13738.1),Pyridine nucleotide-di…	1.6.2.6,1.8.1.4	K00382;DLD, lpd, pdhD; dihydrolipoamide dehydrogenase [EC:1.8.1.4]	n	-
PVITv1015360	PVITv1_T015360	scaffold-5424:3729-4995	28.7383	36.0049	55.2739	60.6609	57.9315	DnaJ subfamily C protein	GO:0005524,GO:0005737,GO:0006950,GO:0009737,GO:0009958,GO:0051082	DnaJ domain (PF00226.26)	-	-	n	-
PVITv1004028	PVITv1_T004028	scaffold-54108:1-1092	28.7272	17.3734	6.49454	10.6037	5.37624	RNA-binding protein, putative	GO:0000166,GO:0003676,GO:0005634,GO:0005654,GO:0005730,GO:0008152,GO:0040019,GO:0048546	RNA recognition motif. (a.k.a. RRM, RBD, or RNP domain) (PF13893.1),RNA recognition motif (a.k.a. RRM, R BD, or RNP domain) (PF14259.1),RNA recognition motif. (a.k.a. RRM, RBD, or RNP domain) (PF00076.17)	-	-	n	-
PVITv1011658	PVITv1_T011658	scaffold-1946:2373-4336	28.6967	32.7558	42.0982	41.9111	53.9319	conserved hypothetical protein	-	-	-	-	n	-
PVITv1034170	PVITv1_T034170	scaffold-21219:0-917	28.6741	78.9364	17.8986	30.0346	12.0583	conserved hypothetical protein	GO:0001525,GO:0001570,GO:0060218	PQQ-like domain (PF13360.1),WD domain, G-beta repeat (PF00400.27)	2.7.11.1	K14546;UTP5, WDR43; U3 small nucleolar RNA-associated protein 5	n	-
PVITv1004633	PVITv1_T004633	scaffold-53825:207-2078	28.5353	57.584	83.0471	74.3481	80.128	conserved hypothetical protein	GO:0005622,GO:0008565,GO:0031204	DnaJ domain (PF00226.26),Sec63 Brl domain (PF02889.11)	3.6.4.13,3.6.4.12	K09540;SEC63, DNAJC23; translocation protein SEC63	n	-
PVITv1024961	PVITv1_T024961	scaffold-1428:9736-10800	28.533	115.234	114.887	136.85	129.911	conserved hypothetical protein	GO:0005249,GO:0006813,GO:0008076,GO:0071805	Protein of unknown function (DUF3228 ) (PF11539.3)	-	-	n	-
PVITv1006297	PVITv1_T006297	scaffold-42163:1-392	28.4728	5.27418	34.9294	49.157	46.7351		GO:0008270	-	-	-	n	-
PVITv1030684	PVITv1_T030684	scaffold-1006:12649-17341	28.441	108.954	91.5195	169.122	80.2705	ATP-citrate synthase	GO:0003824,GO:0003878,GO:0004775,GO:0005524,GO:0005737,GO:0008152,GO:0044262,GO:0046912,GO:0048037	CoA binding domain (PF02629.14),CoA-ligase (PF00549.14),Citrate synthase (PF00285.16)	6.2.1.5,2.3.3.8	K01648;ACLY; ATP citrate (pro-S)-lyase [EC:2.3.3.8]	n	-
PVITv1034449	PVITv1_T034449	scaffold-21131:2922-3668	28.4153	78.6127	46.5706	72.6517	40.9983	hsp90-like protein	GO:0001671,GO:0005634,GO:0016021,GO:0016272,GO:0032781,GO:0051087	Tetratricopeptide repeat (PF14559.1),Tetratricopeptide repeat (PF07719.12),Tetratricopeptide repeat (PF00515.23),TPR repeat (PF13414.1)	3.1.3.16	K09553;STIP1; stress-induced-phosphoprotein 1	n	-
PVITv1004069	PVITv1_T004069	scaffold-542:3267-4014	28.3723	4.27186	6.65946	5.39332	5.51593	transmembrane protein, putative	GO:0016021,GO:0055085	-	-	-	n	-
PVITv1014216	PVITv1_T014216	scaffold-36192:0-747	28.3723	8.48575	6.11078	9.95108	11.7397	ubiquitin-specific protease, putative	GO:0006508,GO:0006511,GO:0008233,GO:0008234,GO:0016787	ICP0-binding domain of Ubiquitin-spe cifi c protease 7 (PF12436.3)	-	-	n	-
PVITv1001396	PVITv1_T001396	scaffold-572:5018-5588	28.3384	18.0381	28.8164	31.1512	29.7252	inosine triphosphate pyrophosphatase	GO:0000166,GO:0005737,GO:0009117,GO:0009143,GO:0009204,GO:0016787,GO:0046872,GO:0047429	Ham1 family (PF01725.11)	3.6.1.19	K01519;ITPA; inosine triphosphate pyrophosphatase [EC:3.6.1.19]	n	-
PVITv1026722	PVITv1_T026722	scaffold-4989:14517-15754	28.2717	43.8981	64.4357	63.2218	68.4351	protein transport protein SEC13	GO:0000776,GO:0001889,GO:0003847,GO:0005635,GO:0005643,GO:0005730,GO:0007029,GO:0010842,GO:0015031,GO:0016787,GO:0036372,GO:0042462,GO:0051216,GO:0055123,GO:0070278	WD domain, G-beta repeat (PF00400.27)	2.7.11.1	K14004;SEC13; protein transport protein SEC13	n	-
PVITv1012522	PVITv1_T012522	scaffold-3204:12498-14496	28.2401	103.559	146.112	207.153	177.857	glutathione peroxidase, putative	GO:0004601,GO:0004602,GO:0005634,GO:0005829,GO:0006979,GO:0016491,GO:0055114	AhpC/TSA family (PF00578.16),Glutathione peroxidase (PF00255.14)	1.11.1.15,1.11.1.12,1.11.1.9	K00432;E1.11.1.9; glutathione peroxidase [EC:1.11.1.9]	n	-
PVITv1028519	PVITv1_T028519	scaffold-58328:11-761	28.2134	0	18.0532	18.1442	22.5878	C2 domain-containing protein, putative	GO:0006810,GO:0008021,GO:0016021	Integral peroxisomal membrane peroxi n (PF06398.6),C2 domain (PF00168.25)	-	-	n	-
PVITv1028821	PVITv1_T028821	scaffold-2499:2740-3133	28.1568	0	4.84659	7.54669	7.04449	hypothetical protein	-	-	-	-	n	-
PVITv1014986	PVITv1_T014986	scaffold-4584:2274-2667	28.1568	5.2302	10.1206	11.9699	8.67253	conserved hypothetical protein	-	-	-	-	n	-
PVITv1002469	PVITv1_T002469	scaffold-43:177-570	28.1568	0	18.1892	16.7385	20.3304	conserved hypothetical protein	GO:0016787	-	-	-	n	-
PVITv1025136	PVITv1_T025136	scaffold-1454:6768-7161	28.1568	83.9723	86.696	106.535	116.524	conserved hypothetical protein	GO:0003954,GO:0005747,GO:0008137,GO:0009793,GO:0017148,GO:0030308,GO:0031966,GO:0045271,GO:0055114,GO:0097191	GRIM-19 protein (PF06212.7)	-	K11353;NDUFA13; NADH dehydrogenase (ubiquinone) 1 alpha subcomplex subunit 13	n	-
PVITv1001004	PVITv1_T001004	scaffold-38442:1-678	28.1012	30.2882	19.1139	20.3639	18.1121	putative methyltransferase, putative	GO:0008152,GO:0008168,GO:0032259	Methyltransferase domain (PF08241.7)	3.4.24.71	-	n	-
PVITv1029133	PVITv1_T029133	scaffold-36522:1-395	28.0013	15.9168	22.8829	29.1127	25.3658	conserved hypothetical protein	-	-	-	-	n	-
PVITv1014072	PVITv1_T014072	scaffold-5532:725-2201	27.9463	26.4735	20.517	22.3767	18.4381	CAAX prenyl protease 1	GO:0004222,GO:0005773,GO:0006508,GO:0008233,GO:0008237,GO:0016020,GO:0016787,GO:0080120	Peptidase family M48 (PF01435.13)	3.4.24.84	K06013;STE24; STE24 endopeptidase [EC:3.4.24.84]	n	-
PVITv1016140	PVITv1_T016140	scaffold-8667:289-1045	27.9008	23.0533	46.5738	44.7269	28.4084	transmembrane protein, putative	GO:0016020,GO:0016021,GO:0016491,GO:0055114	Oxidoreductase NAD-binding domain (PF00175.16),FAD-binding domain (PF08022.7),Ferric reductase NAD binding domain (PF08030.7)	1.6.3.1,1.16.1.7	-	n	-
PVITv1003596	PVITv1_T003596	scaffold-37149:74-3426	27.8851	30.2522	33.508	39.2898	37.3565	conserved hypothetical protein	GO:0005643,GO:0006913,GO:0017056	Non-repetitive/WGA-negative nucleopo rin C-terminal (PF03177.9)	-	K14312;NUP155, NUP170, NUP157; nuclear pore complex protein Nup155	n	-
PVITv1013414	PVITv1_T013414	scaffold-12717:1-712	27.868	0	24.5444	33.8916	27.0667	conserved hypothetical protein	GO:0035091	-	-	-	n	-
PVITv1020364	PVITv1_T020364	scaffold-5201:5576-6219	27.868	24.0341	23.4288	37.3086	28.5582	conserved hypothetical protein	-	-	-	-	n	-
PVITv1015946	PVITv1_T015946	scaffold-24407:1-396	27.8475	0	4.80648	9.46622	9.67138	conserved hypothetical protein	-	-	-	-	n	-
PVITv1001961	PVITv1_T001961	scaffold-54425:12-407	27.8475	0	10.8005	10.3226	11.5543	inactive ubiquitin carboxyl-terminal hydrolase, putative	GO:0006511,GO:0016787	-	-	-	n	-
PVITv1034466	PVITv1_T034466	scaffold-48248:0-395	27.8475	78.9569	115.271	96.9644	96.4841	26S protease regulatory subunit 6A-A	GO:0000166,GO:0005524,GO:0005737,GO:0006508,GO:0016787,GO:0017111,GO:0030163	-	-	K03065;PSMC3, RPT5; 26S proteasome regulatory subunit T5	n	-
PVITv1035398	PVITv1_T035398	scaffold-61478:11945-12592	27.8457	56.9574	48.3329	55.5833	48.1975	anthranilate synthase component 2, putative	GO:0004049,GO:0004425,GO:0006541,GO:0006568,GO:0008152,GO:0008483,GO:0016740,GO:0046820	Peptidase C26 (PF07722.8),Glutamine amidotransferase class-I (PF00117.23)	4.1.1.48,4.1.3.27,2.6.1.85,5.3.1.24,2.4.2.18	K01656;TRP3; anthranilate synthase / indole-3-glycerol phosphate synthase [EC:4.1.3.27 4.1.1.48]	n	-
PVITv1014781	PVITv1_T014781	scaffold-25630:39-798	27.7471	101.853	147.961	280.226	157.592	fatty acid synthase subunit alpha, putative	GO:0000287,GO:0003824,GO:0004312,GO:0004318,GO:0005835,GO:0006633,GO:0008152,GO:0008897,GO:0009059,GO:0016740,GO:0055114	4'-phosphopantetheinyl transferase s uper family (PF01648.15)	2.7.8.7,2.3.1.41,2.3.1.86,1.1.1.100	K00667;FAS2; fatty acid synthase subunit alpha, fungi type [EC:2.3.1.86]	n	-
PVITv1034271	PVITv1_T034271	scaffold-31880:177-1482	27.7105	1.08303	0.22042	0.716159	0.545546	conserved hypothetical protein	GO:0016021	Bestrophin, RFP-TM, chloride channel (PF01062.16)	-	-	n	-
PVITv1008347	PVITv1_T008347	scaffold-58958:762-2067	27.7105	21.7662	13.1568	16.7918	14.641	conserved hypothetical protein	GO:0035556	Domain found in Dishevelled, Egl-10, and Pleckstrin (DEP) (PF00610.16)	-	-	n	-
PVITv1001989	PVITv1_T001989	scaffold-415:10986-12291	27.7105	47.7738	49.5631	53.7884	45.6172	dihydrolipoyllysine-residue acetyltransferase component of pyruvate dehydrogenase complex, putative	GO:0004742,GO:0006090,GO:0008152,GO:0016740,GO:0016746,GO:0045254	Biotin-requiring enzyme (PF00364.17),2-oxoacid dehydrogenases acyltransfe rase (catalytic domain) (PF00198.18)	2.3.1.61,2.3.1.12,2.3.1.168	K00627;DLAT, aceF, pdhC; pyruvate dehydrogenase E2 component (dihydrolipoamide acetyltransferase) [EC:2.3.1.12]	n	-
PVITv1034469	PVITv1_T034469	scaffold-49435:0-396	27.6954	0	9.85505	9.42395	9.36631	conserved hypothetical protein	-	-	-	-	n	-
PVITv1025654	PVITv1_T025654	scaffold-59118:475-871	27.6954	20.9482	21.512	33.1489	23.8248	conserved hypothetical protein	GO:0008152,GO:0016491,GO:0055114	-	-	-	n	-
PVITv1002614	PVITv1_T002614	scaffold-91:2563-4597	27.6796	64.3778	73.1295	78.1609	78.6395	conserved hypothetical protein	GO:0004672,GO:0004674,GO:0005524,GO:0006468,GO:0016772	-	-	-	n	-
PVITv1035085	PVITv1_T035085	scaffold-61351:6207-7150	27.6508	0	1.74463	2.84732	3.70373	sporangia induced phosphatidyl inositol kinase	GO:0008152,GO:0016301,GO:0016310,GO:0016773	-	-	-	n	-
PVITv1020425	PVITv1_T020425	scaffold-4514:7052-7888	27.6386	2.94261	3.40681	6.90323	3.65063	conserved hypothetical protein	GO:0008270,GO:0046872	-	-	-	n	-
PVITv1014798	PVITv1_T014798	scaffold-43855:1-580	27.6386	0	1.02438	25.3875	26.6482	peptidase, putative	GO:0003676,GO:0003723,GO:0005856,GO:0006508,GO:0016805,GO:0030833	Peptidase family C69 (PF03577.10)	-	-	n	-
PVITv1004339	PVITv1_T004339	scaffold-47305:0-762	27.5951	4.1099	1.48996	2.30487	3.17803	protein kinase	GO:0000166,GO:0004672,GO:0004674,GO:0005524,GO:0006468,GO:0016301,GO:0016310,GO:0016772	Protein tyrosine kinase (PF07714.12),Protein kinase domain (PF00069.20)	2.7.11.26,2.7.11.17,2.7.11.1,2.7.11.18	K07359;CAMKK; calcium/calmodulin-dependent protein kinase kinase [EC:2.7.11.17]	n	-
PVITv1021637	PVITv1_T021637	scaffold-25172:16058-17055	27.5951	128.278	193.76	165.102	184.895	ADP-ribosylation factor family	-	Miro-like protein (PF08477.8),Gtr1/RagA G protein conserved region (PF04670.7),G-protein alpha subunit (PF00503.15),Signal recognition particle receptor bet a subunit (PF09439.5),Ras family (PF00071.17),ADP-ribosylation factor family (PF00025.16)	-	K07937;ARF1; ADP-ribosylation factor 1	n	-
PVITv1019340	PVITv1_T019340	scaffold-48757:13331-14417	27.5806	11.0445	13.8761	13.6729	13.0811	serine/threonine-protein phosphatase PP2A	GO:0004721,GO:0008152,GO:0016311,GO:0016787	Calcineurin-like phosphoesterase (PF00149.23)	3.1.3.16	-	n	-
PVITv1035956	PVITv1_T035956	scaffold-8778:342-1287	27.5697	47.5253	32.4232	51.2946	22.4738	sideroflexin-1-like protein	GO:0005739,GO:0005743,GO:0006812,GO:0008324,GO:0016020,GO:0055085	Tricarboxylate carrier (PF03820.12)	-	-	n	-
PVITv1002212	PVITv1_T002212	scaffold-46360:0-580	27.563	14.7845	12.3236	15.2721	13.8793	conserved hypothetical protein	-	-	-	-	n	-
PVITv1012495	PVITv1_T012495	scaffold-52918:0-4788	27.5308	98.8936	129.493	247.847	136.957	fatty acid synthase subunit alpha, putative	GO:0000287,GO:0003824,GO:0004312,GO:0004318,GO:0005835,GO:0006633,GO:0008152,GO:0008897,GO:0009059,GO:0016491,GO:0016740,GO:0055114	Enoyl-(Acyl carrier protein) reducta se (PF13561.1),MaoC like domain (PF01575.14),Acyl transferase domain (PF00698.16)	1.3.1.9,2.3.1.41,3.1.2.14,2.3.1.86,2.3.1.39,1.1.1.100,4.2.1.59,2.3.1.38	K00668;FAS1; fatty acid synthase subunit beta, fungi type [EC:2.3.1.86]	n	-
PVITv1035859	PVITv1_T035859	scaffold-7813:0-933	27.4877	8.89252	5.00327	8.75939	7.36699	tRNA-dihydrouridine synthase, putative	GO:0002943,GO:0003824,GO:0008033,GO:0016491,GO:0017150,GO:0050660,GO:0055114	Dihydrouridine synthase (Dus) (PF01207.12)	1.3.1.90,1.3.1.91,1.3.1.88,1.3.1.89	-	n	-
PVITv1025515	PVITv1_T025515	scaffold-8263:6239-8654	27.4646	168.785	143.351	194.375	135.739		GO:0000166,GO:0005524,GO:0005829,GO:0005886,GO:0006950,GO:0009408,GO:0046686	MreB/Mbl protein (PF06723.8),Hsp70 protein (PF00012.15)	3.6.1.3	K09489;HSPA4; heat shock 70kDa protein 4	n	-
PVITv1011918	PVITv1_T011918	scaffold-245:14489-15314	27.4447	2.04482	4.56572	5.80717	5.85867	conserved hypothetical protein	-	-	-	-	n	-
PVITv1007730	PVITv1_T007730	scaffold-57182:27-609	27.4129	20.6646	4.40015	9.89784	3.15832	RNA exonuclease 4	GO:0003676,GO:0004527,GO:0005634,GO:0005654,GO:0005730,GO:0090305	Exonuclease (PF00929.19)	3.1.13.1	-	n	-
PVITv1033529	PVITv1_T033529	scaffold-25210:4979-5822	27.4129	2.92196	9.65172	13.6166	14.41	conserved hypothetical protein	GO:0006810,GO:0016021,GO:0016192	Got1/Sft2-like family (PF04178.7)	-	-	n	-
PVITv1022332	PVITv1_T022332	scaffold-1301:2685-3267	27.4129	26.4024	32.0668	26.2165	25.1071	conserved hypothetical protein	GO:0004553,GO:0005975	-	-	-	n	-
PVITv1003062	PVITv1_T003062	scaffold-55053:1-399	27.3959	5.12336	10.8081	6.54492	6.89761		GO:0006886,GO:0016192	-	-	-	n	-
PVITv1035399	PVITv1_T035399	scaffold-61478:14416-15550	27.384	48.5244	15.8185	21.6252	13.4318	ribose-phosphate pyrophosphokinase	GO:0000287,GO:0004749,GO:0009165,GO:0016301,GO:0016310,GO:0016740	Phosphoribosyl transferase domain (PF00156.22),Phosphoribosyl synthetase-associated dom ain (PF14572.1),N-terminal domain of ribose phosphat e py rophosphokinase (PF13793.1)	2.7.6.1	K00948;PRPS, prsA; ribose-phosphate pyrophosphokinase [EC:2.7.6.1]	n	-
PVITv1007701	PVITv1_T007701	scaffold-5180:381-1518	27.2949	14.0384	14.6677	16.05	15.1576	conserved hypothetical protein	-	Lecithin retinol acyltransferase (PF04970.8)	-	-	n	-
PVITv1026118	PVITv1_T026118	scaffold-4462:5615-7307	27.2693	66.6131	48.1076	68.2119	37.8695	asparagine synthetase	GO:0000166,GO:0004066,GO:0005524,GO:0005829,GO:0006529,GO:0008152,GO:0008652,GO:0016874,GO:0070981	Glutamine amidotransferases class-II (PF00310.16),Aluminium induced protein (PF12481.3),Glutamine amidotransferase domain (PF13522.1),Glutamine amidotransferase domain (PF13537.1),Asparagine synthase (PF00733.16)	6.3.5.4	K01953;asnB, ASNS; asparagine synthase (glutamine-hydrolysing) [EC:6.3.5.4]	n	-
PVITv1023906	PVITv1_T023906	scaffold-3518:2072-2535	27.2485	10.4888	6.64733	7.6977	9.24918		-	-	-	-	n	-
PVITv1029701	PVITv1_T029701	scaffold-38907:1-400	27.2485	0	18.0229	12.2685	15.3283	conserved hypothetical protein	-	-	-	-	n	-
PVITv1029308	PVITv1_T029308	scaffold-16732:546-945	27.2485	5.10251	23.0841	25.2162	27.4878	calcyphosin-like protein	GO:0005509,GO:0009231,GO:0009349	6,7-dimethyl-8-ribityllumazine synth ase (PF00885.14)	-	-	n	-
PVITv1025249	PVITv1_T025249	scaffold-4927:18140-18725	27.191	5.90814	5.88466	6.13588	12.4971		GO:0003676,GO:0003723,GO:0003964,GO:0005634,GO:0006278,GO:0008270,GO:0015074	-	2.7.7.49	-	n	-
PVITv1024957	PVITv1_T024957	scaffold-8828:0-585	27.191	20.3111	8.31642	19.7044	10.44		GO:0003676	-	-	-	n	-
PVITv1038929	PVITv1_T038929	scaffold-54512:0-585	27.191	17.5132	17.654	33.0329	11.1222	U3 small nucleolar RNA-associated protein, putative	GO:0003700,GO:0005732,GO:0006364	-	-	-	n	-
PVITv1029042	PVITv1_T029042	scaffold-1224:2869-6089	27.0613	12.5716	14.7796	16.5276	18.5844	anoctamin-like protein	GO:0004252,GO:0006508,GO:0008233,GO:0008236,GO:0016020,GO:0016021,GO:0016787	Calcium-activated chloride channel (PF04547.7)	-	-	n	-
PVITv1005978	PVITv1_T005978	scaffold-31305:1-588	27.045	2.88817	3.26205	4.86581	6.80853	conserved hypothetical protein	-	-	-	-	n	YXSLK-S
PVITv1011640	PVITv1_T011640	scaffold-40310:88-1379	27.0313	11.3752	34.0668	34.2642	42.2926	nicotinate phosphoribosyltransferase, putative	-	Nicotinate phosphoribosyltransferase (NA PRTase) family (PF04095.11)	6.3.4.21	K00763;pncB, NAPRT1; nicotinate phosphoribosyltransferase [EC:6.3.4.21]	n	-
PVITv1038663	PVITv1_T038663	scaffold-14435:0-588	26.9725	0	5.34246	5.80812	6.32088		-	-	-	-	n	-
PVITv1024651	PVITv1_T024651	scaffold-4672:145-733	26.9725	5.763	22.2911	26.8973	30.1611	sulfatase-like protein	GO:0003824,GO:0008152,GO:0008484	-	-	-	n	-
PVITv1012138	PVITv1_T012138	scaffold-267:14208-16107	26.9081	27.1811	65.0928	64.9547	66.3259	cell 5A endo-1,4-betaglucanase	GO:0004553,GO:0005975	Cellulase (glycosyl hydrolase family 5) (PF00150.13)	3.2.1.91,3.2.1.4	-	n	-
PVITv1001774	PVITv1_T001774	scaffold-54352:25-615	26.8082	34.5204	11.7158	30.4283	8.15382	nucleolar GTP-binding protein 1	GO:0000166,GO:0005525,GO:0005634,GO:0005730,GO:0042254	-	-	K06943;NOG1; nucleolar GTP-binding protein	n	-
PVITv1031428	PVITv1_T031428	scaffold-26845:241-910	26.7371	103.832	51.4826	29.5669	6.31439		-	Trypsin (PF00089.21)	3.4.21.4,3.4.21.1,3.4.21.34	K01312;PRSS; trypsin [EC:3.4.21.4]	n	-
PVITv1030370	PVITv1_T030370	scaffold-3995:1814-2594	26.7168	1.99561	0	0.791353	1.65423	Major Facilitator Superfamily (MFS)	GO:0016021,GO:0055085	Major Facilitator Superfamily (PF07690.11)	-	-	n	-
PVITv1026287	PVITv1_T026287	scaffold-2523:3244-4024	26.7168	14.0719	14.5836	14.8705	14.8543	sulfatase-like protein	GO:0003824,GO:0008152,GO:0008484	-	-	-	n	-
PVITv1017847	PVITv1_T017847	scaffold-3318:789-3215	26.6981	9.217	22.045	23.3983	15.993	small nuclear ribonucleoprotein Sm D1	GO:0000178,GO:0003723,GO:0005774,GO:0005829,GO:0006626,GO:0009640,GO:0010388,GO:0019013,GO:0030529,GO:0090305	LSM domain (PF01423.17)	-	K11087;SNRPD1, SMD1; small nuclear ribonucleoprotein D1	n	-
PVITv1019868	PVITv1_T019868	scaffold-3681:1-5464	26.6808	87.6138	216.708	169.583	204.808	clathrin heavy chain	GO:0005198,GO:0005905,GO:0006886,GO:0006898,GO:0016020,GO:0016192,GO:0030130,GO:0030132,GO:0030659,GO:0031410,GO:0031623,GO:0033572	Clathrin propeller repeat (PF01394.15),Clathrin-H-link (PF13838.1),Region in Clathrin and VPS (PF00637.15)	-	K04646;CLTC; clathrin heavy chain	n	-
PVITv1031486	PVITv1_T031486	scaffold-56997:0-403	26.6741	10.3175	9.57936	15.3147	13.5163	conserved hypothetical protein	GO:0005524,GO:0016020,GO:0044267,GO:0046872	-	-	-	n	-
PVITv1037137	PVITv1_T037137	scaffold-29347:1-593	26.6663	22.9418	11.0739	17.5957	8.53057	conserved hypothetical protein	GO:0000166,GO:0003676,GO:0003723,GO:0009920,GO:0019898,GO:0046872	Zinc finger C-x8-C-x5-C-x3-H type (a nd s imilar) (PF00642.19),RNA recognition motif. (a.k.a. RRM, RBD, or RNP domain) (PF13893.1),RNA recognition motif (a.k.a. RRM, R BD, or RNP domain) (PF14259.1),RNA recognition motif. (a.k.a. RRM, RBD, or RNP domain) (PF00076.17)	-	K11294;NCL, NSR1; nucleolin	n	-
PVITv1028863	PVITv1_T028863	scaffold-4897:5634-6784	26.5924	68.9472	102.074	108.858	109.648	serine/threonine-protein phosphatase PP1-1	-	Calcineurin-like phosphoesterase (PF00149.23)	3.1.3.53,3.1.3.16	K06269;PPP1C; serine/threonine-protein phosphatase PP1 catalytic subunit [EC:3.1.3.16]	n	-
PVITv1034669	PVITv1_T034669	scaffold-16946:527-1720	26.5758	43.9468	75.8532	82.3902	78.9999	CUG-BP- and ETR-3-like factor, putative	GO:0000166,GO:0000381,GO:0003676,GO:0005634,GO:0005737,GO:0007319,GO:0036099,GO:0043186,GO:2000738	RNA recognition motif. (a.k.a. RRM, RBD, or RNP domain) (PF13893.1),WW domain (PF00397.21),RNA recognition motif (a.k.a. RRM, R BD, or RNP domain) (PF14259.1),RNA recognition motif. (a.k.a. RRM, RBD, or RNP domain) (PF00076.17)	-	-	n	-
PVITv1038355	PVITv1_T038355	scaffold-23193:6115-6898	26.5668	71.8018	30.4661	50.0305	17.9429	ribosome biogenesis protein NSA2	GO:0000463,GO:0000466,GO:0003735,GO:0003779,GO:0005840,GO:0006412,GO:0042273,GO:0051604	Ribosomal protein S8e (PF01201.17)	-	-	n	-
PVITv1039084	PVITv1_T039084	scaffold-2914:128-951	26.5461	5.68429	11.5287	8.8706	10.2665	vacuolar protein sorting-associated protein, putative	GO:0007399,GO:0007626,GO:0031045,GO:0035176	N-terminal region of Chorein, a TM v esic le-mediated sorter (PF12624.2)	-	-	n	-
PVITv1000492	PVITv1_T000492	scaffold-56518:308-836	26.5342	0	33.4458	23.2938	22.2739	fat-free family protein	GO:0000938,GO:0005089,GO:0005794,GO:0006914,GO:0016628,GO:0019905,GO:0042147	COG (conserved oligomeric Golgi) com plex component, COG2 (PF06148.6),Dor1-like family (PF04124.7),Vps51/Vps67 (PF08700.6)	-	-	n	-
PVITv1023774	PVITv1_T023774	scaffold-2664:8427-8831	26.5342	35.274	103.416	74.8664	85.2507	protein transporter Sec61 subunit alpha, putative	GO:0006810,GO:0015031,GO:0016020,GO:0016021	SecY translocase (PF00344.15),Plug domain of Sec61p (PF10559.4)	-	K10956;SEC61A; protein transport protein SEC61 subunit alpha	n	-
PVITv1008274	PVITv1_T008274	scaffold-45200:1-596	26.4763	5.77207	2.05476	2.85893	2.21235	protein kinase, putative	GO:0004672,GO:0004674,GO:0005524,GO:0006468,GO:0016301,GO:0016310,GO:0016772	Protein tyrosine kinase (PF07714.12),Protein kinase domain (PF00069.20)	2.7.10.1,2.7.11.1,2.7.10.2	K05728;CSK; c-src tyrosine kinase [EC:2.7.10.2]	n	-
PVITv1014346	PVITv1_T014346	scaffold-46736:909-1504	26.4562	20.1511	10.5154	9.46456	9.00865	WD domain-containing protein	GO:0004402,GO:0005634,GO:0005737,GO:0006468,GO:0016573,GO:0016740,GO:0016746,GO:0016905,GO:0019013,GO:0030529,GO:0071013	WD domain, G-beta repeat (PF00400.27)	2.7.11.1	K12857;SNRNP40, PRP8BP; Prp8 binding protein	n	-
PVITv1012243	PVITv1_T012243	scaffold-4121:90-812	26.3958	25.1722	36.5149	38.0589	21.9294	small nuclear ribonucleoprotein E	GO:0000398,GO:0005681,GO:0019013,GO:0030529	LSM domain (PF01423.17)	-	K11097;SNRPE, SME; small nuclear ribonucleoprotein E	n	-
PVITv1012396	PVITv1_T012396	scaffold-3264:1991-2396	26.3958	45.3641	57.2587	65.5573	47.1956	conserved hypothetical protein	-	-	-	-	n	-
PVITv1017633	PVITv1_T017633	scaffold-114:5469-6562	26.3885	1.51437	0	1.95161	2.45922	conserved hypothetical protein	GO:0009523,GO:0010027,GO:0015979	-	-	-	n	-
PVITv1022001	PVITv1_T022001	scaffold-3897:6883-7574	26.3378	19.9583	38.1618	57.4958	49.2114	L-aspartate oxidase, putative	GO:0005737,GO:0008734,GO:0009435,GO:0016491,GO:0055114	FAD dependent oxidoreductase (PF01266.19),FAD binding domain (PF00890.19)	1.4.3.16	-	n	-
PVITv1003088	PVITv1_T003088	scaffold-71:19473-20835	26.3319	59.9949	59.4272	69.0838	54.4451	seryl-tRNA synthetase	GO:0000166,GO:0004812,GO:0004828,GO:0005524,GO:0005737,GO:0006418,GO:0006434,GO:0016874	Seryl-tRNA synthetase N-terminal dom ain (PF02403.17),tRNA synthetase class II core domain (G, H, P, S and T) (PF00587.20)	6.1.1.11	K01875;SARS, serS; seryl-tRNA synthetase [EC:6.1.1.11]	n	-
PVITv1022232	PVITv1_T022232	scaffold-5886:780-2290	26.2633	4.13057	4.48678	7.51739	5.91054	dual specificity protein phosphatase, putative	GO:0004725,GO:0005634,GO:0005737,GO:0005813,GO:0006470,GO:0008138,GO:0016311,GO:0016787,GO:0016791,GO:0035335	Protein-tyrosine phosphatase (PF00102.22),Dual specificity phosphatase, cataly tic domain (PF00782.15),Dual specificity protein phosphatase , N- terminal half (PF14671.1)	3.1.3.16,3.1.3.48	K06639;CDC14; cell division cycle 14 [EC:3.1.3.16 3.1.3.48]	n	-
PVITv1001465	PVITv1_T001465	scaffold-583:271-2214	26.2589	8.6144	24.4765	25.67	27.1314	conserved hypothetical protein	GO:0000919,GO:0003677,GO:0005089,GO:0005634,GO:0005829,GO:0008270,GO:0009790,GO:0016020,GO:0032319,GO:0042546,GO:0048528	Vacuolar sorting protein 9 (VPS9) do main (PF02204.13)	-	-	n	-
PVITv1023300	PVITv1_T023300	scaffold-45765:20-426	26.2587	0	22.2565	33.9623	29.5362	nuclear pore complex protein Nup155	GO:0005643,GO:0006913,GO:0017056	Nup133 N terminal like (PF08801.6)	-	-	n	-
PVITv1027340	PVITv1_T027340	scaffold-4652:1608-2976	26.1972	19.5884	42.2241	34.7629	42.3005	Dicarboxylate/Amino Acid:Cation (Na or H ) Symporter (DAACS) Family	GO:0006835,GO:0015293,GO:0016020,GO:0016021,GO:0017153,GO:0055085	Sodium:dicarboxylate symporter famil y (PF00375.13)	-	-	n	-
PVITv1010161	PVITv1_T010161	scaffold-11279:17-1001	26.1778	1.50338	5.28068	4.51916	4.83377	conserved hypothetical protein	GO:0004526,GO:0005655,GO:0008033,GO:0030677,GO:0090501,GO:0090502	Ribonuclease P 40kDa (Rpp40) subunit (PF08584.6)	3.1.26.5	K14530;RPP40; ribonucleases P/MRP protein subunit RPP40 [EC:3.1.26.5]	n	-
PVITv1007198	PVITv1_T007198	scaffold-958:8995-9979	26.1778	12.1144	20.6875	33.7009	27.304	conserved hypothetical protein	GO:0008270	CCT motif (PF06203.9)	-	-	n	-
PVITv1020167	PVITv1_T020167	scaffold-1646:5253-6451	26.1617	17.7197	15.503	21.1777	17.1324	conserved hypothetical protein	GO:0005739,GO:0006457,GO:0006461,GO:0009736,GO:0051082	Complex I intermediate-associated pr otei n 30 (CIA30) (PF08547.7)	-	-	n	-
PVITv1019072	PVITv1_T019072	scaffold-2031:1-986	26.1487	18.1349	25.7191	25.6566	26.9887	type I inositol-3,4-bisphosphate 4-phosphatase, putative	GO:0005737,GO:0005794,GO:0006874,GO:0008289,GO:0016311,GO:0034593,GO:0034594,GO:0045671,GO:0046822,GO:0046850,GO:0051896	-	3.1.3.66	K01109;INPP4; inositol polyphosphate-4-phosphatase [EC:3.1.3.66]	n	-
PVITv1029090	PVITv1_T029090	scaffold-39914:0-407	26.123	0	14.4136	9.50105	10.7396	conserved hypothetical protein	-	-	-	-	n	-
PVITv1012679	PVITv1_T012679	scaffold-32289:297-704	26.123	25.2419	12.7402	14.4178	15.8636		GO:0016021	-	-	-	n	-
PVITv1017119	PVITv1_T017119	scaffold-6313:1471-4197	26.0691	71.7019	40.0704	67.5434	34.4214	eukaryotic translation initiation factor 3 subunit C, putative	GO:0001731,GO:0003723,GO:0003743,GO:0005737,GO:0005852,GO:0006412,GO:0006413,GO:0006446,GO:0016282,GO:0031369,GO:0033290	PCI domain (PF01399.22),Eukaryotic translation initiation fa ctor 3 subunit 8 N-terminus (PF05470.7)	-	K03252;EIF3C; translation initiation factor 3 subunit C	n	-
PVITv1021129	PVITv1_T021129	scaffold-4558:21214-22783	26.0276	92.7163	123.706	103.841	111.992	pyruvate kinase, putative	GO:0000287,GO:0003824,GO:0004743,GO:0006096,GO:0016301,GO:0016310,GO:0016740,GO:0030955	Pyruvate kinase, alpha/beta domain (PF02887.11),Pyruvate kinase, barrel domain (PF00224.16)	2.7.1.40	K00873;PK, pyk; pyruvate kinase [EC:2.7.1.40]	n	-
PVITv1016922	PVITv1_T016922	scaffold-6356:1294-1897	25.931	5.57016	4.67934	4.04782	3.14396	Crinkler (CRN) family protein, pseudogene	GO:0004672,GO:0004674,GO:0005524,GO:0006468,GO:0016310,GO:0016772	-	-	-	n	-
PVITv1036809	PVITv1_T036809	scaffold-23625:1-548	25.8558	14.9713	13.8982	19.5823	6.08934	notchless family protein	GO:0003676,GO:0005634,GO:0009553,GO:0016740,GO:0016905,GO:0042254	NLE (NUC135) domain (PF08154.7)	-	-	n	-
PVITv1021454	PVITv1_T021454	scaffold-43452:3030-4611	25.796	101.508	106.31	92.8513	91.4079	T-complex protein 1 subunit beta	GO:0000166,GO:0005524,GO:0005737,GO:0005829,GO:0006457,GO:0044267,GO:0051082	TCP-1/cpn60 chaperonin family (PF00118.19)	-	-	n	-
PVITv1014181	PVITv1_T014181	scaffold-5565:1907-2903	25.7711	44.7107	362.822	352.374	381.074	conserved hypothetical protein	GO:0000166,GO:0003676,GO:0016021,GO:0035434	-	-	-	n	-
PVITv1025659	PVITv1_T025659	scaffold-9752:820-1694	25.7603	9.65272	10.5281	16.6364	11.7604	heterogeneous nuclear ribonucleoprotein A1, putative	GO:0000166,GO:0003676,GO:0019013,GO:0030529	RNA recognition motif (a.k.a. RRM, R BD, or RNP domain) (PF14259.1),RNA recognition motif. (a.k.a. RRM, RBD, or RNP domain) (PF00076.17)	-	K14411;MSI; RNA-binding protein Musashi	n	-
PVITv1009343	PVITv1_T009343	scaffold-4305:5095-5798	25.7323	80.8021	51.122	66.6836	49.6722	conserved hypothetical protein	GO:0003735,GO:0005840,GO:0006412,GO:0015934,GO:0030529	Ribosomal protein L22p/L17e (PF00237.14)	-	K02890;RP-L22, MRPL22, rplV; large subunit ribosomal protein L22	n	-
PVITv1038479	PVITv1_T038479	scaffold-2975:1-999	25.7148	32.6642	55.6233	62.3733	60.9463	protein kinase	GO:0004672,GO:0004674,GO:0005524,GO:0006468,GO:0016301,GO:0016310,GO:0016772	Protein tyrosine kinase (PF07714.12),Protein kinase domain (PF00069.20)	2.7.11.25,2.7.12.1,2.7.11.1,2.7.10.2	-	n	-
PVITv1010874	PVITv1_T010874	scaffold-42525:1-803	25.708	42.6451	66.0841	58.3124	61.6751	AP-2 complex subunit beta, putative	GO:0006810,GO:0006886,GO:0008565,GO:0015031,GO:0016020,GO:0016192,GO:0030117,GO:0030131	Adaptin N terminal region (PF01602.15)	-	K12392;AP1B1; AP-1 complex subunit beta-1	n	-
PVITv1003685	PVITv1_T003685	scaffold-51263:1-2373	25.679	28.1111	12.9183	22.8821	9.04182	conserved hypothetical protein	-	-	-	-	n	-
PVITv1018733	PVITv1_T018733	scaffold-170:28487-29291	25.6208	118.266	423.243	347.91	279.538	conserved hypothetical protein	GO:0008152,GO:0016491,GO:0055114	Enoyl-(Acyl carrier protein) reducta se (PF13561.1),short chain dehydrogenase (PF00106.20)	1.1.1.298,1.1.1.101,1.1.1.102,1.1.1.304,4.2.1.119,1.1.1.184,1.1.1.100,1.1.1.,1.1.1.163,1.1.1.53,1.1.1.62,1.1.1.30,1.1.1.300,1.1.1.325	-	n	-
PVITv1008377	PVITv1_T008377	scaffold-58941:61-472	25.5938	49.6881	8.43434	14.1867	5.04616	conserved hypothetical protein	GO:0004553,GO:0005576,GO:0005975,GO:0030248	-	-	-	n	-
PVITv1012290	PVITv1_T012290	scaffold-4137:138-747	25.5366	0	0	1.22593	2.67445		-	-	-	-	n	-
PVITv1011718	PVITv1_T011718	scaffold-28653:456-1066	25.472	13.805	6.43866	12.8709	5.22271	Voltage-gated Ion Channel (VIC) Superfamily	GO:0003723,GO:0005829	-	-	-	n	-
PVITv1003486	PVITv1_T003486	scaffold-50239:79-491	25.4648	34.4356	19.8328	9.95985	7.52943	long-chain-fatty-acid-CoA ligase	GO:0003824,GO:0008152	AMP-binding enzyme (PF00501.23)	6.2.1.3	K15013;ACSBG; long-chain-fatty-acid--CoA ligase ACSBG [EC:6.2.1.3]	n	-
PVITv1012287	PVITv1_T012287	scaffold-4138:131-1942	25.4637	14.7056	21.2847	23.982	26.5059	phosphatidylinositol-4-phosphate-5-kinase (Pi-PIPKD5)	GO:0004888,GO:0004930,GO:0007166,GO:0007186,GO:0016020,GO:0016021,GO:0016301,GO:0016307,GO:0016310,GO:0046488,GO:0046854	Phosphatidylinositol-4-phosphate 5-K inas e (PF01504.13)	2.7.1.68,2.7.1.149	K00889;PIP5K; 1-phosphatidylinositol-4-phosphate 5-kinase [EC:2.7.1.68]	n	-
PVITv1010606	PVITv1_T010606	scaffold-16413:1-810	25.4137	55.6264	60.0675	64.5179	68.7553	cleavage induced protein kinase	GO:0000166,GO:0004672,GO:0004674,GO:0005509,GO:0005524,GO:0005634,GO:0005737,GO:0005829,GO:0005886,GO:0006468,GO:0016301,GO:0016310,GO:0016772	Protein kinase domain (PF00069.20),EF-hand domain (PF14658.1),EF hand (PF13202.1),EF-hand domain pair (PF13833.1),EF-hand domain (PF13405.1),EF hand (PF00036.27),EF-hand domain pair (PF13499.1)	2.7.11.1	K13412;CPK; calcium-dependent protein kinase [EC:2.7.11.1]	n	-
PVITv1009710	PVITv1_T009710	scaffold-42077:16576-18577	25.3737	1.35437	1.80264	11.5761	13.0552	phosphatidylinositol-4-phosphate-5-kinase (PIPK-C)	GO:0016301,GO:0016307,GO:0016310,GO:0046488,GO:0046854	Phosphatidylinositol-4-phosphate 5-K inas e (PF01504.13)	2.7.1.68,2.7.1.149	K00889;PIP5K; 1-phosphatidylinositol-4-phosphate 5-kinase [EC:2.7.1.68]	n	-
PVITv1027902	PVITv1_T027902	scaffold-4626:13083-14359	25.3446	18.9816	21.2375	24.0314	19.7521	dihydrolipoyllysine-residue acetyltransferase component of pyruvate dehydrogenase complex, putative	GO:0004742,GO:0006090,GO:0008152,GO:0009507,GO:0009941,GO:0016740,GO:0016746,GO:0045254	e3 binding domain (PF02817.12),Biotin-requiring enzyme (PF00364.17),2-oxoacid dehydrogenases acyltransfe rase (catalytic domain) (PF00198.18)	2.3.1.12,2.3.1.168	K00627;DLAT, aceF, pdhC; pyruvate dehydrogenase E2 component (dihydrolipoamide acetyltransferase) [EC:2.3.1.12]	n	-
PVITv1004074	PVITv1_T004074	scaffold-26913:1021-1633	25.3439	13.7443	28.3975	32.3839	29.021	acetyl-coenzyme A transporter, putative	GO:0008521,GO:0015876,GO:0016021	Acetyl-coenzyme A transporter 1 (PF13000.2)	-	K03372;ACATN, SLC33A1; MFS transporter, PAT family, solute carrier family 33 (acetyl-CoA transportor), member 1 [EC:2.3.1.-]	n	-
PVITv1016074	PVITv1_T016074	scaffold-46768:0-413	25.3371	14.4823	13.1549	24.0783	11.482	RNA 3'-terminal phosphate cyclase, putative	GO:0003824,GO:0005730,GO:0006396,GO:0042254	RNA 3'-terminal phosphate cyclase (PF01137.16)	6.5.1.4	K11108;RCL1; RNA 3'-terminal phosphate cyclase-like protein	n	-
PVITv1029689	PVITv1_T029689	scaffold-20457:5-776	25.3254	84.9159	38.212	53.721	27.0524		GO:0003735,GO:0005622,GO:0005840,GO:0006412,GO:0030529	-	-	-	n	-
PVITv1001974	PVITv1_T001974	scaffold-26789:1-615	25.217	19.1206	23.5429	27.4363	18.492	conserved hypothetical protein	-	Nucleoporin complex subunit 54 (PF13874.1)	-	-	n	-
PVITv1035420	PVITv1_T035420	scaffold-61483:388-893	25.2106	9.87378	19.0583	24.7893	20.1552	conserved hypothetical protein	GO:0001104,GO:0006357,GO:0006366,GO:0016592	Mediator complex protein (PF10280.4)	-	-	n	-
PVITv1009363	PVITv1_T009363	scaffold-4308:1954-2368	25.2106	53.6568	87.8395	81.7684	82.1453	DEAD/DEAH box RNA helicase, putative	GO:0003676,GO:0004386,GO:0005524,GO:0005618,GO:0005634,GO:0005730,GO:0006200,GO:0008026,GO:0008152,GO:0009506,GO:0016787	Helicase conserved C-terminal domain (PF00271.26)	3.6.4.13	K12812;UAP56, BAT1, SUB2; ATP-dependent RNA helicase UAP56/SUB2 [EC:3.6.4.13]	n	-
PVITv1028461	PVITv1_T028461	scaffold-5783:988-3229	25.154	24.6891	6.44598	5.3787	3.78685	conserved hypothetical protein	GO:0005634,GO:0008168,GO:0016740,GO:0032259	SET domain (PF00856.23)	-	-	n	-
PVITv1007518	PVITv1_T007518	scaffold-2287:19317-20121	25.1359	76.5931	157.329	136.968	136.831	proteasome subunit beta type-3, putative	GO:0000502,GO:0004175,GO:0004298,GO:0005634,GO:0005737,GO:0005839,GO:0006508,GO:0008233,GO:0016787,GO:0051603	Proteasome subunit (PF00227.21)	3.4.25.1	K02735;PSMB3; 20S proteasome subunit beta 3 [EC:3.4.25.1]	n	-
PVITv1035160	PVITv1_T035160	scaffold-21267:2540-3155	25.1359	65.5585	209.402	234.771	165.007	conserved hypothetical protein	GO:0016021	PLAC8 family (PF04749.12)	-	-	n	-
PVITv1029394	PVITv1_T029394	scaffold-5:10054-11019	25.118	73.8977	94.7271	91.1478	83.0486	NADH dehydrogenase flavoprotein 2, mitochondrial precursor	GO:0005739,GO:0005747,GO:0007399,GO:0016491,GO:0046872,GO:0048738,GO:0051536,GO:0051537,GO:0055114	Thioredoxin-like [2Fe-2S] ferredoxin (PF01257.14)	1.6.99.3,1.6.99.5,1.6.5.3	K03943;NDUFV2; NADH dehydrogenase (ubiquinone) flavoprotein 2 [EC:1.6.5.3 1.6.99.3]	n	-
PVITv1028035	PVITv1_T028035	scaffold-4605:8220-10588	25.0374	17.3398	23.0962	22.4021	26.8855	conserved hypothetical protein	GO:0005509,GO:0005739,GO:0005829	EF hand (PF00036.27),EF-hand domain (PF13405.1),EF-hand domain pair (PF13499.1)	-	K11583;PPP2R3; serine/threonine-protein phosphatase 2A regulatory subunit B''	n	-
PVITv1005595	PVITv1_T005595	scaffold-53792:1-689	25.029	5.40142	3.20476	12.4109	3.91257		-	-	-	-	n	-
PVITv1035670	PVITv1_T035670	scaffold-7888:1-553	24.9613	48.4727	21.2326	47.363	13.832	ribosome biogenesis protein NEP1, putative	GO:0008168,GO:0032259	EMG1/NEP1 methyltransferase (PF03587.9)	2.1.1.260	K14568;EMG1, NEP1; rRNA small subunit pseudouridine methyltransferase Nep1 [EC:2.1.1.260]	n	-
PVITv1021890	PVITv1_T021890	scaffold-29996:1-1225	24.9458	54.9583	36.3214	49.8818	37.2522	FACT complex subunit SPT16, putative	GO:0003746,GO:0004177,GO:0005719,GO:0005730,GO:0006414,GO:0010228,GO:0016787,GO:0035101,GO:0051301	Metallopeptidase family M24 (PF00557.19),FACT complex subunit (SPT16/CDC68) (PF08644.6)	-	-	n	-
PVITv1038524	PVITv1_T038524	scaffold-52429:0-619	24.9053	5.37814	9.03692	11.2425	10.6423	conserved hypothetical protein	GO:0005634,GO:0006810	-	-	-	n	-
PVITv1007379	PVITv1_T007379	scaffold-777:6878-7295	24.8385	9.75928	7.98177	5.75046	3.19938	serine protease family S09X, putative	GO:0005783,GO:0005886,GO:0006508,GO:0008233,GO:0016787,GO:0019866,GO:0048364	Alpha/beta hydrolase family (PF12695.2)	-	-	n	-
PVITv1031085	PVITv1_T031085	scaffold-3952:1859-2276	24.8385	28.5252	13.0854	23.554	16.2263	programmed cell death protein 2, putative	GO:0005737,GO:0012501,GO:0046872	Programmed cell death protein 2, C-t ermi nal putative domain (PF04194.8)	-	-	n	-
PVITv1019034	PVITv1_T019034	scaffold-29823:293-1833	24.8229	3.49673	3.47041	3.61969	4.96675		-	Ankyrin repeat (PF13606.1),Ankyrin repeats (many copies) (PF13857.1),Ankyrin repeat (PF00023.25),Ankyrin repeats (many copies) (PF13637.1),Ankyrin repeats (3 copies) (PF12796.2)	2.1.1.43,2.7.11.1,2.4.2.30,2.3.1.225	-	n	-
PVITv1006344	PVITv1_T006344	scaffold-47557:0-621	24.7827	8.03259	2.01656	4.37746	3.33355	conserved hypothetical protein	GO:0000166,GO:0000460,GO:0005524,GO:0016310	Molybdopterin guanine dinucleotide s ynth esis protein B (PF03205.9)	-	-	n	-
PVITv1016052	PVITv1_T016052	scaffold-2700:17-638	24.7827	2.67753	35.9083	40.2039	30.1884	ATP-binding Cassette (ABC) Superfamily	GO:0000166,GO:0005524,GO:0006200,GO:0008152,GO:0016020,GO:0016887,GO:0017111	AAA domain (PF13481.1)	-	-	n	YXSLK
PVITv1000893	PVITv1_T000893	scaffold-24976:3572-5253	24.7775	28.3449	127.749	91.2511	109.827	hypothetical protein	GO:0000166,GO:0004672,GO:0004674,GO:0005524,GO:0005829,GO:0005886,GO:0005935,GO:0006468,GO:0009536,GO:0016301,GO:0016310,GO:0016459,GO:0016740,GO:0016772	Protein kinase C terminal domain (PF00433.19),Protein tyrosine kinase (PF07714.12),Protein kinase domain (PF00069.20)	2.7.11.1	K13303;SGK2; serum/glucocorticoid-regulated kinase 2 [EC:2.7.11.1]	n	-
PVITv1001923	PVITv1_T001923	scaffold-52357:116-738	24.7219	5.43392	14.3986	14.3391	12.4316	conserved hypothetical protein	GO:0003677,GO:0009506	DEK C terminal domain (PF08766.6),SWIB/MDM2 domain (PF02201.13)	-	-	n	-
PVITv1025455	PVITv1_T025455	scaffold-39979:1-419	24.7168	14.4558	7.25606	17.108	9.05855	conserved hypothetical protein	-	-	-	-	n	-
PVITv1006715	PVITv1_T006715	scaffold-54029:0-418	24.7168	28.6623	58.2685	59.3304	64.6811	conserved hypothetical protein	GO:0072546	-	-	-	n	-
PVITv1020851	PVITv1_T020851	scaffold-4531:3618-5463	24.7118	108.458	55.0188	96.1643	49.3014	ATP-binding cassette sub-family F member 2	GO:0000166,GO:0005524,GO:0006200,GO:0008152,GO:0016887,GO:0017111	AAA domain (PF13401.1),P-loop containing region of AAA doma in (PF13555.1),AAA domain (PF13207.1),RecF/RecN/SMC N terminal domain (PF02463.14),AAA domain (PF13304.1),ABC transporter (PF12848.2),ABC transporter (PF00005.22)	3.6.3.41,3.6.3.17,3.6.3.28,3.6.3.44,3.6.3.29,3.6.3.24,3.6.3.25,3.6.3.27	-	n	-
PVITv1006670	PVITv1_T006670	scaffold-804:1841-5795	24.6789	6.67503	26.0121	16.5297	19.0811	myosin-like protein	GO:0000166,GO:0003774,GO:0005524,GO:0008152,GO:0016459,GO:0035091	Myosin head (motor domain) (PF00063.16)	2.4.1.16,2.7.11.1	-	n	-
PVITv1010228	PVITv1_T010228	scaffold-735:5163-5991	24.6267	39.1755	53.8557	71.1089	53.2471	conserved hypothetical protein	GO:0003676,GO:0005737,GO:0007165	Uncharacterized conserved protein H4 (DU F2046) (PF09755.4)	-	-	n	-
PVITv1038263	PVITv1_T038263	scaffold-2985:13297-13921	24.6011	0	3.69602	8.79223	2.58807	serine protease family S33, putative	GO:0006508,GO:0008233,GO:0009506	Alpha/beta hydrolase family (PF12695.2),Alpha/beta hydrolase family (PF12697.2),Putative lysophospholipase (PF12146.3)	-	-	n	-
PVITv1026729	PVITv1_T026729	scaffold-2577:2214-3158	24.6011	26.9613	4.08321	17.582	8.0982	mitotic spindle checkpoint component mad2	GO:0000775,GO:0000776,GO:0000922,GO:0005634,GO:0005643,GO:0005829,GO:0007094,GO:0042177,GO:0042802,GO:0042803,GO:0048471,GO:0060564,GO:0072686,GO:0090267	HORMA domain (PF02301.13)	-	K02537;MAD2; mitotic spindle assembly checkpoint protein MAD2	n	-
PVITv1000958	PVITv1_T000958	scaffold-55265:1-420	24.5963	0	1.77478	0.860013	0.486299	conserved hypothetical protein	GO:0005509,GO:0016020,GO:0030001,GO:0046873,GO:0055085	-	-	-	n	-
PVITv1016843	PVITv1_T016843	scaffold-4490:7217-9686	24.5736	0.537784	1.40953	1.74976	4.3495	conserved hypothetical protein	GO:0016491,GO:0046872,GO:0051536,GO:0051537,GO:0055114	-	-	-	n	-
PVITv1025422	PVITv1_T025422	scaffold-8240:8764-9799	24.5509	31.2821	16.9396	34.0325	11.8522	conserved hypothetical protein	GO:0000166,GO:0003824,GO:0004637,GO:0004639,GO:0005524,GO:0006164,GO:0006189,GO:0009113,GO:0016874,GO:0046872	SAICAR synthetase (PF01259.13)	6.3.2.6	K01923;purC; phosphoribosylaminoimidazole-succinocarboxamide synthase [EC:6.3.2.6]	n	-
PVITv1018212	PVITv1_T018212	scaffold-3372:6390-7836	24.5361	26.0911	8.66395	18.5665	6.36411	DEAD/DEAH box RNA helicase, putative	GO:0000166,GO:0003676,GO:0004386,GO:0005524,GO:0005730,GO:0006200,GO:0006364,GO:0008026,GO:0008152,GO:0008380,GO:0016787	Helicase conserved C-terminal domain (PF00271.26),DEAD/DEAH box helicase (PF00270.24)	3.6.4.13	-	n	-
PVITv1002893	PVITv1_T002893	scaffold-35:18843-20266	24.5069	18.622	11.5043	11.027	12.8158	cystathionine gamma-synthase, putative	GO:0003824,GO:0008152,GO:0030170	Cys/Met metabolism PLP-dependent enz yme (PF01053.15)	2.5.1.48,4.4.1.8,4.4.1.11,4.4.1.2,4.4.1.1	K01739;metB; cystathionine gamma-synthase [EC:2.5.1.48]	n	-
PVITv1024006	PVITv1_T024006	scaffold-1408:19096-19516	24.477	9.40141	16.9911	28.426	23.8338	vesicle transporter, putative	GO:0016192	Got1/Sft2-like family (PF04178.7)	-	-	n	-
PVITv1036821	PVITv1_T036821	scaffold-3408:1666-4920	24.468	61.2833	32.9181	45.1733	21.4351	heat shock protein 75 kDa, mitochondrial precursor	GO:0000166,GO:0005524,GO:0005737,GO:0006457,GO:0006950,GO:0051082	Histidine kinase-, DNA gyrase B-, an d HS P90-like ATPase (PF13589.1),Hsp90 protein (PF00183.13)	-	-	n	-
PVITv1023584	PVITv1_T023584	scaffold-6124:221-1259	24.4614	19.8856	17.497	15.3502	14.4485	geranylgeranyl transferase type-2 subunit beta	GO:0003824,GO:0005829,GO:0008152,GO:0016740	Prenyltransferase-like (PF13243.1),Prenyltransferase-like (PF13249.1),Prenyltransferase and squalene oxida se r epeat (PF00432.16)	2.5.1.58,2.5.1.59,2.5.1.60	-	n	-
PVITv1007662	PVITv1_T007662	scaffold-4088:1678-2923	24.4347	9.15879	8.73112	10.6632	10.1708	conserved hypothetical protein	GO:0032259	-	-	-	n	-
PVITv1024527	PVITv1_T024527	scaffold-1495:16483-17110	24.4222	5.28699	26.6605	29.5076	23.9886	conserved hypothetical protein	GO:0016020,GO:0016021,GO:0035091	PX domain (PF00787.19)	-	-	n	-
PVITv1010622	PVITv1_T010622	scaffold-59972:0-421	24.3588	18.7325	14.6074	17.3011	15.0186	conserved hypothetical protein	GO:0000226,GO:0000922,GO:0005815,GO:0005856,GO:0007020	-	-	-	n	-
PVITv1005701	PVITv1_T005701	scaffold-365:22487-23942	24.3581	15.3732	39.7608	48.5261	46.701	conserved hypothetical protein	GO:0005044,GO:0006898,GO:0016020	C2 domain (PF00168.25)	-	-	n	-
PVITv1006792	PVITv1_T006792	scaffold-842:13221-16496	24.3447	19.9444	28.6877	25.1073	29.6472	RAC family serine/threonine-protein kinase	GO:0000166,GO:0004672,GO:0004674,GO:0005524,GO:0005840,GO:0006468,GO:0016301,GO:0016310,GO:0016740,GO:0016772,GO:0046872	FYVE zinc finger (PF01363.16),Arb2 domain (PF09757.4),Protein tyrosine kinase (PF07714.12),Protein kinase domain (PF00069.20)	2.7.11.1	K04456;AKT; RAC serine/threonine-protein kinase [EC:2.7.11.1]	n	-
PVITv1002150	PVITv1_T002150	scaffold-453:0-875	24.3097	57.1074	23.6904	64.4613	23.9785	ribonucleoside-diphosphate reductase large subunit	-	ATP cone domain (PF03477.11),Ribonucleotide reductase, barrel dom ain (PF02867.10),Ribonucleotide reductase, all-alpha doma in (PF00317.16)	1.17.4.1	K10807;RRM1; ribonucleoside-diphosphate reductase subunit M1 [EC:1.17.4.1]	n	YXSLK
PVITv1019292	PVITv1_T019292	scaffold-7437:593-1844	24.296	13.6876	109.418	84.6315	105.932	medium-chain specific acyl-CoA dehydrogenase, mitochondrial precursor	GO:0003995,GO:0005739,GO:0006635,GO:0008152,GO:0009437,GO:0016491,GO:0016627,GO:0019254,GO:0030424,GO:0033539,GO:0045329,GO:0050660,GO:0051793,GO:0055114	Acyl-CoA dehydrogenase, C-terminal d omai n (PF08028.6),Acyl-CoA dehydrogenase, middle domai n (PF02770.14),Acyl-CoA dehydrogenase, N-terminal d omai n (PF02771.11),Acyl-CoA dehydrogenase, C-terminal d omai n (PF00441.19)	1.3.8.1,1.3.1.95,1.3.8.7,1.3.8.5,1.3.8.4,1.3.99.12	K00249;ACADM, acd; acyl-CoA dehydrogenase [EC:1.3.8.7]	n	-
PVITv1037962	PVITv1_T037962	scaffold-2936:4099-5143	24.2845	4.23037	5.25027	2.70398	2.41024	protein kinase, putative	GO:0000166,GO:0004672,GO:0004674,GO:0005524,GO:0006468,GO:0016301,GO:0016310,GO:0016772	Kinase-like (PF14531.1),Protein tyrosine kinase (PF07714.12),Protein kinase domain (PF00069.20)	2.7.11.1	K07198;PRKAA, AMPK; 5'-AMP-activated protein kinase, catalytic alpha subunit [EC:2.7.11.11]	n	-
PVITv1017558	PVITv1_T017558	scaffold-117:15343-15973	24.2459	15.8474	64.0085	67.1101	67.9392	lectin, putative	GO:0016020,GO:0016311,GO:0016791	-	-	-	n	-
PVITv1001952	PVITv1_T001952	scaffold-50066:0-422	24.2418	0	8.90324	7.34313	7.47819	conserved hypothetical protein	-	-	-	-	n	-
PVITv1026319	PVITv1_T026319	scaffold-4440:44-2573	24.2205	12.3152	28.1692	21.6696	29.2554	conserved hypothetical protein	-	Amino acid permease (PF13520.1)	-	-	n	-
PVITv1037200	PVITv1_T037200	scaffold-6737:1163-3041	24.2184	158.438	28.845	64.2021	16.4732	nucleolin, putative	GO:0000166,GO:0003676,GO:0009920,GO:0019898	RNA recognition motif. (a.k.a. RRM, RBD, or RNP domain) (PF13893.1),RNA recognition motif (a.k.a. RRM, R BD, or RNP domain) (PF14259.1),RNA recognition motif. (a.k.a. RRM, RBD, or RNP domain) (PF00076.17)	-	K11294;NCL, NSR1; nucleolin	n	-
PVITv1012704	PVITv1_T012704	scaffold-13143:114-1088	24.1469	87.844	58.4589	109.203	50.6144	conserved hypothetical protein	-	-	-	-	n	-
PVITv1018138	PVITv1_T018138	scaffold-2000:28200-28623	24.1258	56.7374	115.612	189.898	124.885	histone H2A	GO:0000786,GO:0003677,GO:0005634,GO:0005694,GO:0006334,GO:0046982	Core histone H2A/H2B/H3/H4 (PF00125.19)	-	K11251;H2A; histone H2A	n	-
PVITv1023445	PVITv1_T023445	scaffold-45727:601-1233	24.113	74.1942	87.9208	142.179	67.3362	Ammonium Transporter (Amt) Family	GO:0008519,GO:0015696,GO:0016020,GO:0016021,GO:0072488	Ammonium Transporter Family (PF00909.16)	-	-	n	-
PVITv1002903	PVITv1_T002903	scaffold-38:1837-3100	24.0153	2.2646	19.2455	8.68179	20.4708	4-hydroxyphenylpyruvate dioxygenase, putative	GO:0003868,GO:0009072,GO:0016491,GO:0016701,GO:0046872,GO:0051213,GO:0055114	Glyoxalase/Bleomycin resistance prot ein/ Dioxygenase superfamily (PF00903.20),Glyoxalase/Bleomycin resistance prot ein/ Dioxygenase superfamily (PF13669.1)	1.13.11.27	K00457;HPD, hppD; 4-hydroxyphenylpyruvate dioxygenase [EC:1.13.11.27]	n	-
PVITv1014011	PVITv1_T014011	scaffold-5506:7087-8982	23.9765	9.31974	27.2166	27.5176	32.6051	cellulose synthase 4	GO:0005524,GO:0008152,GO:0008270,GO:0016020,GO:0016740,GO:0016757,GO:0016760,GO:0030244,GO:0046872	PH domain (PF00169.24)	2.4.1.12	-	n	-
PVITv1019780	PVITv1_T019780	scaffold-1608:3568-4834	23.9494	17.9701	19.3153	40.5374	18.3017	bystin	GO:0000462,GO:0001701,GO:0001825,GO:0001829,GO:0004499,GO:0005634,GO:0005730,GO:0005737,GO:0006364,GO:0008283,GO:0009553,GO:0009555,GO:0016491,GO:0030515,GO:0043231,GO:0045177,GO:0048038,GO:0050660,GO:0050661	Bystin (PF05291.6)	-	-	n	-
PVITv1016609	PVITv1_T016609	scaffold-51855:1-1268	23.9267	141.795	254.27	266.239	230.274	heat shock protein 90, putative	GO:0005524,GO:0005634,GO:0005739,GO:0005773,GO:0005774,GO:0005886,GO:0006457,GO:0006950,GO:0009506,GO:0009507,GO:0016020,GO:0048046,GO:0051082	Hsp90 protein (PF00183.13)	-	K09487;HSP90B, TRA1; heat shock protein 90kDa beta	n	-
PVITv1013337	PVITv1_T013337	scaffold-3187:507-1986	23.8977	2.83284	9.0503	11.3195	10.3498	conserved hypothetical protein	GO:0035091	PX domain (PF00787.19)	-	-	n	-
PVITv1015493	PVITv1_T015493	scaffold-19672:1-426	23.8972	13.8425	4.52962	14.0638	4.29307	RNA-binding protein, putative	GO:0000166,GO:0003676,GO:0005730,GO:0008152	RNA recognition motif. (a.k.a. RRM, RBD, or RNP domain) (PF13893.1),RNA recognition motif (a.k.a. RRM, R BD, or RNP domain) (PF14259.1),RNA recognition motif. (a.k.a. RRM, RBD, or RNP domain) (PF00076.17)	-	-	n	-
PVITv1014076	PVITv1_T014076	scaffold-5532:6139-7644	23.8533	5.51355	8.32543	18.3554	11.6564	conserved hypothetical protein	GO:0005871,GO:0005874,GO:0007018	Protein of unknown function (DUF2419 ) (PF10343.4)	-	-	n	-
PVITv1023708	PVITv1_T023708	scaffold-12743:468-1950	23.8375	76.2561	171.976	130.123	154.916	glutathione reductase	-	HI0933-like protein (PF03486.9),FAD dependent oxidoreductase (PF12831.2),Pyridine nucleotide-disulphide oxido redu ctase (PF13738.1),Pyridine nucleotide-disulphide oxido redu ctase (PF00070.22),Pyridine nucleotide-disulphide oxido redu ctase, dimerisation domain (PF02852.17),Pyridine nucleotide-disulphide oxido redu ctase (PF07992.9)	1.8.1.7,1.8.1.16	K00383;GSR, gor; glutathione reductase (NADPH) [EC:1.8.1.7]	n	-
PVITv1028871	PVITv1_T028871	scaffold-3778:3684-4533	23.8045	169.923	228.672	217.822	190.462	voltage-dependent anion-selective channel protein, putative	GO:0005741,GO:0008308,GO:0055085	Eukaryotic porin (PF01459.17)	-	K15040;VDAC2; voltage-dependent anion channel protein 2	n	-
PVITv1028260	PVITv1_T028260	scaffold-2415:6779-7324	23.7845	4.59723	17.2925	16.5997	13.3253	conserved hypothetical protein	GO:0004540,GO:0005634,GO:0005730,GO:0008033,GO:0090501	Rpp14/Pop5 family (PF01900.14)	3.1.26.5	K03537;POP5; ribonuclease P/MRP protein subunit POP5 [EC:3.1.26.5]	n	-
PVITv1021621	PVITv1_T021621	scaffold-29928:347-969	23.7845	9.19446	51.6243	67.9283	63.521	26S protease regulatory subunit 8	-	ATPase family associated with variou s ce llular activities (AAA) (PF00004.24)	3.6.4.6,3.6.4.3,3.6.1.3	K03065;PSMC3, RPT5; 26S proteasome regulatory subunit T5	n	-
PVITv1001001	PVITv1_T001001	scaffold-20992:338-1034	23.7845	74.7276	80.7684	78.5892	82.6453	conserved hypothetical protein	GO:0016020,GO:0016021,GO:0031418,GO:0055114	Tim17/Tim22/Tim23/Pmp24 family (PF02466.14)	-	-	n	-
PVITv1021232	PVITv1_T021232	scaffold-4564:12043-12842	23.7318	15.4677	17.2482	30.5296	21.326	conserved hypothetical protein	GO:0005634,GO:0005730,GO:0006364,GO:0042254	Domain of unknown function (DUF947) (PF06102.7)	-	-	n	-
PVITv1023344	PVITv1_T023344	scaffold-1320:4559-5835	23.7212	22.3012	35.0897	41.2643	35.1571	glycosyl hydrolase, putative	-	Cellulase (glycosyl hydrolase family 5) (PF00150.13)	-	-	n	-
PVITv1020681	PVITv1_T020681	scaffold-1638:1862-3325	23.6126	64.3613	62.2856	60.029	55.0901	aspartate aminotransferase, mitochondrial precursor	GO:0003824,GO:0004069,GO:0006520,GO:0008483,GO:0009058,GO:0016740,GO:0030170,GO:0080130	Aminotransferase class I and II (PF00155.16)	2.6.1.7,2.6.1.1,2.6.1.3	K14455;GOT2; aspartate aminotransferase, mitochondrial [EC:2.6.1.1]	n	-
PVITv1015843	PVITv1_T015843	scaffold-4748:7276-7989	23.5652	30.9101	64.9573	72.9109	61.7891	conserved hypothetical protein	GO:0003677,GO:0055114	Preprotein translocase subunit Sec66 (PF09802.4)	-	-	n	-
PVITv1018116	PVITv1_T018116	scaffold-149:8106-8748	23.5493	2.56206	3.71348	5.33345	3.82862	N-acetyltransferase, putative	GO:0008080,GO:0008152,GO:0016740	Acetyltransferase (GNAT) family (PF00583.19)	-	-	n	-
PVITv1033746	PVITv1_T033746	scaffold-2800:61-1345	23.5413	129.592	169.244	166.858	142.105	isocitrate dehydrogenase, putative	GO:0000287,GO:0004450,GO:0005886,GO:0006099,GO:0006102,GO:0009506,GO:0009534,GO:0009570,GO:0016491,GO:0016616,GO:0046872,GO:0048046,GO:0051287,GO:0055114	Isocitrate/isopropylmalate dehydroge nase (PF00180.15)	1.1.1.42	K00031;IDH1, IDH2, icd; isocitrate dehydrogenase [EC:1.1.1.42]	n	-
PVITv1013880	PVITv1_T013880	scaffold-3104:1750-2393	23.5102	15.5065	12.1536	21.3313	11.6391	conserved hypothetical protein	GO:0004871,GO:0007165,GO:0016021,GO:0070403	Tetratricopeptide repeat (PF13424.1),TPR repeat (PF13414.1)	-	-	n	-
PVITv1020785	PVITv1_T020785	scaffold-4537:19116-20748	23.5055	108.658	119.634	127.969	117.757	NADH dehydrogenase flavoprotein 1, mitochondrial precursor	GO:0005747,GO:0008137,GO:0010181,GO:0016651,GO:0051287,GO:0051539,GO:0055114	SLBB domain (PF10531.4),NADH-ubiquinone oxidoreductase-F iro n-su lfur binding region (PF10589.4),Respiratory-chain NADH dehydrogenase 51 Kd subunit (PF01512.12)	1.6.99.3,1.6.99.5,1.6.5.3	K03942;NDUFV1; NADH dehydrogenase (ubiquinone) flavoprotein 1 [EC:1.6.5.3 1.6.99.3]	n	-
PVITv1024446	PVITv1_T024446	scaffold-4693:7347-8421	23.441	1.35584	7.20549	8.41949	11.0199	conserved hypothetical protein	GO:0008270,GO:0016706,GO:0046872,GO:0055114	-	-	-	n	-
PVITv1007349	PVITv1_T007349	scaffold-945:284-991	23.401	0	2.36126	3.57412	2.73237	conserved hypothetical protein	-	-	-	-	n	-
PVITv1002403	PVITv1_T002403	scaffold-52:29096-29741	23.401	7.63911	6.27014	11.1412	8.19501	conserved hypothetical protein	-	PH domain (PF00169.24)	-	-	n	-
PVITv1008356	PVITv1_T008356	scaffold-10025:7-1083	23.3826	36.6455	20.1931	36.8882	12.3565	U3 small nucleolar RNA-associated protein, putative	GO:0003700,GO:0005732,GO:0006364	-	-	-	n	-
PVITv1036037	PVITv1_T036037	scaffold-20067:0-1076	23.3787	84.3264	526.979	430.873	523.263	phospholipase D, putative	GO:0003824,GO:0008152	Phospholipase D Active site motif (PF00614.17),PLD-like domain (PF13091.1)	3.1.4.4	K01115;PLD1_2; phospholipase D1/2 [EC:3.1.4.4]	n	-
PVITv1030568	PVITv1_T030568	scaffold-59006:17-878	23.3698	21.3126	25.362	25.2966	23.5752	pre-mRNA-splicing factor RSE1	GO:0003676,GO:0005634,GO:0009555,GO:0009846,GO:0048481	CPSF A subunit region (PF03178.10)	-	K12830;SF3B3, SAP130, RSE1; splicing factor 3B subunit 3	n	-
PVITv1010847	PVITv1_T010847	scaffold-15390:1-647	23.3468	5.08236	5.81515	9.82343	7.30304	chromodomain-helicase-DNA-binding protein, putative	-	SNF2 family N-terminal domain (PF00176.18)	3.6.4.12	-	n	-
PVITv1023191	PVITv1_T023191	scaffold-59280:0-431	23.2363	23.0283	13.2116	13.6086	15.4109	eukaryotic translation initiation factor 2-alpha kinase, putative	GO:0004672,GO:0004674,GO:0005524,GO:0006468,GO:0016310,GO:0016772	Phosphotransferase enzyme family (PF01636.18),Kinase-like (PF14531.1),Protein tyrosine kinase (PF07714.12),Protein kinase domain (PF00069.20)	2.7.11.26,2.7.12.2,2.7.11.17,2.7.11.1,2.7.11.18,2.7.10.2	K13412;CPK; calcium-dependent protein kinase [EC:2.7.11.1]	n	-
PVITv1007919	PVITv1_T007919	scaffold-41195:1-493	23.2363	77.6499	89.0051	91.3684	82.4391	NADP-specific glutamate dehydrogenase, putative	GO:0006520,GO:0016491,GO:0016639,GO:0055114	Glutamate/Leucine/Phenylalanine/Vali ne d ehydrogenase (PF00208.16)	1.4.1.2,1.4.1.3,1.4.1.4	K00262;E1.4.1.4, gdhA; glutamate dehydrogenase (NADP+) [EC:1.4.1.4]	n	-
PVITv1008717	PVITv1_T008717	scaffold-34089:52-700	23.2235	74.0443	17.7431	32.7394	13.3574	Mitochondrial Protein Translocase (MPT) Family	GO:0000774,GO:0005739,GO:0005759,GO:0006457,GO:0042803,GO:0050790,GO:0051087	GrpE (PF01025.14)	-	-	n	-
PVITv1020268	PVITv1_T020268	scaffold-4503:285-3105	23.1966	43.9503	64.3726	61.1526	65.2321	2-oxoglutarate dehydrogenase E1 component, putative	GO:0004591,GO:0005739,GO:0006099,GO:0008152,GO:0016491,GO:0016624,GO:0030976,GO:0055114	Transketolase, pyrimidine binding do main (PF02779.19),Dehydrogenase E1 component (PF00676.15)	1.2.4.2	K00164;OGDH, sucA; 2-oxoglutarate dehydrogenase E1 component [EC:1.2.4.2]	n	-
PVITv1036033	PVITv1_T036033	scaffold-22399:176-1043	23.1481	47.6354	73.3668	70.1283	57.7339	carbon-nitrogen hydrolase, putative	GO:0005737,GO:0005739,GO:0005813,GO:0006807,GO:0016810	Carbon-nitrogen hydrolase (PF00795.17)	3.5.1.111,3.5.1.3,4.2.1.65,3.5.1.100,3.5.1.53,3.6.1.29,3.5.5.4,3.5.1.77,3.5.1.6,3.5.5.1	K13566;NIT2; omega-amidase [EC:3.5.1.3]	n	-
PVITv1038766	PVITv1_T038766	scaffold-23714:412-1135	23.1169	7.6426	24.9721	28.3441	39.3374	phosphatidylinositol-4-phosphate-5-kinase (Pi-PIPK-D2)	GO:0004888,GO:0007166,GO:0016020,GO:0016301,GO:0016307,GO:0046488,GO:0046854	-	-	-	n	-
PVITv1010334	PVITv1_T010334	scaffold-758:1384-2035	23.0793	12.5778	6.70421	9.97299	4.24123		-	-	-	-	n	-
PVITv1005776	PVITv1_T005776	scaffold-54269:1-434	23.024	18.152	15.9551	26.0548	11.1313	bifunctional folD protein	GO:0003824,GO:0004488,GO:0005829,GO:0009396,GO:0009507,GO:0055114	Tetrahydrofolate dehydrogenase/cyclo hydr olase, NAD(P)-binding domain (PF02882.14)	3.5.4.9,1.5.1.5,6.3.4.3	K00288;MTHFD; methylenetetrahydrofolate dehydrogenase (NADP+) / methenyltetrahydrofolate cyclohydrolase / formyltetrahydrofolate synthetase [EC:1.5.1.5 3.5.4.9 6.3.4.3]	n	-
PVITv1015386	PVITv1_T015386	scaffold-15244:17-1544	23.0237	84.5387	31.8933	57.4071	21.835	inosine-5'-monophosphate dehydrogenase, putative	GO:0000166,GO:0003824,GO:0003938,GO:0005737,GO:0006164,GO:0006177,GO:0016491,GO:0030554,GO:0046872,GO:0055114	FMN-dependent dehydrogenase (PF01070.13),Nitronate monooxygenase (PF03060.10),CBS domain (PF00571.23),IMP dehydrogenase / GMP reductase do main (PF00478.20)	1.1.1.205	K00088;guaB; IMP dehydrogenase [EC:1.1.1.205]	n	-
PVITv1018858	PVITv1_T018858	scaffold-5308:2041-3352	22.9666	2.15481	12.5553	15.2914	11.7902	Amino Acid/Auxin Permease (AAAP) Family	-	Transmembrane amino acid transporter pro tein (PF01490.13)	-	-	n	-
PVITv1018881	PVITv1_T018881	scaffold-183:2399-4808	22.9505	9.39762	13.7194	16.0746	16.6583	cleavage induced hypothetical protein	-	Vacuolar sorting protein 9 (VPS9) do main (PF02204.13)	-	-	n	-
PVITv1029415	PVITv1_T029415	scaffold-3:9127-10268	22.9439	5.20928	4.43394	6.13501	4.23309	conserved hypothetical protein	-	Tetratricopeptide repeat (PF13176.1),Tetratricopeptide repeat (PF07719.12),Tetratricopeptide repeat (PF13181.1),Tetratricopeptide repeat (PF13424.1)	-	-	n	-
PVITv1018353	PVITv1_T018353	scaffold-2052:5120-6327	22.9439	19.2562	57.7909	45.3188	48.6611	conserved hypothetical protein	GO:0006621,GO:0016021,GO:0046923	ER lumen protein retaining receptor (PF00810.13)	-	-	n	-
PVITv1022789	PVITv1_T022789	scaffold-6245:0-434	22.9192	18.3146	2.45836	4.73393	6.91751	cystathionine beta-synthase	GO:0004122,GO:0005737,GO:0006535,GO:0019343,GO:0030554	CBS domain (PF00571.23)	4.2.1.22	K01697;E4.2.1.22, CBS; cystathionine beta-synthase [EC:4.2.1.22]	n	-
PVITv1001381	PVITv1_T001381	scaffold-574:20324-21200	22.8399	48.7251	86.0467	76.0537	103.27	inositol oxygenase	GO:0003824,GO:0005506,GO:0005737,GO:0019310,GO:0050113,GO:0055114	Family of unknown function (DUF706) (PF05153.10)	1.13.99.1	K00469;MIOX; inositol oxygenase [EC:1.13.99.1]	n	-
PVITv1022266	PVITv1_T022266	scaffold-3877:2851-3638	22.7663	0	6.98587	6.31988	5.7612	conserved hypothetical protein	GO:0005739,GO:0046496,GO:0047453	Carbohydrate kinase (PF01256.12)	4.2.1.93	-	n	-
PVITv1002880	PVITv1_T002880	scaffold-34:8413-9655	22.7368	24.2223	22.4345	22.0422	16.1275	conserved hypothetical protein	-	-	-	-	n	-
PVITv1007082	PVITv1_T007082	scaffold-45443:0-436	22.7126	4.43451	22.5807	23.4264	24.7467	conserved hypothetical protein	-	-	-	-	n	-
PVITv1020694	PVITv1_T020694	scaffold-3661:7666-9339	22.6579	114.647	53.1309	92.7516	36.391	nucleolar protein Nop56	GO:0005618,GO:0005730,GO:0005732,GO:0006334,GO:0006364,GO:0006606,GO:0007507,GO:0009506,GO:0022008,GO:0030515,GO:0030529,GO:0042991,GO:0070761	NOP5NT (NUC127) domain (PF08156.8),NOSIC (NUC001) domain (PF08060.8),Putative snoRNA binding domain (PF01798.13)	-	K14564;NOP56; nucleolar protein 56	n	-
PVITv1000333	PVITv1_T000333	scaffold-39380:1-1849	22.6488	29.3646	40.1614	39.2782	42.54	trehalose-phosphatase, putative	GO:0003824,GO:0005739,GO:0005829,GO:0005992,GO:0008152,GO:0030246,GO:2001070	Glycosyltransferase family 20 (PF00982.16),Trehalose-phosphatase (PF02358.11)	2.4.1.15,3.1.3.12	K16055;TPS; trehalose 6-phosphate synthase/phosphatase [EC:2.4.1.15 3.1.3.12]	n	-
PVITv1011004	PVITv1_T011004	scaffold-16404:0-519	22.6106	0	7.29698	6.5128	13.2256	myotubularin-like protein	GO:0001726,GO:0004725,GO:0005770,GO:0016311,GO:0016791,GO:0030175,GO:0031674,GO:0035335,GO:0046872	Myotubularin-like phosphatase domain (PF06602.9)	3.1.3.95,3.1.3.64	-	n	-
PVITv1032138	PVITv1_T032138	scaffold-34690:1-757	22.6106	4.41887	11.5136	13.391	10.5123	conserved hypothetical protein	GO:0005097,GO:0032313,GO:0032851	RWD domain (PF05773.17)	2.7.11.1	-	n	-
PVITv1012306	PVITv1_T012306	scaffold-8046:2533-3193	22.5983	2.4707	5.58384	8.81518	7.8209		-	-	-	-	n	-
PVITv1038907	PVITv1_T038907	scaffold-22794:30-690	22.5983	19.8428	15.5383	36.4924	17.2105	DEAD/DEAH box RNA helicase, putative	GO:0000178,GO:0003676,GO:0004386,GO:0005524,GO:0005634,GO:0006200,GO:0008026,GO:0008152,GO:0016817,GO:0016818,GO:0071013	DSHCT (NUC185) domain (PF08148.7)	3.6.4.13	K12598;MTR4, SKIV2L2; ATP-dependent RNA helicase DOB1 [EC:3.6.4.13]	n	-
PVITv1012892	PVITv1_T012892	scaffold-35787:349-1456	22.5669	109.022	69.0216	96.4354	49.4331	eukaryotic translation initiation factor 3 subunit H, putative	GO:0001731,GO:0003743,GO:0005737,GO:0005852,GO:0006412,GO:0006413,GO:0016282,GO:0033290	JAB1/Mov34/MPN/PAD-1 ubiquitin prote ase (PF01398.16)	-	K03247;EIF3H; translation initiation factor 3 subunit H	n	-
PVITv1030419	PVITv1_T030419	scaffold-4844:1205-3653	22.5486	32.6043	22.4517	40.916	19.2046	arginyl-tRNA synthetase, putative	GO:0000166,GO:0004812,GO:0004814,GO:0005524,GO:0005737,GO:0005739,GO:0006412,GO:0006418,GO:0006420,GO:0009507,GO:0009570,GO:0016874	Arginyl tRNA synthetase N terminal d omai n (PF03485.11),DALR anticodon binding domain (PF05746.10),tRNA synthetases class I (R) (PF00750.14)	6.1.1.19	K01887;RARS, argS; arginyl-tRNA synthetase [EC:6.1.1.19]	n	-
PVITv1013308	PVITv1_T013308	scaffold-3195:436-1826	22.5334	13.6625	13.4791	13.4871	8.11489	acyl-CoA-binding domain-containing protein, putative	GO:0000062,GO:0006629,GO:0009409,GO:0009505,GO:0009514,GO:0009737,GO:0010029,GO:0010162,GO:0010288,GO:1900140	Ankyrin repeat (PF13606.1),Ankyrin repeats (many copies) (PF13637.1),Ankyrin repeats (many copies) (PF13857.1),Ankyrin repeats (3 copies) (PF12796.2),Ankyrin repeat (PF00023.25),Acyl CoA binding protein (PF00887.14)	2.7.11.1,5.3.3.8,2.4.2.30,2.3.1.225	-	n	-
PVITv1028574	PVITv1_T028574	scaffold-17224:1-583	22.5096	0	7.63632	9.04129	5.91139		-	-	-	-	n	-
PVITv1016057	PVITv1_T016057	scaffold-4761:5835-6461	22.5096	27.0787	14.6643	14.6555	12.3113	alpha-1,2-glucosyltransferase, putative	GO:0008152,GO:0016021,GO:0016758	DIE2/ALG10 family (PF04922.7)	2.4.1.256	K03850;ALG10; alpha-1,2-glucosyltransferase [EC:2.4.1.256]	n	-
PVITv1006912	PVITv1_T006912	scaffold-23804:0-662	22.4974	22.38	10.5547	17.2405	8.87449	ornithine decarboxylase, putative	GO:0003824,GO:0006596	Pyridoxal-dependent decarboxylase, p yrid oxal binding domain (PF02784.11)	4.1.1.17,4.1.1.20,4.1.1.18	K01581;E4.1.1.17, ODC1, speC, speF; ornithine decarboxylase [EC:4.1.1.17]	n	-
PVITv1029822	PVITv1_T029822	scaffold-26817:290-1400	22.4913	40.5088	23.2641	37.7328	15.8039	conserved hypothetical protein	GO:0008612,GO:0016740,GO:0034038	Deoxyhypusine synthase (PF01916.12)	2.5.1.46,2.5.1.45	-	n	-
PVITv1035079	PVITv1_T035079	scaffold-38798:1-933	22.4618	4.91219	11.6759	15.4593	16.567	histone acetyltransferase ESA1	GO:0005634,GO:0006355,GO:0008152,GO:0016740,GO:0016747	RNA binding activity-knot of a chrom odom ain (PF11717.3),MOZ/SAS family (PF01853.13)	2.3.1.48	-	n	-
PVITv1010054	PVITv1_T010054	scaffold-3062:7205-7868	22.4618	34.6151	10.9614	43.4266	12.1385	midasin-like protein	GO:0000166,GO:0005524,GO:0005634,GO:0006200,GO:0006461,GO:0008152,GO:0016887,GO:0017111	ATPase family associated with variou s ce llular activities (AAA) (PF00004.24),ATPase family associated with variou s ce llular activities (AAA) (PF07726.6),AAA domain (dynein-related subfamily ) (PF07728.9)	-	K14572;MDN1, REA1; midasin	n	-
PVITv1014762	PVITv1_T014762	scaffold-51995:1-888	22.4599	12.0343	12.1574	11.9532	12.4014	conserved hypothetical protein	-	-	-	-	n	-
PVITv1008745	PVITv1_T008745	scaffold-662:3-3134	22.4496	51.4773	45.9196	61.0432	41.2495	valyl-tRNA synthetase	GO:0000166,GO:0002161,GO:0004812,GO:0004832,GO:0005524,GO:0005737,GO:0006418,GO:0006438,GO:0006450	Valyl tRNA synthetase tRNA binding a rm (PF10458.4),Leucyl-tRNA synthetase, Domain 2 (PF13603.1),tRNA synthetases class I (M) (PF09334.6),Anticodon-binding domain of tRNA (PF08264.8),tRNA synthetases class I (I, L, M an d V) (PF00133.17)	6.1.1.9	K01873;VARS, valS; valyl-tRNA synthetase [EC:6.1.1.9]	n	-
PVITv1002404	PVITv1_T002404	scaffold-52:29955-31354	22.4147	40.1762	89.6941	73.6779	82.852	26S protease regulatory subunit 8	GO:0000166,GO:0005524,GO:0005737,GO:0005829,GO:0005886,GO:0006508,GO:0009933,GO:0009965,GO:0010015,GO:0010078,GO:0010311,GO:0016020,GO:0016787,GO:0017111,GO:0030163,GO:0035266,GO:0043161,GO:0048364,GO:0048367,GO:0048827,GO:0048829	AAA domain (Cdc48 subfamily) (PF07724.9),AAA domain (PF13401.1),ATPase family associated with variou s ce llular activities (AAA) (PF00004.24)	3.6.4.6,3.6.4.3,3.6.1.3	K03062;PSMC1, RPT2; 26S proteasome regulatory subunit T2	n	-
PVITv1005390	PVITv1_T005390	scaffold-47668:1-890	22.3997	17.0962	17.2997	17.0258	16.0894	FKBP-type peptidyl-prolyl cis-trans isomerase, putative	GO:0000413,GO:0003755,GO:0005615,GO:0005783,GO:0006457,GO:0016020,GO:0016853	FKBP-type peptidyl-prolyl cis-trans isom erase (PF00254.23)	5.2.1.8	-	n	-
PVITv1037348	PVITv1_T037348	scaffold-12384:9541-10431	22.3602	87.0224	146.822	151.404	155.906	carbamoyl-phosphate synthase [ammonia], putative	GO:0003824,GO:0005524,GO:0006543,GO:0006807,GO:0008152,GO:0046872,GO:0070409	Glutamine amidotransferase class-I (PF00117.23),Carbamoyl-phosphate synthase small c hain , CPSase domain (PF00988.17)	6.3.5.5,3.5.2.3,6.3.4.16,2.1.3.2	K01956;carA, CPA1; carbamoyl-phosphate synthase small subunit [EC:6.3.5.5]	n	-
PVITv1025329	PVITv1_T025329	scaffold-4936:4783-5674	22.3335	10.2744	9.38823	9.59964	8.05898	conserved hypothetical protein	GO:0005840,GO:0008080,GO:0008152,GO:0016740	Acetyltransferase (GNAT) family (PF00583.19),Acetyltransferase (GNAT) domain (PF13302.1)	-	-	n	-
PVITv1019893	PVITv1_T019893	scaffold-1654:4647-5313	22.3125	7.40104	15.7055	21.0022	19.0228	conserved hypothetical protein	-	-	-	-	n	-
PVITv1024948	PVITv1_T024948	scaffold-9271:72-512	22.3102	0	0.762006	2.67905	2.25665		-	-	-	-	n	-
PVITv1005584	PVITv1_T005584	scaffold-50342:480-1275	22.2632	4.87379	6.2165	7.96648	8.37846	kynurenine-oxoglutarate transaminase, putative	GO:0003824,GO:0009058,GO:0030170	Aminotransferase class I and II (PF00155.16)	2.6.1.88,2.6.1.7,2.6.1.63,2.6.1.79,2.6.1.78,2.6.1.1,2.6.1.83,2.6.1.17,2.6.1.84,2.6.1.64,4.4.1.13,2.6.1.57	K14264;BNA3; kynurenine aminotransferase [EC:2.6.1.7]	n	-
PVITv1026758	PVITv1_T026758	scaffold-1132:5289-6861	22.2606	1.75736	1.07186	1.43458	1.6236		GO:0046872	-	-	-	n	-
PVITv1022938	PVITv1_T022938	scaffold-55989:309-1206	22.1372	13.5135	8.62956	12.2946	6.94615	nucleolar protein, putative	GO:0005506,GO:0005634,GO:0005730,GO:0008168,GO:0016706,GO:0032259,GO:0032453,GO:0034720,GO:0045668,GO:0045892,GO:0051864,GO:0055114,GO:0070544	Cupin-like domain (PF13621.1),Cupin superfamily protein (PF08007.7)	1.14.11.27	-	n	-
PVITv1010568	PVITv1_T010568	scaffold-59954:1-443	22.1143	26.6964	12.9476	24.4444	18.8769	tRNA pseudouridine synthase D (TruD), putative	GO:0001522,GO:0003723,GO:0009451,GO:0009982	tRNA pseudouridine synthase D (TruD) (PF01142.13)	5.4.99.27	-	n	-
PVITv1019849	PVITv1_T019849	scaffold-3677:1-6898	22.0757	2.58097	21.8529	33.8028	47.1694	serine protease family S33, putative	GO:0003824,GO:0004642,GO:0006189,GO:0006468	-	-	-	n	-
PVITv1007945	PVITv1_T007945	scaffold-2236:141-2560	22.0417	50.6564	26.2057	52.6862	24.5493		GO:0003677,GO:0003824,GO:0005509,GO:0008152,GO:0008270,GO:0016787	-	-	-	n	-
PVITv1010359	PVITv1_T010359	scaffold-58866:113-785	22.0199	0	259.518	317.362	469.439	glutathione S-transferase theta, putative	GO:0005777,GO:0008152,GO:0016740	Glutathione S-transferase, N-termina l do main (PF13409.1),Glutathione S-transferase, N-termina l do main (PF02798.15),Glutathione S-transferase, N-termina l do main (PF13417.1)	2.5.1.18,4.5.1.1	K00799;GST, gst; glutathione S-transferase [EC:2.5.1.18]	n	-
PVITv1002434	PVITv1_T002434	scaffold-56:2921-5730	22.0181	19.6576	27.0082	31.4408	35.662	protein kinase, putative	GO:0000166,GO:0004672,GO:0004674,GO:0005524,GO:0006468,GO:0016301,GO:0016310,GO:0016740,GO:0016772	Protein tyrosine kinase (PF07714.12),Protein kinase domain (PF00069.20)	2.7.11.1,2.7.11.11,2.7.11.13,2.7.10.2	K13303;SGK2; serum/glucocorticoid-regulated kinase 2 [EC:2.7.11.1]	n	-
PVITv1014077	PVITv1_T014077	scaffold-5532:7783-9493	21.9459	11.3909	24.5597	28.2849	27.1432	conserved hypothetical protein	GO:0005524,GO:0006402,GO:0009630,GO:0009640,GO:0009644,GO:0017148,GO:0030014,GO:0030983	Uncharacterized conserved protein (D UF23 63) (PF10155.4)	-	-	n	-
PVITv1026457	PVITv1_T026457	scaffold-4963:1-675	21.924	0	0.83679	1.90399	1.9741	conserved hypothetical protein	-	-	-	-	n	-
PVITv1002123	PVITv1_T002123	scaffold-407:1-675	21.924	4.88223	23.3502	56.3908	43.2044	conserved hypothetical protein	GO:0008270,GO:0016491,GO:0016616,GO:0046872,GO:0048037,GO:0055114	Zinc-binding dehydrogenase (PF00107.21)	1.1.1.255,1.1.1.2,1.1.1.324,1.1.1.1,1.1.1.183,1.1.1.195	K00083;E1.1.1.195; cinnamyl-alcohol dehydrogenase [EC:1.1.1.195]	n	-
PVITv1022257	PVITv1_T022257	scaffold-3871:210-719	21.9218	8.83643	5.85684	8.78185	4.23281	conserved hypothetical protein	-	-	-	-	n	-
PVITv1006237	PVITv1_T006237	scaffold-39561:979-1654	21.8764	21.8151	58.0644	38.3543	44.6315	conserved hypothetical protein	GO:0009507,GO:0009941,GO:0016021	Mpv17 / PMP22 family (PF04117.7)	-	K13348;MPV17; protein Mpv17	n	-
PVITv1017581	PVITv1_T017581	scaffold-119:35701-37721	21.8317	21.6146	28.0161	27.0375	32.8611	CUG-BP- and ETR-3-like factor, putative	GO:0000166,GO:0003676	RNA recognition motif. (a.k.a. RRM, RBD, or RNP domain) (PF13893.1),RNA recognition motif (a.k.a. RRM, R BD, or RNP domain) (PF14259.1),RNA recognition motif. (a.k.a. RRM, RBD, or RNP domain) (PF00076.17)	-	-	n	-
PVITv1015653	PVITv1_T015653	scaffold-2742:356-1395	21.7547	48.1566	92.5533	68.4097	66.9739		-	haloacid dehalogenase-like hydrolase (PF08282.7),Trehalose-phosphatase (PF02358.11)	3.1.3.12	K01087;otsB; trehalose 6-phosphate phosphatase [EC:3.1.3.12]	n	-
PVITv1027713	PVITv1_T027713	scaffold-5718:25702-26806	21.7487	28.1763	34.9295	48.2187	36.553	tryptophan synthase, putative	-	Tryptophan synthase alpha chain (PF00290.15)	4.2.1.20	K01695;trpA; tryptophan synthase alpha chain [EC:4.2.1.20]	n	-
PVITv1009715	PVITv1_T009715	scaffold-2373:4187-6023	21.7432	19.31	36.435	34.0052	42.1447	conserved hypothetical protein	GO:0016021,GO:0016485	Peptidase family M28 (PF04389.12),Nicastrin (PF05450.10)	-	K06171;NCSTN; nicastrin	n	-
PVITv1035461	PVITv1_T035461	scaffold-26215:57-1198	21.7424	92.6272	121.945	106.248	111.803	T-complex protein 1 subunit eta	GO:0000166,GO:0005524,GO:0005737,GO:0005829,GO:0006457,GO:0044267,GO:0051082	TCP-1/cpn60 chaperonin family (PF00118.19)	2.7.1.150	-	n	-
PVITv1038093	PVITv1_T038093	scaffold-14525:119-565	21.7326	25.9031	13.0077	28.929	11.3238	DNA-directed RNA polymerase I subunit RPA1, putative	GO:0003677,GO:0003899,GO:0005634,GO:0006351,GO:0008270,GO:0016740,GO:0016779	RNA polymerase Rpb1, domain 1 (PF04997.7)	2.7.7.6	K02999;RPA1, POLR1A; DNA-directed RNA polymerase I subunit RPA1 [EC:2.7.7.6]	n	-
PVITv1026760	PVITv1_T026760	scaffold-1132:770-3841	21.6969	38.9872	69.8422	69.6489	79.8942	coatomer subunit beta'	GO:0005198,GO:0005829,GO:0006886,GO:0016192,GO:0030117	WD domain, G-beta repeat (PF00400.27),Coatomer WD associated region (PF04053.9)	2.7.11.7,2.7.11.1	-	n	-
PVITv1008200	PVITv1_T008200	scaffold-5160:26-1232	21.6955	31.6262	39.9194	37.8723	31.5955	stomatin-like protein	-	SPFH domain / Band 7 family (PF01145.20)	-	-	n	-
PVITv1034395	PVITv1_T034395	scaffold-50816:1-680	21.6745	9.66995	7.59027	6.40958	4.79495	septum site-determining protein minD	GO:0000166,GO:0000918,GO:0005524,GO:0006200,GO:0016887	CobQ/CobB/MinD/ParA nucleotide bindi ng d omain (PF01656.18)	-	-	n	-
PVITv1014078	PVITv1_T014078	scaffold-5532:9556-10353	21.6392	13.0111	22.1246	22.3997	19.6498	conserved hypothetical protein	GO:0008199,GO:0016226	-	-	-	n	-
PVITv1033488	PVITv1_T033488	scaffold-49209:1240-1687	21.6392	55.6914	23.4594	40.0649	13.2511	60S ribosome subunit biogenesis protein NIP7	GO:0003723,GO:0005634,GO:0042254,GO:0042255	Uncharacterised protein family (UPF0 113) (PF03657.8)	-	-	n	-
PVITv1000346	PVITv1_T000346	scaffold-39376:1-742	21.5488	0	9.1275	6.99888	5.57044	conserved hypothetical protein	-	-	-	-	n	-
PVITv1027784	PVITv1_T027784	scaffold-1208:8557-9617	21.5377	13.2083	17.4468	17.0179	15.8908	conserved hypothetical protein	GO:0000042,GO:0004674,GO:0005524	GRIP domain (PF01465.15)	-	-	n	-
PVITv1024538	PVITv1_T024538	scaffold-13696:16-1167	21.5102	10.0872	15.2968	17.6832	19.9097	sulfatase-like protein	GO:0003824,GO:0008152,GO:0008484	-	-	-	n	-
PVITv1015505	PVITv1_T015505	scaffold-59821:1-919	21.4706	42.8566	47.557	49.1036	46.1334	glycerol-3-phosphate dehydrogenase, mitochondrial precursor	GO:0004368,GO:0006072,GO:0009331,GO:0016491,GO:0055114	FAD dependent oxidoreductase (PF01266.19)	1.1.5.3	K00111;glpA, glpD; glycerol-3-phosphate dehydrogenase [EC:1.1.5.3]	n	-
PVITv1034288	PVITv1_T034288	scaffold-51487:1-1225	21.4644	13.7914	38.0704	29.1502	39.5603	tripeptidyl-peptidase, putative	GO:0004252,GO:0005773,GO:0005774,GO:0006508,GO:0009507,GO:0016020,GO:0022626	Tripeptidyl peptidase II (PF12580.3)	3.4.14.10	-	n	-
PVITv1030910	PVITv1_T030910	scaffold-1034:9628-11386	21.4221	2.51162	1.88172	5.35307	5.22926	cleavage induced hypothetical protein	GO:0004871,GO:0005096,GO:0005834,GO:0038032,GO:0044292	Regulator of G protein signaling dom ain (PF00615.14)	-	-	n	-
PVITv1025656	PVITv1_T025656	scaffold-14807:1-754	21.3982	9.41623	10.3	17.4169	14.7536	HECT E3 ubiquitin ligase, putative	GO:0004842,GO:0008152,GO:0008270,GO:0016567,GO:0016874	-	-	-	n	-
PVITv1027918	PVITv1_T027918	scaffold-4628:539-2168	21.365	8.47406	8.81449	8.84936	10.7313	conserved hypothetical protein	GO:0005097,GO:0032313,GO:0032851	Rab-GTPase-TBC domain (PF00566.13)	3.4.19.12	-	n	-
PVITv1025117	PVITv1_T025117	scaffold-1458:12794-13244	21.3639	0	6.59198	19.2337	11.1083	hypothetical protein	-	-	-	-	n	-
PVITv1003979	PVITv1_T003979	scaffold-25801:0-687	21.3208	18.9022	5.57493	14.7907	10.3757	conserved hypothetical protein	-	-	-	-	n	-
PVITv1007629	PVITv1_T007629	scaffold-5190:1234-2128	21.3208	30.6983	60.1571	42.3285	53.2403	conserved hypothetical protein	GO:0000166,GO:0003676,GO:0009644,GO:0043484	RNA recognition motif. (a.k.a. RRM, RBD, or RNP domain) (PF13893.1),RNA recognition motif (a.k.a. RRM, R BD, or RNP domain) (PF14259.1),RNA recognition motif. (a.k.a. RRM, RBD, or RNP domain) (PF00076.17)	5.2.1.8	K12897;TRA2; transformer-2 protein	n	-
PVITv1022592	PVITv1_T022592	scaffold-1367:7831-9536	21.3184	8.45677	14.2356	21.4552	24.7766	6-phosphofructo-2-kinase/fructose-2,6-biphosphatase, putative	GO:0003824,GO:0003873,GO:0004331,GO:0005524,GO:0005634,GO:0005829,GO:0006000,GO:0006003,GO:0016301,GO:0016310,GO:0016311,GO:0046835	AAA domain (PF13671.1),Histidine phosphatase superfamily (b ranc h 1) (PF00300.17),6-phosphofructo-2-kinase (PF01591.13)	3.1.3.46,2.7.1.105	K01103;PFKFB3; 6-phosphofructo-2-kinase / fructose-2,6-biphosphatase 3&#160; [EC:2.7.1.105 3.1.3.46]	n	-
PVITv1023385	PVITv1_T023385	scaffold-1349:7996-9331	21.2949	6.51769	8.89151	12.0974	8.22848	conserved hypothetical protein	GO:0005739,GO:0008152,GO:0008168,GO:0031314,GO:0032259,GO:0032981	ubiE/COQ5 methyltransferase family (PF01209.13),Methyltransferase domain (PF13649.1),Methyltransferase domain (PF13847.1),Methyltransferase domain (PF08242.7),Methyltransferase domain (PF13489.1),Methyltransferase domain (PF08241.7)	3.1.1.1,2.1.1.197	-	n	-
PVITv1016792	PVITv1_T016792	scaffold-1899:38-1156	21.2949	56.9366	79.8354	88.2488	68.9956	conserved hypothetical protein	GO:0003824,GO:0008152,GO:0016874	AMP-binding enzyme (PF00501.23)	-	-	n	-
PVITv1009124	PVITv1_T009124	scaffold-4198:1463-3365	21.283	2.47672	27.2295	33.0187	37.3937	conserved hypothetical protein	GO:0001932,GO:0005952,GO:0008603,GO:0016301,GO:0016310,GO:0045859	Cyclic nucleotide-binding domain (PF00027.24)	2.7.11.12,3.1.3.16	K04739;PRKAR; cAMP-dependent protein kinase regulator	n	-
PVITv1018444	PVITv1_T018444	scaffold-5329:6441-7894	21.2742	64.3132	79.3936	82.2644	68.5643	conserved hypothetical protein	GO:0000166,GO:0003678,GO:0005524,GO:0005622,GO:0005634,GO:0006281,GO:0008152,GO:0017111,GO:0030529,GO:0031011,GO:0032508,GO:0035267,GO:0043141,GO:0043967,GO:0043968,GO:0071339	AAA domain (PF13401.1),AAA domain (dynein-related subfamily ) (PF07728.9),DnaB-like helicase C terminal domain (PF03796.10),Holliday junction DNA helicase ruvB N-te rminus (PF05496.7),ATPase family associated with variou s ce llular activities (AAA) (PF00004.24),TIP49 C-terminus (PF06068.8)	3.6.4.12	-	n	-
PVITv1028893	PVITv1_T028893	scaffold-30186:146-597	21.2736	0	5.6027	7.80681	6.9311		-	-	-	-	n	-
PVITv1013503	PVITv1_T013503	scaffold-28927:0-532	21.2736	8.42176	7.07005	6.20368	10.643	transmembrane protein, putative	GO:0016020,GO:0016021	-	-	-	n	-
PVITv1038256	PVITv1_T038256	scaffold-2983:7275-8066	21.1862	4.66406	11.288	12.9837	11.436		-	-	-	-	n	-
PVITv1020778	PVITv1_T020778	scaffold-3608:1-2612	21.1677	106.365	182.515	178.48	179.254	conserved hypothetical protein	GO:0003824,GO:0004070,GO:0005524,GO:0006543,GO:0006807,GO:0008152,GO:0016743,GO:0046872,GO:0070409	RimK-like ATP-grasp domain (PF08443.6),D-ala D-ala ligase C-terminus (PF07478.8),ATP-grasp domain (PF13535.1),Carbamoyl-phosphate synthase L chain , AT P binding domain (PF02786.12),MGS-like domain (PF02142.17),Carbamoyl-phosphate synthase L chain , N- terminal domain (PF00289.17),Carbamoyl-phosphate synthetase large cha in, oligomerisation domain (PF02787.14)	6.3.5.5,3.5.2.3,6.3.4.16,2.1.3.2	K01955;carB, CPA2; carbamoyl-phosphate synthase large subunit [EC:6.3.5.5]	n	-
PVITv1006931	PVITv1_T006931	scaffold-51751:142-1309	21.149	40.7593	35.2558	45.9627	31.2573	ubiquinone biosynthesis monooxygenase, putative	GO:0004497,GO:0006744,GO:0008152,GO:0016491,GO:0016709,GO:0050660,GO:0055114	Squalene epoxidase (PF08491.5),FAD binding domain (PF01494.14)	-	K06126;COQ6; ubiquinone biosynthesis monooxygenase Coq6 [EC:1.14.13.-]	n	-
PVITv1018565	PVITv1_T018565	scaffold-168:18781-20188	21.1177	7.00081	36.6266	40.2828	55.5614	HSF-type DNA-binding protein, putative	GO:0003677,GO:0003700,GO:0005634,GO:0006355,GO:0043565	HSF-type DNA-binding (PF00447.12)	-	K09414;HSF1; heat shock transcription factor 1	n	-
PVITv1004587	PVITv1_T004587	scaffold-42393:1579-2032	21.0954	12.7473	22.6421	21.7398	18.1924	conserved hypothetical protein	GO:0001522,GO:0003824,GO:0008152,GO:0008270,GO:0009451,GO:0016787	Cytidine and deoxycytidylate deamina se z inc-binding region (PF00383.17)	1.1.1.193,5.4.99.28,3.5.4.26	K14655;RIB2, PUS8; tRNA pseudouridine synthase 8 / 2,5-diamino-6-(5-phospho-D-ribitylamino)-pyrimidin-4(3H)-one deaminase [EC:5.4.99.-]	n	-
PVITv1014356	PVITv1_T014356	scaffold-51925:3751-4269	21.0954	135.837	80.7465	113.199	101.212	conserved hypothetical protein	GO:0003677,GO:0005737,GO:0043565,GO:2001141	Helix-turn-helix (PF01381.17),Multiprotein bridging factor 1 (PF08523.5)	-	-	n	-
PVITv1028571	PVITv1_T028571	scaffold-4870:8849-10563	21.0951	19.255	16.8347	26.2226	12.8488	imidazole glycerol phosphate synthase hisHF, putative	-	SNO glutamine amidotransferase famil y (PF01174.14),CobB/CobQ-like glutamine amidotransf eras e domain (PF07685.9),Glutamine amidotransferase class-I (PF00117.23),Histidine biosynthesis protein (PF00977.16)	5.3.1.16	K01663;HIS7; glutamine amidotransferase / cyclase [EC:2.4.2.- 4.1.3.-]	n	-
PVITv1023335	PVITv1_T023335	scaffold-1322:5246-8837	21.0937	53.3507	78.8255	96.3578	92.2769	myosin-like protein	GO:0000166,GO:0003774,GO:0005524,GO:0008152,GO:0016459	Myosin head (motor domain) (PF00063.16)	2.4.1.16,2.7.11.1	-	n	-
PVITv1000713	PVITv1_T000713	scaffold-479:11687-15248	21.07	46.08	125.295	107.068	115.958	pyruvate carboxylase, putative	-	ATP-grasp domain (PF02655.9),ATP-grasp domain (PF02222.17),D-ala D-ala ligase C-terminus (PF07478.8),Biotin-lipoyl like (PF13533.1),Biotin-requiring enzyme (PF00364.17),ATP-grasp in the biosynthetic pathwa y wi th Ter operon (PF15632.1),ATP-grasp domain (PF13535.1),HMGL-like (PF00682.14),Biotin carboxylase C-terminal domain (PF02785.14),Carbamoyl-phosphate synthase L chain , N- terminal domain (P…	6.3.4.14,6.4.1.1,6.4.1.4,6.4.1.2,6.4.1.7	K01958;PC, pyc; pyruvate carboxylase [EC:6.4.1.1]	n	-
PVITv1019532	PVITv1_T019532	scaffold-678:38648-40058	21.0627	32.859	72.7378	76.1531	89.6708	conserved hypothetical protein	GO:0004601,GO:0005737,GO:0005773,GO:0006979,GO:0016301,GO:0016310,GO:0016773,GO:0020037,GO:0055114	PB1 domain (PF00564.19)	-	-	n	-
PVITv1013127	PVITv1_T013127	scaffold-13167:3214-3907	21.0534	4.70736	1.3438	1.68457	0.722106	conserved hypothetical protein	GO:0006508,GO:0009058,GO:0046872,GO:0051537	-	-	-	n	-
PVITv1035554	PVITv1_T035554	scaffold-49347:225-918	21.0534	11.6638	7.79682	18.7725	9.77023	conserved hypothetical protein	GO:0003676,GO:0008270,GO:0046872	Zinc knuckle (PF00098.18)	-	-	n	-
PVITv1019749	PVITv1_T019749	scaffold-18215:579-1272	21.0534	14.052	19.0884	14.324	15.3187	conserved hypothetical protein	GO:0000902,GO:0003779,GO:0007010	-	-	-	n	-
PVITv1002703	PVITv1_T002703	scaffold-82:911-2801	21.0414	30.9231	18.5445	27.9872	18.6975	prolyl-tRNA synthetase, putative	GO:0000166,GO:0002161,GO:0004812,GO:0004827,GO:0005524,GO:0005737,GO:0006412,GO:0006418,GO:0006433,GO:0006450,GO:0016874	Anticodon binding domain (PF03129.15),tRNA synthetase class II core domain (G, H, P, S and T) (PF00587.20)	6.1.1.15	K01881;PARS, proS; prolyl-tRNA synthetase [EC:6.1.1.15]	n	-
PVITv1002540	PVITv1_T002540	scaffold-12582:0-1965	21.0174	7.90264	28.3261	27.155	32.9412	protein kinase	GO:0004672,GO:0004674,GO:0005524,GO:0006468,GO:0016301,GO:0016310,GO:0016772	Leucine rich repeat (PF13504.1),Leucine Rich Repeat (PF00560.28),Leucine Rich repeats (2 copies) (PF12799.2),Leucine rich repeat (PF13855.1),Protein tyrosine kinase (PF07714.12),Protein kinase domain (PF00069.20)	2.7.11.25,2.7.11.1,2.7.10.2	-	n	-
PVITv1013238	PVITv1_T013238	scaffold-49694:1-614	21.0075	12.7044	8.91482	8.76318	6.2615	conserved hypothetical protein	-	-	-	-	n	-
PVITv1014635	PVITv1_T014635	scaffold-42466:1-455	21.0075	62.9245	79.4047	83.2861	81.9719	mitochondrial-processing peptidase subunit alpha, putative	GO:0003824,GO:0008152,GO:0046872	Peptidase M16 inactive domain (PF05193.16)	-	-	n	-
PVITv1011807	PVITv1_T011807	scaffold-57403:1-455	21.0075	105.803	122.887	105.573	115.045	T-complex protein 1 subunit delta	GO:0000166,GO:0005524,GO:0005737,GO:0006457,GO:0044267,GO:0051082	TCP-1/cpn60 chaperonin family (PF00118.19)	-	-	n	RxLR-R
PVITv1028924	PVITv1_T028924	scaffold-11810:181-1568	20.9531	83.8587	117.736	175.252	112.64	pre-mRNA-splicing factor SF2-like protein	GO:0000166,GO:0003676,GO:0006376,GO:0016607,GO:0035061	Limkain b1 (PF11608.3),RNA recognition motif. (a.k.a. RRM, RBD, or RNP domain) (PF13893.1),RNA recognition motif (a.k.a. RRM, R BD, or RNP domain) (PF14259.1),RNA recognition motif. (a.k.a. RRM, RBD, or RNP domain) (PF00076.17)	-	K14651;TAF15, NPL3; transcription initiation factor TFIID subunit 15	n	-
PVITv1000023	PVITv1_T000023	scaffold-7699:5047-5743	20.9222	62.6739	60.8207	94.6722	79.3976		GO:0003677,GO:0005634,GO:0043280	HMG-box domain (PF09011.5),HMG (high mobility group) box (PF00505.14)	-	-	n	-
PVITv1006937	PVITv1_T006937	scaffold-51750:8-463	20.9202	0	5.2979	3.64479	1.07119	isoleucyl-tRNA synthetase	GO:0000166,GO:0002161,GO:0003824,GO:0004812,GO:0004822,GO:0005524,GO:0005737,GO:0006418,GO:0006428,GO:0006450	tRNA synthetases class I (I, L, M an d V) (PF00133.17)	6.1.1.5	K01870;IARS, ileS; isoleucyl-tRNA synthetase [EC:6.1.1.5]	n	-
PVITv1020515	PVITv1_T020515	scaffold-4509:7626-8081	20.9202	20.9705	16.8162	16.2989	15.4731	conserved hypothetical protein	-	-	-	-	n	-
PVITv1017039	PVITv1_T017039	scaffold-58012:0-610	20.9202	12.6618	14.9071	31.7045	17.8104	conserved hypothetical protein	GO:0006364	-	-	-	n	-
PVITv1016657	PVITv1_T016657	scaffold-48631:8245-12313	20.9121	8.5915	12.8885	14.2105	12.8025	myosin-like protein	GO:0000166,GO:0003774,GO:0005524,GO:0008152,GO:0016459	Calponin homology (CH) domain (PF00307.26),Myosin head (motor domain) (PF00063.16)	2.4.1.16,2.7.11.1	-	n	-
PVITv1006362	PVITv1_T006362	scaffold-45492:152-848	20.9097	37.1021	24.5313	43.3083	29.0433	lon protease, putative	GO:0000166,GO:0003677,GO:0004176,GO:0004252,GO:0005524,GO:0005739,GO:0005759,GO:0006200,GO:0006508,GO:0006515,GO:0008233,GO:0008236,GO:0016887,GO:0017111,GO:0030163,GO:0034599,GO:0043565,GO:0051131,GO:0070407,GO:0090296	ATP-dependent protease La (LON) doma in (PF02190.11)	3.4.21.53	-	n	-
PVITv1037414	PVITv1_T037414	scaffold-13339:1-1662	20.8924	13.2533	8.4121	16.707	8.4404	DEAD/DEAH box RNA helicase, putative	GO:0000166,GO:0003676,GO:0003723,GO:0004386,GO:0005524,GO:0006200,GO:0008026,GO:0008152,GO:0016021,GO:0016787	DEAD/DEAH box helicase (PF00270.24),Domain of unknown function (DUF4217) (PF13959.1),Helicase conserved C-terminal domain (PF00271.26)	3.6.4.13	-	n	-
PVITv1021775	PVITv1_T021775	scaffold-28145:0-822	20.8357	6.96068	6.7277	10.2438	8.8549	conserved hypothetical protein	GO:0004663,GO:0008270,GO:0008318,GO:0016740,GO:0018342,GO:0018344	Protein prenyltransferase alpha subu nit repeat (PF01239.17)	2.5.1.58,2.5.1.59,2.5.1.60	-	n	-
PVITv1008404	PVITv1_T008404	scaffold-34077:0-456	20.8337	12.6194	10.299	11.9952	13.9129	ATP-binding Cassette (ABC) Superfamily	GO:0000166,GO:0005524,GO:0006200,GO:0008152,GO:0016021,GO:0016887,GO:0017111	-	-	-	n	-
PVITv1037450	PVITv1_T037450	scaffold-12317:2112-2997	20.7927	18.482	2.59226	8.48778	5.29726	conserved hypothetical protein	GO:0005739,GO:0005774,GO:0046872	Protein of unknown function (DUF1640 ) (PF07798.6)	-	-	n	-
PVITv1010899	PVITv1_T010899	scaffold-54839:0-457	20.7478	0	2.27191	0.888174	0.848778	conserved hypothetical protein	GO:0016459	IQ calmodulin-binding motif (PF00612.22)	-	-	n	-
PVITv1023819	PVITv1_T023819	scaffold-3520:22-609	20.7478	37.732	11.0159	28.0087	11.5414	histone-binding protein RBBP4	GO:0005634,GO:0016787	Histone-binding protein RBBP4 or sub unit C of CAF1 complex (PF12265.3)	-	-	n	-
PVITv1029879	PVITv1_T029879	scaffold-7139:899-1843	20.7111	15.862	7.93263	6.96337	6.56095	ATP-binding cassette sub-family F member 1	GO:0000166,GO:0005524,GO:0006200,GO:0008152,GO:0016887,GO:0017111	-	-	-	n	-
PVITv1024074	PVITv1_T024074	scaffold-3569:7734-8678	20.7111	11.0905	30.6758	36.7235	33.4023	nuclear pore complex protein Nup155	GO:0005643,GO:0006913,GO:0017056	Nup133 N terminal like (PF08801.6)	-	K14312;NUP155, NUP170, NUP157; nuclear pore complex protein Nup155	n	-
PVITv1005123	PVITv1_T005123	scaffold-872:12138-12839	20.7072	0	4.2391	5.12918	6.79787		GO:0003676,GO:0005634,GO:0006278,GO:0008270,GO:0015074	Aspartyl protease (PF13650.1)	-	-	n	-
PVITv1009707	PVITv1_T009707	scaffold-42077:19005-20679	20.7035	77.2755	157.956	129.726	148.634	inorganic pyrophosphatase, putative	GO:0000287,GO:0004427,GO:0005509,GO:0005737,GO:0006796	EF hand (PF00036.27),EF-hand domain pair (PF13499.1),EF-hand domain (PF13405.1),Inorganic pyrophosphatase (PF00719.14)	3.6.1.1	K01507;ppa; inorganic pyrophosphatase [EC:3.6.1.1]	n	-
PVITv1028302	PVITv1_T028302	scaffold-1262:10730-11432	20.6647	0	3.70353	2.11029	1.76383	diacylglycerol O-acyltransferase, putative	GO:0008152,GO:0016740,GO:0016746,GO:0016747	Diacylglycerol acyltransferase (PF03982.8)	2.3.1.75,2.3.1.22,2.3.1.20,2.3.1.76	K14457;MOGAT2, MGAT2; 2-acylglycerol O-acyltransferase 2 [EC:2.3.1.22]	n	-
PVITv1015358	PVITv1_T015358	scaffold-5424:1027-1883	20.6647	2.28081	10.9099	12.6906	14.8209	conserved hypothetical protein	GO:0004839,GO:0005622,GO:0006497,GO:0006914,GO:0019777,GO:0031401,GO:0032446,GO:0034263	Autophagocytosis associated protein, act ive-site domain (PF03987.10)	-	K17888;ATG10L, ATG10; ubiquitin-like-conjugating enzyme ATG10, animal type	n	-
PVITv1027287	PVITv1_T027287	scaffold-5699:6168-6870	20.6647	18.2464	10.3123	21.8185	7.81866	conserved hypothetical protein	GO:0006468	Surfeit locus protein 2 (SURF2) (PF05477.6)	-	-	n	-
PVITv1022209	PVITv1_T022209	scaffold-14621:0-702	20.6647	9.1899	18.4435	15.7839	20.5819	conserved hypothetical protein	GO:0005509	-	-	-	n	-
PVITv1008100	PVITv1_T008100	scaffold-5100:1239-2430	20.6292	1.20243	0.978494	0.496117	1.25542	conserved hypothetical protein	GO:0003824,GO:0004252,GO:0006508,GO:0008080,GO:0009058,GO:0046872,GO:0051537	-	-	-	n	-
PVITv1005870	PVITv1_T005870	scaffold-321:288-1479	20.6292	2.4235	13.7621	18.6849	24.4548	conserved hypothetical protein	GO:0004842,GO:0005737,GO:0006511,GO:0006513,GO:0016020,GO:0019005,GO:0042787	Leucine Rich repeats (2 copies) (PF12799.2),Leucine rich repeat (PF13855.1),Leucine Rich repeat (PF13516.1)	-	K03875;SKP2, FBXL1; F-box and leucine-rich repeat protein 1 (S-phase kinase-associated protein 2)	n	-
PVITv1034321	PVITv1_T034321	scaffold-6960:1-704	20.6224	20.5559	32.3349	34.7208	27.6892		-	-	-	-	n	-
PVITv1037354	PVITv1_T037354	scaffold-12388:0-1019	20.5981	18.9888	13.4588	26.4578	24.7337	protein phosphatase 2C, putative	GO:0003824,GO:0008152	Protein phosphatase 2C (PF00481.16)	3.1.3.16	-	n	-
PVITv1033189	PVITv1_T033189	scaffold-44971:1-705	20.5803	27.4019	13.6346	26.1609	9.40998	rRNA biogenesis protein rrp5	GO:0003723,GO:0005622,GO:0005634,GO:0006396,GO:0006397	-	-	-	n	-
PVITv1006363	PVITv1_T006363	scaffold-31312:1-460	20.5783	0	7.82717	8.34765	8.65666		GO:0003676,GO:0008270,GO:0015074,GO:0046872	gag-polypeptide of LTR copia-type (PF14223.1),gag-polypeptide of LTR copia-type (PF14227.1)	2.7.7.49	-	n	-
PVITv1020743	PVITv1_T020743	scaffold-4533:16021-16625	20.5783	20.6939	20.7688	22.8027	15.7064	conserved hypothetical protein	-	Domain of unknown function (DUF4598) (PF15370.1)	-	-	n	-
PVITv1021328	PVITv1_T021328	scaffold-48785:101-560	20.5783	12.3017	25.9972	29.4526	31.1176		GO:0003676,GO:0004527,GO:0005622,GO:0090305	-	-	-	n	-
PVITv1036483	PVITv1_T036483	scaffold-49519:0-704	20.5681	18.3123	10.6703	16.7659	20.8926	conserved hypothetical protein	-	-	-	-	n	-
PVITv1015951	PVITv1_T015951	scaffold-4712:2672-3939	20.5383	16.0105	6.83746	9.5526	10.8548	CDP-alcohol phosphatidyltransferase, putative	GO:0008654,GO:0016020,GO:0016740,GO:0016780	CDP-alcohol phosphatidyltransferase (PF01066.16)	2.7.8.1,2.7.8.8,2.7.8.2	K00993;EPT1; ethanolaminephosphotransferase [EC:2.7.8.1]	n	-
PVITv1004860	PVITv1_T004860	scaffold-202:15082-16697	20.5033	7.20973	12.0153	14.355	9.44624	DNA-directed RNA polymerase III subunit RPC5-like protein	GO:0003899,GO:0005634,GO:0006351	Sin-like protein conserved region (PF04801.8)	-	K14721;RPC5, POLR3E; DNA-directed RNA polymerase III subunit RPC5	n	-
PVITv1021409	PVITv1_T021409	scaffold-198:11625-13130	20.4989	33.9707	57.8893	55.3057	56.4407	conserved hypothetical protein	GO:0008270	RING-variant domain (PF12906.2),FHA domain (PF00498.21)	-	-	n	-
PVITv1016313	PVITv1_T016313	scaffold-4757:128-4028	20.4981	73.4864	36.6547	56.2837	28.9057	eukaryotic translation initiation factor 3 subunit, putative	GO:0003743,GO:0005737,GO:0007005,GO:0048312	TPR repeat (PF13414.1),Tetratricopeptide repeat (PF13424.1),Mitochondrial function, CLU-N-term (PF15044.1),Translation initiation factor eIF3 s ubun it 135 (PF12807.2),Clustered mitochondria (PF13236.1)	-	-	n	-
PVITv1031584	PVITv1_T031584	scaffold-33361:0-1198	20.4824	41.8936	23.0734	43.3817	21.5903	phosphoribosylformylglycinamidine synthase	GO:0003824,GO:0004642,GO:0006189,GO:0008152	AIR synthase related protein, C-term inal domain (PF02769.17),CobB/CobQ-like glutamine amidotransf eras e domain (PF13507.1)	6.3.5.3	K01952;purL, PFAS; phosphoribosylformylglycinamidine synthase [EC:6.3.5.3]	n	-
PVITv1027324	PVITv1_T027324	scaffold-2427:1395-3825	20.4593	19.1876	28.9199	42.131	32.5587	protein kinase, putative	GO:0000166,GO:0004672,GO:0004674,GO:0005524,GO:0006468,GO:0009536,GO:0016301,GO:0016310,GO:0016740,GO:0016772	PH domain (PF00169.24),Kinase-like (PF14531.1),Protein tyrosine kinase (PF07714.12),Protein kinase domain (PF00069.20)	2.7.11.1	K13303;SGK2; serum/glucocorticoid-regulated kinase 2 [EC:2.7.11.1]	n	-
PVITv1002696	PVITv1_T002696	scaffold-80:57367-58277	20.4134	168.187	99.1535	130.248	83.4793	conserved hypothetical protein	GO:0005641,GO:0005737,GO:0007507,GO:0030877,GO:0042803,GO:0055114	CS domain (PF04969.11),SGS domain (PF05002.10)	-	K04507;CACYBP, SIP; calcyclin binding protein	n	-
PVITv1019716	PVITv1_T019716	scaffold-18208:0-1411	20.3377	0	6.17004	7.67705	10.2863	protein kinase	GO:0004672,GO:0005524,GO:0006468,GO:0016301,GO:0016310,GO:0016772	-	-	-	n	-
PVITv1017908	PVITv1_T017908	scaffold-4008:1-988	20.331	20.2955	8.6636	12.7373	9.4694	histone acetyltransferase, putative	GO:0000123,GO:0008080,GO:0008152,GO:0016573,GO:0016740,GO:0043966	Bromodomain (PF00439.20)	2.7.11.1,2.3.1.48	K06062;PCAF, KAT2, GCN5; histone acetyltransferase [EC:2.3.1.48]	n	-
PVITv1016446	PVITv1_T016446	scaffold-43927:0-462	20.3291	12.3711	5.17752	6.58555	6.4996		-	-	-	-	n	-
PVITv1018883	PVITv1_T018883	scaffold-183:4946-5476	20.3291	32.862	15.8711	32.8617	16.8113	2Fe-2S ferredoxin, putative	GO:0009055,GO:0046872,GO:0048868,GO:0051536,GO:0051537	2Fe-2S iron-sulfur cluster binding d omai n (PF00111.22)	-	-	n	-
PVITv1024141	PVITv1_T024141	scaffold-2683:1-4728	20.3059	7.57781	18.0472	26.2149	23.9466	conserved hypothetical protein	GO:0000166,GO:0003774,GO:0005524,GO:0008152,GO:0016459,GO:0046872	FYVE zinc finger (PF01363.16),Ankyrin repeats (many copies) (PF13857.1),Ankyrin repeat (PF13606.1),Ankyrin repeats (many copies) (PF13637.1),Ankyrin repeat (PF00023.25),Ankyrin repeats (3 copies) (PF12796.2),Myosin head (motor domain) (PF00063.16)	2.4.1.16,2.7.11.1,2.4.2.30,2.3.1.225	-	n	-
PVITv1014147	PVITv1_T014147	scaffold-33590:1-713	20.2493	0	6.81604	3.88204	4.67124		-	-	-	-	n	-
PVITv1035748	PVITv1_T035748	scaffold-34148:0-463	20.2474	20.6148	95.3694	70.9974	102.413	lysosomal alpha-mannosidase, putative	GO:0003824,GO:0004553,GO:0004559,GO:0005618,GO:0005773,GO:0005774,GO:0005975,GO:0006013,GO:0008270,GO:0009505,GO:0015923,GO:0030246,GO:0048046	Glycosyl hydrolases family 38 N-term inal domain (PF01074.17)	3.2.1.24,3.2.1.114	K01191;E3.2.1.24; alpha-mannosidase [EC:3.2.1.24]	n	-
PVITv1038628	PVITv1_T038628	scaffold-11467:304-2011	20.2471	0.802155	0.326815	1.00717	1.55551	conserved hypothetical protein	GO:0035091	PX domain (PF00787.19)	-	-	n	-
PVITv1008927	PVITv1_T008927	scaffold-11189:0-713	20.2087	0	5.18314	5.28073	4.44996	ribonuclease HII	GO:0003676,GO:0003723,GO:0004518,GO:0004519,GO:0004523,GO:0005737,GO:0008152,GO:0016787,GO:0030145,GO:0090305,GO:0090502	Ribonuclease HII (PF01351.13)	3.1.26.4	K03470;rnhB; ribonuclease HII [EC:3.1.26.4]	n	-
PVITv1036261	PVITv1_T036261	scaffold-61492:2065-3346	20.195	57.9247	107.536	116.985	117.706	casein kinase, putative	GO:0000166,GO:0004672,GO:0004674,GO:0005524,GO:0005737,GO:0005856,GO:0005886,GO:0006468,GO:0016301,GO:0016310,GO:0016772,GO:0055028	Protein tyrosine kinase (PF07714.12),Protein kinase domain (PF00069.20)	2.7.11.26,2.7.11.1	K02218;CSNK1, CKI; casein kinase 1 [EC:2.7.11.1]	n	-
PVITv1007468	PVITv1_T007468	scaffold-780:842-1805	20.1854	79.0062	134.821	179.903	123.794		-	-	-	-	n	-
PVITv1023730	PVITv1_T023730	scaffold-9258:1-1463	20.1848	26.7467	43.6425	43.9545	49.1977	ATP-binding Cassette (ABC) Superfamily	GO:0000166,GO:0005524,GO:0006200,GO:0008152,GO:0016020,GO:0016887,GO:0017111	ABC-2 family transporter protein (PF12698.2),ABC-2 type transporter (PF01061.19)	3.6.3.44	-	n	-
PVITv1018676	PVITv1_T018676	scaffold-2045:4756-5221	20.0859	4.02154	17.455	25.0904	16.4149		-	-	-	-	n	-
PVITv1020561	PVITv1_T020561	scaffold-4526:49325-50543	20.0742	45.8425	66.4826	63.0424	69.6075	26S protease regulatory subunit 6B	GO:0000166,GO:0005524,GO:0005737,GO:0005829,GO:0006508,GO:0016787,GO:0017111,GO:0030163	AAA domain (Cdc48 subfamily) (PF07724.9),AAA domain (dynein-related subfamily ) (PF07728.9),ATPase family associated with variou s ce llular activities (AAA) (PF00004.24)	3.6.4.6,3.6.4.3,3.6.1.3	K03063;PSMC4, RPT3; 26S proteasome regulatory subunit T3	n	-
PVITv1009862	PVITv1_T009862	scaffold-5047:13987-15205	20.0713	5.89452	1.90589	3.37003	3.8752	cleavage induced protein kinase	-	Kinase-like (PF14531.1),Protein tyrosine kinase (PF07714.12),Protein kinase domain (PF00069.20)	2.7.11.17,2.7.11.1,2.7.11.18	K13412;CPK; calcium-dependent protein kinase [EC:2.7.11.1]	n	-
PVITv1002380	PVITv1_T002380	scaffold-51:29598-32073	20.0532	27.9366	6.91179	18.4991	7.7021	DEAD/DEAH box RNA helicase, putative	GO:0000166,GO:0003676,GO:0004386,GO:0005524,GO:0006200,GO:0008026,GO:0008152,GO:0016787	Helicase conserved C-terminal domain (PF00271.26),DEAD/DEAH box helicase (PF00270.24)	3.6.4.13	-	n	-
PVITv1007759	PVITv1_T007759	scaffold-16357:2534-3310	20.0478	20.0416	15.2478	21.6662	10.6921	periodic tryptophan protein 2	-	WD domain, G-beta repeat (PF00400.27)	-	K14558;PWP2, UTP1; periodic tryptophan protein 2	n	-
PVITv1016223	PVITv1_T016223	scaffold-2725:2036-3016	20.0198	139.937	42.0018	92.0293	34.4129	rRNA 2'-O-methyltransferase fibrillarin, putative	GO:0001510,GO:0003723,GO:0006364,GO:0008033,GO:0008168,GO:0016020,GO:0016592,GO:0016740,GO:0032259	Fibrillarin (PF01269.12)	-	K14563;NOP1, FBL; rRNA 2'-O-methyltransferase fibrillarin [EC:2.1.1.-]	n	-
PVITv1033506	PVITv1_T033506	scaffold-20726:0-718	20.008	26.7165	40.5925	32.8816	26.8098	5-oxoprolinase	GO:0003824,GO:0005829,GO:0008152,GO:0009506,GO:0016787	Hydantoinase B/oxoprolinase (PF02538.9)	3.5.2.9	K01469;OPLAH, OXP1, oplAH; 5-oxoprolinase (ATP-hydrolysing) [EC:3.5.2.9]	n	-
PVITv1002986	PVITv1_T002986	scaffold-25:42223-43699	19.9609	34.0259	28.0855	43.9081	33.8849	cystathionine beta-synthase	GO:0004122,GO:0005634,GO:0005730,GO:0005737,GO:0005829,GO:0006535,GO:0006563,GO:0006565,GO:0019343,GO:0019448,GO:0019899,GO:0030554,GO:0031625,GO:0042802,GO:0042803,GO:0043231,GO:0043418,GO:0050667	CBS domain (PF00571.23),Pyridoxal-phosphate dependent enzyme (PF00291.20)	2.5.1.47,4.2.1.22	K01697;E4.2.1.22, CBS; cystathionine beta-synthase [EC:4.2.1.22]	n	-
PVITv1003961	PVITv1_T003961	scaffold-528:5455-6175	19.9288	17.7267	8.70472	18.706	8.6191	guanine nucleotide-binding protein-like 3	GO:0000166,GO:0005525,GO:0005730,GO:0006184,GO:0009506,GO:0010077,GO:0045892,GO:0048444	-	-	K14538;NUG1, GNL3; nuclear GTP-binding protein	n	-
PVITv1036488	PVITv1_T036488	scaffold-38148:0-467	19.927	32.3331	32.4882	43.1115	32.5904	enhancer of mRNA-decapping protein, putative	GO:0005634,GO:0005829,GO:0006777,GO:0042803	-	-	-	n	-
PVITv1031000	PVITv1_T031000	scaffold-20555:472-2311	19.8839	16.0322	9.82908	15.934	12.6712		-	IQ calmodulin-binding motif (PF00612.22)	-	-	n	-
PVITv1022903	PVITv1_T022903	scaffold-1395:4119-5368	19.8669	1.51992	13.3251	10.5881	14.884	conserved hypothetical protein	GO:0008152,GO:0016787	haloacid dehalogenase-like hydrolase (PF12710.2),HAD-hyrolase-like (PF13242.1),haloacid dehalogenase-like hydrolase (PF00702.21),Haloacid dehalogenase-like hydrolase (PF13419.1)	-	-	n	-
PVITv1030538	PVITv1_T030538	scaffold-18968:257-725	19.8485	12.1322	13.0435	12.9173	13.5805		-	-	-	-	n	-
PVITv1013719	PVITv1_T013719	scaffold-4278:3615-4083	19.8485	16.1147	59.8023	44.8806	66.2099	2,4-dienoyl-CoA reductase, mitochondrial precursor	GO:0005634,GO:0005737,GO:0005739,GO:0006635,GO:0008152,GO:0008670,GO:0016491,GO:0051289,GO:0055114,GO:0070402	KR domain (PF08659.5),short chain dehydrogenase (PF00106.20)	1.1.1.100,1.3.1.38,1.1.1.162,1.1.1.10,1.3.1.34,1.1.1.304	K13237;DECR2; peroxisomal 2,4-dienoyl-CoA reductase [EC:1.3.1.34]	n	-
PVITv1037565	PVITv1_T037565	scaffold-54387:1-977	19.8408	21.3715	27.6748	37.6356	35.6669	conserved hypothetical protein	GO:0016020	Domain of unknown function (DUF4463) (PF14703.1),Domain of unknown function DUF221 (PF02714.10)	-	-	n	-
PVITv1027874	PVITv1_T027874	scaffold-4629:8169-8892	19.8112	0	0.382276	0.542692	1.12457		-	-	-	-	n	-
PVITv1028959	PVITv1_T028959	scaffold-2478:6838-7764	19.8	30.9972	21.5858	23.7462	23.8592	Rab6 family GTPase, putative	GO:0000166,GO:0005525,GO:0005768,GO:0005774,GO:0005802,GO:0005886,GO:0007264,GO:0009506,GO:0015031	Elongation factor Tu GTP binding dom ain (PF00009.22),Gtr1/RagA G protein conserved region (PF04670.7),ADP-ribosylation factor family (PF00025.16),Miro-like protein (PF08477.8),Ras family (PF00071.17)	2.7.11.1	-	n	-
PVITv1002525	PVITv1_T002525	scaffold-48:22255-23562	19.7814	16.2456	34.3065	42.4334	46.8046	cyclin-like protein	GO:0000079,GO:0005634,GO:0006355,GO:0019901	Cyclin, N-terminal domain (PF00134.18)	-	K15188;CCNT; cyclin T	n	-
PVITv1016852	PVITv1_T016852	scaffold-43967:1-470	19.7705	0	0	4.00794	1.83408		-	-	-	-	n	-
PVITv1034652	PVITv1_T034652	scaffold-48270:1-599	19.7705	7.94104	51.4807	43.8201	48.7983	protein phosphatase 2	GO:0003823,GO:0004722,GO:0005618,GO:0005634,GO:0005829,GO:0005886,GO:0008601,GO:0009723,GO:0009789,GO:0009926,GO:0010119,GO:0035304,GO:0046686,GO:0046982,GO:0050790,GO:0070262	HEAT repeats (PF13646.1),HEAT repeat (PF02985.17)	-	K03456;PPP2R1; serine/threonine-protein phosphatase 2A regulatory subunit A	n	-
PVITv1018673	PVITv1_T018673	scaffold-2045:11886-13884	19.7655	34.5021	29.6371	61.2845	22.5919	DEAD/DEAH box RNA helicase, putative	GO:0003676,GO:0003723,GO:0004386,GO:0005524,GO:0005634,GO:0006200,GO:0008026,GO:0008152,GO:0008270,GO:0009570,GO:0009941,GO:0016020,GO:0016787,GO:0046872	Helicase conserved C-terminal domain (PF00271.26),DEAD/DEAH box helicase (PF00270.24)	3.6.4.13	-	n	-
PVITv1027736	PVITv1_T027736	scaffold-2451:2723-5492	19.7158	28.6221	49.6027	53.9307	53.3081	callose synthase, putative	GO:0000148,GO:0003843,GO:0006075,GO:0016020,GO:0016021,GO:0022857,GO:0055085	Major Facilitator Superfamily (PF07690.11),1,3-beta-glucan synthase component (PF02364.10),Sugar (and other) transporter (PF00083.19)	2.4.1.34	-	n	-
PVITv1009781	PVITv1_T009781	scaffold-5054:6082-7128	19.7065	22.7205	18.3966	22.4473	21.8725	mitotic checkpoint protein, putative	GO:0000070,GO:0000776,GO:0003677,GO:0003700,GO:0005515,GO:0005634,GO:0005828,GO:0005876,GO:0007059,GO:0007094,GO:0008608,GO:0043565,GO:0051983,GO:0071173	WD domain, G-beta repeat (PF00400.27)	-	K02180;BUB3; cell cycle arrest protein BUB3	n	-
PVITv1026151	PVITv1_T026151	scaffold-4466:4408-5134	19.695	2.18479	15.7058	13.0197	13.7118	conserved hypothetical protein	GO:0009116	-	-	-	n	-
PVITv1000969	PVITv1_T000969	scaffold-53435:0-470	19.6932	28.2504	15.7187	6.22216	11.6665	conserved hypothetical protein	GO:0000166,GO:0003777,GO:0005524,GO:0005871,GO:0005874,GO:0007018,GO:0008017,GO:0008152	-	-	-	n	-
PVITv1000711	PVITv1_T000711	scaffold-479:1-471	19.6932	3.95797	16.0493	24.6235	22.0542	conserved hypothetical protein	GO:0005739,GO:0006461	ATP11 protein (PF06644.6)	-	-	n	-
PVITv1004436	PVITv1_T004436	scaffold-345:11613-14503	19.6495	7.68558	9.3351	13.2749	10.457	hypothetical protein	GO:0000166,GO:0004672,GO:0004674,GO:0005524,GO:0006468,GO:0009536,GO:0016301,GO:0016310,GO:0016740,GO:0016772,GO:0035556	Kinase-like (PF14531.1),Domain found in Dishevelled, Egl-10, and Pleckstrin (DEP) (PF00610.16),Protein tyrosine kinase (PF07714.12),Protein kinase domain (PF00069.20)	2.7.11.1	K13303;SGK2; serum/glucocorticoid-regulated kinase 2 [EC:2.7.11.1]	n	-
PVITv1021555	PVITv1_T021555	scaffold-12141:1-1070	19.6183	4.3543	8.77117	10.3168	9.65907	conserved hypothetical protein	GO:0005737,GO:0006260,GO:0006457,GO:0009408	DnaJ domain (PF00226.26)	-	K09503;DNAJA2; DnaJ homolog subfamily A member 2	n	-
PVITv1017857	PVITv1_T017857	scaffold-4002:102-1344	19.6082	42.5675	19.2401	21.7371	8.58062	elongation factor G, mitochondrial precursor	GO:0000166,GO:0003746,GO:0003924,GO:0005525,GO:0005622,GO:0005739,GO:0006184,GO:0006414,GO:0046686	Elongation Factor G, domain II (PF14492.1),Elongation factor G, domain IV (PF03764.13)	-	-	n	-
PVITv1016923	PVITv1_T016923	scaffold-6356:119-848	19.5802	10.9888	6.42723	8.14823	7.27311	conserved hypothetical protein	-	-	-	-	n	-
PVITv1033811	PVITv1_T033811	scaffold-2844:5214-7184	19.5583	36.0948	16.2642	30.3482	13.2498	conserved hypothetical protein	GO:0003676,GO:0004402,GO:0005634,GO:0005730,GO:0005737,GO:0009553,GO:0009793,GO:0009855,GO:0009960,GO:0010197,GO:0016740	PQQ-like domain (PF13570.1),WD domain, G-beta repeat (PF00400.27)	2.7.11.25,2.7.11.7,2.7.11.1	-	n	-
PVITv1021056	PVITv1_T021056	scaffold-5241:1146-2255	19.5583	24.0247	39.4844	41.5922	35.6241	Arsenite-Antimonite (ArsAB) Efflux Family	GO:0000166,GO:0005524,GO:0005737,GO:0005783,GO:0006200,GO:0006810,GO:0008152,GO:0016787,GO:0016887,GO:0045048,GO:0046872	4Fe-4S iron sulfur cluster binding p rote ins, NifH/frxC family (PF00142.13),AAA domain (PF13614.1),CobQ/CobB/MinD/ParA nucleotide bindi ng d omain (PF01656.18),Anion-transporting ATPase (PF02374.10)	3.6.3.16	-	n	-
PVITv1012784	PVITv1_T012784	scaffold-47197:0-473	19.4649	3.92078	8.27701	9.01749	7.87855	inactive ubiquitin carboxyl-terminal hydrolase, putative	GO:0006511,GO:0008157,GO:0016787	Ubiquitin carboxyl-terminal hydrolas e (PF00443.24)	-	-	n	-
PVITv1017427	PVITv1_T017427	scaffold-41374:1-474	19.4649	47.4023	53.2406	74.9271	47.6297	pentafunctional AROM polypeptide, putative	GO:0003855,GO:0003856,GO:0003866,GO:0004765,GO:0005524,GO:0005737,GO:0008652,GO:0009073,GO:0009423,GO:0016301,GO:0016310,GO:0016765,GO:0055114	3-dehydroquinate synthase (PF01761.15),EPSP synthase (3-phosphoshikimate 1- carb oxyvinyltransferase) (PF00275.15)	2.7.1.71,1.1.1.25,2.5.1.19,4.2.3.4,4.2.1.10	K13830;ARO1; pentafunctional AROM polypeptide [EC:4.2.3.4 4.2.1.10 1.1.1.25 2.7.1.71 2.5.1.19]	n	-
PVITv1032881	PVITv1_T032881	scaffold-27262:0-624	19.4649	35.8204	88.7252	73.8214	80.2445	conserved hypothetical protein	-	-	-	-	n	-
PVITv1027561	PVITv1_T027561	scaffold-14722:289-1021	19.4558	85.0421	14.041	13.4338	5.35809		GO:0003824,GO:0004252,GO:0006508	Trypsin (PF00089.21)	3.4.21.69,3.4.21.76,3.4.21.4,3.4.21.71,3.4.21.36,3.4.21.39,3.4.21.120,3.4.21.1,3.4.21.35,3.4.21.7	K01312;PRSS; trypsin [EC:3.4.21.4]	n	-
PVITv1029369	PVITv1_T029369	scaffold-44983:406-1399	19.4076	8.95157	8.63494	17.8206	8.66699	importin-like protein	GO:0005618,GO:0005634,GO:0005829,GO:0006607,GO:0006610,GO:0006886,GO:0008536	-	-	-	n	-
PVITv1027690	PVITv1_T027690	scaffold-8167:1131-1698	19.39	0	0	0	0.607899	transmembrane protein, putative	GO:0016021	-	-	-	n	-
PVITv1026933	PVITv1_T026933	scaffold-4822:7467-8455	19.3545	6.45248	42.3937	41.1266	43.2358	bax inhibitor-like protein	GO:0000038,GO:0004672,GO:0004674,GO:0005524,GO:0006983,GO:0009414,GO:0016020,GO:0016021,GO:0016772,GO:0043066,GO:0043069	Inhibitor of apoptosis-promoting Bax 1 (PF01027.15)	-	-	n	-
PVITv1004651	PVITv1_T004651	scaffold-53832:259-994	19.3437	23.7184	13.6559	39.0649	19.5532		-	-	-	-	n	-
PVITv1006568	PVITv1_T006568	scaffold-854:7550-8875	19.3233	31.7301	34.1175	35.8799	37.7605	actin-like protein	GO:0005524,GO:0005856,GO:0005885,GO:0030833,GO:0033206,GO:0034314,GO:0051321	Actin (PF00022.14)	2.7.10.2	-	n	-
PVITv1010125	PVITv1_T010125	scaffold-11212:1-539	19.3156	0	8.79565	9.41017	13.8831	conserved hypothetical protein	GO:0008270,GO:0046872	-	-	-	n	-
PVITv1030695	PVITv1_T030695	scaffold-1003:197-3284	19.2873	17.4309	27.9557	39.3935	41.6444	cellulose synthase 4	GO:0005524,GO:0008152,GO:0008270,GO:0016020,GO:0016740,GO:0016757,GO:0016760,GO:0030244,GO:0046872	Glycosyl transferase family 2 (PF00535.21),PH domain (PF00169.24),Cellulose synthase (PF03552.9),Glycosyl transferase family group 2 (PF13632.1),Glycosyltransferase like family 2 (PF13641.1)	2.4.1.12	-	n	-
PVITv1028177	PVITv1_T028177	scaffold-3713:1-738	19.2804	4.28684	13.0511	15.1161	14.148	conserved hypothetical protein	-	-	-	-	n	-
PVITv1014751	PVITv1_T014751	scaffold-47067:1-477	19.2418	23.4793	12.3677	19.8562	14.632	conserved hypothetical protein	GO:0005634	-	-	-	n	-
PVITv1016833	PVITv1_T016833	scaffold-4496:1-1077	19.2418	90.7386	78.0491	96.7094	80.3291	transmembrane protein, putative	GO:0000104,GO:0006099,GO:0016021,GO:0016627,GO:0045281,GO:0055114	Succinate dehydrogenase/Fumarate red ucta se transmembrane subunit (PF01127.17)	-	K00236;SDHC, SDH3; succinate dehydrogenase (ubiquinone) cytochrome b560 subunit	n	-
PVITv1021411	PVITv1_T021411	scaffold-199:410-2326	19.231	20.9511	32.9998	48.4057	42.6294	conserved hypothetical protein	GO:0016020,GO:0016021,GO:0030554	Plasma-membrane choline transporter (PF04515.7)	-	-	n	-
PVITv1014369	PVITv1_T014369	scaffold-25667:1-1002	19.2102	5.9203	5.90205	8.43863	7.45733		-	-	-	-	n	-
PVITv1030543	PVITv1_T030543	scaffold-14921:1-741	19.1703	4.32377	4.5121	5.03653	5.06521		-	-	-	-	n	-
[truncated: 2,092 more rows]
