# Supplementary material for: A multi-omics study of the grapevine-downy mildew (Plasmopara viticola) pathosystem unveils a complex protein coding- and noncoding-based arms race during infection
Source: Sci Rep. 2018 Jan 15;8:757. doi: 10.1038/s41598-018-19158-8 (PMC5768699; doi:10.1038/s41598-018-19158-8)
Supplement: Supplementary file 5 — Supplementary Table S26 [file 41598_2018_19158_MOESM5_ESM.xlsx]

## Sheet: EnrichmentKEGGmodules
Supplementary Table S26. KEGG modules significantly enriched or lost in P. viticola.
Module ID	Module Name	# Genes	MCR* P. viticola	MCR* H. arab.	MCR* P. infestans	MS P. viticola	MS H. arab.	MS P. infestans		Presence Pattern
M00015	Proline biosynthesis, glutamate => proline	3	100	50	50	0	0.857	0.857		Found only in P. viticola
M00035	Methionine degradation	4	100	75	75	0	0.125	0.125		Found only in P. viticola
M00047	Creatine pathway	3	100	0	100	0	1	0		Found in P. viticola and P. infestans
M00055	N-glycan precursor biosynthesis	13	100	92.3	100	0	0.5	0		Found in P. viticola and P. infestans
M00073	N-glycan precursor trimming	3	100	66.7	100	0	0.774	0		Found in P. viticola and P. infestans
M00099	Sphingosine biosynthesis	5	100	80	100	0	0.126	0		Found in P. viticola and P. infestans
M00027	GABA (gamma-Aminobutyrate) shunt	3	66.7	100	100	0.386	0	0		Missing in P. viticola
M00028	Ornithine biosynthesis, glutamate => ornithine	5	75	100	100	0.785	0	0		Missing in P. viticola
M00036	Leucine degradation, leucine => acetoacetate + acetyl-CoA	6	83.3	100	100	0.75	0	0		Missing in P. viticola
M00051	Uridine monophosphate biosynthesis, glutamine (+ PRPP) => UMP	5..6	75	100	100	0.875	0	0		Missing in P. viticola
M00307	Pyruvate oxidation, pyruvate => acetyl-CoA	1	0	100	100	0.255	0	0		Missing in P. viticola
M00169	CAM (Crassulacean acid metabolism), light	2	50	50	100	0.994	0.994	0		Found only in P. infestans
M00531	Assimilatory nitrate reduction, nitrate => ammonia	2	50	50	100	0.83	0.83	0		Found only in P. infestans
M00019	Valine/isoleucine biosynthesis, pyruvate => valine / 2-oxobutanoate => isoleucine	4	75	100	75	0.563	0	0.563		Found only in H. arabidopsidis
M00029	Urea cycle	5	80	100	80	0.477	0	0.508		Found only in H. arabidopsidis
M00570	Isoleucine biosynthesis, threonine => 2-oxobutanoate => isoleucine	5	80	100	80	0.563	0	0.563		Found only in H. arabidopsidis
M00065	GPI-anchor biosynthesis, core oligosaccharide	8	100	100	87.5	0	0	0.502		Found in both P. viticola and H. arabidopsidis
M00120	Coenzyme A biosynthesis, pantothenate => CoA	5	100	100	80	0	0	0.563		Found in both P. viticola and H. arabidopsidis
M00555	Betaine biosynthesis, choline => betaine	2	100	100	50	0	0	0.8		Found in both P. viticola and H. arabidopsidis
										Colormap
Abbreviations										0
NAM	Nucleotide and Amino Acid Metabolism									0.1
CLM	Carbohydrate and Lipid Metabolism									0.2
EM	Energy metabolism									0.3
MCR	Module completion ratio as calculated by Maple at Kegg									0.4
MS	Module significance									0.5
										0.6
										0.7
										0.8
										0.9
										1

## Sheet: MetabolicModules
Classification A	Classification B	ID	Type	Name	#	KAAS MCR PVITICOLA	KAAS MCR HARABIDOPSIDIS	KAAS MCR PINFESTANS	KAAS module abundance (normalized) 1678836087	KAAS module abundance (normalized) 2276042618	KAAS module abundance (normalized) 6574620057	KAAS module abundance (hit count) 1678836087	KAAS module abundance (hit count) 2276042618	KAAS module abundance (hit count) 6574620057	KAAS KO abundance (normalized) 1678836087	KAAS KO abundance (normalized) 2276042618	KAAS KO abundance (normalized) 6574620057	KAAS KO abundance (hit count) 1678836087	KAAS KO abundance (hit count) 2276042618	KAAS KO abundance (hit count) 6574620057	Module significance (phylum) 1678836087	Module significance (phylum) 2276042618	Module significance (phylum) 6574620057	Module significance (all) 1678836087	Module significance (all) 2276042618	Module significance (all) 6574620057
Carbohydrate and lipid metabolism	Central carbohydrate metabolism	M00009	Pathway	Citrate cycle (TCA cycle, Krebs cycle)	8	100	100	100	12	12	12	1	1	1	12 - 68	12 - 104	12 - 68	1 - 3	1 - 4	1 - 3	0	0	0	0	0	0
Carbohydrate and lipid metabolism	Central carbohydrate metabolism	M00010	Pathway	Citrate cycle, first carbon oxidation, oxaloacetate => 2-oxoglutarate	3	100	100	100	12	12	12	1	1	1	12 - 48	12 - 61	12 - 41	1 - 2	1 - 3	1 - 2	0	0	0	0	0	0
Carbohydrate and lipid metabolism	Central carbohydrate metabolism	M00011	Pathway	Citrate cycle, second carbon oxidation, 2-oxoglutarate => oxaloacetate	5	100	100	100	16	16	16	1	1	1	16 - 68	16 - 104	16 - 68	1 - 3	1 - 4	1 - 3	0	0	0	0	0	0
Carbohydrate and lipid metabolism	Central carbohydrate metabolism	M00004	Pathway	Pentose phosphate pathway (Pentose phosphate cycle)	8	100	100	100	20	20	19	1	1	1	20 - 46	20 - 44	19 - 88	1 - 2	1 - 2	1 - 2	0	0	0	0	0	0
Carbohydrate and lipid metabolism	Central carbohydrate metabolism	M00006	Pathway	Pentose phosphate pathway, oxidative phase, glucose 6P => ribulose 5P	2..3	100	100	100	46	23	23	2	1	1	20 - 46	23 - 39	20 - 39	1 - 2	1 - 2	1	0	0	0	0	0	0
Carbohydrate and lipid metabolism	Central carbohydrate metabolism	M00007	Pathway	Pentose phosphate pathway, non-oxidative phase, fructose 6P => ribose 5P	4	100	100	100	20	20	20	1	1	1	20 - 44	20 - 44	20 - 88	1	1	1 - 2	0	0	0	0	0	0
Carbohydrate and lipid metabolism	Central carbohydrate metabolism	M00005	Pathway	PRPP biosynthesis, ribose 5P => PRPP	1	100	100	100	91	91	91	3	3	3	91	91	91	3	3	3	0	0	0	0	0	0
Carbohydrate and lipid metabolism	Other carbohydrate metabolism	M00012	Pathway	Glyoxylate cycle	5	100	100	100	12	12	12	1	1	1	12 - 51	12 - 58	12 - 67	1 - 3	1 - 2	1 - 4	0	0	0	0	0	0
Carbohydrate and lipid metabolism	Other carbohydrate metabolism	M00013	Pathway	Malonate semialdehyde pathway, propanoyl-CoA => Acetyl-CoA	4	100	100	100	20	20	20	1	1	1	13 - 35	13 - 47	13 - 47	1	1 - 2	1 - 2	0	0	0	0	0	0
Carbohydrate and lipid metabolism	Fatty acid metabolism	M00082	Pathway	Fatty acid biosynthesis, initiation	2..3	100	100	100	9	5	9	2	1	2	9 - 11	5	9 - 16	2	1	2 - 3	0	0	0	0	0	0
Carbohydrate and lipid metabolism	Fatty acid metabolism	M00083	Pathway	Fatty acid biosynthesis, elongation	1..4	100	100	100	24	5	24	2	1	3	10 - 37	5	14 - 24	1 - 2	1	1 - 3	0	0	0	0	0	0
Carbohydrate and lipid metabolism	Fatty acid metabolism	M00085	Pathway	Fatty acid biosynthesis, elongation, mitochondria	3..4	100	100	100	26	26	26	1	1	1	13 - 35	13 - 35	13 - 35	1	1	1	0	0	0	0	0	0
Carbohydrate and lipid metabolism	Fatty acid metabolism	M00415	Pathway	Fatty acid biosynthesis, elongation, endoplasmic reticulum	4	100	100	100	31	31	31	1	1	1	31 - 70	31 - 70	31 - 105	1 - 2	1 - 2	1 - 3	0	0	0	0	0	0
Carbohydrate and lipid metabolism	Fatty acid metabolism	M00086	Pathway	beta-Oxidation, acyl-CoA synthesis	1	100	100	100	59	30	114	4	2	7	16 - 59	16 - 30	59 - 114	1 - 4	1 - 2	4 - 7	0	0	0	0	0	0
Carbohydrate and lipid metabolism	Fatty acid metabolism	M00087	Pathway	beta-Oxidation	3..4	100	100	100	26	26	26	1	1	1	13 - 35	13 - 47	13 - 140	1 - 2	1 - 3	1 - 9	0	0	0	0	0	0
Carbohydrate and lipid metabolism	Lipid metabolism	M00092	Pathway	Phosphatidylethanolamine (PE) biosynthesis, ethanolamine => PE	3	100	100	100	26	26	26	1	1	1	25 - 76	25 - 102	25 - 76	1 - 3	1 - 4	1 - 3	0	0	0	0	0	0
Carbohydrate and lipid metabolism	Lipid metabolism	M00094	Pathway	Ceramide biosynthesis	4	100	100	100	28	28	29	1	1	1	28 - 61	28 - 58	29 - 91	1 - 2	1 - 3	1 - 3	0	0	0	0	0	0
Carbohydrate and lipid metabolism	Sugar metabolism	M00549	Pathway	Nucleotide sugar biosynthesis, glucose => UDP-glucose	3	100	100	100	18	30	30	1	1	1	18 - 30	30 - 60	30 - 183	1	1 - 2	1 - 6	0	0	0	0	0	0
Carbohydrate and lipid metabolism	Terpenoid backbone biosynthesis	M00367	Pathway	C10-C20 isoprenoid biosynthesis, non-plant eukaryotes	3	100	100	100	28	28	28	1	1	1	28 - 90	28 - 36	28 - 36	1 - 3	1	1	0	0	0	0	0	0
Nucleotide and amino acid metabolism	Purine metabolism	M00049	Pathway	Adenine ribonucleotide biosynthesis, IMP => ADP,ATP	4	100	100	100	22	23	22	1	1	1	6 - 193	23 - 116	6 - 385	1 - 5	1 - 4	1 - 10	0	0	0	0	0	0
Nucleotide and amino acid metabolism	Purine metabolism	M00050	Pathway	Guanine ribonucleotide biosynthesis IMP => GDP,GTP	4	100	100	100	21	21	43	1	1	1	21 - 174	21 - 116	43 - 174	1 - 4	1 - 4	1 - 5	0	0	0	0	0	0
Nucleotide and amino acid metabolism	Pyrimidine metabolism	M00052	Pathway	Pyrimidine ribonucleotide biosynthesis, UMP => UDP/UTP,CDP/CTP	3	100	100	100	18	36	18	1	2	1	6 - 174	36 - 116	6 - 174	1 - 3	2	1 - 3	0	0	0	0	0	0
Nucleotide and amino acid metabolism	Cysteine and methionine metabolism	M00338	Pathway	Cysteine biosynthesis, homocysteine + serine => cysteine	2	100	100	100	26	26	26	1	1	1	26 - 44	26 - 44	26 - 44	1 - 2	1 - 2	1 - 2	0	0	0	0	0	0
Nucleotide and amino acid metabolism	Aromatic amino acid metabolism	M00022	Pathway	Shikimate pathway, phosphoenolpyruvate + erythrose-4P => chorismate	6..7	100	100	100	51	27	27	2	1	1	14 - 53	7 - 76	7 - 76	2	1 - 3	1 - 3	0	0	0	0	0	0
Nucleotide and amino acid metabolism	Polyamine biosynthesis	M00134	Pathway	Polyamine biosynthesis, arginine => ornithine => putrescine	2	100	100	100	21	31	41	1	1	2	21 - 63	31 - 41	41 - 63	1 - 2	1 - 2	2	0	0	0	0	0	0
Carbohydrate and lipid metabolism	Lipid metabolism	M00099	Pathway	Sphingosine biosynthesis	5	100	80	100	14	28	29	1	1	1	14 - 61	28 - 58	29 - 91	1 - 2	1 - 3	1 - 3	0	0.126	0	0	0.126	0
Carbohydrate and lipid metabolism	Central carbohydrate metabolism	M00307	Pathway	Pyruvate oxidation, pyruvate => acetyl-CoA	1	0 but only one subunit difference	100	100	21	28	28	1	1	1	21 - 63	28 - 63	28 - 63	1 - 3	1 - 3	1 - 3	0.255	0	0	0.255	0	0
Nucleotide and amino acid metabolism	Cysteine and methionine metabolism	M00035	Pathway	Methionine degradation	4	100	75	75	18	22	22	1	1	1	18 - 66	22 - 44	22 - 44	1 - 3	1 - 2	1 - 2	0.125	0.125	0.125	0	0.125	0.125
Carbohydrate and lipid metabolism	Glycan metabolism	M00055	Pathway	N-glycan precursor biosynthesis	13	100	92.3	100	17	17	17	1	1	1	17 - 45	17 - 68	17 - 58	1 - 2	1 - 3	1 - 2	0	0.5	0	0	0.5	0
Nucleotide and amino acid metabolism	Branched-chain amino acid metabolism	M00036	Pathway	Leucine degradation, leucine => acetoacetate + acetyl-CoA	6	83.3	100	100	15	15	15	1	1	1	15 - 98	15 - 62	15 - 62	1 - 3	1 - 2	1 - 3	0.75	0	0	0.75	0	0
Nucleotide and amino acid metabolism	Aromatic amino acid metabolism	M00025	Pathway	Tyrosine biosynthesis, chorismate => tyrosine	2..3	66.7	66.7	66.7	23	23	23	1	1	1	23 - 35	23 - 35	23 - 35	1	1	1	0.251	0.251	0.251	0.251	0.251	0.251
Carbohydrate and lipid metabolism	Glycan metabolism	M00073	Pathway	N-glycan precursor trimming	3	100	66.7	100	11	11	22	1	1	2	11 - 68	11 - 13	22 - 68	1 - 4	1	2 - 4	0	0.774	0	0	0.774	0
Nucleotide and amino acid metabolism	Arginine and proline metabolism	M00028	Pathway	Ornithine biosynthesis, glutamate => ornithine	5	75	100	100	21	21	21	1	1	1	13 - 51	13 - 51	13 - 73	1 - 2	1 - 2	1 - 3	0.785	0	0	0.785	0	0
Carbohydrate and lipid metabolism	Terpenoid backbone biosynthesis	M00364	Pathway	C10-C20 isoprenoid biosynthesis, bacteria	2	50	50	50	36	36	36	1	1	1	36	36	36	1	1	1	0.284	0.284	0.284	0.284	0.284	0.284
Carbohydrate and lipid metabolism	Lipid metabolism	M00093	Pathway	Phosphatidylethanolamine (PE) biosynthesis, PA => PS => PE	3	66.7	66.7	66.7	56	28	56	2	1	2	56 - 64	28 - 96	56 - 64	2	1 - 3	2	0.308	0.308	0.308	0.308	0.308	0.308
Nucleotide and amino acid metabolism	Aromatic amino acid metabolism	M00023	Pathway	Tryptophan biosynthesis, chorismate => tryptophan	5	100	100	100	20	20	20	1	1	1	13 - 60	13 - 37	13 - 29	1 - 3	1	1 - 2	0	0.933	0	0	0	0
Nucleotide and amino acid metabolism	Arginine and proline metabolism	M00029	Pathway	Urea cycle	5	80	100	80	7	7	7	1	1	1	7 - 63	7 - 31	7 - 63	1 - 2	1	1 - 2	0.477	0	0.508	0.477	0	0.508
Nucleotide and amino acid metabolism	Other amino acid metabolism	M00047	Pathway	Creatine pathway	3	100	0	100	25	0	25	1	0	1	25 - 51	0	25 - 44	1 - 2	0	1	0	1	0	0	1	0
Nucleotide and amino acid metabolism	Cofactor and vitamin biosynthesis	M00141	Pathway	C1-unit interconversion, eukaryotes	3	100	100	100	68	45	45	3	2	2	11 - 68	11 - 45	22 - 45	1 - 3	1 - 2	2	0.508	0.508	0	0	0	0
Nucleotide and amino acid metabolism	Serine and threonine metabolism	M00555	Pathway	Betaine biosynthesis, choline => betaine	2	100	100	50	20	20	106	1	1	6	20 - 35	20 - 35	106	1 - 2	1 - 2	6	0	0.4	0.8	0	0	0.8
Nucleotide and amino acid metabolism	Other amino acid metabolism	M00027	Pathway	GABA (gamma-Aminobutyrate) shunt	3	66.7	100	100	20	20	20	1	1	1	20 - 23	20 - 41	20 - 23	1	1 - 2	1	0.458	0.458	0.386	0.386	0	0
Carbohydrate and lipid metabolism	Lipid metabolism	M00090	Pathway	Phosphatidylcholine (PC) biosynthesis, choline => PC	3	66.7	66.7	66.7	26	26	26	1	1	1	26	26	26	1	1	1	0.466	0.466	0.466	0.466	0.466	0.466
Nucleotide and amino acid metabolism	Aromatic amino acid metabolism	M00040	Pathway	Tyrosine biosynthesis, prephanate => pretyrosine => tyrosine	2	0	50	50	0	21	41	0	1	2	0	21	41	0	1	2	1	0.222	0.222	1	0.222	0.222
Energy metabolism	Methane metabolism	M00344	Pathway	Formaldehyde assimilation, xylulose monophosphate pathway	4	75	75	75	18	18	18	1	1	1	18 - 31	18 - 59	18 - 61	1	1 - 2	1 - 2	0.5	0.5	0.5	0.5	0.5	0.5
Nucleotide and amino acid metabolism	Aromatic amino acid metabolism	M00044	Pathway	Tyrosine degradation, tyrosine => homogentisate	5	80	80	80	24	24	24	1	1	1	24 - 47	24 - 47	24 - 97	1 - 2	1 - 2	1 - 4	0.525	0.525	0.525	0.525	0.525	0.525
Nucleotide and amino acid metabolism	Polyamine biosynthesis	M00133	Pathway	Polyamine biosynthesis, arginine => agmatine => putrescine => spermidine	4	50	50	50	40	30	30	1	1	1	40 - 59	30 - 40	30 - 40	1 - 2	1	1	0.531	0.531	0.531	0.531	0.531	0.531
Carbohydrate and lipid metabolism	Terpenoid backbone biosynthesis	M00095	Pathway	C5 isoprenoid biosynthesis, mevalonate pathway	7	85.7	71.4	85.7	24	28	24	1	1	1	24 - 57	28 - 83	24 - 50	1 - 2	1 - 3	1 - 2	0.5	0.625	0.5	0.5	0.625	0.5
Energy metabolism	Nitrogen metabolism	M00531	Pathway	Assimilatory nitrate reduction, nitrate => ammonia	2	50	50	100	11	11	9	1	1	1	11	11	9 - 23	1	1	1 - 2	0.83	0.83	0	0.83	0.83	0
Nucleotide and amino acid metabolism	Histidine metabolism	M00026	Pathway	Histidine biosynthesis, PRPP => histidine	7..9	87.5	87.5	87.5	12	12	12	1	1	1	12 - 161	12 - 75	12 - 98	1 - 4	1 - 2	1 - 2	0.558	0.558	0.558	0.558	0.558	0.558
Nucleotide and amino acid metabolism	Branched-chain amino acid metabolism	M00019	Pathway	Valine/isoleucine biosynthesis, pyruvate => valine / 2-oxobutanoate => isoleucine	4	75	100	75	17	27	17	1	1	1	17 - 34	27 - 53	17 - 34	1 - 2	1 - 2	1 - 2	0.563	0.563	0.563	0.563	0	0.563
Nucleotide and amino acid metabolism	Branched-chain amino acid metabolism	M00570	Pathway	Isoleucine biosynthesis, threonine => 2-oxobutanoate => isoleucine	5	80	100	80	17	27	17	1	1	1	17 - 120	27 - 72	17 - 48	1 - 5	1 - 3	1 - 2	0.563	0.563	0.563	0.563	0	0.563
Nucleotide and amino acid metabolism	Cofactor and vitamin biosynthesis	M00120	Pathway	Coenzyme A biosynthesis, pantothenate => CoA	5	100	100	80	20	39	59	1	2	3	20 - 96	32 - 50	39 - 64	1 - 3	1 - 2	1 - 3	0.563	0.563	0.563	0	0	0.563
Nucleotide and amino acid metabolism	Cofactor and vitamin biosynthesis	M00115	Pathway	NAD biosynthesis, aspartate => NAD	5	80	60	80	16	28	16	1	1	1	16 - 85	28 - 69	16 - 34	1 - 3	1 - 2	1	0.538	0.672	0.538	0.538	0.672	0.538
Carbohydrate and lipid metabolism	Glycan metabolism	M00065	Pathway	GPI-anchor biosynthesis, core oligosaccharide	8	100	100	87.5	11	11	18	1	1	1	11 - 42	11 - 42	18 - 42	1	1	1 - 3	0.502	0.753	0.502	0	0	0.502
Energy metabolism	Carbon fixation	M00169	Pathway	CAM (Crassulacean acid metabolism), light	2	50	50	100	31	31	31	2	2	2	31	31	31 - 34	2	2	2 - 3	0.994	0.994	0	0.994	0.994	0
Carbohydrate and lipid metabolism	Lipopolysaccharide metabolism	M00063	Pathway	CMP-KDO biosynthesis	3	66.7	33.3	66.7	36	36	36	1	1	1	36 - 39	36	36 - 39	1	1	1	0.571	0.857	0.571	0.571	0.857	0.571
Nucleotide and amino acid metabolism	Cofactor and vitamin biosynthesis	M00118	Pathway	Glutathione biosynthesis, glutamate => glutathione	2	50	50	0	15	15	15	1	1	1	15 - 27	15 - 53	15	1	1 - 2	1	0.545	0.545	0.909	0.364	0.364	0.909
Carbohydrate and lipid metabolism	Central carbohydrate metabolism	M00001	Pathway	Glycolysis (Embden-Meyerhof pathway), glucose => pyruvate	10	100	100	100	22	22	19	1	1	1	20 - 124	20 - 165	19 - 260	1 - 4	1 - 4	1 - 9	1	1	0	0	0	0
Carbohydrate and lipid metabolism	Central carbohydrate metabolism	M00002	Pathway	Glycolysis, core module involving three-carbon compounds	5..6	100	100	100	39	39	94	1	1	3	29 - 124	39 - 165	42 - 260	1 - 4	1 - 4	1 - 9	1	1	0	0	0	0
Carbohydrate and lipid metabolism	Lipid metabolism	M00100	Pathway	Sphingosine degradation	2	100	100	100	18	19	18	1	1	1	18 - 19	19 - 37	18 - 19	1	1 - 2	1	0.667	0.667	0.667	0	0	0
Nucleotide and amino acid metabolism	Histidine metabolism	M00045	Pathway	Histidine degradation, histidine => N-formiminoglutamate => glutamate	4	75	0	75	17	0	17	1	0	1	17 - 97	0	17 - 24	1 - 4	0	1	0.533	1	0.533	0.533	1	0.533
Carbohydrate and lipid metabolism	Lipid metabolism	M00130	Pathway	Inositol phosphate metabolism, PI=> PIP2 => Ins(1,4,5)P3 => Ins(1,3,4,5)P4	4	50	50	50	76	61	69	10	8	9	76 - 186	61 - 172	69 - 186	10 - 13	8 - 12	9 - 13	0.702	0.702	0.702	0.702	0.702	0.702
Carbohydrate and lipid metabolism	Lipid metabolism	M00131	Pathway	Inositol phosphate metabolism, Ins(1,3,4,5)P4 => Ins(1,3,4)P3 => myo-inositol	4	50	50	50	44	11	11	3	1	1	44 - 108	11 - 72	11 - 36	3 - 4	1 - 2	1	0.729	0.729	0.729	0.729	0.729	0.729
Energy metabolism	Methane metabolism	M00345	Pathway	Formaldehyde assimilation, ribulose monophosphate pathway	4	66.7	66.7	66.7	22	22	22	1	1	1	22 - 31	22 - 31	22 - 61	1	1	1 - 2	0.75	0.75	0.75	0.75	0.75	0.75
Carbohydrate and lipid metabolism	Central carbohydrate metabolism	M00580	Pathway	Pentose phosphate pathway, archaea, fructose 6P => ribose 5P	3	50	50	50	41	41	41	1	1	1	41	41	41	1	1	1	0.75	0.75	0.75	0.75	0.75	0.75
Nucleotide and amino acid metabolism	Pyrimidine metabolism	M00053	Pathway	Pyrimidine deoxyribonuleotide biosynthesis, CDP/CTP => dCDP/dCTP,dTDP/dTTP	8	75	75	75	20	20	13	1	1	1	6 - 174	20 - 116	6 - 174	1 - 3	1 - 2	1 - 3	0.75	0.75	0.75	0.75	0.75	0.75
Nucleotide and amino acid metabolism	Cysteine and methionine metabolism	M00368	Pathway	Ethylene biosynthesis, methionine => ethylene	3	33.3	33.3	33.3	26	26	26	1	1	1	26	26	26	1	1	1	0.75	0.75	0.75	0.75	0.75	0.75
Carbohydrate and lipid metabolism	Terpenoid backbone biosynthesis	M00365	Pathway	C10-C20 isoprenoid biosynthesis, archaea	2	50	50	50	36	36	36	1	1	1	36	36	36	1	1	1	0.753	0.753	0.753	0.753	0.753	0.753
Carbohydrate and lipid metabolism	Other carbohydrate metabolism	M00081	Pathway	Pectin degradation	3	66.7	33.3	33.3	25	90	224	1	4	10	25 - 135	90	224	1 - 6	4	10	0.571	0.857	0.857	0.571	0.857	0.857
Carbohydrate and lipid metabolism	Lipid metabolism	M00132	Pathway	Inositol phosphate metabolism, Ins(1,3,4)P3 => phytate	3	33.3	33.3	66.7	21	21	21	1	1	1	21	21	21 - 28	1	1	1	0.857	0.857	0.571	0.857	0.857	0.571
Nucleotide and amino acid metabolism	Arginine and proline metabolism	M00015	Pathway	Proline biosynthesis, glutamate => proline	3	100	50	50	36	42	56	1	3	4	28 - 36	42	56	1 - 2	3	4	0.571	0.857	0.857	0	0.857	0.857
Nucleotide and amino acid metabolism	Cofactor and vitamin biosynthesis	M00119	Pathway	Pantothenate biosynthesis, valine/L-aspartate => pantothenate	5	60	40	60	30	30	30	1	1	1	30 - 35	30 - 34	30 - 35	1	1	1	0.754	0.879	0.754	0.754	0.879	0.754
Carbohydrate and lipid metabolism	Fatty acid metabolism	M00088	Pathway	Ketone body biosynthesis, acetyl-CoA => acetoacetate/3-hydroxybutyrate/acetone	5	40	60	60	25	46	31	1	2	1	25 - 46	46 - 62	31 - 50	1 - 2	2	1 - 2	0.938	0.75	0.75	0.938	0.75	0.75
Nucleotide and amino acid metabolism	Cofactor and vitamin biosynthesis	M00125	Pathway	Riboflavin biosynthesis, GTP => riboflavin/FMN/FAD	8	71.4	85.7	85.7	25	25	25	1	1	1	25 - 61	25 - 123	25 - 123	1	1 - 2	1 - 2	0.938	0.75	0.75	0.938	0.75	0.75
Nucleotide and amino acid metabolism	Cofactor and vitamin biosynthesis	M00126	Pathway	Tetrahydrofolate biosynthesis, GTP => THF	5..7	66.7	83.3	83.3	20	20	20	1	1	1	18 - 63	18 - 46	18 - 45	1 - 3	1 - 2	1 - 2	0.97	0.75	0.75	0.97	0.75	0.75
Nucleotide and amino acid metabolism	Branched-chain amino acid metabolism	M00432	Pathway	Leucine biosynthesis, 2-oxoisovalerate => 2-oxoisocaproate	3	33.3	66.7	66.7	19	19	19	1	1	1	19	19 - 28	19 - 28	1	1	1	0.929	0.787	0.787	0.929	0.502	0.502
Nucleotide and amino acid metabolism	Serine and threonine metabolism	M00020	Pathway	Serine biosynthesis, glycerate-3P => serine	3	33.3	66.7	66.7	33	33	33	1	1	1	33	33 - 71	33 - 47	1	1 - 3	1 - 2	0.933	0.8	0.8	0.933	0.8	0.8
Nucleotide and amino acid metabolism	Purine metabolism	M00546	Pathway	Purine degradation, xanthine => urea	5..6	50	80	60	8	8	8	1	1	1	8 - 79	8 - 33	8 - 131	1	1	1 - 4	0.963	0.789	0.789	0.919	0.568	0.789
Carbohydrate and lipid metabolism	Terpenoid backbone biosynthesis	M00366	Pathway	C10-C20 isoprenoid biosynthesis, plants	4	50	50	50	28	28	28	1	1	1	28 - 36	28 - 36	28 - 36	1	1	1	0.875	0.875	0.875	0.875	0.875	0.875
Nucleotide and amino acid metabolism	Cofactor and vitamin biosynthesis	M00123	Pathway	Biotin biosynthesis, pimeloyl-ACP/CoA => biotin	4	75	75	75	25	21	21	1	1	1	25 - 42	21 - 29	21 - 29	1 - 2	1	1	0.875	0.875	0.875	0.875	0.875	0.875
Carbohydrate and lipid metabolism	Central carbohydrate metabolism	M00003	Pathway	Gluconeogenesis, oxaloacetate => fructose-6P	7..8	100	100	100	19	38	38	1	1	2	19 - 124	31 - 165	30 - 260	1 - 3	1 - 4	1 - 9	1	1	0.656	0	0	0
Energy metabolism	Sulfur metabolism	M00176	Pathway	Assimilatory sulfate reduction, sulfate => H2S	3	33.3	33.3	66.7	18	18	15	1	1	1	18	18	15 - 18	1	1	1	0.947	0.947	0.767	0.947	0.947	0.767
Carbohydrate and lipid metabolism	Sterol biosynthesis	M00103	Pathway	Cholecalciferol biosynthesis	2	50	0	0	20	0	0	1	0	0	20	0	0	1	0	0	0.667	1	1	0.667	1	1
Nucleotide and amino acid metabolism	Cofactor and vitamin biosynthesis	M00128	Pathway	Ubiquinone biosynthesis, eukaryotes, 4-hydroxybenzoate => ubiquinone	6	83.3	83.3	83.3	21	28	21	1	1	1	21 - 33	28 - 67	21 - 67	1	1 - 2	1 - 2	0.889	0.889	0.889	0.508	0.508	0.508
Nucleotide and amino acid metabolism	Polyamine biosynthesis	M00135	Pathway	GABA biosynthesis, eukaryotes, putrescine => GABA	3	33.3	33.3	33.3	41	41	102	2	2	5	20 - 41	20 - 41	20 - 102	1 - 2	1 - 2	1 - 5	0.923	0.923	0.923	0.923	0.923	0.923
Nucleotide and amino acid metabolism	Cofactor and vitamin biosynthesis	M00121	Pathway	Heme biosynthesis, glutamate => protoheme/siroheme	11	72.7	72.7	72.7	21	21	19	1	1	1	21 - 80	21 - 40	19 - 61	1 - 4	1 - 2	1 - 2	0.924	0.924	0.923	0.846	0.846	0.845
Carbohydrate and lipid metabolism	Glycan metabolism	M00056	Pathway	O-glycan biosynthesis, mucin type core	4	25	25	25	86	86	57	3	3	2	86	86	57	3	3	2	0.935	0.935	0.935	0.935	0.935	0.935
Nucleotide and amino acid metabolism	Cofactor and vitamin biosynthesis	M00573	Pathway	Biotin biosynthesis, BioI pathway, long-chain-acyl-ACP => pimeloyl-ACP => biotin	5	60	60	60	25	21	21	1	1	1	25 - 42	21 - 29	21 - 29	1 - 2	1	1	0.938	0.938	0.938	0.938	0.938	0.938
Nucleotide and amino acid metabolism	Cofactor and vitamin biosynthesis	M00577	Pathway	Biotin biosynthesis, BioW pathway, pimelate => pimeloyl-CoA => biotin	5	60	60	60	25	21	21	1	1	1	25 - 42	21 - 29	21 - 29	1 - 2	1	1	0.938	0.938	0.938	0.938	0.938	0.938
Energy metabolism	Carbon fixation	M00167	Pathway	Reductive pentose phosphate cycle, glyceraldehyde-3P => ribulose-5P	7	85.7	85.7	85.7	20	20	20	1	1	1	20 - 41	20 - 59	20 - 61	1	1 - 2	1 - 2	0.939	0.939	0.939	0.939	0.939	0.939
Nucleotide and amino acid metabolism	Cysteine and methionine metabolism	M00021	Pathway	Cysteine biosynthesis, serine => cysteine	2	50	50	50	120	90	150	4	3	5	120	90	150	4	3	5	0.941	0.941	0.941	0.941	0.941	0.941
Nucleotide and amino acid metabolism	Aromatic amino acid metabolism	M00042	Pathway	Catecholamine biosynthesis, tyrosine => dopamine => noradrenaline => adrenaline	4	50	25	25	22	22	67	1	1	3	20 - 45	22	67	1 - 2	1	3	0.92	0.956	0.956	0.85	0.956	0.956
Nucleotide and amino acid metabolism	Cofactor and vitamin biosynthesis	M00140	Pathway	C1-unit interconversion, prokaryotes	3	66.7	33.3	33.3	18	45	45	1	2	2	18 - 68	45	45	1 - 3	2	2	0.875	0.985	0.985	0.875	0.985	0.985
Carbohydrate and lipid metabolism	Other carbohydrate metabolism	M00552	Pathway	D-galactonate degradation, De Ley-Doudoroff pathway, D-galactonate => glycerate-3P	5	40	40	40	29	58	49	1	2	2	29 - 73	58 - 73	49 - 260	1 - 3	2 - 3	2 - 9	1	1	0.875	0.875	0.875	0.875
Nucleotide and amino acid metabolism	Aromatic amino acid metabolism	M00037	Pathway	Melatonin biosynthesis, tryptophan => serotonin => melatonin	4	25	0	0	20	0	0	1	0	0	20	0	0	1	0	0	0.903	1	1	0.903	1	1
Nucleotide and amino acid metabolism	Pyrimidine metabolism	M00051	Pathway	Uridine monophosphate biosynthesis, glutamine (+ PRPP) => UMP	5..6	75	100	100	27	27	27	1	1	1	5 - 31	5 - 31	10 - 45	1	1	1 - 2	0.992	0.984	0.938	0.875	0	0
Carbohydrate and lipid metabolism	Sugar metabolism	M00565	Pathway	Trehalose biosynthesis, D-glucose 1P => trehalose	5	0	20	0	0	12	0	0	1	0	0	12	0	0	1	0	1	0.925	1	1	0.925	1
Nucleotide and amino acid metabolism	Cofactor and vitamin biosynthesis	M00129	Pathway	Ascorbate biosynthesis, animals, glucose-1P => ascorbate	6	33.3	33.3	50	23	23	23	1	1	1	23 - 30	23 - 60	23 - 92	1	1 - 2	1 - 3	0.983	0.983	0.966	0.983	0.983	0.966
Carbohydrate and lipid metabolism	Terpenoid backbone biosynthesis	M00096	Pathway	C5 isoprenoid biosynthesis, non-mevalonate pathway	8	12.5	12.5	12.5	36	36	36	1	1	1	36	36	36	1	1	1	0.983	0.983	0.983	0.983	0.983	0.983
Nucleotide and amino acid metabolism	Alkaloid and other secondary metabolite biosynthesis	M00370	Pathway	Glucosinolate biosynthesis, tryptophan => glucobrassicin	5	20	0	0	22	0	0	1	0	0	22	0	0	1	0	0	0.951	1	1	0.951	1	1
Carbohydrate and lipid metabolism	Sugar metabolism	M00554	Pathway	Nucleotide sugar biosynthesis, galactose => UDP-galactose	2	0	0	50	0	0	50	0	0	2	0	0	50	0	0	2	1	1	0.952	1	1	0.952
Carbohydrate and lipid metabolism	Sterol biosynthesis	M00102	Pathway	Ergocalciferol biosynthesis	5	0	0	20	0	0	32	0	0	1	0	0	32	0	0	1	1	1	0.952	1	1	0.952
Nucleotide and amino acid metabolism	Branched-chain amino acid metabolism	M00535	Pathway	Isoleucine biosynthesis, pyruvate => 2-oxobutanoate	3	0	33.3	33.3	0	28	28	0	1	1	0	28	28	0	1	1	1	0.976	0.976	1	0.976	0.976
Carbohydrate and lipid metabolism	Central carbohydrate metabolism	M00008	Pathway	Entner-Doudoroff pathway, glucose-6P => glyceraldehyde-3P + pyruvate	4	50	50	50	20	39	20	1	1	1	20 - 39	39	20 - 39	1	1 - 2	1	0.985	0.985	0.985	0.985	0.985	0.985
Carbohydrate and lipid metabolism	Other carbohydrate metabolism	M00014	Pathway	Glucuronate pathway (uronate pathway)	8	50	25	62.5	20	23	20	1	1	1	20 - 55	23 - 39	17 - 110	1 - 2	1 - 2	1 - 4	0.996	0.998	0.969	0.984	0.998	0.969
Carbohydrate and lipid metabolism	Lipid metabolism	M00089	Pathway	Triacylglycerol biosynthesis	4	50	50	50	28	28	28	2	2	2	13 - 58	13 - 58	28 - 58	1 - 3	1 - 3	1 - 3	0.988	0.988	0.988	0.988	0.988	0.988
Carbohydrate and lipid metabolism	Sterol biosynthesis	M00108	Pathway	C21-Steroid hormone biosynthesis, progesterone => corticosterone/aldosterone	3	33.3	0	0	22	0	0	1	0	0	22	0	0	1	0	0	0.964	1	1	0.964	1	1
Nucleotide and amino acid metabolism	Cofactor and vitamin biosynthesis	M00122	Pathway	Cobalamin biosynthesis, cobinamide => cobalamin	7	14.3	14.3	14.3	49	49	49	1	1	1	49	49	49	1	1	1	0.988	0.988	0.988	0.988	0.988	0.988
Carbohydrate and lipid metabolism	Sterol biosynthesis	M00109	Pathway	C21-Steroid hormone biosynthesis, progesterone => cortisol/cortisone	4	25	0	0	22	0	0	1	0	0	22	0	0	1	0	0	0.973	1	1	0.973	1	1
Carbohydrate and lipid metabolism	Fatty acid metabolism	M00113	Pathway	Jasmonic acid biosynthesis	8	25	25	25	23	23	23	1	1	1	23 - 31	23 - 47	23 - 140	1 - 2	1 - 3	1 - 9	0.992	0.992	0.992	0.992	0.992	0.992
Carbohydrate and lipid metabolism	Glycan metabolism	M00074	Pathway	N-glycan biosynthesis, high-mannose type	6	50	33.3	50	11	11	22	1	1	2	11 - 132	11 - 113	22 - 376	1 - 7	1 - 6	2 - 20	0.996	0.996	0.984	0.996	0.996	0.984
Nucleotide and amino acid metabolism	Serine and threonine metabolism	M00018	Pathway	Threonine biosynthesis, aspartate => homoserine => threonine	5	80	80	80	13	13	13	1	1	1	13 - 32	13 - 32	13 - 32	1	1	1	0.992	0.992	0.992	0.992	0.992	0.992
Nucleotide and amino acid metabolism	Cysteine and methionine metabolism	M00609	Pathway	Cysteine biosynthesis, methionine => cysteine	6	16.7	16.7	16.7	26	26	26	1	1	1	26	26	26	1	1	1	0.992	0.992	0.992	0.992	0.992	0.992
Carbohydrate and lipid metabolism	Glycosaminoglycan metabolism	M00079	Pathway	Keratan sulfate degradation	5	0	20	0	0	16	0	0	1	0	0	16	0	0	1	0	1	0.984	1	1	0.984	1
Nucleotide and amino acid metabolism	Cofactor and vitamin biosynthesis	M00572	Pathway	Pimeloyl-ACP biosynthesis, BioC-BioH pathway, malonyl-ACP => pimeloyl-ACP	6	33.3	0	16.7	24	0	24	1	0	1	24 - 37	0	24	1	0	1	0.992	1	0.997	0.979	1	0.997
Nucleotide and amino acid metabolism	Cysteine and methionine metabolism	M00017	Pathway	Methionine biosynthesis, apartate => homoserine => methionine	7	71.4	71.4	71.4	13	13	13	1	1	1	13 - 34	13 - 47	11 - 25	1 - 2	1 - 2	1	0.997	0.997	0.996	0.996	0.996	0.996
Nucleotide and amino acid metabolism	Cofactor and vitamin biosynthesis	M00124	Pathway	Pyridoxal biosynthesis, erythrose-4P => pyridoxal-5P	6	0	16.7	0	0	43	0	0	1	0	0	43	0	0	1	0	1	0.992	1	1	0.992	1
Carbohydrate and lipid metabolism	Other carbohydrate metabolism	M00632	Pathway	Galactose degradation, Leloir pathway, galactose => alpha-D-glucose-1P	4	0	0	50	0	0	28	0	0	1	0	0	28 - 50	0	0	1 - 2	1	1	0.993	1	1	0.993
Carbohydrate and lipid metabolism	Other carbohydrate metabolism	M00532	Pathway	Photorespiration	10	60	60	60	25	25	25	1	1	1	25 - 73	25 - 73	25 - 73	1 - 3	1 - 3	1 - 2	0.998	0.998	0.998	0.998	0.998	0.998
Nucleotide and amino acid metabolism	Lysine metabolism	M00032	Pathway	Lysine degradation, lysine => saccharopine => acetoacetyl-CoA	7..9	87.5	87.5	87.5	20	20	20	1	1	1	11 - 68	8 - 91	11 - 68	1 - 3	1 - 4	1 - 3	0.998	0.998	0.998	0.998	0.998	0.998
Carbohydrate and lipid metabolism	Glycan metabolism	M00075	Pathway	N-glycan biosynthesis, complex type	9	0	11.1	0	0	9	0	0	1	0	0	9	0	0	1	0	1	0.995	1	1	0.995	1
Carbohydrate and lipid metabolism	Sterol biosynthesis	M00101	Pathway	Cholesterol biosynthesis, squalene 2,3-epoxide => cholesterol	10	0	0	20	0	0	23	0	0	1	0	0	23 - 32	0	0	1	1	1	0.995	1	1	0.995
Energy metabolism	Carbon fixation	M00168	Pathway	CAM (Crassulacean acid metabolism), dark	2	50	50	50	31	58	58	1	2	2	29 - 31	31 - 58	31 - 58	1	1 - 2	1 - 2	0.999	0.999	0.999	0.999	0.999	0.999
Carbohydrate and lipid metabolism	Lipopolysaccharide metabolism	M00060	Pathway	Lipopolysaccharide biosynthesis, KDO2-lipid A	9	11.1	0	11.1	76	0	25	3	0	1	76	0	25	3	0	1	0.999	1	0.999	0.999	1	0.999
Energy metabolism	Carbon fixation	M00165	Pathway	Reductive pentose phosphate cycle (Calvin cycle)	11	72.7	72.7	72.7	20	20	20	1	1	1	20 - 73	20 - 73	20 - 260	1 - 3	1 - 3	1 - 9	1	1	1	1	1	1
Energy metabolism	Carbon fixation	M00166	Pathway	Reductive pentose phosphate cycle, ribulose-5P => glyceraldehyde-3P	4	50	50	50	29	58	49	1	2	2	29 - 73	58 - 73	49 - 260	1 - 3	2 - 3	2 - 9	1	1	1	1	1	1
Energy metabolism	Carbon fixation	M00172	Pathway	C4-dicarboxylic acid cycle, NADP - malic enzyme type	4	25	25	50	31	31	31	2	2	2	31	31	31 - 34	2	2	2 - 3	1	1	1	1	1	1
Energy metabolism	Carbon fixation	M00171	Pathway	C4-dicarboxylic acid cycle, NAD - malic enzyme type	7	42.9	42.9	57.1	21	24	24	1	1	1	21 - 48	24 - 58	24 - 58	1 - 2	1 - 2	1 - 3	1	1	1	1	1	1
Energy metabolism	Carbon fixation	M00170	Pathway	C4-dicarboxylic acid cycle, phosphoenolpyruvate carboxykinase type	4	50	50	50	19	24	24	1	1	1	19 - 48	24 - 38	24 - 38	1 - 2	1 - 2	1 - 2	1	1	1	1	1	1
Energy metabolism	Carbon fixation	M00173	Pathway	Reductive citrate cycle (Arnon-Buchanan cycle)	10..12	40	40	40	12	12	12	1	1	1	9 - 21	9 - 61	12 - 41	1	1 - 3	1 - 3	1	1	1	1	1	1
Energy metabolism	Carbon fixation	M00376	Pathway	3-Hydroxypropionate bi-cycle	13	7.7	7.7	15.4	21	21	21	1	1	1	21	21	21 - 30	1	1	1 - 2	1	1	1	1	1	1
Energy metabolism	Carbon fixation	M00375	Pathway	Hydroxypropionate-hydroxybutylate cycle	14	7.1	7.1	7.1	25	50	50	1	2	2	25	50	50	1	2	2	1	1	1	1	1	1
Energy metabolism	Carbon fixation	M00374	Pathway	Dicarboxylate-hydroxybutyrate cycle	13	15.4	15.4	15.4	21	21	21	1	1	1	21 - 25	21 - 50	21 - 50	1	1 - 2	1 - 2	1	1	1	1	1	1
Energy metabolism	Carbon fixation	M00377	Pathway	Reductive acetyl-CoA pathway (Wood-Ljungdahl pathway)	7	28.6	14.3	14.3	18	54	80	1	2	3	18 - 54	54	80	1 - 2	2	3	1	1	1	1	1	1
Energy metabolism	Carbon fixation	M00579	Pathway	Phosphate acetyltransferase-acetate kinase pathway, acetyl-CoA => acetate	2	0	0	0	0	0	0	0	0	0	0	0	0	0	0	0	1	1	1	1	1	1
Energy metabolism	Nitrogen metabolism	M00175	Pathway	Nitrogen fixation, nitrogen => ammonia	1	0	0	0	0	0	0	0	0	0	0	0	0	0	0	0	1	1	1	1	1	1
Energy metabolism	Nitrogen metabolism	M00530	Pathway	Dissimilatory nitrate reduction, nitrate => ammonia	2	0	0	0	0	0	0	0	0	0	0	0	0	0	0	0	1	1	1	1	1	1
Energy metabolism	Nitrogen metabolism	M00529	Pathway	Denitrification, nitrate => nitrogen	4	0	0	0	0	0	0	0	0	0	0	0	0	0	0	0	1	1	1	1	1	1
Energy metabolism	Nitrogen metabolism	M00528	Pathway	Nitrification, ammonia => nitrite	2	0	0	0	0	0	0	0	0	0	0	0	0	0	0	0	1	1	1	1	1	1
Energy metabolism	Methane metabolism	M00567	Pathway	Methanogenesis, CO2 => methane	8	0	0	0	0	0	0	0	0	0	0	0	0	0	0	0	1	1	1	1	1	1
Energy metabolism	Methane metabolism	M00357	Pathway	Methanogenesis, acetate => methane	6	20	20	20	32	16	48	2	1	3	32	16	48	2	1	3	1	1	1	1	1	1
Energy metabolism	Methane metabolism	M00356	Pathway	Methanogenesis, methanol => methane	3	0	0	0	0	0	0	0	0	0	0	0	0	0	0	0	1	1	1	1	1	1
Energy metabolism	Methane metabolism	M00563	Pathway	Methanogenesis, methylamine/dimethylamine/trimethylamine => methane	4	0	0	0	0	0	0	0	0	0	0	0	0	0	0	0	1	1	1	1	1	1
Energy metabolism	Methane metabolism	M00358	Pathway	Coenzyme M biosynthesis	4	0	0	0	0	0	0	0	0	0	0	0	0	0	0	0	1	1	1	1	1	1
Energy metabolism	Methane metabolism	M00174	Pathway	Methane oxidation, methanotroph, methane => formaldehyde	2	0	0	0	0	0	0	0	0	0	0	0	0	0	0	0	1	1	1	1	1	1
Energy metabolism	Methane metabolism	M00346	Pathway	Formaldehyde assimilation, serine pathway	9	33.3	33.3	33.3	25	25	25	1	1	1	25 - 68	25 - 70	25 - 94	1 - 3	1 - 3	1 - 4	1	1	1	1	1	1
Energy metabolism	Methane metabolism	M00378	Pathway	F420 biosynthesis	5	0	0	0	0	0	0	0	0	0	0	0	0	0	0	0	1	1	1	1	1	1
Energy metabolism	Methane metabolism	M00422	Pathway	Acetyl-CoA pathway, CO2 => acetyl-CoA	2	0	0	0	0	0	0	0	0	0	0	0	0	0	0	0	1	1	1	1	1	1
Energy metabolism	Sulfur metabolism	M00596	Pathway	Dissimilatory sulfate reduction, sulfate => H2S	3	0	0	0	0	0	0	0	0	0	0	0	0	0	0	0	1	1	1	1	1	1
Energy metabolism	Sulfur metabolism	M00595	Pathway	Thiosulfate oxidation by SOX complex, thiosulfate => sulfate	1	0	0	0	0	0	0	0	0	0	0	0	0	0	0	0	1	1	1	1	1	1
Carbohydrate and lipid metabolism	Central carbohydrate metabolism	M00308	Pathway	Semi-phosphorylative Entner-Doudoroff pathway, gluconate => glycerate-3P	4..5	40	40	40	29	58	49	1	2	2	29 - 73	58 - 73	49 - 260	1 - 3	2 - 3	2 - 9	1	1	1	1	1	1
Carbohydrate and lipid metabolism	Central carbohydrate metabolism	M00633	Pathway	Semi-phosphorylative Entner-Doudoroff pathway, gluconate/galactonate => glycerate-3P	4	0	0	0	0	0	0	0	0	0	0	0	0	0	0	0	1	1	1	1	1	1
Carbohydrate and lipid metabolism	Central carbohydrate metabolism	M00309	Pathway	Non-phosphorylative Entner-Doudoroff pathway, gluconate/galactonate => glycerate	3	0	0	0	0	0	0	0	0	0	0	0	0	0	0	0	1	1	1	1	1	1
Carbohydrate and lipid metabolism	Other carbohydrate metabolism	M00373	Pathway	Ethylmalonyl pathway	14	14.3	21.4	21.4	15	15	15	1	1	1	15 - 25	15 - 68	15 - 50	1	1 - 2	1 - 2	1	1	1	1	1	1
Carbohydrate and lipid metabolism	Other carbohydrate metabolism	M00630	Pathway	D-Galacturonate degradation (fungi), D-galacturonate => glycerol	4	0	0	0	0	0	0	0	0	0	0	0	0	0	0	0	1	1	1	1	1	1
Carbohydrate and lipid metabolism	Other carbohydrate metabolism	M00631	Pathway	D-Galacturonate degradation (bacteria), D-galacturonate => pyruvate + D-glyceraldehyde 3P	5	0	0	0	0	0	0	0	0	0	0	0	0	0	0	0	1	1	1	1	1	1
Carbohydrate and lipid metabolism	Other carbohydrate metabolism	M00061	Pathway	D-Glucuronate degradation, D-glucuronate => pyruvate + D-glyceraldehyde 3P	5	0	0	0	0	0	0	0	0	0	0	0	0	0	0	0	1	1	1	1	1	1
Carbohydrate and lipid metabolism	Lipid metabolism	M00098	Pathway	Acylglycerol degradation	2	50	50	50	33	50	50	2	3	3	13 - 33	13 - 50	39 - 50	1 - 2	1 - 3	3	1	1	1	1	1	1
Carbohydrate and lipid metabolism	Lipid metabolism	M00091	Pathway	Phosphatidylcholine (PC) biosynthesis, PE => PC	2	0	0	0	0	0	0	0	0	0	0	0	0	0	0	0	1	1	1	1	1	1
Carbohydrate and lipid metabolism	Lipid metabolism	M00066	Pathway	Lactosylceramide biosynthesis	2	0	0	0	0	0	0	0	0	0	0	0	0	0	0	0	1	1	1	1	1	1
Carbohydrate and lipid metabolism	Lipid metabolism	M00067	Pathway	Cerebroside and sulfatide biosynthesis	2	0	0	0	0	0	0	0	0	0	0	0	0	0	0	0	1	1	1	1	1	1
Carbohydrate and lipid metabolism	Lipopolysaccharide metabolism	M00064	Pathway	ADP-L-glycero-D-manno-heptose biosynthesis	4	0	0	0	0	0	0	0	0	0	0	0	0	0	0	0	1	1	1	1	1	1
Carbohydrate and lipid metabolism	Lipopolysaccharide metabolism	M00080	Pathway	Lipopolysaccharide biosynthesis, inner core => outer core => O-antigen	12	0	0	0	0	0	0	0	0	0	0	0	0	0	0	0	1	1	1	1	1	1
Carbohydrate and lipid metabolism	Glycan metabolism	M00070	Pathway	Glycosphingolipid biosynthesis, lacto-series, LacCer => Lc4Cer	2	0	0	0	0	0	0	0	0	0	0	0	0	0	0	0	1	1	1	1	1	1
Carbohydrate and lipid metabolism	Glycan metabolism	M00071	Pathway	Glycosphingolipid biosynthesis, neolacto-series, LacCer => nLc4Cer	2	0	0	0	0	0	0	0	0	0	0	0	0	0	0	0	1	1	1	1	1	1
Carbohydrate and lipid metabolism	Glycan metabolism	M00068	Pathway	Glycosphingolipid biosynthesis, globo-series, LacCer => Gb4Cer	2	0	0	0	0	0	0	0	0	0	0	0	0	0	0	0	1	1	1	1	1	1
Carbohydrate and lipid metabolism	Glycan metabolism	M00069	Pathway	Glycosphingolipid biosynthesis, ganglio series, LacCer => GT3	2	0	0	0	0	0	0	0	0	0	0	0	0	0	0	0	1	1	1	1	1	1
Carbohydrate and lipid metabolism	Glycosaminoglycan metabolism	M00057	Pathway	Glycosaminoglycan biosynthesis, linkage tetrasaccharide	4	0	0	0	0	0	0	0	0	0	0	0	0	0	0	0	1	1	1	1	1	1
Carbohydrate and lipid metabolism	Glycosaminoglycan metabolism	M00058	Pathway	Glycosaminoglycan biosynthesis, chondroitin sulfate backbone	2	0	0	0	0	0	0	0	0	0	0	0	0	0	0	0	1	1	1	1	1	1
Carbohydrate and lipid metabolism	Glycosaminoglycan metabolism	M00059	Pathway	Glycosaminoglycan biosynthesis, heparan sulfate backbone	5	0	0	0	0	0	0	0	0	0	0	0	0	0	0	0	1	1	1	1	1	1
Carbohydrate and lipid metabolism	Glycosaminoglycan metabolism	M00076	Pathway	Dermatan sulfate degradation	6	0	0	0	0	0	0	0	0	0	0	0	0	0	0	0	1	1	1	1	1	1
Carbohydrate and lipid metabolism	Glycosaminoglycan metabolism	M00077	Pathway	Chondroitin sulfate degradation	4	0	0	0	0	0	0	0	0	0	0	0	0	0	0	0	1	1	1	1	1	1
Carbohydrate and lipid metabolism	Glycosaminoglycan metabolism	M00078	Pathway	Heparan sulfate degradation	8	12.5	0	12.5	14	0	27	1	0	2	14	0	27	1	0	2	1	1	1	1	1	1
Carbohydrate and lipid metabolism	Sterol biosynthesis	M00104	Pathway	Bile acid biosynthesis, cholesterol => cholate/chenodeoxycholate	12	8.3	8.3	8.3	16	31	47	1	2	3	16	31	47	1	2	3	1	1	1	1	1	1
Carbohydrate and lipid metabolism	Sterol biosynthesis	M00106	Pathway	Conjugated bile acid biosynthesis, cholate => taurocholate/glycocholate	2	0	0	0	0	0	0	0	0	0	0	0	0	0	0	0	1	1	1	1	1	1
Carbohydrate and lipid metabolism	Sterol biosynthesis	M00107	Pathway	Steroid hormone biosynthesis, cholesterol => prognenolone => progesterone	2	0	0	0	0	0	0	0	0	0	0	0	0	0	0	0	1	1	1	1	1	1
Carbohydrate and lipid metabolism	Sterol biosynthesis	M00110	Pathway	C19/C18-Steroid hormone biosynthesis, pregnenolone => androstenedione => estrone	3	0	0	0	0	0	0	0	0	0	0	0	0	0	0	0	1	1	1	1	1	1
Carbohydrate and lipid metabolism	Other terpenoid biosynthesis	M00097	Pathway	beta-Carotene biosynthesis, GGAP => beta-carotene	6	0	0	0	0	0	0	0	0	0	0	0	0	0	0	0	1	1	1	1	1	1
Carbohydrate and lipid metabolism	Other terpenoid biosynthesis	M00372	Pathway	Abscisic acid biosynthesis, beta-carotene => abscisic acid	5	0	0	0	0	0	0	0	0	0	0	0	0	0	0	0	1	1	1	1	1	1
Carbohydrate and lipid metabolism	Other terpenoid biosynthesis	M00371	Pathway	Castasterone biosynthesis, campesterol => castasterone	5	0	0	0	0	0	0	0	0	0	0	0	0	0	0	0	1	1	1	1	1	1
Nucleotide and amino acid metabolism	Purine metabolism	M00048	Pathway	Inosine monophosphate biosynthesis, PRPP + glutamine => IMP	9..11	66.7	55.6	55.6	22	16	16	1	1	1	17 - 49	16 - 44	16 - 73	1 - 3	1 - 2	1 - 2	1	1	1	1	1	1
Nucleotide and amino acid metabolism	Pyrimidine metabolism	M00046	Pathway	Pyrimidine degradation, uracil => beta-alanine, thymine => 3-aminoisobutanoate	3	0	0	0	0	0	0	0	0	0	0	0	0	0	0	0	1	1	1	1	1	1
Nucleotide and amino acid metabolism	Cysteine and methionine metabolism	M00034	Pathway	Methionine salvage pathway	9..11	62.5	75	75	23	23	23	1	1	1	21 - 59	21 - 40	21 - 40	1 - 2	1	1	1	1	1	1	0.998	0.998
Nucleotide and amino acid metabolism	Lysine metabolism	M00016	Pathway	Lysine biosynthesis, succinyl-DAP pathway, aspartate => lysine	9	11.1	11.1	11.1	13	13	13	1	1	1	13	13	13	1	1	1	1	1	1	1	1	1
Nucleotide and amino acid metabolism	Lysine metabolism	M00525	Pathway	Lysine biosynthesis, acetyl-DAP pathway, aspartate => lysine	9	0	0	0	0	0	0	0	0	0	0	0	0	0	0	0	1	1	1	1	1	1
Nucleotide and amino acid metabolism	Lysine metabolism	M00526	Pathway	Lysine biosynthesis, DAP dehydrogenase pathway, aspartate => lysine	6	16.7	16.7	16.7	13	13	13	1	1	1	13	13	13	1	1	1	1	1	1	1	1	1
Nucleotide and amino acid metabolism	Lysine metabolism	M00527	Pathway	Lysine biosynthesis, DAP aminotransferase pathway, aspartate => lysine	7	14.3	14.3	14.3	13	13	13	1	1	1	13	13	13	1	1	1	1	1	1	1	1	1
Nucleotide and amino acid metabolism	Lysine metabolism	M00030	Pathway	Lysine biosynthesis, AAA pathway, 2-oxoglutarate => 2-aminoadipate => lysine	8	12.5	12.5	12.5	20	20	20	1	1	1	20	8 - 20	20	1	1	1	1	1	1	1	1	1
Nucleotide and amino acid metabolism	Lysine metabolism	M00433	Pathway	Lysine biosynthesis, 2-oxoglutarate => 2-oxoadipate	4	0	0	0	0	0	0	0	0	0	0	0	0	0	0	0	1	1	1	1	1	1
Nucleotide and amino acid metabolism	Lysine metabolism	M00031	Pathway	Lysine biosynthesis, 2-aminoadipate => lysine	5	0	0	0	0	0	0	0	0	0	0	0	0	0	0	0	1	1	1	1	1	1
Nucleotide and amino acid metabolism	Lysine metabolism	M00608	Pathway	2-Oxocarboxylic acid chain extension, 2-oxoglutarate => 2-oxoadipate => 2-oxopimelate => 2-oxosuberate	3	0	0	0	0	0	0	0	0	0	0	0	0	0	0	0	1	1	1	1	1	1
Nucleotide and amino acid metabolism	Aromatic amino acid metabolism	M00024	Pathway	Phenylalanine biosynthesis, chorismate => phenylalanine	3	33.3	33.3	33.3	35	35	35	1	1	1	35	35	35	1	1	1	1	1	1	1	1	1
Nucleotide and amino acid metabolism	Aromatic amino acid metabolism	M00043	Pathway	Thyroid hormone biosynthesis, tyrosine => triiodothyronine/thyroxine	1	0	0	0	0	0	0	0	0	0	0	0	0	0	0	0	1	1	1	1	1	1
Nucleotide and amino acid metabolism	Aromatic amino acid metabolism	M00533	Pathway	Homoprotocatechuate degradation, homoprotocatechuate => 2-oxohept-3-enedioate	4	0	0	0	0	0	0	0	0	0	0	0	0	0	0	0	1	1	1	1	1	1
Nucleotide and amino acid metabolism	Aromatic amino acid metabolism	M00545	Pathway	Trans-cinnamate degradation, trans-cinnamate => acetyl-CoA	6..7	0	0	0	0	0	0	0	0	0	0	0	0	0	0	0	1	1	1	1	1	1
Nucleotide and amino acid metabolism	Aromatic amino acid metabolism	M00350	Pathway	Capsaicin biosynthesis, L-Phenylalanine => Capsaicin	4	0	0	0	0	0	0	0	0	0	0	0	0	0	0	0	1	1	1	1	1	1
Nucleotide and amino acid metabolism	Aromatic amino acid metabolism	M00038	Pathway	Tryptophan metabolism, tryptophan => kynurenine => 2-aminomuconate	7	0	0	0	0	0	0	0	0	0	0	0	0	0	0	0	1	1	1	1	1	1
Nucleotide and amino acid metabolism	Cofactor and vitamin biosynthesis	M00127	Pathway	Thiamine biosynthesis, AIR => thiamine-P/thiamine-2P	5	0	0	0	0	0	0	0	0	0	0	0	0	0	0	0	1	1	1	1	1	1
Nucleotide and amino acid metabolism	Cofactor and vitamin biosynthesis	M00622	Pathway	Nicotinate degradation, nicotinate => fumarate	6	0	0	0	0	0	0	0	0	0	0	0	0	0	0	0	1	1	1	1	1	1
Nucleotide and amino acid metabolism	Cofactor and vitamin biosynthesis	M00114	Pathway	Ascorbate biosynthesis, plants, glucose-6P => ascorbate	7..9	55.6	55.6	44.4	18	18	18	1	1	1	18 - 55	13 - 56	18 - 55	1 - 2	1 - 2	1 - 2	1	1	1	1	1	1
Nucleotide and amino acid metabolism	Cofactor and vitamin biosynthesis	M00550	Pathway	Ascorbate degradation, ascorbate => D-xylulose-5P	5	0	0	0	0	0	0	0	0	0	0	0	0	0	0	0	1	1	1	1	1	1
Nucleotide and amino acid metabolism	Cofactor and vitamin biosynthesis	M00112	Pathway	Tocopherol/tocotorienol biosynthesis	4	0	0	0	0	0	0	0	0	0	0	0	0	0	0	0	1	1	1	1	1	1
Nucleotide and amino acid metabolism	Cofactor and vitamin biosynthesis	M00117	Pathway	Ubiquinone biosynthesis, prokaryotes, chorismate => ubiquinone	9	0	0	0	0	0	0	0	0	0	0	0	0	0	0	0	1	1	1	1	1	1
Nucleotide and amino acid metabolism	Cofactor and vitamin biosynthesis	M00116	Pathway	Menaquinone biosynthesis, chorismate => menaquinone	9	0	0	0	0	0	0	0	0	0	0	0	0	0	0	0	1	1	1	1	1	1
Nucleotide and amino acid metabolism	Polyamine biosynthesis	M00136	Pathway	GABA biosynthesis, prokaryotes, putrescine => GABA	4	0	0	0	0	0	0	0	0	0	0	0	0	0	0	0	1	1	1	1	1	1
Nucleotide and amino acid metabolism	Phenylpropanoid and flavonoid biosynthesis	M00039	Pathway	Monolignol biosynthesis, phenylalanine/tyrosine => monolignol	10	10	0	0	28	0	0	1	0	0	28	0	0	1	0	0	1	1	1	1	1	1
Nucleotide and amino acid metabolism	Phenylpropanoid and flavonoid biosynthesis	M00137	Pathway	Flavanone biosynthesis, phenylalanine => naringenin	5	0	0	0	0	0	0	0	0	0	0	0	0	0	0	0	1	1	1	1	1	1
Nucleotide and amino acid metabolism	Phenylpropanoid and flavonoid biosynthesis	M00138	Pathway	Flavonoid biosynthesis, naringenin => pelargonidin	3	0	0	0	0	0	0	0	0	0	0	0	0	0	0	0	1	1	1	1	1	1
Nucleotide and amino acid metabolism	Alkaloid and other secondary metabolite biosynthesis	M00369	Pathway	Cyanogenic glycoside biosynthesis, tyrosine => dhurrin	3	0	0	0	0	0	0	0	0	0	0	0	0	0	0	0	1	1	1	1	1	1
Nucleotide and amino acid metabolism	Alkaloid and other secondary metabolite biosynthesis	M00033	Pathway	Ectoine biosynthesis, aspartate => ectoine	5	0	0	0	0	0	0	0	0	0	0	0	0	0	0	0	1	1	1	1	1	1
Secondary metabolism	Aromatics degradation	M00538	Pathway	Toluene degradation, toluene => benzoate	3	0	0	0	0	0	0	0	0	0	0	0	0	0	0	0	1	1	1	1	1	1
Secondary metabolism	Aromatics degradation	M00537	Pathway	Xylene degradation, xylene => methylbenzoate	3	0	0	0	0	0	0	0	0	0	0	0	0	0	0	0	1	1	1	1	1	1
Secondary metabolism	Aromatics degradation	M00419	Pathway	Cymene degradation, p-cymene => p-cumate	3	0	0	0	0	0	0	0	0	0	0	0	0	0	0	0	1	1	1	1	1	1
Secondary metabolism	Aromatics degradation	M00547	Pathway	Benzene/toluene degradation, benzene => catechol / toluene => 3-methylcatechol	2	0	0	0	0	0	0	0	0	0	0	0	0	0	0	0	1	1	1	1	1	1
Secondary metabolism	Aromatics degradation	M00548	Pathway	Benzene degradation, benzene => catechol	1	0	0	0	0	0	0	0	0	0	0	0	0	0	0	0	1	1	1	1	1	1
Secondary metabolism	Aromatics degradation	M00551	Pathway	Benzoate degradation, benzoate => catechol / methylbenzoate => methylcatechol	2	0	0	0	0	0	0	0	0	0	0	0	0	0	0	0	1	1	1	1	1	1
Secondary metabolism	Aromatics degradation	M00568	Pathway	Catechol ortho-cleavage, catechol => 3-oxoadipate	4	0	0	0	0	0	0	0	0	0	0	0	0	0	0	0	1	1	1	1	1	1
Secondary metabolism	Aromatics degradation	M00569	Pathway	Catechol meta-cleavage, catechol => acetyl-CoA / 4-methylcatechol => propanoyl-CoA	7	0	0	0	0	0	0	0	0	0	0	0	0	0	0	0	1	1	1	1	1	1
Secondary metabolism	Aromatics degradation	M00539	Pathway	Cumate degradation, p-cumate => 2-oxopent-4-enoate + 2-methylpropanoate	5	0	0	0	0	0	0	0	0	0	0	0	0	0	0	0	1	1	1	1	1	1
Secondary metabolism	Aromatics degradation	M00543	Pathway	Biphenyl degradation, biphenyl => 2-oxopent-4-enoate + benzoate	4	0	0	0	0	0	0	0	0	0	0	0	0	0	0	0	1	1	1	1	1	1
Secondary metabolism	Aromatics degradation	M00544	Pathway	Carbazole degradation, carbazole => 2-oxopent-4-enoate + anthranilate	3	0	0	0	0	0	0	0	0	0	0	0	0	0	0	0	1	1	1	1	1	1
Secondary metabolism	Aromatics degradation	M00418	Pathway	Toluene degradation, anaerobic, toluene => benzoyl-CoA	6	0	0	0	0	0	0	0	0	0	0	0	0	0	0	0	1	1	1	1	1	1
Secondary metabolism	Aromatics degradation	M00541	Pathway	Benzoyl-CoA degradation, benzoyl-CoA => 3-hydroxypimeloyl-CoA	4	0	0	0	0	0	0	0	0	0	0	0	0	0	0	0	1	1	1	1	1	1
Secondary metabolism	Aromatics degradation	M00540	Pathway	Benzoate degradation, cyclohexanecarboxylic acid =>pimeloyl-CoA	5	0	0	0	0	0	0	0	0	0	0	0	0	0	0	0	1	1	1	1	1	1
Secondary metabolism	Aromatics degradation	M00534	Pathway	Naphthalene degradation, naphthalene => salicylate	6	0	0	0	0	0	0	0	0	0	0	0	0	0	0	0	1	1	1	1	1	1
Secondary metabolism	Aromatics degradation	M00623	Pathway	Phthalate degradation, phthalate => protocatechuate	3	0	0	0	0	0	0	0	0	0	0	0	0	0	0	0	1	1	1	1	1	1
Secondary metabolism	Aromatics degradation	M00624	Pathway	Terephthalate degradation, terephthalate => 3,4-dihydroxybenzoate	2	0	0	0	0	0	0	0	0	0	0	0	0	0	0	0	1	1	1	1	1	1
