# Supplementary material for: A multi-omics study of the grapevine-downy mildew (Plasmopara viticola) pathosystem unveils a complex protein coding- and noncoding-based arms race during infection
Source: Sci Rep. 2018 Jan 15;8:757. doi: 10.1038/s41598-018-19158-8 (PMC5768699; doi:10.1038/s41598-018-19158-8)
Supplement: Supplementary file 6 — Supplementary Table S28 [file 41598_2018_19158_MOESM6_ESM.xlsx]

## Sheet: FPKM values V. vinifera genes
Supplementary Table S28. FPKM values and GO term enrichment analysis of Vitis vinifera genes differentially expressed during infection
Gene ID	Genomic coordinates	FPKM at 24 hpi	FPKM at 48 hpi	FPKM at 72 hpi	FPKM at 96 hpi	FPKM at 168 hpi	AGRIGO GO ANNOTATION (BP=biological process, MF=molecular function, CC=cellular component)	TAIR ANNOTATION (First blast hit evalue <=0.001)
GSVIVT01022403001	chr7:19731439-19731739	48169.5	57154.9	31440.8	34613.2	26145.1	GO:0022626=cytosolic ribosome_(CC); GO:0015977=carbon fixation_(BP); GO:0015979=photosynthesis_(BP); GO:0009570=chloroplast stroma_(CC); GO:0006354=RNA elongation_(BP); GO:0000287=magnesium ion binding_(MF); GO:0048046=apoplast_(CC); GO:0006091=generation of precursor metabolites and energy_(BP); GO:0009535=chloroplast thylakoid membrane_(CC); GO:0009737=response to abscisic acid stimulus_(BP); G…	ATCG00490.1_|_ribulose-bisphosphate_carboxylase_|_ChrC:54958-56397_FORWARD_LENGTH=479_|_201606
GSVIVT01030618001	chr12:7212658-7212769	19422.7	18132.9	10207	16853.4	10438.9	GO:0019684=photosynthesis, light reaction_(BP); GO:0009522=photosystem I_(CC); GO:0009507=chloroplast_(CC); GO:0006354=RNA elongation_(BP)	ATCG00510.1_|_photsystem_I_subunit_I_|_ChrC:59247-59360_FORWARD_LENGTH=37_|_201606
GSVIVT01006662001	chrUn:27320102-27320645	19222.8	20349.3	10965.6	15299.9	14007.4		ATCG00280.1_|_photosystem_II_reaction_center_protein_C_|_ChrC:33720-35141_FORWARD_LENGTH=473_|_201606
GSVIVT01023979001	chr3:1949694-1949805	17195.4	17849.3	8780.29	18904.4	7751.11	GO:0009941=chloroplast envelope_(CC); GO:0009570=chloroplast stroma_(CC); GO:0016740=transferase activity_(MF); GO:0003735=structural constituent of ribosome_(MF); GO:0000311=plastid large ribosomal subunit_(CC); GO:0003723=RNA binding_(MF); GO:0006412=translation_(BP)	ATCG01310.1_|_ribosomal_protein_L2_|_ChrC:152806-154312_FORWARD_LENGTH=274_|_201606
GSVIVT01013856001	chr16:5357695-5358151	13823.3	16894.5	9234.11	10736.4	7777.72		ATCG00490.1_|_ribulose-bisphosphate_carboxylase_|_ChrC:54958-56397_FORWARD_LENGTH=479_|_201606
GSVIVT01037458001	chr6:13330880-13331063	10514.1	10556.8	7069.93	9226.92	5359.64	GO:0003674=MF_(MF); GO:0009539=photosystem II reaction center_(CC); GO:0010207=photosystem II assembly_(BP); GO:0006354=RNA elongation_(BP); GO:0030095=chloroplast photosystem II_(CC)	ATCG00070.1_|_photosystem_II_reaction_center_protein_K_precursor_|_ChrC:7017-7202_FORWARD_LENGTH=61_|_201606
GSVIVT01021600001	chr10:7866453-7866873	10279	6363.06	10394.2	6743.68	7783.42
GSVIVT01017484001	chr9:9153238-9153388	8858.43	8240.35	5591.19	7889.49	5458.82		ATCG00350.1_|_Photosystem_I%2C_PsaA/PsaB_protein_|_ChrC:39605-41857_REVERSE_LENGTH=750_|_201606
GSVIVT01008288001	chr17:3623542-3624248	6834.47	7307.96	4943.32	4825.41	4522.06	GO:0022626=cytosolic ribosome_(CC); GO:0048046=apoplast_(CC); GO:0015977=carbon fixation_(BP); GO:0009941=chloroplast envelope_(CC); GO:0009573=chloroplast ribulose bisphosphate carboxylase complex_(CC); GO:0016020=membrane_(CC); GO:0009637=response to blue light_(BP); GO:0010218=response to far red light_(BP); GO:0009579=thylakoid_(CC); GO:0010114=response to red light_(BP); GO:0016984=ribulose-…	AT5G38420.1_|_Ribulose_bisphosphate_carboxylase_(small_chain)_family_protein_|_Chr5:15381203-15381978_REVERSE_LENGTH=181_|_201606
GSVIVT01009295001	chr18:7060606-7061347	4900.63	7894.32	4143.24	4830.18	3706.74		ATCG00340.1_|_Photosystem_I%2C_PsaA/PsaB_protein_|_ChrC:37375-39579_REVERSE_LENGTH=734_|_201606
GSVIVT01014340001	chr19:2789636-2790121	3945.25	5298.29	3432.97	3853.27	5437.25	GO:0009750=response to fructose stimulus_(BP); GO:0009963=positive regulation of flavonoid biosynthetic process_(BP); GO:0006833=water transport_(BP); GO:0010363=regulation of plant-type hypersensitive response_(BP); GO:0006612=protein targeting to membrane_(BP); GO:0010015=root morphogenesis_(BP); GO:0009651=response to salt stress_(BP); GO:0009926=auxin polar transport_(BP); GO:0005507=copper i…	AT3G15353.1_|_metallothionein_3_|_Chr3:5180825-5181325_REVERSE_LENGTH=69_|_201606
GSVIVT01017483001	chr9:9151870-9153235	3731.32	5676.19	2963.77	3835.49	2762.14	GO:0016021=integral to membrane_(CC); GO:0009539=photosystem II reaction center_(CC); GO:0009538=photosystem I reaction center_(CC); GO:0016168=chlorophyll binding_(MF); GO:0009941=chloroplast envelope_(CC); GO:0010287=plastoglobule_(CC); GO:0009768=photosynthesis, light harvesting in photosystem I_(BP); GO:0009769=photosynthesis, light harvesting in photosystem II_(BP); GO:0010207=photosystem II…	ATCG00340.1_|_Photosystem_I%2C_PsaA/PsaB_protein_|_ChrC:37375-39579_REVERSE_LENGTH=734_|_201606
GSVIVT01006503001	chrUn:42419494-42420545	3236.62	4727.75	2826.99	3143.95	2415.67		ATCG00680.1_|_photosystem_II_reaction_center_protein_B_|_ChrC:72371-73897_FORWARD_LENGTH=508_|_201606
GSVIVT01024910001	chr6:6106852-6109186	2268.21	3125.83	1474.59	1949.24	1692.36		AT2G39730.1_|_rubisco_activase_|_Chr2:16570951-16573345_REVERSE_LENGTH=474_|_201606
GSVIVT01037740001	chr19:7399711-7400109	2199.62	3203.04	4286.43	2435.35	3165.97		AT2G05540.1_|_Glycine-rich_protein_family_|_Chr2:2033265-2033978_FORWARD_LENGTH=135_|_201606
GSVIVT01020677001	chr12:3179405-3188435	2146.94	2311.82	1534.52	2116.89	1403.94		ATCG00040.1_|_maturase_K_|_ChrC:2056-3636_REVERSE_LENGTH=526_|_201606
GSVIVT01010924001	chr11:15613333-15614090	2016.4	1586.49	1039.04	1401.99	1318.31		ATCG00270.1_|_photosystem_II_reaction_center_protein_D_|_ChrC:32711-33772_FORWARD_LENGTH=353_|_201606
GSVIVT01029923001	chr8:1539480-1540245	1696.32	1608.37	1180.87	1252.39	851.367	GO:0006354=RNA elongation_(BP); GO:0042742=defense response to bacterium_(BP); GO:0051539=4 iron, 4 sulfur cluster binding_(MF); GO:0003959=NADPH dehydrogenase activity_(MF); GO:0005739=mitochondrion_(CC); GO:0009055=electron carrier activity_(MF); GO:0008137=NADH dehydrogenase (ubiquinone) activity_(MF); GO:0010207=photosystem II assembly_(BP); GO:0009535=chloroplast thylakoid membrane_(CC); GO:…	ATCG01090.1_|_NADPH_dehydrogenase_|_ChrC:119244-119762_REVERSE_LENGTH=172_|_201606
GSVIVT01009345001	chr18:7580652-7584189	1463.92	1610.13	841.669	1106.32	1042.28	GO:0015824=proline transport_(BP); GO:0006869=lipid transport_(BP); GO:0005634=nucleus_(CC); GO:0004842=ubiquitin-protein ligase activity_(MF); GO:0006511=ubiquitin-dependent protein catabolic process_(BP)	AT5G43190.1_|_Galactose_oxidase/kelch_repeat_superfamily_protein_|_Chr5:17340300-17341511_REVERSE_LENGTH=403_|_201606
GSVIVT01029662001	chr12:12663577-12664784	1267.69	1547.69	1319.06	1348.88	1328	GO:0045263=proton-transporting ATP synthase complex, coupling factor F(o)_(CC); GO:0015991=ATP hydrolysis coupled proton transport_(BP); GO:0015986=ATP synthesis coupled proton transport_(BP); GO:0015078=hydrogen ion transmembrane transporter activity_(MF); GO:0005753=mitochondrial proton-transporting ATP synthase complex_(CC)	ATMG01080.1_|_mitochondrial_F0-ATPase_subunit_9_|_ChrM:278895-279152_FORWARD_LENGTH=85_|_201606
GSVIVT01020484001	chr19:18708856-18709848	1125.39	1921.04	1031.08	1123.59	1038.81	GO:0019344=cysteine biosynthetic process_(BP); GO:0010270=photosystem II oxygen evolving complex assembly_(BP); GO:0010155=regulation of proton transport_(BP); GO:0009654=oxygen evolving complex_(CC); GO:0010218=response to far red light_(BP); GO:0009644=response to high light intensity_(BP); GO:0005515=protein binding_(MF); GO:0009535=chloroplast thylakoid membrane_(CC); GO:0009637=response to b…	AT1G79040.1_|_photosystem_II_subunit_R_|_Chr1:29736085-29736781_FORWARD_LENGTH=140_|_201606
GSVIVT01010884001	chr11:16408072-16408367	1102.88	1486	1315.38	1324.37	1376.23		ATMG00640.1_|_hydrogen_ion_transporting_ATP_synthases%2C_rotational_mechanism%3Bzinc_ion_binding_protein_|_ChrM:188084-188662_REVERSE_LENGTH=192_|_201606
GSVIVT01023423001	chr14:12266258-12266534	1092.89	890.91	1041.64	896.214	1015.81		ATMG01170.1_|_ATPase%2C_F0_complex%2C_subunit_A_protein_|_ChrM:296820-297869_REVERSE_LENGTH=349_|_201606
GSVIVT01012613001	chr10:31290-32814	1021.51	1163.83	707.352	843.438	537.499		ATCG01110.1_|_NAD(P)H_dehydrogenase_subunit_H_|_ChrC:122011-123192_REVERSE_LENGTH=393_|_201606
GSVIVT01004975001	chrUn:17198037-17198876	974.76	1269.61	658.776	937.699	625.53	GO:0019684=photosynthesis, light reaction_(BP); GO:0016020=membrane_(CC); GO:0030003=cellular cation homeostasis_(BP); GO:0009507=chloroplast_(CC); GO:0070838=divalent metal ion transport_(BP); GO:0006354=RNA elongation_(BP); GO:0008535=respiratory chain complex IV assembly_(BP)	ATCG01040.1_|_Cytochrome_C_assembly_protein_|_ChrC:114461-115447_FORWARD_LENGTH=328_|_201606
GSVIVT01030620001	chr12:7214591-7215394	898.933	724.69	616.784	710.802	493.497		ATCG00530.1_|_CemA-like_proton_extrusion_protein-like_protein_|_ChrC:60741-61430_FORWARD_LENGTH=229_|_201606
GSVIVT01002448001	chrUn:34796859-34798389	892.433	879.081	1024.31	811.91	869.851	GO:0045261=proton-transporting ATP synthase complex, catalytic core F(1)_(CC); GO:0046961=proton-transporting ATPase activity, rotational mechanism_(MF); GO:0008270=zinc ion binding_(MF); GO:0009941=chloroplast envelope_(CC); GO:0005524=ATP binding_(MF); GO:0046933=hydrogen ion transporting ATP synthase activity, rotational mechanism_(MF); GO:0005774=vacuolar membrane_(CC); GO:0005730=nucleolus_(…	ATMG01190.1_|_ATP_synthase_subunit_1_|_ChrM:302166-303689_REVERSE_LENGTH=507_|_201606
GSVIVT01037703001	chr19:7106178-7108166	792.905	1094.77	571.899	666.591	516.998	GO:0009695=jasmonic acid biosynthetic process_(BP); GO:0042538=hyperosmotic salinity response_(BP); GO:0010363=regulation of plant-type hypersensitive response_(BP); GO:0009414=response to water deprivation_(BP); GO:0006612=protein targeting to membrane_(BP); GO:0009863=salicylic acid mediated signaling pathway_(BP); GO:0009867=jasmonic acid mediated signaling pathway_(BP); GO:0019853=L-ascorbic …	AT5G55120.1_|_GDP-L-galactose_phosphorylase_VITAMIN_C_DEFECTIVE_5_(VTC5)_|_Chr5:22369515-22371709_FORWARD_LENGTH=431_|_201606
GSVIVT01024967001	chr6:5629198-5629965	790.231	967.823	884.515	826.239	1169.28		AT3G09390.2_|_metallothionein_2A_|_Chr3:2889737-2890188_REVERSE_LENGTH=81_|_201606
GSVIVT01017723001	chr5:2941405-2943119	777.406	885.145	734.298	659.079	807.949		AT3G16640.1_|_translationally_controlled_tumor_protein_|_Chr3:5669709-5670729_REVERSE_LENGTH=168_|_201606
GSVIVT01024174001	chr3:593087-594260	752.229	1201.69	330.775	542.882	319.311	GO:0006546=glycine catabolic process_(BP); GO:0009695=jasmonic acid biosynthetic process_(BP); GO:0006636=unsaturated fatty acid biosynthetic process_(BP); GO:0009965=leaf morphogenesis_(BP); GO:0006766=vitamin metabolic process_(BP); GO:0009073=aromatic amino acid family biosynthetic process_(BP); GO:0019344=cysteine biosynthetic process_(BP); GO:0009579=thylakoid_(CC); GO:0009941=chloroplast en…	AT4G38970.1_|_fructose-bisphosphate_aldolase_2_|_Chr4:18163714-18165659_REVERSE_LENGTH=398_|_201606
GSVIVT01017071001	chr9:3956895-3958574	748.672	799.5	545.305	512.502	386.439	GO:0019344=cysteine biosynthetic process_(BP); GO:0003674=MF_(MF); GO:0006364=rRNA processing_(BP); GO:0035304=regulation of protein amino acid dephosphorylation_(BP); GO:0009657=plastid organization_(BP); GO:0010287=plastoglobule_(CC); GO:0010207=photosystem II assembly_(BP); GO:0009535=chloroplast thylakoid membrane_(CC); GO:0009773=photosynthetic electron transport in photosystem I_(BP); GO:00…	AT1G52230.1_|_photosystem_I_subunit_H2_|_Chr1:19454902-19455508_FORWARD_LENGTH=145_|_201606
GSVIVT01034550001	chr18:19583714-19584249	718.22	789.63	827.841	537.715	725.148
GSVIVT01034760001	chr13:9143583-9145987	708.873	2017.71	1029.89	1009.21	973.881	GO:0000785=chromatin_(CC); GO:0030001=metal ion transport_(BP); GO:0005737=cytoplasm_(CC); GO:0046872=metal ion binding_(MF); GO:0005886=plasma membrane_(CC)	AT1G66240.1_|_homolog_of_anti-oxidant_1_|_Chr1:24686445-24687327_REVERSE_LENGTH=106_|_201606
GSVIVT01019743001	chr2:2890819-2893450	696.96	657.652	580.295	618.295	659.003	GO:0006826=iron ion transport_(BP); GO:0016021=integral to membrane_(CC); GO:0009507=chloroplast_(CC); GO:0006833=water transport_(BP); GO:0015250=water channel activity_(MF); GO:0009414=response to water deprivation_(BP); GO:0009651=response to salt stress_(BP); GO:0016126=sterol biosynthetic process_(BP); GO:0055085=transmembrane transport_(BP); GO:0006084=acetyl-CoA metabolic process_(BP); GO:…	AT1G01620.2_|_plasma_membrane_intrinsic_protein_1C_|_Chr1:225986-226960_REVERSE_LENGTH=214_|_201606
GSVIVT01030619001	chr12:7213189-7213750	675.125	659.269	486.853	501.712	385.172	GO:0048564=photosystem I assembly_(BP); GO:0016021=integral to membrane_(CC); GO:0051082=unfolded protein binding_(MF); GO:0009522=photosystem I_(CC); GO:0009507=chloroplast_(CC); GO:0010207=photosystem II assembly_(BP); GO:0006354=RNA elongation_(BP)	ATCG00520.1_|_unfolded_protein_binding_protein_|_ChrC:59772-60326_FORWARD_LENGTH=184_|_201606
GSVIVT01016018001	chr9:17396133-17396412	662.913	675.223	493.425	546.792	442.446	GO:0048564=photosystem I assembly_(BP); GO:0051082=unfolded protein binding_(MF); GO:0009507=chloroplast_(CC); GO:0006354=RNA elongation_(BP)	ATCG00360.1_|_photosystem_I_assembly_protein_|_ChrC:42584-43751_REVERSE_LENGTH=126_|_201606
GSVIVT01028033001	chr7:3321334-3321851	660.909	637.106	544.693	711.605	905.995	GO:0031348=negative regulation of defense response_(BP); GO:0000165=MAPKKK cascade_(BP); GO:0030968=endoplasmic reticulum unfolded protein response_(BP); GO:0006612=protein targeting to membrane_(BP); GO:0000302=response to reactive oxygen species_(BP); GO:0003674=MF_(MF); GO:0009862=systemic acquired resistance, salicylic acid mediated signaling pathway_(BP); GO:0009867=jasmonic acid mediated si…	AT1G02820.1_|_Late_embryogenesis_abundant_3_(LEA3)_family_protein_|_Chr1:623933-624304_REVERSE_LENGTH=91_|_201606
GSVIVT01006909001	chrUn:29059078-29063080	608.005	455.03	615.209	527.655	571.261	GO:0005751=mitochondrial respiratory chain complex IV_(CC); GO:0016021=integral to membrane_(CC); GO:0022904=respiratory electron transport chain_(BP); GO:0005507=copper ion binding_(MF); GO:0004129=cytochrome-c oxidase activity_(MF); GO:0020037=heme binding_(MF); GO:0009507=chloroplast_(CC); GO:0009055=electron carrier activity_(MF)	ATMG00160.1_|_cytochrome_oxidase_2_|_ChrM:40502-42628_REVERSE_LENGTH=260_|_201606
GSVIVT01035061001	chr5:1251185-1251791	606.002	840.183	1751.09	2019.54	1811.29		AT1G24020.2_|_MLP-like_protein_423_|_Chr1:8500653-8501458_REVERSE_LENGTH=155_|_201606
GSVIVT01008733001	chr18:1535527-1536034	603.228	752.458	533.927	447.857	525.53	GO:0019344=cysteine biosynthetic process_(BP); GO:0035304=regulation of protein amino acid dephosphorylation_(BP); GO:0009543=chloroplast thylakoid lumen_(CC); GO:0005507=copper ion binding_(MF); GO:0030003=cellular cation homeostasis_(BP); GO:0070838=divalent metal ion transport_(BP); GO:0009773=photosynthetic electron transport in photosystem I_(BP); GO:0009055=electron carrier activity_(MF)	AT1G76100.1_|_plastocyanin_1_|_Chr1:28554217-28554732_REVERSE_LENGTH=171_|_201606
GSVIVT01020818001	chr12:1608391-1609907	563.016	748.982	490.126	513.087	481.306	GO:0031348=negative regulation of defense response_(BP); GO:0009697=salicylic acid biosynthetic process_(BP); GO:0000165=MAPKKK cascade_(BP); GO:0050832=defense response to fungus_(BP); GO:0010363=regulation of plant-type hypersensitive response_(BP); GO:0019344=cysteine biosynthetic process_(BP); GO:0006612=protein targeting to membrane_(BP); GO:0002831=regulation of response to biotic stimulus_…	AT1G06680.1_|_photosystem_II_subunit_P-1_|_Chr1:2047940-2049186_FORWARD_LENGTH=263_|_201606
GSVIVT01006210001	chrUn:23717588-23718884	561.252	647.596	352.314	355.408	246.668		ATCG00480.1_|_ATP_synthase_subunit_beta_|_ChrC:52660-54156_REVERSE_LENGTH=498_|_201606
GSVIVT01010483001	chr1:20954999-20956954	552.501	658.797	430.542	453.883	396.58	GO:0030076=light-harvesting complex_(CC); GO:0016168=chlorophyll binding_(MF); GO:0009782=photosystem I antenna complex_(CC); GO:0009768=photosynthesis, light harvesting in photosystem I_(BP); GO:0009535=chloroplast thylakoid membrane_(CC)	AT3G61470.1_|_photosystem_I_light_harvesting_complex_protein_|_Chr3:22745736-22747032_FORWARD_LENGTH=257_|_201606
GSVIVT01007521001	chr17:12807151-12811693	527.974	579.14	473.213	476.481	495.437	GO:0051049=regulation of transport_(BP); GO:0016620=oxidoreductase activity, acting on the aldehyde or oxo group of donors, NAD or NADP as acceptor_(MF); GO:0051287=NAD or NADH binding_(MF); GO:0006833=water transport_(BP); GO:0055114=oxidation reduction_(BP); GO:0005829=cytosol_(CC); GO:0008270=zinc ion binding_(MF); GO:0009266=response to temperature stimulus_(BP); GO:0010498=proteasomal protei…	AT1G13440.1_|_glyceraldehyde-3-phosphate_dehydrogenase_C2_|_Chr1:4608465-4610494_REVERSE_LENGTH=338_|_201606
GSVIVT01002809001	chrUn:36642781-36643730	527.124	598.702	420.712	374.644	333.999	GO:0009853=photorespiration_(BP); GO:0015979=photosynthesis_(BP); GO:0009570=chloroplast stroma_(CC); GO:0009543=chloroplast thylakoid lumen_(CC); GO:0019898=extrinsic to membrane_(CC); GO:0009654=oxygen evolving complex_(CC); GO:0005509=calcium ion binding_(MF); GO:0030003=cellular cation homeostasis_(BP); GO:0070838=divalent metal ion transport_(BP); GO:0030095=chloroplast photosystem II_(CC); …	AT4G05180.2_|_photosystem_II_subunit_Q-2_|_Chr4:2672093-2673170_REVERSE_LENGTH=230_|_201606
GSVIVT01022885001	chr12:18353533-18376509	526.965	531.206	354.419	430.923	313.724	GO:0019684=photosynthesis, light reaction_(BP); GO:0008380=RNA splicing_(BP); GO:0003723=RNA binding_(MF); GO:0003964=RNA-directed DNA polymerase activity_(MF); GO:0009507=chloroplast_(CC); GO:0006354=RNA elongation_(BP); GO:0006397=mRNA processing_(BP)	ATCG00040.1_|_maturase_K_|_ChrC:2056-3636_REVERSE_LENGTH=526_|_201606
GSVIVT01000743001	chr7:323572-324069	517.139	692.411	385.434	399.658	418.18		AT2G30570.1_|_photosystem_II_reaction_center_W_|_Chr2:13019326-13020053_REVERSE_LENGTH=133_|_201606
GSVIVT01005452001	chrUn:40281088-40281481	515.976	669.509	562.362	499.999	567.099	GO:0003674=MF_(MF); GO:0005739=mitochondrion_(CC); GO:0008150=BP_(BP)	ATMG00660.1_|_hypothetical_protein_|_ChrM:190104-190553_REVERSE_LENGTH=149_|_201606
GSVIVT01006065001	chrUn:40967930-40968363	513.642	881.17	570.412	724.432	566.959	GO:0009693=ethylene biosynthetic process_(BP); GO:0005737=cytoplasm_(CC); GO:0016706=oxidoreductase activity, acting on paired donors, with incorporation or reduction of molecular oxygen, 2-oxoglutarate as one donor, and incorporation of one atom each of oxygen into both donors_(MF); GO:0071398=cellular response to fatty acid_(BP); GO:0055114=oxidation reduction_(BP); GO:0009815=1-aminocyclopropa…	AT1G05010.1_|_ethylene-forming_enzyme_|_Chr1:1431419-1432695_REVERSE_LENGTH=323_|_201606
GSVIVT01035023001	chr5:980396-980679	484.31	568.466	392.508	441.908	410.693	GO:0022625=cytosolic large ribosomal subunit_(CC); GO:0042254=ribosome biogenesis_(BP); GO:0003735=structural constituent of ribosome_(MF); GO:0006412=translation_(BP)	AT3G06680.1_|_Ribosomal_L29e_protein_family_|_Chr3:2114402-2114877_REVERSE_LENGTH=83_|_201606
GSVIVT01002362001	chrUn:34390216-34393145	473.114	383.857	631.021	404.511	715.943		AT4G35090.1_|_catalase_2_|_Chr4:16700937-16703215_REVERSE_LENGTH=492_|_201606
GSVIVT01030053001	chr12:9272440-9273732	472.603	508.872	447.286	351.764	294.917	GO:0009765=photosynthesis, light harvesting_(BP); GO:0016168=chlorophyll binding_(MF); GO:0030076=light-harvesting complex_(CC); GO:0009941=chloroplast envelope_(CC); GO:0006364=rRNA processing_(BP); GO:0042631=cellular response to water deprivation_(BP); GO:0010155=regulation of proton transport_(BP); GO:0010218=response to far red light_(BP); GO:0009644=response to high light intensity_(BP); GO…	AT3G27690.1_|_photosystem_II_light_harvesting_complex_protein_2.3_|_Chr3:10256002-10256921_FORWARD_LENGTH=266_|_201606
GSVIVT01009919001	chr18:12377666-12377867	468.818	249.525	405.823	389.401	507.078	GO:0005774=vacuolar membrane_(CC); GO:0005794=Golgi apparatus_(CC); GO:0005829=cytosol_(CC); GO:0007165=signal transduction_(BP); GO:0006457=protein folding_(BP); GO:0009651=response to salt stress_(BP); GO:0003755=peptidyl-prolyl cis-trans isomerase activity_(MF); GO:0048046=apoplast_(CC); GO:0006096=glycolysis_(BP); GO:0006094=gluconeogenesis_(BP); GO:0046686=response to cadmium ion_(BP); GO:00…	AT4G34870.1_|_rotamase_cyclophilin_5_|_Chr4:16614451-16614969_FORWARD_LENGTH=172_|_201606
GSVIVT01021584001	chr10:7439927-7440789	461.128	508.932	345.761	328.598	206.57	GO:0003674=MF_(MF); GO:0015979=photosynthesis_(BP); GO:0009522=photosystem I_(CC); GO:0030003=cellular cation homeostasis_(BP); GO:0070838=divalent metal ion transport_(BP); GO:0009535=chloroplast thylakoid membrane_(CC); GO:0019344=cysteine biosynthetic process_(BP)	AT1G30380.1_|_photosystem_I_subunit_K_|_Chr1:10722325-10723013_FORWARD_LENGTH=130_|_201606
GSVIVT01034123001	chr8:15008659-15011352	459.305	547.773	266.74	453.471	327.913	GO:0009595=detection of biotic stimulus_(BP); GO:0031348=negative regulation of defense response_(BP); GO:0009697=salicylic acid biosynthetic process_(BP); GO:0010319=stromule_(CC); GO:0000165=MAPKKK cascade_(BP); GO:0050832=defense response to fungus_(BP); GO:0043531=ADP binding_(MF); GO:0010363=regulation of plant-type hypersensitive response_(BP); GO:0006612=protein targeting to membrane_(BP);…	AT2G39730.1_|_rubisco_activase_|_Chr2:16570951-16573345_REVERSE_LENGTH=474_|_201606
GSVIVT01037389001	chr6:14555041-14555890	457.396	333.051	368.733	512.373	549.501	GO:0005783=endoplasmic reticulum_(CC); GO:0004869=cysteine-type endopeptidase inhibitor activity_(MF); GO:0009628=response to abiotic stimulus_(BP); GO:0005829=cytosol_(CC); GO:0050897=cobalt ion binding_(MF); GO:0005576=extracellular region_(CC)	AT3G12490.1_|_cystatin_B_|_Chr3:3960802-3961777_REVERSE_LENGTH=158_|_201606
GSVIVT01016295001	chr13:5429014-5430010	456.926	476.886	363.039	342.122	262.212	GO:0016168=chlorophyll binding_(MF); GO:0009768=photosynthesis, light harvesting in photosystem I_(BP); GO:0030076=light-harvesting complex_(CC); GO:0009941=chloroplast envelope_(CC); GO:0006364=rRNA processing_(BP); GO:0010155=regulation of proton transport_(BP); GO:0010218=response to far red light_(BP); GO:0010287=plastoglobule_(CC); GO:0009644=response to high light intensity_(BP); GO:0009535…	AT3G54890.1_|_chlorophyll_a-b_binding_protein_6_|_Chr3:20339706-20340922_REVERSE_LENGTH=241_|_201606
GSVIVT01026478001	chr4:22946354-22947065	456.291	388.398	328.096	330.829	248.822	GO:0019344=cysteine biosynthetic process_(BP); GO:0035304=regulation of protein amino acid dephosphorylation_(BP); GO:0009543=chloroplast thylakoid lumen_(CC); GO:0005516=calmodulin binding_(MF); GO:0030093=chloroplast photosystem I_(CC); GO:0006098=pentose-phosphate shunt_(BP); GO:0009773=photosynthetic electron transport in photosystem I_(BP)	AT5G64040.1_|_photosystem_I_reaction_center_subunit_PSI-N%2C_chloroplast%2C_putative_/_PSI-N%2C_putative_(PSAN)_|_Chr5:25628724-25629409_REVERSE_LENGTH=171_|_201606
GSVIVT01023980001	chr3:1949394-1949676	454.991	477.476	270.764	347.801	191.155	GO:0003735=structural constituent of ribosome_(MF); GO:0000166=nucleotide binding_(MF); GO:0000311=plastid large ribosomal subunit_(CC); GO:0003723=RNA binding_(MF); GO:0006412=translation_(BP)	ATCG01300.1_|_ribosomal_protein_L23_|_ChrC:152506-152787_FORWARD_LENGTH=93_|_201606
GSVIVT01018820001	chr4:19605100-19606860	442.762	486.56	230.788	303.717	218.708	GO:0006546=glycine catabolic process_(BP); GO:0022626=cytosolic ribosome_(CC); GO:0031977=thylakoid lumen_(CC); GO:0009695=jasmonic acid biosynthetic process_(BP); GO:0006636=unsaturated fatty acid biosynthetic process_(BP); GO:0030154=cell differentiation_(BP); GO:0009965=leaf morphogenesis_(BP); GO:0042744=hydrogen peroxide catabolic process_(BP); GO:0006766=vitamin metabolic process_(BP); GO:0…	AT4G38970.1_|_fructose-bisphosphate_aldolase_2_|_Chr4:18163714-18165659_REVERSE_LENGTH=398_|_201606
GSVIVT01000955001	chr1:22258689-22259169	441.95	386.835	491.381	402.065	452.86		ATMG00480.1_|_Plant_mitochondrial_ATPase%2C_F0_complex%2C_subunit_8_protein_|_ChrM:129909-130385_FORWARD_LENGTH=158_|_201606
GSVIVT01021092001	chr10:1398310-1399220	440.217	424.12	629.881	403.647	828.963	GO:0003674=MF_(MF); GO:0009749=response to glucose stimulus_(BP); GO:0009750=response to fructose stimulus_(BP); GO:0005634=nucleus_(CC); GO:0009744=response to sucrose stimulus_(BP)	AT1G28330.1_|_dormancy-associated_protein-like_1_|_Chr1:9934252-9935216_REVERSE_LENGTH=122_|_201606
GSVIVT01004963001	chrUn:17105369-17107003	431.433	375.585	507.862	376.089	400.132	GO:0008137=NADH dehydrogenase (ubiquinone) activity_(MF); GO:0042773=ATP synthesis coupled electron transport_(BP); GO:0009507=chloroplast_(CC); GO:0005747=mitochondrial respiratory chain complex I_(CC)	ATMG00285.1_|_NADH_dehydrogenase_2A_|_ChrM:79740-81297_REVERSE_LENGTH=192_|_201606
GSVIVT01017091001	chr9:4100497-4102084	425.092	700.164	460.365	457.008	530.207	GO:0008150=BP_(BP); GO:0005886=plasma membrane_(CC); GO:0003674=MF_(MF)	AT1G15270.1_|_Translation_machinery_associated_TMA7_|_Chr1:5250833-5252020_REVERSE_LENGTH=64_|_201606
GSVIVT01021520001	chr10:6527462-6531242	414.985	648.077	302.768	356.754	299.184		AT3G14420.2_|_Aldolase-type_TIM_barrel_family_protein_|_Chr3:4821804-4823899_FORWARD_LENGTH=367_|_201606
GSVIVT01036077001	chr6:21010705-21012087	414.698	420.302	306.456	298.483	265	GO:0009768=photosynthesis, light harvesting in photosystem I_(BP); GO:0009522=photosystem I_(CC); GO:0019344=cysteine biosynthetic process_(BP); GO:0003674=MF_(MF); GO:0006364=rRNA processing_(BP); GO:0035304=regulation of protein amino acid dephosphorylation_(BP); GO:0009657=plastid organization_(BP); GO:0005739=mitochondrion_(CC); GO:0030003=cellular cation homeostasis_(BP); GO:0010207=photosys…	AT1G08380.1_|_photosystem_I_subunit_O_|_Chr1:2641004-2641739_REVERSE_LENGTH=140_|_201606
GSVIVT01034174001	chr8:14633137-14633864	404.892	868.686	1271.26	714.539	853.713	GO:0005507=copper ion binding_(MF); GO:0006878=cellular copper ion homeostasis_(BP)	AT3G09390.2_|_metallothionein_2A_|_Chr3:2889737-2890188_REVERSE_LENGTH=81_|_201606
GSVIVT01032942001	chr14:24482467-24484417	398.124	645.947	305.738	349.064	311.171	GO:0016020=membrane_(CC); GO:0016620=oxidoreductase activity, acting on the aldehyde or oxo group of donors, NAD or NADP as acceptor_(MF); GO:0051287=NAD or NADH binding_(MF); GO:0006096=glycolysis_(BP); GO:0009941=chloroplast envelope_(CC); GO:0009570=chloroplast stroma_(CC); GO:0006364=rRNA processing_(BP); GO:0009657=plastid organization_(BP); GO:0035304=regulation of protein amino acid dephos…	AT1G12900.1_|_glyceraldehyde_3-phosphate_dehydrogenase_A_subunit_2_|_Chr1:4392634-4394283_REVERSE_LENGTH=399_|_201606
GSVIVT01001113001	chr1:22715280-22715753	397.55	394.409	288.216	317.732	307.921		AT3G61110.1_|_ribosomal_protein_S27_|_Chr3:22611710-22612632_FORWARD_LENGTH=86_|_201606
GSVIVT01006669001	chrUn:27349730-27350819	394.132	395.817	419.514	359.322	378.617	GO:0003735=structural constituent of ribosome_(MF); GO:0003723=RNA binding_(MF); GO:0005515=protein binding_(MF); GO:0005763=mitochondrial small ribosomal subunit_(CC); GO:0006412=translation_(BP)	ATMG00290.1_|_mitochondrial_ribosomal_protein_S4_|_ChrM:82028-83116_REVERSE_LENGTH=362_|_201606
GSVIVT01016501001	chr13:3349270-3351310	394.047	663.168	172.939	302.012	234.058		AT2G39730.3_|_rubisco_activase_|_Chr2:16571174-16573345_REVERSE_LENGTH=441_|_201606
GSVIVT01023733001	chr11:10251661-10252916	393.35	517.853	272.243	287.59	230.15	GO:0016021=integral to membrane_(CC); GO:0009538=photosystem I reaction center_(CC); GO:0046872=metal ion binding_(MF); GO:0016168=chlorophyll binding_(MF); GO:0009941=chloroplast envelope_(CC); GO:0010287=plastoglobule_(CC); GO:0009535=chloroplast thylakoid membrane_(CC); GO:0006354=RNA elongation_(BP); GO:0019684=photosynthesis, light reaction_(BP)	ATCG00350.1_|_Photosystem_I%2C_PsaA/PsaB_protein_|_ChrC:39605-41857_REVERSE_LENGTH=750_|_201606
GSVIVT01026580001	chr4:21428342-21430754	388.861	221.831	304.276	301.4	323.256	GO:0009611=response to wounding_(BP); GO:0009845=seed germination_(BP); GO:0048767=root hair elongation_(BP); GO:0005829=cytosol_(CC); GO:0005856=cytoskeleton_(CC); GO:0009941=chloroplast envelope_(CC); GO:0009570=chloroplast stroma_(CC); GO:0005524=ATP binding_(MF); GO:0010498=proteasomal protein catabolic process_(BP); GO:0009416=response to light stimulus_(BP); GO:0032880=regulation of protein…	AT5G09810.1_|_actin_7_|_Chr5:3052809-3054220_FORWARD_LENGTH=377_|_201606
GSVIVT01006663001	chrUn:27321705-27322005	384.001	356.787	427.61	377.501	388.082	GO:0055114=oxidation reduction_(BP); GO:0005747=mitochondrial respiratory chain complex I_(CC)	AT2G07785.1_|_NADH_dehydrogenase_family_protein_|_Chr2:3348114-3348413_FORWARD_LENGTH=99_|_201606
GSVIVT01025142001	chr6:4013188-4013734	378.163	488.635	398.187	291.969	357.917	GO:0005773=vacuole_(CC); GO:0005739=mitochondrion_(CC); GO:0005525=GTP binding_(MF); GO:0003924=GTPase activity_(MF); GO:0009506=plasmodesma_(CC); GO:0005516=calmodulin binding_(MF); GO:0003746=translation elongation factor activity_(MF); GO:0006414=translational elongation_(BP)	AT1G07930.2_|_GTP_binding_Elongation_factor_Tu_family_protein_|_Chr1:2459014-2460458_FORWARD_LENGTH=372_|_201606
GSVIVT01022063001	chr7:16301254-16302570	372.54	481.514	419.489	413.189	562.158	GO:0008234=cysteine-type peptidase activity_(MF); GO:0010114=response to red light_(BP); GO:0005576=extracellular region_(CC); GO:0009686=gibberellin biosynthetic process_(BP); GO:0006508=proteolysis_(BP); GO:0009740=gibberellic acid mediated signaling pathway_(BP)	AT4G36880.1_|_cysteine_proteinase1_|_Chr4:17374692-17376180_REVERSE_LENGTH=376_|_201606
GSVIVT01013367001	chr18:927546-931993	371.39	456.417	177.013	313.929	196.91		AT4G35090.1_|_catalase_2_|_Chr4:16700937-16703215_REVERSE_LENGTH=492_|_201606
GSVIVT01019114001	chr4:16613945-16615298	371.295	276.272	286.533	245.296	225.842	GO:0070838=divalent metal ion transport_(BP); GO:0003674=MF_(MF); GO:0009941=chloroplast envelope_(CC); GO:0006364=rRNA processing_(BP); GO:0009657=plastid organization_(BP); GO:0010287=plastoglobule_(CC); GO:0030003=cellular cation homeostasis_(BP); GO:0010207=photosystem II assembly_(BP); GO:0009535=chloroplast thylakoid membrane_(CC); GO:0009538=photosystem I reaction center_(CC)	AT4G12800.2_|_photosystem_I_subunit_l_|_Chr4:7521283-7522493_FORWARD_LENGTH=281_|_201606
GSVIVT01037237001	chr6:17018523-17020473	371.055	515.438	250.068	337.146	256.11	GO:0048046=apoplast_(CC); GO:0009651=response to salt stress_(BP); GO:0009750=response to fructose stimulus_(BP); GO:0009570=chloroplast stroma_(CC); GO:0005777=peroxisome_(CC); GO:0006833=water transport_(BP); GO:0030003=cellular cation homeostasis_(BP); GO:0005886=plasma membrane_(CC); GO:0070838=divalent metal ion transport_(BP); GO:0008453=alanine-glyoxylate transaminase activity_(MF); GO:000…	AT2G13360.3_|_alanine:glyoxylate_aminotransferase_|_Chr2:5539417-5540902_REVERSE_LENGTH=401_|_201606
GSVIVT01001971001	chr19:5916105-5917251	369.75	416.724	369.507	417.128	473.836		AT4G05320.8_|_polyubiquitin_10_|_Chr4:2718559-2719932_FORWARD_LENGTH=305_|_201606
GSVIVT01004976001	chrUn:17199144-17199756	364.872	441.342	231.734	295.527	191.266		ATCG01050.1_|_NADH-plastoquinone_oxidoreductase_subunit_|_ChrC:115665-117185_REVERSE_LENGTH=506_|_201606
GSVIVT01016373001	chr13:4389131-4391788	360.625	333.351	219.125	319.133	276.272	GO:0009595=detection of biotic stimulus_(BP); GO:0031348=negative regulation of defense response_(BP); GO:0050278=sedoheptulose-bisphosphatase activity_(MF); GO:0010310=regulation of hydrogen peroxide metabolic process_(BP); GO:0000165=MAPKKK cascade_(BP); GO:0010207=photosystem II assembly_(BP); GO:0050832=defense response to fungus_(BP); GO:0010363=regulation of plant-type hypersensitive respon…	AT3G55800.1_|_sedoheptulose-bisphosphatase_|_Chr3:20709640-20711421_FORWARD_LENGTH=393_|_201606
GSVIVT01010549001	chr16:16729262-16731815	350.237	0	0	0	0
GSVIVT01038017001	chr10:12662201-12662486	347.867	559.089	414.391	431.601	400.311	GO:0003735=structural constituent of ribosome_(MF); GO:0000166=nucleotide binding_(MF); GO:0006354=RNA elongation_(BP); GO:0005763=mitochondrial small ribosomal subunit_(CC); GO:0003723=RNA binding_(MF); GO:0006412=translation_(BP)	AT5G47320.1_|_ribosomal_protein_S19_|_Chr5:19203801-19204951_FORWARD_LENGTH=212_|_201606
GSVIVT01031230001	chr14:1022835-1027806	347.06	385.909	278.153	324.03	388.758	GO:0005794=Golgi apparatus_(CC); GO:0009678=hydrogen-translocating pyrophosphatase activity_(MF); GO:0009414=response to water deprivation_(BP); GO:0009705=plant-type vacuole membrane_(CC); GO:0010008=endosome membrane_(CC); GO:0009941=chloroplast envelope_(CC); GO:0015992=proton transport_(BP); GO:0004427=inorganic diphosphatase activity_(MF); GO:0005739=mitochondrion_(CC); GO:0009926=auxin pola…	AT1G15690.1_|_Inorganic_H_pyrophosphatase_family_protein_|_Chr1:5399115-5402185_FORWARD_LENGTH=770_|_201606
GSVIVT01009902001	chr18:12276090-12276555	345.197	147.177	95.2975	110.901	154.994	GO:0009741=response to brassinosteroid stimulus_(BP); GO:0048767=root hair elongation_(BP); GO:0009684=indoleacetic acid biosynthetic process_(BP); GO:0003674=MF_(MF); GO:0043481=anthocyanin accumulation in tissues in response to UV light_(BP); GO:0009932=cell tip growth_(BP); GO:0006569=tryptophan catabolic process_(BP); GO:0009825=multidimensional cell growth_(BP); GO:0009737=response to abscis…	AT1G75750.1_|_GAST1_protein_homolog_1_|_Chr1:28441813-28442284_REVERSE_LENGTH=98_|_201606
GSVIVT01004084001	chrUn:14677933-14683411	343.975	367.161	241.548	297.619	246.722	GO:0005777=peroxisome_(CC); GO:0004021=L-alanine:2-oxoglutarate aminotransferase activity_(MF); GO:0030170=pyridoxal phosphate binding_(MF); GO:0009570=chloroplast stroma_(CC); GO:0010264=myo-inositol hexakisphosphate biosynthetic process_(BP); GO:0016847=1-aminocyclopropane-1-carboxylate synthase activity_(MF); GO:0042218=1-aminocyclopropane-1-carboxylate biosynthetic process_(BP); GO:0008453=al…	AT1G70580.4_|_alanine-2-oxoglutarate_aminotransferase_2_|_Chr1:26613222-26615845_FORWARD_LENGTH=481_|_201606
GSVIVT01019377001	chr15:124172-125185	332.641	374.807	255.971	250.453	219.688	GO:0030076=light-harvesting complex_(CC); GO:0010287=plastoglobule_(CC); GO:0016168=chlorophyll binding_(MF); GO:0009765=photosynthesis, light harvesting_(BP); GO:0009535=chloroplast thylakoid membrane_(CC); GO:0019344=cysteine biosynthetic process_(BP)	AT1G61520.2_|_PSI_type_III_chlorophyll_a/b-binding_protein_|_Chr1:22700493-22701149_FORWARD_LENGTH=218_|_201606
GSVIVT01002361001	chrUn:34388531-34389651	328.296	230.762	417.734	278.538	455.927		AT4G35090.3_|_catalase_2_|_Chr4:16700937-16702955_REVERSE_LENGTH=492_|_201606
GSVIVT01007988001	chr17:6886426-6887437	326.709	445.704	342.256	308.458	244.685	GO:0080167=; GO:0016168=chlorophyll binding_(MF); GO:0009765=photosynthesis, light harvesting_(BP); GO:0019344=cysteine biosynthetic process_(BP); GO:0030076=light-harvesting complex_(CC); GO:0009941=chloroplast envelope_(CC); GO:0010287=plastoglobule_(CC); GO:0030003=cellular cation homeostasis_(BP); GO:0070838=divalent metal ion transport_(BP); GO:0009535=chloroplast thylakoid membrane_(CC)	AT3G47470.1_|_light-harvesting_chlorophyll-protein_complex_I_subunit_A4_|_Chr3:17493622-17494773_REVERSE_LENGTH=251_|_201606
GSVIVT01014439001	chr19:3777469-3778757	326.606	372.459	258.261	252.09	160.515	GO:0030076=light-harvesting complex_(CC); GO:0005198=structural molecule activity_(MF); GO:0009765=photosynthesis, light harvesting_(BP); GO:0009535=chloroplast thylakoid membrane_(CC)	AT5G54270.1_|_light-harvesting_chlorophyll_B-binding_protein_3_|_Chr5:22038424-22039383_FORWARD_LENGTH=265_|_201606
GSVIVT01025841001	chr8:11321094-11323022	321.313	369.873	222.874	254.836	144.901	GO:0055114=oxidation reduction_(BP); GO:0019344=cysteine biosynthetic process_(BP); GO:0003677=DNA binding_(MF); GO:0006364=rRNA processing_(BP); GO:0046914=transition metal ion binding_(MF); GO:0009706=chloroplast inner membrane_(CC); GO:0006636=unsaturated fatty acid biosynthetic process_(BP); GO:0009416=response to light stimulus_(BP); GO:0031408=oxylipin biosynthetic process_(BP); GO:0010207=…	AT3G56940.1_|_dicarboxylate_diiron_protein%2C_putative_(Crd1)_|_Chr3:21076594-21078269_FORWARD_LENGTH=409_|_201606
GSVIVT01013403001	chr18:681330-684269	314.304	442.53	249.315	270.812	237.413	GO:0009409=response to cold_(BP); GO:0010319=stromule_(CC); GO:0051287=NAD or NADH binding_(MF); GO:0042744=hydrogen peroxide catabolic process_(BP); GO:0010207=photosystem II assembly_(BP); GO:0019344=cysteine biosynthetic process_(BP); GO:0009941=chloroplast envelope_(CC); GO:0009570=chloroplast stroma_(CC); GO:0019216=regulation of lipid metabolic process_(BP); GO:0006364=rRNA processing_(BP);…	AT1G42970.1_|_glyceraldehyde-3-phosphate_dehydrogenase_B_subunit_|_Chr1:16127552-16129584_FORWARD_LENGTH=447_|_201606
GSVIVT01018555001	chr16:13451507-13454808	304.143	349.276	204.172	236.546	205.068		AT2G45290.2_|_Transketolase_|_Chr2:18672737-18675589_FORWARD_LENGTH=741_|_201606
GSVIVT01035449001	chr4:1354827-1355199	298.024	364.739	190.874	230.588	174.603	GO:0003674=MF_(MF); GO:0015979=photosynthesis_(BP); GO:0009535=chloroplast thylakoid membrane_(CC); GO:0009523=photosystem II_(CC)	AT2G06520.1_|_photosystem_II_subunit_X_|_Chr2:2587868-2588218_REVERSE_LENGTH=116_|_201606
GSVIVT01021406001	chr10:5026587-5027382	295.737	365.908	274.623	287.603	98.2914		AT2G34420.1_|_photosystem_II_light_harvesting_complex_protein_B1B2_|_Chr2:14522716-14523513_REVERSE_LENGTH=265_|_201606
GSVIVT01001297001	chr2:5131035-5131443	293.227	152.02	123.536	91.968	154.467	GO:0006869=lipid transport_(BP); GO:0008289=lipid binding_(MF); GO:0005576=extracellular region_(CC)	AT4G12520.1_|_Bifunctional_inhibitor/lipid-transfer_protein/seed_storage_2S_albumin_superfamily_protein_|_Chr4:7421279-7421668_REVERSE_LENGTH=129_|_201606
GSVIVT01038617001	chr16:21447524-21450318	291.124	232.901	207.009	221.816	225.82	GO:0022625=cytosolic large ribosomal subunit_(CC); GO:0005730=nucleolus_(CC); GO:0003735=structural constituent of ribosome_(MF); GO:0001510=RNA methylation_(BP); GO:0006412=translation_(BP)	AT3G52590.1_|_ubiquitin_extension_protein_1_|_Chr3:19505668-19506681_FORWARD_LENGTH=128_|_201606
GSVIVT01026654001	chr4:20664462-20665568	290.607	216.394	413.335	257.607	436.736		AT4G35090.3_|_catalase_2_|_Chr4:16700937-16702955_REVERSE_LENGTH=492_|_201606
GSVIVT01008866001	chr18:2905957-2907290	289.793	336.538	250.694	245.617	220.911	GO:0009517=PSII associated light-harvesting complex II_(CC); GO:0016168=chlorophyll binding_(MF); GO:0019344=cysteine biosynthetic process_(BP); GO:0080167=; GO:0006364=rRNA processing_(BP); GO:0010027=thylakoid membrane organization_(BP); GO:0043085=positive regulation of catalytic activity_(BP); GO:0019252=starch biosynthetic process_(BP); GO:0010207=photosystem II assembly_(BP); GO:0000023=mal…	AT1G44575.3_|_Chlorophyll_A-B_binding_family_protein_|_Chr1:16871768-16873194_FORWARD_LENGTH=265_|_201606
GSVIVT01035408001	chr4:1068882-1073839	289.475	364.736	225.119	218.29	210.233	GO:0009695=jasmonic acid biosynthetic process_(BP); GO:0006636=unsaturated fatty acid biosynthetic process_(BP); GO:0009965=leaf morphogenesis_(BP); GO:0006766=vitamin metabolic process_(BP); GO:0009073=aromatic amino acid family biosynthetic process_(BP); GO:0019344=cysteine biosynthetic process_(BP); GO:0009941=chloroplast envelope_(CC); GO:0009570=chloroplast stroma_(CC); GO:0019252=starch bio…	AT4G33010.1_|_glycine_decarboxylase_P-protein_1_|_Chr4:15926852-15931150_REVERSE_LENGTH=1037_|_201606
GSVIVT01031183001	chr14:1425179-1426636	285.808	278.019	355.851	338.285	461.398	GO:0003674=MF_(MF); GO:0032880=regulation of protein localization_(BP); GO:0005634=nucleus_(CC); GO:0009741=response to brassinosteroid stimulus_(BP)	AT1G56220.1_|_Dormancy/auxin_associated_family_protein_|_Chr1:21043414-21044469_FORWARD_LENGTH=137_|_201606
GSVIVT01024542001	chr6:9015812-9016541	285.689	321.183	228.798	249.548	236.889	GO:0019344=cysteine biosynthetic process_(BP); GO:0006816=calcium ion transport_(BP); GO:0009954=proximal/distal pattern formation_(BP); GO:0009651=response to salt stress_(BP); GO:0005634=nucleus_(CC); GO:0007030=Golgi organization_(BP); GO:0004871=signal transducer activity_(MF); GO:0009638=phototropism_(BP); GO:0048439=flower morphogenesis_(BP); GO:0005886=plasma membrane_(CC); GO:0010227=flor…	AT2G30520.3_|_Phototropic-responsive_NPH3_family_protein_|_Chr2:13002920-13005153_REVERSE_LENGTH=545_|_201606
GSVIVT01014457001	chr19:3943050-3944840	283.467	281.35	176.809	197.601	178.636		AT4G03280.1_|_photosynthetic_electron_transfer_C_|_Chr4:1440314-1441717_FORWARD_LENGTH=229_|_201606
GSVIVT01012922001	chr17:13575608-13588412	279.966	286.448	334.74	568.917	694.343		AT1G17860.1_|_Kunitz_family_trypsin_and_protease_inhibitor_protein_|_Chr1:6149343-6149933_FORWARD_LENGTH=196_|_201606
GSVIVT01018702001	chr16:10962969-10963224	278.446	189.042	286.05	238.089	254.716	GO:0016491=oxidoreductase activity_(MF); GO:0016020=membrane_(CC); GO:0005739=mitochondrion_(CC); GO:0022904=respiratory electron transport chain_(BP); GO:0009055=electron carrier activity_(MF)	ATMG00220.1_|_apocytochrome_b_|_ChrM:60235-61416_FORWARD_LENGTH=393_|_201606
GSVIVT01029605001	chr9:20833125-20833350	273.717	217.196	209.842	234.506	154.58	GO:0005524=ATP binding_(MF); GO:0017111=nucleoside-triphosphatase activity_(MF); GO:0009507=chloroplast_(CC)	ATCG01280.1_|_Chloroplast_Ycf2%3BATPase%2C_AAA_type%2C_core_|_ChrC:145291-152175_REVERSE_LENGTH=2294_|_201606
GSVIVT01006220001	chrUn:23744476-23745358	269.868	251.942	326.85	264.884	263.675		ATMG00510.1_|_NADH_dehydrogenase_subunit_7_|_ChrM:132071-138153_FORWARD_LENGTH=394_|_201606
GSVIVT01017808001	chr5:3615868-3618828	269.857	163.131	199.224	347.695	370.195	GO:0030244=cellulose biosynthetic process_(BP); GO:0043169=cation binding_(MF); GO:0016161=beta-amylase activity_(MF); GO:0000272=polysaccharide catabolic process_(BP); GO:0009507=chloroplast_(CC)	AT5G18670.1_|_beta-amylase_3_|_Chr5:6226138-6227999_FORWARD_LENGTH=536_|_201606
GSVIVT01013763001	chr1:7835986-7837297	266.672	468.846	263.971	292.505	422.822	GO:0005634=nucleus_(CC); GO:0006979=response to oxidative stress_(BP); GO:0016051=carbohydrate biosynthetic process_(BP); GO:0016758=transferase activity, transferring hexosyl groups_(MF)	AT1G60470.1_|_galactinol_synthase_4_|_Chr1:22279181-22280454_REVERSE_LENGTH=334_|_201606
GSVIVT01031151001	chr14:1688238-1690983	265.307	223.812	197.843	205.583	200.719	GO:0022627=cytosolic small ribosomal subunit_(CC); GO:0000447=endonucleolytic cleavage in ITS1 to separate SSU-rRNA from 5.8S rRNA and LSU-rRNA from tricistronic rRNA transcript (SSU-rRNA, 5.8S rRNA, LSU-rRNA)_(BP); GO:0042274=ribosomal small subunit biogenesis_(BP); GO:0003735=structural constituent of ribosome_(MF); GO:0009664=plant-type cell wall organization_(BP); GO:0000461=endonucleolytic c…	AT5G27700.1_|_Ribosomal_protein_S21e_|_Chr5:9807541-9808048_REVERSE_LENGTH=82_|_201606
GSVIVT01024541001	chr6:9016908-9017845	262.537	255.821	210.083	241.227	214.548		AT2G30520.1_|_Phototropic-responsive_NPH3_family_protein_|_Chr2:13002920-13005573_REVERSE_LENGTH=593_|_201606
GSVIVT01003729001	chr11:7459064-7459995	260.395	283.56	183.007	225.458	237.496	GO:0005783=endoplasmic reticulum_(CC); GO:0009416=response to light stimulus_(BP); GO:0042538=hyperosmotic salinity response_(BP); GO:0005739=mitochondrion_(CC); GO:0005774=vacuolar membrane_(CC); GO:0005794=Golgi apparatus_(CC); GO:0005215=transporter activity_(MF); GO:0006810=transport_(BP); GO:0009409=response to cold_(BP); GO:0009408=response to heat_(BP); GO:0009506=plasmodesma_(CC); GO:0005…	AT5G58070.1_|_temperature-induced_lipocalin_|_Chr5:23500512-23501156_REVERSE_LENGTH=186_|_201606
GSVIVT01036277001	chr14:7613148-7613637	259.606	311.4	193.433	163.443	113.161	GO:0003674=MF_(MF); GO:0009657=plastid organization_(BP); GO:0006364=rRNA processing_(BP); GO:0010207=photosystem II assembly_(BP); GO:0009535=chloroplast thylakoid membrane_(CC); GO:0009523=photosystem II_(CC); GO:0042549=photosystem II stabilization_(BP)	AT2G30570.1_|_photosystem_II_reaction_center_W_|_Chr2:13019326-13020053_REVERSE_LENGTH=133_|_201606
GSVIVT01024537001	chr6:9072796-9076303	256.501	245.098	203.421	217.966	214.997	GO:0009941=chloroplast envelope_(CC); GO:0016020=membrane_(CC); GO:0003735=structural constituent of ribosome_(MF); GO:0032502=developmental process_(BP); GO:0001510=RNA methylation_(BP); GO:0010224=response to UV-B_(BP); GO:0005840=ribosome_(CC); GO:0006412=translation_(BP)	AT1G26910.1_|_Ribosomal_protein_L16p/L10e_family_protein_|_Chr1:9321709-9322813_FORWARD_LENGTH=221_|_201606
GSVIVT01021975001	chr14:4826072-4826471	253.813	233.273	162.382	188.512	154.237	GO:0006091=generation of precursor metabolites and energy_(BP); GO:0019843=rRNA binding_(MF); GO:0015979=photosynthesis_(BP); GO:0009570=chloroplast stroma_(CC); GO:0016020=membrane_(CC); GO:0003735=structural constituent of ribosome_(MF); GO:0000312=plastid small ribosomal subunit_(CC); GO:0006354=RNA elongation_(BP); GO:0006412=translation_(BP)	ATCG00380.1_|_chloroplast_ribosomal_protein_S4_|_ChrC:45223-45828_REVERSE_LENGTH=201_|_201606
GSVIVT01020404001	chr19:19972476-19973998	252.412	232.213	201.377	216.852	221.38	GO:0048046=apoplast_(CC); GO:0005730=nucleolus_(CC); GO:0005507=copper ion binding_(MF); GO:0005525=GTP binding_(MF); GO:0003924=GTPase activity_(MF); GO:0009409=response to cold_(BP); GO:0009506=plasmodesma_(CC); GO:0009507=chloroplast_(CC); GO:0005774=vacuolar membrane_(CC); GO:0005829=cytosol_(CC); GO:0003746=translation elongation factor activity_(MF)	AT1G56070.3_|_Ribosomal_protein_S5/Elongation_factor_G/III/V_family_protein_|_Chr1:20968245-20971077_REVERSE_LENGTH=843_|_201606
GSVIVT01011555001	chr2:12236831-12239679	251.505	276.034	189.51	197.059	197.33		AT1G32060.1_|_phosphoribulokinase_|_Chr1:11532668-11534406_FORWARD_LENGTH=395_|_201606
GSVIVT01006222001	chrUn:23746338-23748753	251.497	246.776	310.486	243.335	243.378	GO:0051287=NAD or NADH binding_(MF); GO:0003954=NADH dehydrogenase activity_(MF); GO:0046686=response to cadmium ion_(BP); GO:0005747=mitochondrial respiratory chain complex I_(CC); GO:0045333=cellular respiration_(BP); GO:0048038=quinone binding_(MF); GO:0055114=oxidation reduction_(BP)	ATMG00510.1_|_NADH_dehydrogenase_subunit_7_|_ChrM:132071-138153_FORWARD_LENGTH=394_|_201606
GSVIVT01024969001	chr6:5617606-5622519	249.072	315.687	390.226	326.493	510.994		AT3G09390.2_|_metallothionein_2A_|_Chr3:2889737-2890188_REVERSE_LENGTH=81_|_201606
GSVIVT01006535001	chrUn:43026462-43027793	247.938	230.937	197.732	242.006	223.871		AT4G40030.2_|_Histone_superfamily_protein_|_Chr4:18555840-18556827_REVERSE_LENGTH=164_|_201606
GSVIVT01037111001	chr18:29067778-29070064	247.663	208.509	208.424	183.674	130.875	GO:0009517=PSII associated light-harvesting complex II_(CC); GO:0016168=chlorophyll binding_(MF); GO:0009765=photosynthesis, light harvesting_(BP); GO:0019344=cysteine biosynthetic process_(BP); GO:0006364=rRNA processing_(BP); GO:0009783=photosystem II antenna complex_(CC); GO:0010155=regulation of proton transport_(BP); GO:0010218=response to far red light_(BP); GO:0010287=plastoglobule_(CC); G…	AT4G10340.1_|_light_harvesting_complex_of_photosystem_II_5_|_Chr4:6408200-6409496_FORWARD_LENGTH=280_|_201606
GSVIVT01001974001	chr19:5930724-5931402	247.042	179.707	207.507	209.983	280.08		AT4G27130.1_|_Translation_initiation_factor_SUI1_family_protein_|_Chr4:13604814-13605525_REVERSE_LENGTH=113_|_201606
GSVIVT01020676001	chr12:3188596-3189752	246.969	188.575	246.635	200.916	244.47	GO:0005751=mitochondrial respiratory chain complex IV_(CC); GO:0009060=aerobic respiration_(BP); GO:0016021=integral to membrane_(CC); GO:0022904=respiratory electron transport chain_(BP); GO:0005507=copper ion binding_(MF); GO:0004129=cytochrome-c oxidase activity_(MF); GO:0006810=transport_(BP); GO:0020037=heme binding_(MF); GO:0005886=plasma membrane_(CC); GO:0009055=electron carrier activity_…	ATMG01360.1_|_cytochrome_oxidase_|_ChrM:349830-351413_REVERSE_LENGTH=527_|_201606
GSVIVT01020689001	chr12:3080971-3084791	242.092	243.809	180.631	219.571	224.901		AT3G58610.3_|_ketol-acid_reductoisomerase_|_Chr3:21671561-21674639_FORWARD_LENGTH=591_|_201606
GSVIVT01007908001	chr17:7682688-7685520	240.621	229.428	171.826	208.273	191.745	GO:0022627=cytosolic small ribosomal subunit_(CC); GO:0005773=vacuole_(CC); GO:0005634=nucleus_(CC); GO:0003735=structural constituent of ribosome_(MF); GO:0006412=translation_(BP)	AT5G61170.1_|_Ribosomal_protein_S19e_family_protein_|_Chr5:24611158-24612202_FORWARD_LENGTH=143_|_201606
GSVIVT01008483001	chr17:1488103-1491277	237.696	548.218	323.153	208.19	292.467		AT5G37600.1_|_hypothetical_protein_|_Chr5:14933574-14935656_REVERSE_LENGTH=356_|_201606
GSVIVT01021405001	chr10:5014611-5015406	237.682	360.58	289.051	243.683	163.825		AT2G34420.1_|_photosystem_II_light_harvesting_complex_protein_B1B2_|_Chr2:14522716-14523513_REVERSE_LENGTH=265_|_201606
GSVIVT01037814001	chr3:7603569-7604263	234.28	119.123	149.691	128.524	158.867		AT2G41420.1_|_proline-rich_family_protein_|_Chr2:17266794-17267873_REVERSE_LENGTH=98_|_201606
GSVIVT01024057001	chr3:1449295-1450092	233.258	89.712	150.308	231.067	231.389	GO:0006457=protein folding_(BP); GO:0031072=heat shock protein binding_(MF); GO:0005634=nucleus_(CC); GO:0006950=response to stress_(BP); GO:0009507=chloroplast_(CC)	AT4G36040.1_|_Chaperone_DnaJ-domain_superfamily_protein_|_Chr4:17049708-17050193_REVERSE_LENGTH=161_|_201606
GSVIVT01027905001	chr5:9223411-9225849	233.024	206.603	171.814	184.587	180.372	GO:0022625=cytosolic large ribosomal subunit_(CC); GO:0003735=structural constituent of ribosome_(MF); GO:0009507=chloroplast_(CC); GO:0009793=embryonic development ending in seed dormancy_(BP); GO:0006412=translation_(BP)	AT3G04400.1_|_Ribosomal_protein_L14p/L23e_family_protein_|_Chr3:1167339-1168308_FORWARD_LENGTH=140_|_201606
GSVIVT01014842001	chr19:10465710-10466295	232.138	217.391	174.297	184.35	146.875	GO:0019344=cysteine biosynthetic process_(BP); GO:0050821=protein stabilization_(BP); GO:0003674=MF_(MF); GO:0009941=chloroplast envelope_(CC); GO:0042550=photosystem I stabilization_(BP); GO:0009780=photosynthetic NADP+ reduction_(BP); GO:0030003=cellular cation homeostasis_(BP); GO:0070838=divalent metal ion transport_(BP); GO:0030093=chloroplast photosystem I_(CC); GO:0009773=photosynthetic el…	AT1G55670.1_|_photosystem_I_subunit_G_|_Chr1:20802874-20803356_REVERSE_LENGTH=160_|_201606
GSVIVT01014407001	chr19:3436542-3440712	226.33	216.248	142.481	224.951	195.907		AT1G52870.2_|_Peroxisomal_membrane_22_kDa_(Mpv17/PMP22)_family_protein_|_Chr1:19685856-19687678_FORWARD_LENGTH=366_|_201606
GSVIVT01019679001	chr2:2414815-2415640	223.379	241.638	174.012	168.952	163.458		AT5G24510.1_|_60S_acidic_ribosomal_protein_family_|_Chr5:8369295-8369866_REVERSE_LENGTH=111_|_201606
GSVIVT01014320001	chr19:2605925-2606252	222.825	259.226	138.277	188.804	97.1414	GO:0006091=generation of precursor metabolites and energy_(BP); GO:0015979=photosynthesis_(BP); GO:0009941=chloroplast envelope_(CC); GO:0009570=chloroplast stroma_(CC); GO:0016020=membrane_(CC); GO:0003735=structural constituent of ribosome_(MF); GO:0000312=plastid small ribosomal subunit_(CC); GO:0006354=RNA elongation_(BP); GO:0006412=translation_(BP)	ATCG00770.1_|_ribosomal_protein_S8_|_ChrC:80068-80472_REVERSE_LENGTH=134_|_201606
GSVIVT01021867001	chr14:6261662-6266716	220.182	259.023	188.469	220.499	250.808		AT4G14880.5_|_O-acetylserine_(thiol)_lyase_(OAS-TL)_isoform_A1_|_Chr4:8518209-8520050_REVERSE_LENGTH=322_|_201606
GSVIVT01011384001	chr14:29223193-29226404	219.917	181.839	162.103	175.256	174.536		AT5G39850.1_|_Ribosomal_protein_S4_|_Chr5:15950053-15951171_FORWARD_LENGTH=197_|_201606
ZCUFF56	chr11:9417159-9437288	217.413	210.53	132.511	176.667	105.039
GSVIVT01027447001	chr15:16667089-16668389	216.996	191.948	135.124	146.407	122.12	GO:0003677=DNA binding_(MF); GO:0010027=thylakoid membrane organization_(BP); GO:0009941=chloroplast envelope_(CC); GO:0006364=rRNA processing_(BP); GO:0035304=regulation of protein amino acid dephosphorylation_(BP); GO:0009508=plastid chromosome_(CC); GO:0010207=photosystem II assembly_(BP); GO:0030093=chloroplast photosystem I_(CC); GO:0006098=pentose-phosphate shunt_(BP); GO:0009737=response t…	AT2G46820.2_|_photosystem_I_P_subunit_|_Chr2:19243729-19244870_FORWARD_LENGTH=174_|_201606
GSVIVT01037418001	chr6:14126706-14128782	216.733	196.848	213.547	185.414	204.412	GO:0005774=vacuolar membrane_(CC); GO:0005634=nucleus_(CC); GO:0005509=calcium ion binding_(MF); GO:0005886=plasma membrane_(CC)	AT2G27030.3_|_calmodulin_5_|_Chr2:11532069-11534176_FORWARD_LENGTH=181_|_201606
GSVIVT01021911001	chr14:5694427-5694852	214.607	200.328	183.248	331.553	423.443
GSVIVT01013175001	chr2:7118205-7119533	213.861	211.245	134.088	160.272	112.729	GO:0019344=cysteine biosynthetic process_(BP); GO:0006364=rRNA processing_(BP); GO:0009657=plastid organization_(BP); GO:0019464=glycine decarboxylation via glycine cleavage system_(BP); GO:0005739=mitochondrion_(CC); GO:0010207=photosystem II assembly_(BP); GO:0006098=pentose-phosphate shunt_(BP); GO:0010103=stomatal complex morphogenesis_(BP); GO:0005960=glycine cleavage complex_(CC); GO:000950…	AT1G32470.1_|_Single_hybrid_motif_superfamily_protein_|_Chr1:11739479-11740246_REVERSE_LENGTH=166_|_201606
GSVIVT01017944001	chr5:4942983-4943592	213.516	159.715	206.406	158.159	141.066	GO:0070838=divalent metal ion transport_(BP); GO:0003674=MF_(MF); GO:0035304=regulation of protein amino acid dephosphorylation_(BP); GO:0030003=cellular cation homeostasis_(BP); GO:0009535=chloroplast thylakoid membrane_(CC); GO:0019684=photosynthesis, light reaction_(BP); GO:0009538=photosystem I reaction center_(CC); GO:0009941=chloroplast envelope_(CC)	AT1G03130.1_|_photosystem_I_subunit_D-2_|_Chr1:753528-754142_REVERSE_LENGTH=204_|_201606
GSVIVT01035525001	chr4:2012504-2019564	213.368	224.545	251.938	340.664	313.709	GO:0016021=integral to membrane_(CC); GO:0046872=metal ion binding_(MF); GO:0006200=ATP catabolic process_(BP); GO:0005524=ATP binding_(MF); GO:0006812=cation transport_(BP); GO:0015662=ATPase activity, coupled to transmembrane movement of ions, phosphorylative mechanism_(MF); GO:0006754=ATP biosynthetic process_(BP); GO:0005886=plasma membrane_(CC)	AT3G47950.2_|_H[+]-ATPase_4_|_Chr3:17693015-17697801_FORWARD_LENGTH=960_|_201606
GSVIVT01003172001	chr3:5995405-6000538	213.078	135.783	209.565	168.347	107.059	GO:0005794=Golgi apparatus_(CC); GO:0005783=endoplasmic reticulum_(CC); GO:0003674=MF_(MF); GO:0008150=BP_(BP); GO:0009507=chloroplast_(CC)	AT4G35220.1_|_Cyclase_family_protein_|_Chr4:16752636-16753966_FORWARD_LENGTH=272_|_201606
GSVIVT01018553001	chr16:13472364-13474195	213.067	145.201	149.296	157.472	171.54	GO:0022627=cytosolic small ribosomal subunit_(CC); GO:0003735=structural constituent of ribosome_(MF); GO:0009507=chloroplast_(CC); GO:0003723=RNA binding_(MF); GO:0006412=translation_(BP)	AT3G47370.3_|_Ribosomal_protein_S10p/S20e_family_protein_|_Chr3:17453671-17454437_REVERSE_LENGTH=122_|_201606
GSVIVT01037763001	chr19:7660193-7663127	212.982	260.393	178.096	198.55	185.485	GO:0022627=cytosolic small ribosomal subunit_(CC); GO:0016020=membrane_(CC); GO:0003735=structural constituent of ribosome_(MF); GO:0006414=translational elongation_(BP); GO:0000462=maturation of SSU-rRNA from tricistronic rRNA transcript (SSU-rRNA, 5.8S rRNA, LSU-rRNA)_(BP); GO:0042991=transcription factor import into nucleus_(BP); GO:0009165=nucleotide biosynthetic process_(BP)	AT5G59240.1_|_Ribosomal_protein_S8e_family_protein_|_Chr5:23902626-23903670_REVERSE_LENGTH=210_|_201606
GSVIVT01003423001	chr7:14870153-14870892	212.816	197.436	167.692	210.665	187.676		AT5G10980.1_|_Histone_superfamily_protein_|_Chr5:3472591-3473349_REVERSE_LENGTH=136_|_201606
GSVIVT01022804001	chr2:16785918-16789225	212.14	201.996	183.44	202.492	193.99	GO:0005829=cytosol_(CC); GO:0019344=cysteine biosynthetic process_(BP); GO:0050826=response to freezing_(BP); GO:0006816=calcium ion transport_(BP); GO:0010264=myo-inositol hexakisphosphate biosynthetic process_(BP); GO:0006869=lipid transport_(BP); GO:0009651=response to salt stress_(BP); GO:0009646=response to absence of light_(BP); GO:0007030=Golgi organization_(BP); GO:0000062=acyl-CoA bindin…	AT1G31812.1_|_acyl-CoA-binding_protein_6_|_Chr1:11411132-11412099_REVERSE_LENGTH=92_|_201606
GSVIVT01025466001	chr6:593133-593577	211.772	146.128	169.466	112.97	97.8564	GO:0031225=anchored to membrane_(CC); GO:0048767=root hair elongation_(BP); GO:0005886=plasma membrane_(CC); GO:0005515=protein binding_(MF)	AT5G56540.1_|_arabinogalactan_protein_14_|_Chr5:22893243-22893425_FORWARD_LENGTH=60_|_201606
GSVIVT01008636001	chr17:236873-248517	209.667	244.596	209.388	258.875	261.505	GO:0045037=protein import into chloroplast stroma_(BP); GO:0006289=nucleotide-excision repair_(BP); GO:0003677=DNA binding_(MF); GO:0034660=ncRNA metabolic process_(BP); GO:0010027=thylakoid membrane organization_(BP); GO:0009570=chloroplast stroma_(CC); GO:0005524=ATP binding_(MF); GO:0005739=mitochondrion_(CC); GO:0004518=nuclease activity_(MF); GO:0042744=hydrogen peroxide catabolic process_(B…	AT5G50920.1_|_CLPC_homologue_1_|_Chr5:20715710-20719800_REVERSE_LENGTH=929_|_201606
GSVIVT01029119001	chr11:19441316-19441700	208.954	177.619	170.019	182.086	125.78	GO:0009941=chloroplast envelope_(CC); GO:0016020=membrane_(CC); GO:0005524=ATP binding_(MF); GO:0017111=nucleoside-triphosphatase activity_(MF)	ATCG01280.1_|_Chloroplast_Ycf2%3BATPase%2C_AAA_type%2C_core_|_ChrC:145291-152175_REVERSE_LENGTH=2294_|_201606
GSVIVT01025626001	chr8:13492241-13495234	207.884	148.85	142.903	150.179	149.023	GO:0022627=cytosolic small ribosomal subunit_(CC); GO:0003735=structural constituent of ribosome_(MF); GO:0006412=translation_(BP)	AT5G02960.1_|_Ribosomal_protein_S12/S23_family_protein_|_Chr5:693280-694396_REVERSE_LENGTH=142_|_201606
GSVIVT01022158001	chr7:17118839-17121502	207.623	493.827	222.357	482.464	241.402	GO:0050832=defense response to fungus_(BP); GO:0051607=defense response to virus_(BP); GO:0015996=chlorophyll catabolic process_(BP); GO:0010264=myo-inositol hexakisphosphate biosynthetic process_(BP); GO:0000166=nucleotide binding_(MF); GO:0005737=cytoplasm_(CC); GO:0042542=response to hydrogen peroxide_(BP); GO:0009408=response to heat_(BP); GO:0009644=response to high light intensity_(BP); GO:…	AT2G22240.1_|_myo-inositol-1-phosphate_synthase_2_|_Chr2:9451901-9453938_REVERSE_LENGTH=510_|_201606
GSVIVT01009624001	chr18:10013512-10014723	207.384	269.606	184.139	154.015	164.474	GO:0031348=negative regulation of defense response_(BP); GO:0009965=leaf morphogenesis_(BP); GO:0000165=MAPKKK cascade_(BP); GO:0030154=cell differentiation_(BP); GO:0010207=photosystem II assembly_(BP); GO:0010363=regulation of plant-type hypersensitive response_(BP); GO:0010242=oxygen evolving activity_(MF); GO:0006612=protein targeting to membrane_(BP); GO:0010027=thylakoid membrane organizati…	AT3G50820.1_|_photosystem_II_subunit_O-2_|_Chr3:18891008-18892311_REVERSE_LENGTH=331_|_201606
GSVIVT01016276001	chr13:5602348-5604563	207.384	189.801	150.64	220.775	161.232		AT2G37170.2_|_plasma_membrane_intrinsic_protein_2_|_Chr2:15613624-15614920_REVERSE_LENGTH=328_|_201606
GSVIVT01024860001	chr6:6396144-6396950	204.542	201.473	130.312	166.574	100.58	GO:0003677=DNA binding_(MF); GO:0006091=generation of precursor metabolites and energy_(BP); GO:0009534=chloroplast thylakoid_(CC); GO:0009570=chloroplast stroma_(CC); GO:0015979=photosynthesis_(BP); GO:0009295=nucleoid_(CC); GO:0006354=RNA elongation_(BP); GO:0003899=DNA-directed RNA polymerase activity_(MF); GO:0046983=protein dimerization activity_(MF)	ATCG00740.1_|_RNA_polymerase_subunit_alpha_|_ChrC:77901-78890_REVERSE_LENGTH=329_|_201606
GSVIVT01035927001	chr4:6038249-6040928	204.032	183.555	149.795	164.372	162.987	GO:0022627=cytosolic small ribosomal subunit_(CC); GO:0005618=cell wall_(CC); GO:0003735=structural constituent of ribosome_(MF); GO:0009506=plasmodesma_(CC); GO:0009793=embryonic development ending in seed dormancy_(BP); GO:0006412=translation_(BP)	AT3G48930.1_|_Nucleic_acid-binding%2C_OB-fold-like_protein_|_Chr3:18141017-18142189_REVERSE_LENGTH=160_|_201606
GSVIVT01034612001	chr13:14441554-14443835	203.956	330.19	221.777	222.547	273.992		AT5G22060.1_|_DNAJ_homologue_2_|_Chr5:7303798-7305668_REVERSE_LENGTH=419_|_201606
GSVIVT01021244001	chr10:2923214-2925221	202.6	177.287	156.665	161.821	160.781	GO:0022625=cytosolic large ribosomal subunit_(CC); GO:0005730=nucleolus_(CC); GO:0005773=vacuole_(CC); GO:0003735=structural constituent of ribosome_(MF); GO:0001510=RNA methylation_(BP); GO:0009506=plasmodesma_(CC); GO:0009507=chloroplast_(CC); GO:0006412=translation_(BP)	AT2G42740.1_|_ribosomal_protein_large_subunit_16A_|_Chr2:17791794-17792946_FORWARD_LENGTH=182_|_201606
GSVIVT01015185001	chr11:1635732-1636098	201.92	225.074	156.77	159.318	119.617	GO:0045158=electron transporter, transferring electrons within cytochrome b6/f complex of photosystem II activity_(MF); GO:0009512=cytochrome b6f complex_(CC); GO:0010207=photosystem II assembly_(BP); GO:0009535=chloroplast thylakoid membrane_(CC); GO:0020037=heme binding_(MF); GO:0009767=photosynthetic electron transport chain_(BP); GO:0031361=integral to thylakoid membrane_(CC); GO:0006354=RNA …	ATCG00540.1_|_photosynthetic_electron_transfer_A_|_ChrC:61657-62619_FORWARD_LENGTH=320_|_201606
GSVIVT01029789001	chr12:14705725-14706625	201.766	210.718	136.235	157.187	89.2305	GO:0016168=chlorophyll binding_(MF); GO:0009765=photosynthesis, light harvesting_(BP); GO:0019344=cysteine biosynthetic process_(BP); GO:0009941=chloroplast envelope_(CC); GO:0006816=calcium ion transport_(BP); GO:0009783=photosystem II antenna complex_(CC); GO:0035304=regulation of protein amino acid dephosphorylation_(BP); GO:0009651=response to salt stress_(BP); GO:0010287=plastoglobule_(CC); …	AT1G15820.1_|_light_harvesting_complex_photosystem_II_subunit_6_|_Chr1:5446685-5447676_REVERSE_LENGTH=258_|_201606
GSVIVT01019484001	chr2:1020460-1030161	199.974	161.051	194.975	183.825	230.553		AT1G64230.2_|_ubiquitin-conjugating_enzyme_28_|_Chr1:23833792-23835220_FORWARD_LENGTH=148_|_201606
GSVIVT01024210001	chr3:257382-259150	198.717	226.976	254.927	224.923	285.532
ZCUFF310	chr6:3984066-3985405	196.488	213.485	202.666	166.269	158.64
GSVIVT01018882001	chr4:19007345-19009846	195.937	217.513	230.918	187.522	328.288	GO:0009651=response to salt stress_(BP); GO:0005773=vacuole_(CC); GO:0005634=nucleus_(CC); GO:0006096=glycolysis_(BP); GO:0006508=proteolysis_(BP); GO:0005576=extracellular region_(CC); GO:0046686=response to cadmium ion_(BP); GO:0006833=water transport_(BP); GO:0006972=hyperosmotic response_(BP); GO:0009266=response to temperature stimulus_(BP); GO:0009269=response to desiccation_(BP); GO:000703…	AT4G39090.1_|_Papain_family_cysteine_protease_|_Chr4:18215826-18217326_REVERSE_LENGTH=368_|_201606
GSVIVT01016559001	chr13:2780239-2784631	195.662	217.028	138.341	147.811	135.09		AT3G55440.1_|_triosephosphate_isomerase_|_Chr3:20553794-20556078_FORWARD_LENGTH=254_|_201606
GSVIVT01012936001	chr17:13836303-13836915	195.627	203.562	150.868	297.419	455.957	GO:0006457=protein folding_(BP); GO:0048046=apoplast_(CC); GO:0009408=response to heat_(BP); GO:0015706=nitrate transport_(BP); GO:0009644=response to high light intensity_(BP); GO:0005618=cell wall_(CC); GO:0004866=endopeptidase inhibitor activity_(MF); GO:0010167=response to nitrate_(BP); GO:0042542=response to hydrogen peroxide_(BP); GO:0034976=response to endoplasmic reticulum stress_(BP)	AT1G17860.1_|_Kunitz_family_trypsin_and_protease_inhibitor_protein_|_Chr1:6149343-6149933_FORWARD_LENGTH=196_|_201606
GSVIVT01017899001	chr5:4484101-4487053	195.033	281.129	199.579	247.674	317.945	GO:0005737=cytoplasm_(CC); GO:0009733=response to auxin stimulus_(BP); GO:0003674=MF_(MF); GO:0005886=plasma membrane_(CC); GO:0010044=response to aluminum ion_(BP)	AT5G19140.1_|_aluminum_induced_protein_with_YGL_and_LRDR_motifs_|_Chr5:6423398-6425785_FORWARD_LENGTH=234_|_201606
GSVIVT01004944001	chr1:21739998-21740604	194.591	131.879	198.458	118.098	228.122		AT3G26740.1_|_CCR-like_protein_|_Chr3:9827868-9828461_FORWARD_LENGTH=141_|_201606
GSVIVT01033084001	chr14:25605084-25605383	194.076	133.772	172.888	156.631	176.936	GO:0006457=protein folding_(BP); GO:0009408=response to heat_(BP); GO:0009644=response to high light intensity_(BP); GO:0016020=membrane_(CC); GO:0015450=P-P-bond-hydrolysis-driven protein transmembrane transporter activity_(MF); GO:0006605=protein targeting_(BP); GO:0042542=response to hydrogen peroxide_(BP); GO:0009627=systemic acquired resistance_(BP); GO:0034976=response to endoplasmic reticu…	AT5G50460.1_|_secE/sec61-gamma_protein_transport_protein_|_Chr5:20552168-20552509_REVERSE_LENGTH=69_|_201606
GSVIVT01037055001	chr3:8315465-8315835	193.944	336.307	149.981	209.377	221.78	GO:0030154=cell differentiation_(BP); GO:0031012=extracellular matrix_(CC); GO:0008083=growth factor activity_(MF); GO:0005794=Golgi apparatus_(CC); GO:0009887=organ morphogenesis_(BP); GO:0008283=cell proliferation_(BP)	AT3G49780.1_|_phytosulfokine_4_precursor_|_Chr3:18465750-18466254_FORWARD_LENGTH=79_|_201606
GSVIVT01018966001	chr4:18275833-18276571	193.687	221.148	144.321	156.689	222.569
GSVIVT01018297001	chr15:11581100-11582448	191.095	216.139	150.382	171.102	157.162	GO:0005777=peroxisome_(CC); GO:0005829=cytosol_(CC); GO:0004550=nucleoside diphosphate kinase activity_(MF); GO:0006165=nucleoside diphosphate phosphorylation_(BP); GO:0005524=ATP binding_(MF); GO:0006183=GTP biosynthetic process_(BP); GO:0009651=response to salt stress_(BP); GO:0005774=vacuolar membrane_(CC); GO:0006228=UTP biosynthetic process_(BP); GO:0048046=apoplast_(CC); GO:0006241=CTP bios…	AT4G09320.1_|_nucleoside_diphosphate_kinase_|_Chr4:5923484-5924366_FORWARD_LENGTH=149_|_201606
GSVIVT01038188001	chr5:24201070-24206387	190.708	159.626	129.734	143.32	122.64	GO:0022625=cytosolic large ribosomal subunit_(CC); GO:0005773=vacuole_(CC); GO:0009965=leaf morphogenesis_(BP); GO:0001510=RNA methylation_(BP); GO:0042254=ribosome biogenesis_(BP); GO:0008097=5S rRNA binding_(MF); GO:0009651=response to salt stress_(BP); GO:0005730=nucleolus_(CC); GO:0006096=glycolysis_(BP); GO:0006094=gluconeogenesis_(BP); GO:0008283=cell proliferation_(BP); GO:0003735=structur…	AT5G39740.2_|_ribosomal_protein_L5_B_|_Chr5:15903484-15905185_FORWARD_LENGTH=301_|_201606
GSVIVT01021377001	chr10:4633753-4636653	190.464	194.661	149.082	156.149	142.439	GO:0022625=cytosolic large ribosomal subunit_(CC); GO:0005730=nucleolus_(CC); GO:0042254=ribosome biogenesis_(BP); GO:0003735=structural constituent of ribosome_(MF); GO:0006412=translation_(BP)	AT4G18100.1_|_Ribosomal_protein_L32e_|_Chr4:10035715-10036475_REVERSE_LENGTH=133_|_201606
GSVIVT01018772001	chr4:20077271-20079548	189.644	223.66	179.902	157.763	184.989	GO:0009595=detection of biotic stimulus_(BP); GO:0031348=negative regulation of defense response_(BP); GO:0009697=salicylic acid biosynthetic process_(BP); GO:0000165=MAPKKK cascade_(BP); GO:0010207=photosystem II assembly_(BP); GO:0010363=regulation of plant-type hypersensitive response_(BP); GO:0006612=protein targeting to membrane_(BP); GO:0002831=regulation of response to biotic stimulus_(BP)…	AT1G20020.1_|_ferredoxin-NADP[+]-oxidoreductase_2_|_Chr1:6942851-6944868_FORWARD_LENGTH=369_|_201606
GSVIVT01035096001	chr5:1454741-1457852	189.505	204.547	154.474	164.66	172.007	GO:0022625=cytosolic large ribosomal subunit_(CC); GO:0051567=histone H3-K9 methylation_(BP); GO:0001510=RNA methylation_(BP); GO:0042254=ribosome biogenesis_(BP); GO:0006342=chromatin silencing_(BP); GO:0003735=structural constituent of ribosome_(MF); GO:0009220=pyrimidine ribonucleotide biosynthetic process_(BP); GO:0005886=plasma membrane_(CC); GO:0006412=translation_(BP)	AT3G16780.1_|_Ribosomal_protein_L19e_family_protein_|_Chr3:5708982-5710249_FORWARD_LENGTH=209_|_201606
GSVIVT01031366001	chr6:19537177-19538630	189.168	183.57	138.358	146.713	132.267		AT3G44590.2_|_60S_acidic_ribosomal_protein_family_|_Chr3:16163983-16164658_FORWARD_LENGTH=111_|_201606
GSVIVT01007203001	chrUn:30799156-30802136	188.844	142.012	200.745	173.968	173.315	GO:0008137=NADH dehydrogenase (ubiquinone) activity_(MF); GO:0042773=ATP synthesis coupled electron transport_(BP); GO:0009507=chloroplast_(CC); GO:0005747=mitochondrial respiratory chain complex I_(CC)	AT2G07689.1_|_NADH-Ubiquinone/plastoquinone_(complex_I)_protein_|_Chr2:3336109-3336753_FORWARD_LENGTH=214_|_201606
GSVIVT01024010001	chr3:1761319-1762217	188.519	223.665	205.782	155.153	165.607		AT4G35100.2_|_plasma_membrane_intrinsic_protein_3_|_Chr4:16708672-16709958_FORWARD_LENGTH=280_|_201606
GSVIVT01023726001	chr11:10203351-10204701	187.277	165.758	184.279	158.736	221.434	GO:0010200=response to chitin_(BP); GO:0009693=ethylene biosynthetic process_(BP); GO:0003674=MF_(MF); GO:0016021=integral to membrane_(CC); GO:0009611=response to wounding_(BP); GO:0009612=response to mechanical stimulus_(BP); GO:0005794=Golgi apparatus_(CC); GO:0050832=defense response to fungus_(BP); GO:0009506=plasmodesma_(CC); GO:0007568=aging_(BP); GO:0005576=extracellular region_(CC)	AT2G23810.1_|_tetraspanin8_|_Chr2:10135859-10137352_REVERSE_LENGTH=273_|_201606
GSVIVT01032451001	chr14:27537698-27544113	186.681	180.725	182.216	222.252	244.885	GO:0016004=phospholipase activator activity_(MF); GO:0046686=response to cadmium ion_(BP); GO:0005507=copper ion binding_(MF); GO:0005525=GTP binding_(MF); GO:0005794=Golgi apparatus_(CC); GO:0005886=plasma membrane_(CC); GO:0007264=small GTPase mediated signal transduction_(BP); GO:0005774=vacuolar membrane_(CC); GO:0005829=cytosol_(CC); GO:0006499=N-terminal protein myristoylation_(BP)	AT5G14670.3_|_ADP-ribosylation_factor_A1B_|_Chr5:4729319-4730672_FORWARD_LENGTH=181_|_201606
GSVIVT01030958001	chr14:19702711-19702993	185.92	238.926	128.068	173.916	104.412		ATCG00170.1_|_DNA-directed_RNA_polymerase_family_protein_|_ChrC:15938-20068_REVERSE_LENGTH=1376_|_201606
GSVIVT01035958001	chr4:6510559-6513570	185.31	161.419	178.285	200.049	190.732	GO:0045905=positive regulation of translational termination_(BP); GO:0045901=positive regulation of translational elongation_(BP); GO:0043022=ribosome binding_(MF); GO:0006452=translational frameshifting_(BP); GO:0003746=translation elongation factor activity_(MF); GO:0003743=translation initiation factor activity_(MF); GO:0005737=cytoplasm_(CC); GO:0010089=xylem development_(BP); GO:0003723=RNA …	AT1G13950.1_|_eukaryotic_elongation_factor_5A-1_|_Chr1:4773631-4774668_FORWARD_LENGTH=158_|_201606
GSVIVT01032061001	chr13:23114588-23117300	185.069	170.258	147.742	153.634	139.223	GO:0022625=cytosolic large ribosomal subunit_(CC); GO:0005618=cell wall_(CC); GO:0042254=ribosome biogenesis_(BP); GO:0003735=structural constituent of ribosome_(MF); GO:0009506=plasmodesma_(CC); GO:0006412=translation_(BP)	AT5G56710.1_|_Ribosomal_protein_L31e_family_protein_|_Chr5:22944003-22944767_REVERSE_LENGTH=119_|_201606
GSVIVT01016895001	chr9:2357502-2360295	182.682	169.594	133.037	148.749	131.813	GO:0022625=cytosolic large ribosomal subunit_(CC); GO:0001510=RNA methylation_(BP); GO:0042254=ribosome biogenesis_(BP); GO:0034968=histone lysine methylation_(BP); GO:0003735=structural constituent of ribosome_(MF); GO:0009909=regulation of flower development_(BP); GO:0009220=pyrimidine ribonucleotide biosynthetic process_(BP); GO:0009506=plasmodesma_(CC); GO:0006412=translation_(BP)	AT4G29410.2_|_Ribosomal_L28e_protein_family_|_Chr4:14468439-14469964_REVERSE_LENGTH=143_|_201606
GSVIVT01012684001	chr10:634497-638566	181.582	194.446	219.203	192.339	306.763		AT1G11910.1_|_aspartic_proteinase_A1_|_Chr1:4017119-4019874_REVERSE_LENGTH=506_|_201606
GSVIVT01014747001	chr19:9160944-9162652	181.411	142.768	154.503	154.926	141.476		AT5G56000.1_|_HEAT_SHOCK_PROTEIN_81.4_|_Chr5:22677602-22680067_REVERSE_LENGTH=699_|_201606
GSVIVT01017317001	chr9:6684474-6685200	178.891	161.955	157.632	129.745	141.663	GO:0009941=chloroplast envelope_(CC); GO:0016020=membrane_(CC); GO:0005509=calcium ion binding_(MF); GO:0004630=phospholipase D activity_(MF); GO:0046470=phosphatidylcholine metabolic process_(BP)	AT1G52570.3_|_phospholipase_D_alpha_2_|_Chr1:19583940-19586551_REVERSE_LENGTH=810_|_201606
GSVIVT01030508001	chr12:6310947-6312188	178.701	183.769	309.582	341.085	355.279	GO:0009595=detection of biotic stimulus_(BP); GO:0031348=negative regulation of defense response_(BP); GO:0009697=salicylic acid biosynthetic process_(BP); GO:0009693=ethylene biosynthetic process_(BP); GO:0010310=regulation of hydrogen peroxide metabolic process_(BP); GO:0000165=MAPKKK cascade_(BP); GO:0055114=oxidation reduction_(BP); GO:0006612=protein targeting to membrane_(BP); GO:0002831=re…	AT1G05010.1_|_ethylene-forming_enzyme_|_Chr1:1431419-1432695_REVERSE_LENGTH=323_|_201606
GSVIVT01032097001	chr13:22739042-22747739	177.931	179.288	123.456	145.62	122.495	GO:0022625=cytosolic large ribosomal subunit_(CC); GO:0003735=structural constituent of ribosome_(MF); GO:0006412=translation_(BP)	AT4G14320.1_|_Zinc-binding_ribosomal_protein_family_protein_|_Chr4:8242684-8243805_REVERSE_LENGTH=105_|_201606
GSVIVT01027045001	chr15:18385526-18393412	177.618	168.332	163.725	169.186	184.624		AT1G64230.2_|_ubiquitin-conjugating_enzyme_28_|_Chr1:23833792-23835220_FORWARD_LENGTH=148_|_201606
GSVIVT01029971001	chr8:2479864-2483696	177.459	128.242	126.466	115.434	95.5117		AT5G17920.2_|_Cobalamin-independent_synthase_family_protein_|_Chr5:5935771-5939195_FORWARD_LENGTH=765_|_201606
GSVIVT01015596001	chr11:5369450-5370256	177.212	200.194	188.756	116.653	27.1498
GSVIVT01034135001	chr8:14915484-14915973	176.435	72.1312	91.8295	100.538	83.6295	GO:0009965=leaf morphogenesis_(BP); GO:0003674=MF_(MF); GO:0030154=cell differentiation_(BP); GO:0043085=positive regulation of catalytic activity_(BP); GO:0045893=positive regulation of transcription, DNA-dependent_(BP); GO:0030003=cellular cation homeostasis_(BP); GO:0070838=divalent metal ion transport_(BP); GO:0009535=chloroplast thylakoid membrane_(CC)	AT5G02160.1_|_transmembrane_protein_|_Chr5:426392-427024_FORWARD_LENGTH=129_|_201606
GSVIVT01016810001	chr9:1575914-1577464	175.897	143.045	143.021	147.126	185.549		AT1G54270.1_|_eif4a-2_|_Chr1:20260495-20262018_FORWARD_LENGTH=412_|_201606
GSVIVT01028917001	chr16:17577464-17578280	175.754	225.454	147.463	149.316	128.845	GO:0022625=cytosolic large ribosomal subunit_(CC); GO:0003735=structural constituent of ribosome_(MF); GO:0009506=plasmodesma_(CC); GO:0005774=vacuolar membrane_(CC); GO:0006412=translation_(BP)	AT5G02450.1_|_Ribosomal_protein_L36e_family_protein_|_Chr5:533501-534394_FORWARD_LENGTH=108_|_201606
GSVIVT01021793001	chr14:7308441-7310333	175.498	295.337	108.183	172.776	67.8921	GO:0051287=NAD or NADH binding_(MF); GO:0019853=L-ascorbic acid biosynthetic process_(BP); GO:0009225=nucleotide-sugar metabolic process_(BP); GO:0047918=GDP-mannose 3,5-epimerase activity_(MF); GO:0005829=cytosol_(CC)	AT5G28840.2_|_GDP-D-mannose_3'%2C5'-epimerase_|_Chr5:10862472-10864024_REVERSE_LENGTH=377_|_201606
GSVIVT01022191001	chr7:17320746-17322744	175.47	150.947	138.416	144.075	136.807	GO:0022625=cytosolic large ribosomal subunit_(CC); GO:0003735=structural constituent of ribosome_(MF); GO:0009507=chloroplast_(CC); GO:0006412=translation_(BP)	AT1G36240.1_|_Ribosomal_protein_L7Ae/L30e/S12e/Gadd45_family_protein_|_Chr1:13614890-13616233_FORWARD_LENGTH=112_|_201606
GSVIVT01029373001	chr17:15635493-15636530	174.907	134.25	135.671	138.206	133.941	GO:0009651=response to salt stress_(BP); GO:0005634=nucleus_(CC); GO:0003700=transcription factor activity_(MF); GO:0005515=protein binding_(MF)	AT1G17880.1_|_basic_transcription_factor_3_|_Chr1:6152572-6153425_REVERSE_LENGTH=165_|_201606
GSVIVT01003859001	chrUn:12953502-12959650	174.043	243.459	122.599	150.912	135.39		AT4G37930.1_|_serine_transhydroxymethyltransferase_1_|_Chr4:17831891-17834742_REVERSE_LENGTH=517_|_201606
GSVIVT01021114001	chr10:1589004-1593013	173.753	167.038	131.582	143.086	131.976	GO:0016021=integral to membrane_(CC); GO:0015120=phosphoglycerate transmembrane transporter activity_(MF); GO:0015713=phosphoglycerate transport_(BP); GO:0071917=; GO:0019344=cysteine biosynthetic process_(BP); GO:0009941=chloroplast envelope_(CC); GO:0035304=regulation of protein amino acid dephosphorylation_(BP); GO:0035436=; GO:0005739=mitochondrion_(CC); GO:0015297=antiporter activity_(MF); G…	AT5G46110.1_|_Glucose-6-phosphate/phosphate_translocator-like_protein_|_Chr5:18697606-18700212_FORWARD_LENGTH=410_|_201606
ZCUFF223	chr19:17501023-17514297	173.728	173.569	105.561	133.763	116.514
GSVIVT01025525001	chr8:14329897-14331961	172.893	147.322	166.881	148.542	173.245	GO:0005737=cytoplasm_(CC); GO:0003779=actin binding_(MF); GO:0042742=defense response to bacterium_(BP); GO:0009870=defense response signaling pathway, resistance gene-dependent_(BP)	AT5G59890.1_|_actin_depolymerizing_factor_4_|_Chr5:24122545-24123596_FORWARD_LENGTH=139_|_201606
GSVIVT01027456001	chr15:16592903-16601303	172.566	254.212	90.6137	227.288	96.0496	GO:0009723=response to ethylene stimulus_(BP); GO:0009751=response to salicylic acid stimulus_(BP); GO:0009753=response to jasmonic acid stimulus_(BP); GO:0048574=long-day photoperiodism, flowering_(BP); GO:0042754=negative regulation of circadian rhythm_(BP); GO:0019904=protein domain specific binding_(MF); GO:0010243=response to organic nitrogen_(BP); GO:0010264=myo-inositol hexakisphosphate bi…	AT2G46830.1_|_circadian_clock_associated_1_|_Chr2:19246005-19248717_FORWARD_LENGTH=608_|_201606
GSVIVT01013385001	chr18:807952-809293	171.763	220.045	160.472	161.162	170.482	GO:0030527=structural constituent of chromatin_(MF); GO:0005634=nucleus_(CC); GO:0006007=glucose catabolic process_(BP); GO:0003700=transcription factor activity_(MF); GO:0006333=chromatin assembly or disassembly_(BP); GO:0000785=chromatin_(CC); GO:0003682=chromatin binding_(MF)	AT1G20693.2_|_high_mobility_group_B2_|_Chr1:7177282-7178487_FORWARD_LENGTH=142_|_201606
GSVIVT01019490001	chr2:1058658-1059355	170.567	323.237	132.098	209.876	269.735	GO:0005634=nucleus_(CC); GO:0003674=MF_(MF); GO:0008150=BP_(BP)	AT3G55570.1_|_cytoplasmic_tRNA_2-thiolation_protein_|_Chr3:20610166-20610671_REVERSE_LENGTH=109_|_201606
GSVIVT01000754001	chr7:391982-396351	170.528	129.225	124.55	144.087	132.845		AT5G09500.1_|_Ribosomal_protein_S19_family_protein_|_Chr5:2954044-2954850_REVERSE_LENGTH=150_|_201606
GSVIVT01027637001	chr15:14794575-14798065	169.522	144.431	130.232	146.935	141.151	GO:0022627=cytosolic small ribosomal subunit_(CC); GO:0005783=endoplasmic reticulum_(CC); GO:0003735=structural constituent of ribosome_(MF); GO:0001510=RNA methylation_(BP); GO:0000911=cytokinesis by cell plate formation_(BP); GO:0009664=plant-type cell wall organization_(BP); GO:0010090=trichome morphogenesis_(BP); GO:0016020=membrane_(CC); GO:0005730=nucleolus_(CC); GO:0042545=cell wall modifi…	AT4G00100.1_|_ribosomal_protein_S13A_|_Chr4:37172-38123_FORWARD_LENGTH=151_|_201606
GSVIVT01016775001	chr9:1234410-1238013	169.202	146.93	119.318	126.404	117.54		AT5G35530.1_|_Ribosomal_protein_S3_family_protein_|_Chr5:13710355-13712192_REVERSE_LENGTH=248_|_201606
GSVIVT01017906001	chr5:4531230-4531724	169.03	97.9816	96.4919	95.7626	83.5688	GO:0005575=CC_(CC); GO:0008150=BP_(BP); GO:0003674=MF_(MF)	AT3G06070.1_|_hypothetical_protein_|_Chr3:1831305-1831846_REVERSE_LENGTH=151_|_201606
GSVIVT01017042001	chr9:3713109-3714002	168.52	69.8907	206.345	98.5096	176.829		AT3G16240.1_|_delta_tonoplast_integral_protein_|_Chr3:5505534-5506788_FORWARD_LENGTH=250_|_201606
GSVIVT01013272001	chr2:5804363-5806981	167.982	139.579	146.088	181.807	124.953	GO:0043169=cation binding_(MF); GO:0009570=chloroplast stroma_(CC); GO:0005983=starch catabolic process_(BP); GO:0000024=maltose biosynthetic process_(BP); GO:0016161=beta-amylase activity_(MF); GO:0009409=response to cold_(BP)	AT4G17090.1_|_chloroplast_beta-amylase_|_Chr4:9605266-9607250_REVERSE_LENGTH=548_|_201606
GSVIVT01032732001	chr13:1204390-1204895	167.036	127.039	270.741	238.424	417.459	GO:0005634=nucleus_(CC); GO:0003674=MF_(MF); GO:0008150=BP_(BP)	AT4G14270.2_|_polyadenylate-binding_protein_interacting_protein_|_Chr4:8218517-8219037_FORWARD_LENGTH=143_|_201606
GSVIVT01016386001	chr13:4314237-4314966	166.477	197.726	135.63	158.988	128.14		AT1G74270.1_|_Ribosomal_protein_L35Ae_family_protein_|_Chr1:27928415-27929466_REVERSE_LENGTH=112_|_201606
GSVIVT01021860001	chr14:6403164-6406807	166.023	163.216	119.089	154.997	134.741	GO:0022627=cytosolic small ribosomal subunit_(CC); GO:0005730=nucleolus_(CC); GO:0005618=cell wall_(CC); GO:0016020=membrane_(CC); GO:0003735=structural constituent of ribosome_(MF); GO:0000166=nucleotide binding_(MF); GO:0000462=maturation of SSU-rRNA from tricistronic rRNA transcript (SSU-rRNA, 5.8S rRNA, LSU-rRNA)_(BP); GO:0006414=translational elongation_(BP)	AT5G28060.1_|_Ribosomal_protein_S24e_family_protein_|_Chr5:10069791-10070792_REVERSE_LENGTH=133_|_201606
GSVIVT01033299001	chr8:21712695-21714401	165.849	148.475	127.173	138.919	134.527	GO:0022627=cytosolic small ribosomal subunit_(CC); GO:0003735=structural constituent of ribosome_(MF); GO:0009220=pyrimidine ribonucleotide biosynthetic process_(BP); GO:0001510=RNA methylation_(BP); GO:0009506=plasmodesma_(CC); GO:0003723=RNA binding_(MF); GO:0006412=translation_(BP)	AT3G57490.1_|_Ribosomal_protein_S5_family_protein_|_Chr3:21279824-21280887_REVERSE_LENGTH=276_|_201606
GSVIVT01007954001	chr17:7228230-7230672	165.411	186.428	148.192	146.989	148.208		AT1G13950.1_|_eukaryotic_elongation_factor_5A-1_|_Chr1:4773631-4774668_FORWARD_LENGTH=158_|_201606
GSVIVT01012876001	chr11:6448349-6449787	164.445	166.468	106.958	138.656	117.042		AT4G27090.1_|_Ribosomal_protein_L14_|_Chr4:13594104-13595187_REVERSE_LENGTH=134_|_201606
GSVIVT01025622001	chr8:13526486-13527159	164.19	125.771	121.163	118.633	122.75	GO:0022627=cytosolic small ribosomal subunit_(CC); GO:0005618=cell wall_(CC); GO:0003735=structural constituent of ribosome_(MF); GO:0009506=plasmodesma_(CC); GO:0009507=chloroplast_(CC); GO:0005774=vacuolar membrane_(CC); GO:0006412=translation_(BP)	AT5G59850.1_|_Ribosomal_protein_S8_family_protein_|_Chr5:24112499-24113084_REVERSE_LENGTH=130_|_201606
GSVIVT01027212001	chr13:18211378-18212895	164.063	140.688	126.217	132.028	131.608		AT3G49010.7_|_breast_basic_conserved_1_|_Chr3:18166971-18168047_REVERSE_LENGTH=206_|_201606
GSVIVT01013764001	chr1:7814306-7823307	163.984	167.74	150.775	136.041	162.015	GO:0005198=structural molecule activity_(MF); GO:0005739=mitochondrion_(CC); GO:0005506=iron ion binding_(MF); GO:0016226=iron-sulfur cluster assembly_(BP); GO:0051536=iron-sulfur cluster binding_(MF)	AT4G22220.1_|_SufE/NifU_family_protein_|_Chr4:11759444-11760881_REVERSE_LENGTH=167_|_201606
GSVIVT01032702001	chr13:1388985-1389863	163.777	368.994	39.7899	134.038	48.751	GO:0009658=chloroplast organization_(BP); GO:0003674=MF_(MF); GO:0005739=mitochondrion_(CC); GO:0045893=positive regulation of transcription, DNA-dependent_(BP); GO:0010264=myo-inositol hexakisphosphate biosynthetic process_(BP)	AT3G56290.1_|_potassium_transporter_|_Chr3:20878743-20879541_REVERSE_LENGTH=173_|_201606
GSVIVT01016795001	chr9:1464500-1466089	163.057	138.96	111.452	126.43	132.112		AT4G10450.1_|_Ribosomal_protein_L6_family_|_Chr4:6463201-6464458_REVERSE_LENGTH=194_|_201606
GSVIVT01026642001	chr4:20801685-20802884	162.991	180.849	182.534	157.025	202.068	GO:0009651=response to salt stress_(BP); GO:0030527=structural constituent of chromatin_(MF); GO:0005634=nucleus_(CC); GO:0006096=glycolysis_(BP); GO:0000785=chromatin_(CC); GO:0046686=response to cadmium ion_(BP); GO:0006833=water transport_(BP); GO:0006972=hyperosmotic response_(BP); GO:0009266=response to temperature stimulus_(BP); GO:0007030=Golgi organization_(BP); GO:0006333=chromatin assem…	AT1G20693.2_|_high_mobility_group_B2_|_Chr1:7177282-7178487_FORWARD_LENGTH=142_|_201606
GSVIVT01026833001	chr15:20109106-20114144	162.967	184.227	165.417	148.119	175.345		AT3G61220.2_|_NAD(P)-binding_Rossmann-fold_superfamily_protein_|_Chr3:22663025-22664316_FORWARD_LENGTH=303_|_201606
GSVIVT01028749001	chr16:19198070-19200898	162.822	184.645	126.523	132.096	109.289	GO:0003674=MF_(MF); GO:0009941=chloroplast envelope_(CC); GO:0010287=plastoglobule_(CC); GO:0008150=BP_(BP); GO:0009535=chloroplast thylakoid membrane_(CC)	AT4G01150.1_|_CURVATURE_THYLAKOID_1A-like_protein_|_Chr4:493692-494668_FORWARD_LENGTH=164_|_201606
GSVIVT01008060001	chr17:6162015-6166228	162.666	102.714	206.666	116.898	219.465		AT5G62740.1_|_SPFH/Band_7/PHB_domain-containing_membrane-associated_protein_family_|_Chr5:25201320-25202535_FORWARD_LENGTH=286_|_201606
GSVIVT01034129001	chr8:14979471-14980017	161.649	226.296	81.2432	117.487	69.6036	GO:0010218=response to far red light_(BP); GO:0003674=MF_(MF); GO:0010114=response to red light_(BP); GO:0009637=response to blue light_(BP); GO:0009644=response to high light intensity_(BP); GO:0010207=photosystem II assembly_(BP); GO:0009744=response to sucrose stimulus_(BP); GO:0009535=chloroplast thylakoid membrane_(CC); GO:0010155=regulation of proton transport_(BP)	AT5G02120.1_|_one_helix_protein_|_Chr5:419144-419633_FORWARD_LENGTH=110_|_201606
GSVIVT01015991001	chr9:16882010-16883252	161.085	97.689	136.186	222.862	177.27	GO:0006457=protein folding_(BP); GO:0031072=heat shock protein binding_(MF); GO:0009416=response to light stimulus_(BP); GO:0009570=chloroplast stroma_(CC); GO:0005634=nucleus_(CC); GO:0051082=unfolded protein binding_(MF); GO:0006950=response to stress_(BP)	AT1G80920.1_|_Chaperone_DnaJ-domain_superfamily_protein_|_Chr1:30403863-30404549_REVERSE_LENGTH=163_|_201606
GSVIVT01006110001	chrUn:41646545-41648164	160.194	159.172	119.653	183.96	132.52
GSVIVT01025872001	chr8:10943586-10948514	157.763	133.249	145.302	127.934	181.282		AT1G64230.2_|_ubiquitin-conjugating_enzyme_28_|_Chr1:23833792-23835220_FORWARD_LENGTH=148_|_201606
GSVIVT01025104001	chr6:4441616-4446360	157.737	224.741	157.521	162.209	189.222	GO:0009698=phenylpropanoid metabolic process_(BP); GO:0009644=response to high light intensity_(BP); GO:0005794=Golgi apparatus_(CC); GO:0016688=L-ascorbate peroxidase activity_(MF); GO:0006833=water transport_(BP); GO:0055114=oxidation reduction_(BP); GO:0005829=cytosol_(CC); GO:0051788=response to misfolded protein_(BP); GO:0006598=polyamine catabolic process_(BP); GO:0006457=protein folding_(B…	AT1G07890.8_|_ascorbate_peroxidase_1_|_Chr1:2438005-2439435_FORWARD_LENGTH=250_|_201606
GSVIVT01014782001	chr19:9657886-9658333	157.719	145.928	129.416	189.219	288.353	GO:0006457=protein folding_(BP); GO:0031072=heat shock protein binding_(MF); GO:0051082=unfolded protein binding_(MF)	AT3G13310.1_|_Chaperone_DnaJ-domain_superfamily_protein_|_Chr3:4310827-4311300_REVERSE_LENGTH=157_|_201606
GSVIVT01031464001	chr6:18258177-18258469	155.881	50.5812	179.918	70.4661	19.6224
GSVIVT01014388001	chr19:3298484-3300417	155.246	77.9795	153.999	96.0219	79.5069	GO:0009723=response to ethylene stimulus_(BP); GO:0009534=chloroplast thylakoid_(CC); GO:0009941=chloroplast envelope_(CC); GO:0000166=nucleotide binding_(MF); GO:0015995=chlorophyll biosynthetic process_(BP); GO:0055114=oxidation reduction_(BP); GO:0016630=protochlorophyllide reductase activity_(MF)	AT5G54190.1_|_protochlorophyllide_oxidoreductase_A_|_Chr5:21991183-21992773_REVERSE_LENGTH=405_|_201606
GSVIVT01013765001	chr1:7791487-7798568	154.202	120.334	133.167	140.14	139.257		AT3G62290.3_|_ADP-ribosylation_factor_A1E_|_Chr3:23052287-23053545_FORWARD_LENGTH=181_|_201606
GSVIVT01018113001	chr5:6644691-6647304	154.198	112.942	113.884	125.563	117.582	GO:0022627=cytosolic small ribosomal subunit_(CC); GO:0003735=structural constituent of ribosome_(MF); GO:0003723=RNA binding_(MF); GO:0006412=translation_(BP)	AT5G09500.1_|_Ribosomal_protein_S19_family_protein_|_Chr5:2954044-2954850_REVERSE_LENGTH=150_|_201606
GSVIVT01007976001	chr17:7037957-7044149	153.978	201.989	110.576	130.109	119.823	GO:0048046=apoplast_(CC); GO:0042742=defense response to bacterium_(BP); GO:0009793=embryonic development ending in seed dormancy_(BP); GO:0009941=chloroplast envelope_(CC); GO:0009570=chloroplast stroma_(CC); GO:0010319=stromule_(CC); GO:0004750=ribulose-phosphate 3-epimerase activity_(MF); GO:0009579=thylakoid_(CC); GO:0009409=response to cold_(BP); GO:0005975=carbohydrate metabolic process_(BP…	AT5G61410.2_|_D-ribulose-5-phosphate-3-epimerase_|_Chr5:24684085-24685836_REVERSE_LENGTH=281_|_201606
GSVIVT01033841001	chr8:17307392-17310013	153.309	120.474	113.959	125.588	118.662		AT5G22440.2_|_Ribosomal_protein_L1p/L10e_family_|_Chr5:7435328-7436486_REVERSE_LENGTH=217_|_201606
GSVIVT01034555001	chr18:19526694-19538650	152.974	125.612	109.242	116.567	116.473	GO:0022625=cytosolic large ribosomal subunit_(CC); GO:0005774=vacuolar membrane_(CC); GO:0001510=RNA methylation_(BP); GO:0009793=embryonic development ending in seed dormancy_(BP); GO:0005730=nucleolus_(CC); GO:0005618=cell wall_(CC); GO:0003735=structural constituent of ribosome_(MF); GO:0009506=plasmodesma_(CC); GO:0006412=translation_(BP)	AT1G43170.9_|_ribosomal_protein_1_|_Chr1:16266992-16268631_FORWARD_LENGTH=389_|_201606
GSVIVT01017316001	chr9:6679305-6683654	151.688	140.167	134.222	124.687	128.551		AT3G15730.1_|_phospholipase_D_alpha_1_|_Chr3:5330835-5333474_FORWARD_LENGTH=810_|_201606
GSVIVT01009838001	chr18:11710547-11711398	151.359	110.341	124.597	132.873	136.075		AT5G10980.1_|_Histone_superfamily_protein_|_Chr5:3472591-3473349_REVERSE_LENGTH=136_|_201606
GSVIVT01025786001	chr8:11881427-11891977	151.129	147.878	167.547	169.811	221.891	GO:0003676=nucleic acid binding_(MF); GO:0005737=cytoplasm_(CC); GO:0015995=chlorophyll biosynthetic process_(BP)	AT3G56680.1_|_Single-stranded_nucleic_acid_binding_R3H_protein_|_Chr3:20991537-20993446_FORWARD_LENGTH=353_|_201606
GSVIVT01033925001	chr8:16675286-16681150	150.263	138.221	142.555	133.604	156.912	GO:0006301=postreplication repair_(BP); GO:0005634=nucleus_(CC); GO:0004842=ubiquitin-protein ligase activity_(MF); GO:0005515=protein binding_(MF); GO:0006623=protein targeting to vacuole_(BP); GO:0031372=UBC13-MMS2 complex_(CC); GO:0016192=vesicle-mediated transport_(BP); GO:0005829=cytosol_(CC); GO:0006007=glucose catabolic process_(BP)	AT3G52560.1_|_ubiquitin_E2_variant_1D-4_|_Chr3:19494678-19495954_REVERSE_LENGTH=146_|_201606
GSVIVT01032466001	chr14:27702849-27706858	149.826	429.87	208.48	178.94	145.439	GO:0009595=detection of biotic stimulus_(BP); GO:0031348=negative regulation of defense response_(BP); GO:0009697=salicylic acid biosynthetic process_(BP); GO:0010319=stromule_(CC); GO:0000165=MAPKKK cascade_(BP); GO:0004089=carbonate dehydratase activity_(MF); GO:0010037=response to carbon dioxide_(BP); GO:0010363=regulation of plant-type hypersensitive response_(BP); GO:0008270=zinc ion binding…	AT3G01500.2_|_carbonic_anhydrase_1_|_Chr3:194853-197873_REVERSE_LENGTH=347_|_201606
GSVIVT01017978001	chr5:5255987-5259119	149.54	118.014	144.698	171.145	175.581	GO:0006635=fatty acid beta-oxidation_(BP); GO:0003674=MF_(MF); GO:0005634=nucleus_(CC); GO:0016558=protein import into peroxisome matrix_(BP); GO:0000956=nuclear-transcribed mRNA catabolic process_(BP)	AT3G22440.1_|_FRIGIDA-like_protein_|_Chr3:7959854-7961886_FORWARD_LENGTH=532_|_201606
GSVIVT01021433001	chr10:5291616-5293675	149.078	110.02	71.6934	76.4267	112.034	GO:0022625=cytosolic large ribosomal subunit_(CC); GO:0003735=structural constituent of ribosome_(MF); GO:0042254=ribosome biogenesis_(BP); GO:0009664=plant-type cell wall organization_(BP); GO:0005886=plasma membrane_(CC); GO:0042545=cell wall modification_(BP); GO:0005774=vacuolar membrane_(CC); GO:0006412=translation_(BP)	AT2G34480.1_|_Ribosomal_protein_L18ae/LX_family_protein_|_Chr2:14532916-14534161_REVERSE_LENGTH=178_|_201606
GSVIVT01033419001	chr8:20857959-20860887	148.538	104.711	102.929	108.525	111	GO:0022627=cytosolic small ribosomal subunit_(CC); GO:0005618=cell wall_(CC); GO:0003735=structural constituent of ribosome_(MF); GO:0009506=plasmodesma_(CC); GO:0009507=chloroplast_(CC); GO:0005774=vacuolar membrane_(CC); GO:0003723=RNA binding_(MF); GO:0006412=translation_(BP)	AT2G37270.2_|_ribosomal_protein_5B_|_Chr2:15647883-15649042_REVERSE_LENGTH=207_|_201606
GSVIVT01021562001	chr10:7091824-7097788	147.876	64.9794	95.8242	75.5972	101.347	GO:0009941=chloroplast envelope_(CC); GO:0005774=vacuolar membrane_(CC); GO:0009506=plasmodesma_(CC); GO:0005576=extracellular region_(CC)	AT1G30360.1_|_Early-responsive_to_dehydration_stress_protein_(ERD4)_|_Chr1:10715892-10718799_FORWARD_LENGTH=724_|_201606
GSVIVT01037654001	chr19:6584514-6586583	147.526	141.924	159.263	147.869	155.176
GSVIVT01007404001	chrUn:31659112-31661826	146.943	126.421	100.65	114.379	116.527		AT4G16720.1_|_Ribosomal_protein_L23/L15e_family_protein_|_Chr4:9400156-9401315_REVERSE_LENGTH=204_|_201606
GSVIVT01017081001	chr9:4052663-4053727	146.671	113.678	96.5379	111.336	95.7645	GO:0022625=cytosolic large ribosomal subunit_(CC); GO:0042254=ribosome biogenesis_(BP); GO:0003735=structural constituent of ribosome_(MF); GO:0006412=translation_(BP)	AT1G15250.2_|_Zinc-binding_ribosomal_protein_family_protein_|_Chr1:5248825-5249381_REVERSE_LENGTH=95_|_201606
GSVIVT01026077001	chr18:24889621-24891033	146.656	113.755	145.296	101.796	238.478	GO:0016021=integral to membrane_(CC); GO:0005215=transporter activity_(MF); GO:0006810=transport_(BP); GO:0009507=chloroplast_(CC); GO:0005634=nucleus_(CC)	AT4G09160.2_|_SEC14_cytosolic_factor_family_protein_/_phosphoglyceride_transfer_family_protein_|_Chr4:5839761-5842158_FORWARD_LENGTH=643_|_201606
GSVIVT01010012001	chr18:13444804-13445793	146.372	197.028	92.2568	111.343	74.4632		AT4G03520.1_|_Thioredoxin_superfamily_protein_|_Chr4:1562585-1564055_REVERSE_LENGTH=186_|_201606
GSVIVT01009367001	chr18:7834551-7836669	146.087	85.1641	91.1345	88.342	98.5741	GO:0008150=BP_(BP); GO:0003674=MF_(MF)	AT2G23090.1_|_Uncharacterized_protein_family_SERF_|_Chr2:9829657-9830274_REVERSE_LENGTH=78_|_201606
GSVIVT01032041001	chr13:23265734-23267864	145.533	116.018	106.41	116.219	104.837		AT1G74050.1_|_Ribosomal_protein_L6_family_protein_|_Chr1:27847256-27848680_REVERSE_LENGTH=233_|_201606
GSVIVT01007784001	chr17:9063982-9068184	144.166	135.715	152.126	122.989	184.328		AT3G48000.1_|_aldehyde_dehydrogenase_2B4_|_Chr3:17717082-17719843_REVERSE_LENGTH=538_|_201606
GSVIVT01023835001	chr3:3097979-3102846	144.122	157.256	114.266	133.053	135.909	GO:0005737=cytoplasm_(CC); GO:0005886=plasma membrane_(CC); GO:0006355=regulation of transcription, DNA-dependent_(BP)	AT2G17390.1_|_ankyrin_repeat-containing_2B_|_Chr2:7555870-7557743_FORWARD_LENGTH=344_|_201606
GSVIVT01031229001	chr14:1034072-1037572	141.566	153.539	138.999	162.647	146.999	GO:0006457=protein folding_(BP); GO:0005783=endoplasmic reticulum_(CC); GO:0048046=apoplast_(CC); GO:0009408=response to heat_(BP); GO:0009651=response to salt stress_(BP); GO:0005773=vacuole_(CC); GO:0005739=mitochondrion_(CC); GO:0005509=calcium ion binding_(MF); GO:0009507=chloroplast_(CC); GO:0051082=unfolded protein binding_(MF); GO:0009644=response to high light intensity_(BP); GO:0042542=r…	AT1G09210.1_|_calreticulin_1b_|_Chr1:2973217-2976655_REVERSE_LENGTH=424_|_201606
GSVIVT01025723001	chr8:12644769-12650677	140.141	164.99	160.307	147.804	159.763		AT5G03340.1_|_ATPase%2C_AAA-type%2C_CDC48_protein_|_Chr5:810091-813133_REVERSE_LENGTH=810_|_201606
GSVIVT01020722001	chr12:2679422-2692937	140.114	151.229	133.885	128.379	150.257	GO:0003713=transcription coactivator activity_(MF); GO:0043565=sequence-specific DNA binding_(MF); GO:0042542=response to hydrogen peroxide_(BP); GO:0005730=nucleolus_(CC); GO:0045893=positive regulation of transcription, DNA-dependent_(BP); GO:0009644=response to high light intensity_(BP); GO:0009723=response to ethylene stimulus_(BP)	AT2G42680.1_|_multiprotein_bridging_factor_1A_|_Chr2:17774972-17776116_FORWARD_LENGTH=142_|_201606
GSVIVT01031919001	chr3:5406904-5409250	139.633	95.0075	114.235	130.807	146.764	GO:0009790=embryonic development_(BP); GO:0019788=NEDD8 ligase activity_(MF); GO:0006301=postreplication repair_(BP); GO:0009733=response to auxin stimulus_(BP); GO:0005515=protein binding_(MF)	AT4G36800.2_|_RUB1_conjugating_enzyme_1_|_Chr4:17341237-17342148_REVERSE_LENGTH=184_|_201606
GSVIVT01034653001	chr13:13246254-13247066	139.61	149.714	107.988	124.058	117.207	GO:0022627=cytosolic small ribosomal subunit_(CC); GO:0000028=ribosomal small subunit assembly_(BP); GO:0003735=structural constituent of ribosome_(MF); GO:0006414=translational elongation_(BP)	AT5G04800.4_|_Ribosomal_S17_family_protein_|_Chr5:1389217-1389642_FORWARD_LENGTH=141_|_201606
GSVIVT01022502001	chr8:3993759-3999468	139.372	190.143	97.643	123.005	89.0162	GO:0003674=MF_(MF); GO:0051567=histone H3-K9 methylation_(BP); GO:0006306=DNA methylation_(BP); GO:0008283=cell proliferation_(BP); GO:0009909=regulation of flower development_(BP); GO:0006261=DNA-dependent DNA replication_(BP); GO:0005575=CC_(CC)	AT5G06590.1_|_hypothetical_protein_|_Chr5:2016713-2018744_FORWARD_LENGTH=314_|_201606
GSVIVT01020858001	chr12:931779-932481	139.232	194.019	92.3982	121.101	52.5333	GO:0030076=light-harvesting complex_(CC); GO:0016168=chlorophyll binding_(MF); GO:0009765=photosynthesis, light harvesting_(BP); GO:0009535=chloroplast thylakoid membrane_(CC)	AT2G34420.1_|_photosystem_II_light_harvesting_complex_protein_B1B2_|_Chr2:14522716-14523513_REVERSE_LENGTH=265_|_201606
GSVIVT01006203001	chrUn:23667806-23668328	138.979	159.323	177.387	112.227	124.774		ATMG00520.1_|_Intron_maturase%2C_type_II_family_protein_|_ChrM:144294-146312_REVERSE_LENGTH=672_|_201606
GSVIVT01008933001	chr18:3562716-3563511	138.253	175.204	108.852	121.396	102.375	GO:0015935=small ribosomal subunit_(CC); GO:0009941=chloroplast envelope_(CC); GO:0009570=chloroplast stroma_(CC); GO:0042254=ribosome biogenesis_(BP); GO:0035304=regulation of protein amino acid dephosphorylation_(BP); GO:0006354=RNA elongation_(BP); GO:0003723=RNA binding_(MF); GO:0019288=isopentenyl diphosphate biosynthetic process, mevalonate-independent pathway_(BP); GO:0009773=photosyntheti…	AT5G14320.1_|_Ribosomal_protein_S13/S18_family_|_Chr5:4617839-4618772_REVERSE_LENGTH=169_|_201606
GSVIVT01020132001	chr1:10009914-10010976	137.55	198.113	75.8522	125.643	82.4625	GO:0009751=response to salicylic acid stimulus_(BP); GO:0009723=response to ethylene stimulus_(BP); GO:0008270=zinc ion binding_(MF); GO:0009651=response to salt stress_(BP); GO:0009737=response to abscisic acid stimulus_(BP); GO:0005634=nucleus_(CC); GO:0009753=response to jasmonic acid stimulus_(BP); GO:0080167=; GO:0046686=response to cadmium ion_(BP); GO:0009733=response to auxin stimulus_(BP…	AT1G70000.2_|_myb-like_transcription_factor_family_protein_|_Chr1:26363674-26364635_REVERSE_LENGTH=261_|_201606
GSVIVT01031578001	chr5:18410053-18411219	137.328	37.3599	43.0922	29.3912	52.7471		AT3G23730.1_|_xyloglucan_endotransglucosylase/hydrolase_16_|_Chr3:8550222-8551248_FORWARD_LENGTH=291_|_201606
GSVIVT01008307001	chr17:3414942-3416439	136.26	93.7695	97.7529	107.732	113.527	GO:0032040=small-subunit processome_(CC); GO:0022627=cytosolic small ribosomal subunit_(CC); GO:0030686=90S preribosome_(CC); GO:0042274=ribosomal small subunit biogenesis_(BP); GO:0005618=cell wall_(CC); GO:0003735=structural constituent of ribosome_(MF); GO:0006364=rRNA processing_(BP); GO:0005886=plasma membrane_(CC); GO:0009507=chloroplast_(CC); GO:0006412=translation_(BP)	AT1G48830.2_|_Ribosomal_protein_S7e_family_protein_|_Chr1:18059854-18060935_REVERSE_LENGTH=191_|_201606
GSVIVT01027517001	chr15:16020949-16022661	135.898	119.387	102.643	129.857	131.187	GO:0009627=systemic acquired resistance_(BP); GO:0005779=integral to peroxisomal membrane_(CC); GO:0016559=peroxisome fission_(BP); GO:0042802=identical protein binding_(MF); GO:0031347=regulation of defense response_(BP); GO:0009506=plasmodesma_(CC)	AT1G01820.1_|_peroxin_11c_|_Chr1:296213-297723_REVERSE_LENGTH=235_|_201606
GSVIVT01034196001	chr8:14510846-14517374	135.882	98.5255	117.84	113.4	149.792	GO:0004842=ubiquitin-protein ligase activity_(MF); GO:0005634=nucleus_(CC); GO:0006511=ubiquitin-dependent protein catabolic process_(BP)	AT3G46460.1_|_ubiquitin-conjugating_enzyme_13_|_Chr3:17096120-17097315_REVERSE_LENGTH=166_|_201606
GSVIVT01035279001	chr4:11908739-11909147	135.187	97.0461	58.2105	112.989	101.887		AT5G56550.1_|_oxidative_stress_3_|_Chr5:22895847-22896502_REVERSE_LENGTH=172_|_201606
GSVIVT01015776001	chr3:17343698-17348912	135.16	124.875	96.2425	119.831	103.898	GO:0022627=cytosolic small ribosomal subunit_(CC); GO:0042274=ribosomal small subunit biogenesis_(BP); GO:0005634=nucleus_(CC); GO:0003735=structural constituent of ribosome_(MF); GO:0006364=rRNA processing_(BP); GO:0040007=growth_(BP); GO:0009506=plasmodesma_(CC); GO:0009793=embryonic development ending in seed dormancy_(BP); GO:0006412=translation_(BP)	AT5G10360.1_|_Ribosomal_protein_S6e_|_Chr5:3258734-3260142_REVERSE_LENGTH=249_|_201606
GSVIVT01033933001	chr8:16609877-16615575	132.819	98.7237	95.208	92.9241	86.083	GO:0009595=detection of biotic stimulus_(BP); GO:0031348=negative regulation of defense response_(BP); GO:0009697=salicylic acid biosynthetic process_(BP); GO:0010310=regulation of hydrogen peroxide metabolic process_(BP); GO:0009750=response to fructose stimulus_(BP); GO:0010319=stromule_(CC); GO:0000165=MAPKKK cascade_(BP); GO:0055114=oxidation reduction_(BP); GO:0016209=antioxidant activity_(M…	AT5G06290.1_|_2-cysteine_peroxiredoxin_B_|_Chr5:1919380-1921211_FORWARD_LENGTH=273_|_201606
GSVIVT01009587001	chr18:9680175-9680544	132.74	126.69	81.2033	83.2048	71.7747	GO:0009512=cytochrome b6f complex_(CC); GO:0009496=plastoquinol-plastocyanin reductase activity_(MF); GO:0006364=rRNA processing_(BP); GO:0009657=plastid organization_(BP); GO:0010207=photosystem II assembly_(BP); GO:0009535=chloroplast thylakoid membrane_(CC)	AT2G26500.2_|_cytochrome_b6f_complex_subunit_(petM)_|_Chr2:11270370-11270747_FORWARD_LENGTH=125_|_201606
GSVIVT01032103001	chr13:22673075-22681735	132.478	181.162	121.298	157.774	149.346		AT3G63520.1_|_carotenoid_cleavage_dioxygenase_1_|_Chr3:23452940-23455896_FORWARD_LENGTH=538_|_201606
GSVIVT01011419001	chr14:29530888-29532536	132.134	193.776	107.477	126.275	124.68		AT1G26880.1_|_Ribosomal_protein_L34e_superfamily_protein_|_Chr1:9315640-9316681_REVERSE_LENGTH=120_|_201606
GSVIVT01008331001	chr17:3190356-3194033	130.535	202.112	95.7367	120.605	104.679		AT4G24280.1_|_chloroplast_heat_shock_protein_70-1_|_Chr4:12590094-12593437_FORWARD_LENGTH=718_|_201606
GSVIVT01002585001	chrUn:35319283-35319617	130.428	125.321	157.354	163.965	177.528
GSVIVT01006770001	chrUn:28297001-28304036	130.085	178.413	153.545	140.31	179.005	GO:0005737=cytoplasm_(CC); GO:0006865=amino acid transport_(BP)	AT4G37900.2_|_hypothetical_protein_(duplicated_DUF1399)_|_Chr4:17821737-17824445_REVERSE_LENGTH=787_|_201606
GSVIVT01028407001	chr7:7264335-7268240	129.985	107.66	91.6468	97.8195	98.1981	GO:0003735=structural constituent of ribosome_(MF); GO:0009507=chloroplast_(CC); GO:0005840=ribosome_(CC); GO:0006412=translation_(BP)	AT3G04400.1_|_Ribosomal_protein_L14p/L23e_family_protein_|_Chr3:1167339-1168308_FORWARD_LENGTH=140_|_201606
GSVIVT01018044001	chr5:5771325-5772157	129.542	135.788	102.405	180.666	141.356	GO:0009718=anthocyanin biosynthetic process_(BP); GO:0080167=; GO:0016168=chlorophyll binding_(MF); GO:0009409=response to cold_(BP); GO:0010224=response to UV-B_(BP); GO:0009507=chloroplast_(CC); GO:0009744=response to sucrose stimulus_(BP)	AT3G22840.1_|_Chlorophyll_A-B_binding_family_protein_|_Chr3:8084628-8085445_REVERSE_LENGTH=195_|_201606
GSVIVT01035690001	chr4:3367196-3368491	129.456	64.8674	45.9827	37.295	57.9836
GSVIVT01018114001	chr5:6654040-6654789	129.381	94.4164	95.8529	93.3322	84.0593		AT2G30620.2_|_winged-helix_DNA-binding_transcription_factor_family_protein_|_Chr2:13045360-13046267_FORWARD_LENGTH=202_|_201606
GSVIVT01025494001	chr6:327103-331107	129.352	131.992	134.979	126.16	166.039		AT3G13460.1_|_evolutionarily_conserved_C-terminal_region_2_|_Chr3:4385274-4388220_REVERSE_LENGTH=667_|_201606
GSVIVT01035247001	chr4:11271873-11277992	128.83	106.895	93.6083	101.062	123.128	GO:0048767=root hair elongation_(BP); GO:0005829=cytosol_(CC); GO:0015706=nitrate transport_(BP); GO:0010359=regulation of anion channel activity_(BP); GO:0010167=response to nitrate_(BP); GO:0000041=transition metal ion transport_(BP); GO:0004351=glutamate decarboxylase activity_(MF); GO:0006536=glutamate metabolic process_(BP); GO:0005516=calmodulin binding_(MF); GO:0030170=pyridoxal phosphate …	AT5G17330.1_|_glutamate_decarboxylase_|_Chr5:5711141-5714839_FORWARD_LENGTH=502_|_201606
GSVIVT01019766001	chr2:3141388-3143805	127.891	106.023	102.799	144.46	174.845	GO:0048046=apoplast_(CC); GO:0009651=response to salt stress_(BP); GO:0005739=mitochondrion_(CC); GO:0009407=toxin catabolic process_(BP); GO:0046686=response to cadmium ion_(BP); GO:0007623=circadian rhythm_(BP); GO:0005886=plasma membrane_(CC); GO:0006979=response to oxidative stress_(BP); GO:0055114=oxidation reduction_(BP); GO:0009507=chloroplast_(CC); GO:0005829=cytosol_(CC); GO:0006333=chro…	AT4G11600.1_|_glutathione_peroxidase_6_|_Chr4:7010021-7011330_REVERSE_LENGTH=232_|_201606
GSVIVT01028481001	chr7:8155156-8156224	127.843	123.902	114.258	97.5572	78.312	GO:0019684=photosynthesis, light reaction_(BP); GO:0009538=photosystem I reaction center_(CC); GO:0009941=chloroplast envelope_(CC); GO:0010287=plastoglobule_(CC); GO:0030003=cellular cation homeostasis_(BP); GO:0070838=divalent metal ion transport_(BP); GO:0009535=chloroplast thylakoid membrane_(CC)	AT2G20260.1_|_photosystem_I_subunit_E-2_|_Chr2:8736780-8737644_FORWARD_LENGTH=145_|_201606
GSVIVT01005972001	chrUn:23041966-23053069	127.729	147.317	102.277	113.141	102.681		AT2G39390.1_|_Ribosomal_L29_family_protein_|_Chr2:16450803-16451762_REVERSE_LENGTH=123_|_201606
GSVIVT01033770001	chr8:17982096-17987534	127.2	130.672	129.307	120.145	134.15	GO:0000015=phosphopyruvate hydratase complex_(CC); GO:0003677=DNA binding_(MF); GO:0004634=phosphopyruvate hydratase activity_(MF); GO:0009416=response to light stimulus_(BP); GO:0009651=response to salt stress_(BP); GO:0005634=nucleus_(CC); GO:0000287=magnesium ion binding_(MF); GO:0005507=copper ion binding_(MF); GO:0009409=response to cold_(BP); GO:0005740=mitochondrial envelope_(CC); GO:00480…	AT2G36530.1_|_Enolase_|_Chr2:15321081-15323786_REVERSE_LENGTH=444_|_201606
GSVIVT01016574001	chr13:2679626-2683748	127.089	54.9892	85.314	138.721	113.832		AT2G28760.4_|_UDP-XYL_synthase_6_|_Chr2:12336469-12338860_REVERSE_LENGTH=374_|_201606
GSVIVT01009141001	chr18:5477898-5481035	127.079	145.622	107.565	111.199	128.524	GO:0045309=protein phosphorylated amino acid binding_(MF); GO:0005634=nucleus_(CC); GO:0019904=protein domain specific binding_(MF); GO:0005886=plasma membrane_(CC); GO:0009505=plant-type cell wall_(CC); GO:0009507=chloroplast_(CC); GO:0009742=brassinosteroid mediated signaling pathway_(BP); GO:0009407=toxin catabolic process_(BP)	AT5G65430.1_|_general_regulatory_factor_8_|_Chr5:26148546-26150255_REVERSE_LENGTH=248_|_201606
GSVIVT01016849001	chr9:1940798-1947067	126.859	92.3271	160.799	149.595	147.592	GO:0004565=beta-galactosidase activity_(MF); GO:0048767=root hair elongation_(BP); GO:0042744=hydrogen peroxide catabolic process_(BP); GO:0032880=regulation of protein localization_(BP); GO:0043169=cation binding_(MF); GO:0009505=plant-type cell wall_(CC); GO:0030246=carbohydrate binding_(MF); GO:0009506=plasmodesma_(CC); GO:0005975=carbohydrate metabolic process_(BP); GO:0005576=extracellular r…	AT3G13750.1_|_beta_galactosidase_1_|_Chr3:4511192-4515756_FORWARD_LENGTH=847_|_201606
GSVIVT01036490001	chr14:22622916-22623543	126.76	94.6197	74.8134	139.213	109.089	GO:0004014=adenosylmethionine decarboxylase activity_(MF); GO:0009611=response to wounding_(BP); GO:0016458=gene silencing_(BP); GO:0016197=endosome transport_(BP); GO:0006598=polyamine catabolic process_(BP); GO:0006597=spermine biosynthetic process_(BP); GO:0006623=protein targeting to vacuole_(BP); GO:0006944=cellular membrane fusion_(BP); GO:0009805=coumarin biosynthetic process_(BP); GO:0019…	AT3G02470.4_|_S-adenosylmethionine_decarboxylase_|_Chr3:510223-511323_FORWARD_LENGTH=366_|_201606
GSVIVT01010910001	chr11:15819546-15821101	126.598	101.141	82.7491	82.1663	86.2522	GO:0022626=cytosolic ribosome_(CC); GO:0005634=nucleus_(CC); GO:0003735=structural constituent of ribosome_(MF); GO:0005829=cytosol_(CC); GO:0006414=translational elongation_(BP)	AT5G57290.3_|_60S_acidic_ribosomal_protein_family_|_Chr5:23207049-23207835_REVERSE_LENGTH=119_|_201606
GSVIVT01018703001	chr16:10962792-10962963	126.574	107.602	127.826	96.6343	110.435	GO:0008121=ubiquinol-cytochrome-c reductase activity_(MF); GO:0009060=aerobic respiration_(BP); GO:0005750=mitochondrial respiratory chain complex III_(CC); GO:0022904=respiratory electron transport chain_(BP); GO:0009055=electron carrier activity_(MF)	ATMG00220.1_|_apocytochrome_b_|_ChrM:60235-61416_FORWARD_LENGTH=393_|_201606
GSVIVT01016695001	chr9:427441-429722	126.377	98.226	81.7568	93.3672	96.485	GO:0022627=cytosolic small ribosomal subunit_(CC); GO:0016020=membrane_(CC); GO:0006606=protein import into nucleus_(BP); GO:0000461=endonucleolytic cleavage to generate mature 3'-end of SSU-rRNA from (SSU-rRNA, 5.8S rRNA, LSU-rRNA)_(BP); GO:0030686=90S preribosome_(CC); GO:0000028=ribosomal small subunit assembly_(BP); GO:0003735=structural constituent of ribosome_(MF); GO:0006407=rRNA export fr…	AT3G04770.2_|_40s_ribosomal_protein_SA_B_|_Chr3:1309544-1310846_REVERSE_LENGTH=280_|_201606
GSVIVT01001906001	chrUn:7076748-7078465	126.312	142.543	105.957	108.917	113.539	GO:0022625=cytosolic large ribosomal subunit_(CC); GO:0005773=vacuole_(CC); GO:0009965=leaf morphogenesis_(BP); GO:0001510=RNA methylation_(BP); GO:0042254=ribosome biogenesis_(BP); GO:0009220=pyrimidine ribonucleotide biosynthetic process_(BP); GO:0010015=root morphogenesis_(BP); GO:0008097=5S rRNA binding_(MF); GO:0005730=nucleolus_(CC); GO:0008283=cell proliferation_(BP); GO:0009955=adaxial/ab…	AT3G25520.2_|_ribosomal_protein_L5_|_Chr3:9269573-9270434_REVERSE_LENGTH=190_|_201606
GSVIVT01010157001	chr1:16525844-16535560	126.249	83.8947	98.7357	80.3359	91.5794
GSVIVT01011006001	chr7:2276947-2278941	125.6	187.902	107.587	183.599	181.946	GO:0022603=regulation of anatomical structure morphogenesis_(BP); GO:0004499=flavin-containing monooxygenase activity_(MF); GO:0042744=hydrogen peroxide catabolic process_(BP); GO:0050661=NADP or NADPH binding_(MF); GO:0050660=FAD binding_(MF); GO:0055114=oxidation reduction_(BP); GO:0005575=CC_(CC)	AT1G48910.1_|_Flavin-containing_monooxygenase_family_protein_|_Chr1:18091681-18093774_FORWARD_LENGTH=383_|_201606
GSVIVT01033814001	chr8:17565549-17567451	125.446	98.0061	92.4912	95.6252	95.003		AT3G44590.2_|_60S_acidic_ribosomal_protein_family_|_Chr3:16163983-16164658_FORWARD_LENGTH=111_|_201606
ZCUFF316	chr6:7928544-7931350	125.36	107.559	88.1642	100.439	88.4205
GSVIVT01016620001	chr13:2378356-2380159	125.115	67.8771	73.2938	75.7108	71.2064
GSVIVT01006374001	chrUn:25343229-25344653	124.515	49.7062	48.4648	38.9629	40.6669		AT4G08685.1_|_Pollen_Ole_e_1_allergen_and_extensin_family_protein_|_Chr4:5550563-5551259_FORWARD_LENGTH=159_|_201606
GSVIVT01033086001	chr14:25610714-25614224	124.222	125.807	84.9742	98.4849	87.1845	GO:0009941=chloroplast envelope_(CC); GO:0009570=chloroplast stroma_(CC); GO:0003735=structural constituent of ribosome_(MF); GO:0009579=thylakoid_(CC); GO:0005840=ribosome_(CC); GO:0006412=translation_(BP)	AT5G40950.1_|_ribosomal_protein_large_subunit_27_|_Chr5:16410866-16411845_FORWARD_LENGTH=198_|_201606
GSVIVT01006218001	chrUn:23741853-23743578	123.986	123.895	143.273	116.697	128.311	GO:0017004=cytochrome complex assembly_(BP); GO:0008535=respiratory chain complex IV assembly_(BP); GO:0015232=heme transporter activity_(MF); GO:0043234=protein complex_(CC); GO:0015886=heme transport_(BP); GO:0005743=mitochondrial inner membrane_(CC); GO:0005515=protein binding_(MF)	ATMG00960.1_|_Cytochrome_C_assembly_protein_|_ChrM:256865-257476_REVERSE_LENGTH=203_|_201606
GSVIVT01000114001	chr7:15369778-15370219	123.818	117.531	97.1261	108.143	124.176		AT3G49910.1_|_Translation_protein_SH3-like_family_protein_|_Chr3:18504311-18504751_FORWARD_LENGTH=146_|_201606
GSVIVT01038637001	chr16:21294899-21295835	123.225	100.01	89.3031	99.4888	91.9876	GO:0022626=cytosolic ribosome_(CC); GO:0003735=structural constituent of ribosome_(MF); GO:0006414=translational elongation_(BP)	AT5G24510.1_|_60S_acidic_ribosomal_protein_family_|_Chr5:8369295-8369866_REVERSE_LENGTH=111_|_201606
GSVIVT01031301001	chr14:532636-536982	121.81	108.107	122.297	129.428	124.876		AT5G26751.1_|_shaggy-related_kinase_11_|_Chr5:9399582-9401839_REVERSE_LENGTH=405_|_201606
GSVIVT01017868001	chr5:4135184-4138635	121.504	160.052	101.053	107.691	73.9318	GO:0022626=cytosolic ribosome_(CC); GO:0009750=response to fructose stimulus_(BP); GO:0006542=glutamine biosynthetic process_(BP); GO:0006833=water transport_(BP); GO:0019344=cysteine biosynthetic process_(BP); GO:0009941=chloroplast envelope_(CC); GO:0009570=chloroplast stroma_(CC); GO:0010155=regulation of proton transport_(BP); GO:0019676=ammonia assimilation cycle_(BP); GO:0010218=response to…	AT5G35630.3_|_glutamine_synthetase_2_|_Chr5:13831220-13833239_FORWARD_LENGTH=430_|_201606
GSVIVT01021141001	chr10:1782386-1786317	121.428	200.47	127.474	140.984	139.031	GO:0005829=cytosol_(CC); GO:0005634=nucleus_(CC); GO:0003674=MF_(MF); GO:0008150=BP_(BP)	AT5G46020.1_|_28_kDa_heat/acid-stable_phosphoprotein-like_protein_|_Chr5:18663075-18664629_REVERSE_LENGTH=164_|_201606
GSVIVT01031780001	chr3:4306777-4311189	121.319	114.068	95.2612	98.4859	105.861	GO:0008143=poly(A) RNA binding_(MF); GO:0005634=nucleus_(CC); GO:0000166=nucleotide binding_(MF); GO:0042991=transcription factor import into nucleus_(BP); GO:0005829=cytosol_(CC)	AT3G19130.1_|_RNA-binding_protein_47B_|_Chr3:6611398-6613823_REVERSE_LENGTH=435_|_201606
GSVIVT01035251001	chr4:11381697-11383195	120.224	135.835	88.4803	101.839	62.2149	GO:0003677=DNA binding_(MF); GO:0006091=generation of precursor metabolites and energy_(BP); GO:0015979=photosynthesis_(BP); GO:0032549=ribonucleoside binding_(MF); GO:0009295=nucleoid_(CC); GO:0009507=chloroplast_(CC); GO:0006354=RNA elongation_(BP); GO:0005515=protein binding_(MF); GO:0003899=DNA-directed RNA polymerase activity_(MF)	ATCG00190.1_|_RNA_polymerase_subunit_beta_|_ChrC:23111-26329_REVERSE_LENGTH=1072_|_201606
GSVIVT01015078001	chr11:879848-883564	120.179	313.144	220.408	212.764	382.69	GO:0006508=proteolysis_(BP); GO:0008234=cysteine-type peptidase activity_(MF); GO:0005576=extracellular region_(CC)	AT3G45310.1_|_Cysteine_proteinases_superfamily_protein_|_Chr3:16628704-16630473_REVERSE_LENGTH=358_|_201606
GSVIVT01037374001	chr6:14817246-14821408	120.119	99.2156	100.732	88.3529	101.635	GO:0010583=response to cyclopentenone_(BP); GO:0005853=eukaryotic translation elongation factor 1 complex_(CC); GO:0009407=toxin catabolic process_(BP); GO:0005886=plasma membrane_(CC); GO:0003746=translation elongation factor activity_(MF); GO:0006414=translational elongation_(BP)	AT5G12110.1_|_elongation_factor_1-beta_1_|_Chr5:3914483-3915732_FORWARD_LENGTH=228_|_201606
GSVIVT01010311001	chr1:19287882-19288086	119.972	119.564	60.7109	98.9745	54.6795	GO:0009941=chloroplast envelope_(CC); GO:0009570=chloroplast stroma_(CC); GO:0003735=structural constituent of ribosome_(MF); GO:0000166=nucleotide binding_(MF); GO:0000311=plastid large ribosomal subunit_(CC); GO:0003723=RNA binding_(MF); GO:0006412=translation_(BP)	ATCG01300.1_|_ribosomal_protein_L23_|_ChrC:152506-152787_FORWARD_LENGTH=93_|_201606
GSVIVT01029990001	chr12:8740304-8744137	119.896	144.789	89.7392	120.97	102.558	GO:0045038=protein import into chloroplast thylakoid membrane_(BP); GO:0045037=protein import into chloroplast stroma_(BP); GO:0010319=stromule_(CC); GO:0009528=plastid inner membrane_(CC); GO:0010027=thylakoid membrane organization_(BP); GO:0009941=chloroplast envelope_(CC); GO:0009570=chloroplast stroma_(CC); GO:0006364=rRNA processing_(BP); GO:0007186=G-protein coupled receptor protein signali…	AT2G20890.1_|_photosystem_II_reaction_center_PSB29_protein_|_Chr2:8987783-8989185_FORWARD_LENGTH=300_|_201606
GSVIVT01035033001	chr5:1049449-1053945	119.748	53.1143	160.806	189.61	362.007	GO:0005975=carbohydrate metabolic process_(BP); GO:0005576=extracellular region_(CC); GO:0004553=hydrolase activity, hydrolyzing O-glycosyl compounds_(MF); GO:0046685=response to arsenic_(BP); GO:0009505=plant-type cell wall_(CC)	AT1G02640.1_|_beta-xylosidase_2_|_Chr1:564293-567580_FORWARD_LENGTH=768_|_201606
GSVIVT01033791001	chr8:17807027-17809618	119.328	96.9384	102.773	99.5773	128.314	GO:0005829=cytosol_(CC); GO:0004332=fructose-bisphosphate aldolase activity_(MF); GO:0009651=response to salt stress_(BP); GO:0005739=mitochondrion_(CC); GO:0005507=copper ion binding_(MF); GO:0006098=pentose-phosphate shunt_(BP); GO:0006096=glycolysis_(BP); GO:0046686=response to cadmium ion_(BP); GO:0009506=plasmodesma_(CC)	AT2G36460.1_|_Aldolase_superfamily_protein_|_Chr2:15296929-15298387_REVERSE_LENGTH=358_|_201606
GSVIVT01036914001	chr2:17729136-17732999	119.325	112.578	75.3225	48.5476	55.9714	GO:0004091=carboxylesterase activity_(MF); GO:0005576=extracellular region_(CC); GO:0008150=BP_(BP)	AT4G19420.2_|_Pectinacetylesterase_family_protein_|_Chr4:10587504-10589807_REVERSE_LENGTH=397_|_201606
GSVIVT01032857001	chr13:192093-194111	118.381	94.4816	87.65	90.6087	75.7321	GO:0022626=cytosolic ribosome_(CC); GO:0042254=ribosome biogenesis_(BP); GO:0003735=structural constituent of ribosome_(MF); GO:0001510=RNA methylation_(BP); GO:0005515=protein binding_(MF); GO:0006414=translational elongation_(BP)	AT2G40010.1_|_Ribosomal_protein_L10_family_protein_|_Chr2:16708578-16710448_REVERSE_LENGTH=317_|_201606
GSVIVT01037105001	chr18:29105404-29106039	117.542	202.796	85.0905	113.907	87.9774	GO:0003674=MF_(MF); GO:0005634=nucleus_(CC); GO:0000023=maltose metabolic process_(BP); GO:0019252=starch biosynthetic process_(BP); GO:0009507=chloroplast_(CC); GO:0019288=isopentenyl diphosphate biosynthetic process, mevalonate-independent pathway_(BP)	AT4G10300.1_|_RmlC-like_cupins_superfamily_protein_|_Chr4:6384564-6385946_FORWARD_LENGTH=134_|_201606
GSVIVT01024012001	chr3:1749909-1752847	117.522	182.597	95.131	110.087	93.1612	GO:0005777=peroxisome_(CC); GO:0051287=NAD or NADH binding_(MF); GO:0019344=cysteine biosynthetic process_(BP); GO:0008465=glycerate dehydrogenase activity_(MF); GO:0006364=rRNA processing_(BP); GO:0009657=plastid organization_(BP); GO:0035304=regulation of protein amino acid dephosphorylation_(BP); GO:0008266=poly(U) RNA binding_(MF); GO:0010218=response to far red light_(BP); GO:0010207=photosy…	AT1G68010.1_|_hydroxypyruvate_reductase_|_Chr1:25493418-25495720_FORWARD_LENGTH=386_|_201606
GSVIVT01029062001	chr5:11627716-11635718	117.257	104.351	143.85	154.461	175.584	GO:0009695=jasmonic acid biosynthetic process_(BP); GO:0005777=peroxisome_(CC); GO:0009611=response to wounding_(BP); GO:0005774=vacuolar membrane_(CC); GO:0003988=acetyl-CoA C-acyltransferase activity_(MF); GO:0051788=response to misfolded protein_(BP); GO:0009789=positive regulation of abscisic acid mediated signaling pathway_(BP); GO:0006635=fatty acid beta-oxidation_(BP); GO:0080129=proteasom…	AT2G33150.1_|_peroxisomal_3-ketoacyl-CoA_thiolase_3_|_Chr2:14047814-14050983_REVERSE_LENGTH=462_|_201606
GSVIVT01033277001	chr8:21935663-21941417	116.66	169.292	74.1176	103.696	55.2332	GO:0009706=chloroplast inner membrane_(CC); GO:0010007=magnesium chelatase complex_(CC); GO:0019684=photosynthesis, light reaction_(BP); GO:0005739=mitochondrion_(CC); GO:0015995=chlorophyll biosynthetic process_(BP); GO:0016851=magnesium chelatase activity_(MF)	AT5G13630.1_|_magnesium-chelatase_subunit_chlH%2C_chloroplast%2C_putative_/_Mg-protoporphyrin_IX_chelatase%2C_putative_(CHLH)_|_Chr5:4387567-4392082_REVERSE_LENGTH=1381_|_201606
GSVIVT01038670001	chr16:21090158-21092326	116.621	127.221	102.121	109.329	97.7826	GO:0022625=cytosolic large ribosomal subunit_(CC); GO:0003735=structural constituent of ribosome_(MF); GO:0001510=RNA methylation_(BP); GO:0019843=rRNA binding_(MF); GO:0006412=translation_(BP)	AT4G10450.1_|_Ribosomal_protein_L6_family_|_Chr4:6463201-6464458_REVERSE_LENGTH=194_|_201606
GSVIVT01003469001	chrUn:10549355-10553763	116.514	125.223	88.2975	114.09	88.6476		AT5G56030.1_|_heat_shock_protein_81-2_|_Chr5:22686923-22689433_FORWARD_LENGTH=699_|_201606
GSVIVT01002125001	chrUn:33087530-33092947	116.511	159.225	100.848	117.192	111.268		AT4G17520.1_|_Hyaluronan_/_mRNA_binding_family_|_Chr4:9771496-9773313_FORWARD_LENGTH=360_|_201606
GSVIVT01023461001	chr14:11516787-11520418	116.197	109.473	121.772	120.636	147.901	GO:0007568=aging_(BP); GO:0009751=response to salicylic acid stimulus_(BP); GO:0006464=protein modification process_(BP)	AT5G20620.1_|_ubiquitin_4_|_Chr5:6973315-6974463_REVERSE_LENGTH=382_|_201606
GSVIVT01004932001	chr1:21612724-21615651	115.298	64.2263	55.6738	84.3649	40.0232		AT4G25050.1_|_acyl_carrier_protein_4_|_Chr4:12870178-12871024_FORWARD_LENGTH=137_|_201606
GSVIVT01024785001	chr6:6961525-6961792	115.087	241.195	55.8929	97.5405	40.6254	GO:0015979=photosynthesis_(BP); GO:0010027=thylakoid membrane organization_(BP); GO:0009941=chloroplast envelope_(CC); GO:0006364=rRNA processing_(BP); GO:0010218=response to far red light_(BP); GO:0030003=cellular cation homeostasis_(BP); GO:0070838=divalent metal ion transport_(BP); GO:0009535=chloroplast thylakoid membrane_(CC); GO:0009637=response to blue light_(BP); GO:0009902=chloroplast re…	AT3G47070.1_|_thylakoid_soluble_phosphoprotein_|_Chr3:17337205-17337507_REVERSE_LENGTH=100_|_201606
GSVIVT01015056001	chr11:761111-762268	114.984	103.667	76.5207	70.692	70.1224	GO:0022627=cytosolic small ribosomal subunit_(CC); GO:0003735=structural constituent of ribosome_(MF); GO:0006412=translation_(BP)	AT4G33865.1_|_Ribosomal_protein_S14p/S29e_family_protein_|_Chr4:16233395-16234114_REVERSE_LENGTH=56_|_201606
GSVIVT01035343001	chr4:641506-646819	114.728	145.089	153.294	150.687	224.627	GO:0000323=lytic vacuole_(CC); GO:0006944=cellular membrane fusion_(BP); GO:0004197=cysteine-type endopeptidase activity_(MF); GO:0006508=proteolysis_(BP); GO:0005576=extracellular region_(CC); GO:0048193=Golgi vesicle transport_(BP); GO:0006624=vacuolar protein processing_(BP)	AT4G32940.1_|_gamma_vacuolar_processing_enzyme_|_Chr4:15900557-15903161_REVERSE_LENGTH=494_|_201606
GSVIVT01019684001	chr2:2435822-2438476	114.516	149.652	70.8705	100.644	70.1952	GO:0005773=vacuole_(CC); GO:0003674=MF_(MF); GO:0005739=mitochondrion_(CC); GO:0008150=BP_(BP)	AT1G64720.1_|_Polyketide_cyclase/dehydrase_and_lipid_transport_superfamily_protein_|_Chr1:24046887-24048537_REVERSE_LENGTH=385_|_201606
GSVIVT01010601001	chr16:16131292-16138470	114.5	112.469	75.9505	89.8538	75.6167		AT2G36620.1_|_ribosomal_protein_L24_|_Chr2:15350548-15351819_REVERSE_LENGTH=164_|_201606
GSVIVT01024922001	chr6:6012528-6014634	114.159	144.666	119.485	100.055	146.882	GO:0015706=nitrate transport_(BP); GO:0006826=iron ion transport_(BP); GO:0010106=cellular response to iron ion starvation_(BP); GO:0010167=response to nitrate_(BP); GO:0006829=zinc ion transport_(BP); GO:0055085=transmembrane transport_(BP); GO:0005375=copper ion transmembrane transporter activity_(MF); GO:0005886=plasma membrane_(CC); GO:0016757=transferase activity, transferring glycosyl group…	AT5G59520.1_|_ZRT/IRT-like_protein_2_|_Chr5:23991447-23992762_REVERSE_LENGTH=353_|_201606
GSVIVT01031289001	chr14:593132-600371	113.812	113.568	104.853	94.4454	121.095	GO:0016020=membrane_(CC)	AT1G09380.1_|_nodulin_MtN21_/EamA-like_transporter_family_protein_|_Chr1:3026351-3029322_REVERSE_LENGTH=374_|_201606
GSVIVT01009072001	chr18:4724490-4727186	113.337	103.419	82.6953	96.466	96.8866		AT5G10360.1_|_Ribosomal_protein_S6e_|_Chr5:3258734-3260142_REVERSE_LENGTH=249_|_201606
GSVIVT01028844001	chr16:18132575-18133672	113.099	127.06	118.255	134.708	121.219		AT5G52760.1_|_Copper_transport_protein_family_|_Chr5:21386919-21387540_FORWARD_LENGTH=126_|_201606
GSVIVT01001977001	chr19:5983596-5984788	112.896	126.185	103.424	94.2622	133.716		AT5G54770.1_|_thiazole_biosynthetic_enzyme%2C_chloroplast_(ARA6)_(THI1)_(THI4)_|_Chr5:22246634-22247891_FORWARD_LENGTH=349_|_201606
GSVIVT01026914001	chr15:19424385-19429082	112.726	119.074	93.926	98.0793	90.4412		AT5G02450.1_|_Ribosomal_protein_L36e_family_protein_|_Chr5:533501-534394_FORWARD_LENGTH=108_|_201606
GSVIVT01036773001	chr19:22741268-22745505	112.485	139.5	77.4056	85.6057	62.3835	GO:0016020=membrane_(CC); GO:0019344=cysteine biosynthetic process_(BP); GO:0000023=maltose metabolic process_(BP); GO:0009579=thylakoid_(CC); GO:0009570=chloroplast stroma_(CC); GO:0005739=mitochondrion_(CC); GO:0004618=phosphoglycerate kinase activity_(MF); GO:0019252=starch biosynthetic process_(BP); GO:0030003=cellular cation homeostasis_(BP); GO:0070838=divalent metal ion transport_(BP); GO:…	AT1G56190.1_|_Phosphoglycerate_kinase_family_protein_|_Chr1:21028403-21030454_FORWARD_LENGTH=478_|_201606
GSVIVT01012080001	chr1:1587195-1587908	112.479	106.268	89.3096	97.8029	94.087		AT3G22230.1_|_Ribosomal_L27e_protein_family_|_Chr3:7844136-7844543_REVERSE_LENGTH=135_|_201606
GSVIVT01025018001	chr6:5236880-5237356	112.13	111.973	113.148	100.606	128.514	GO:0003779=actin binding_(MF); GO:0030042=actin filament depolymerization_(BP); GO:0009507=chloroplast_(CC)	AT3G46010.2_|_actin_depolymerizing_factor_1_|_Chr3:16909679-16910678_REVERSE_LENGTH=150_|_201606
GSVIVT01004964001	chrUn:17119191-17120905	111.85	110.001	126.032	104.019	114.116		ATMG00960.1_|_Cytochrome_C_assembly_protein_|_ChrM:256865-257476_REVERSE_LENGTH=203_|_201606
GSVIVT01009348001	chr18:7601925-7602585	110.929	93.7367	110.269	132.142	161.822		AT3G03990.1_|_alpha/beta-Hydrolases_superfamily_protein_|_Chr3:1033788-1034591_FORWARD_LENGTH=267_|_201606
GSVIVT01020760001	chr12:2305898-2308584	110.9	118.254	87.6157	86.6272	126.816	GO:0031977=thylakoid lumen_(CC); GO:0042744=hydrogen peroxide catabolic process_(BP); GO:0004222=metalloendopeptidase activity_(MF); GO:0010206=photosystem II repair_(BP); GO:0008270=zinc ion binding_(MF); GO:0010027=thylakoid membrane organization_(BP); GO:0009941=chloroplast envelope_(CC); GO:0006364=rRNA processing_(BP); GO:0005524=ATP binding_(MF); GO:0035304=regulation of protein amino acid …	AT2G30950.3_|_FtsH_extracellular_protease_family_|_Chr2:13174692-13177064_FORWARD_LENGTH=695_|_201606
GSVIVT01019985001	chr1:11979139-11983195	110.733	120.724	87.2533	98.9655	87.7316	GO:0005730=nucleolus_(CC); GO:0042254=ribosome biogenesis_(BP); GO:0003735=structural constituent of ribosome_(MF); GO:0001510=RNA methylation_(BP); GO:0009507=chloroplast_(CC); GO:0005840=ribosome_(CC); GO:0006412=translation_(BP)	AT1G26880.1_|_Ribosomal_protein_L34e_superfamily_protein_|_Chr1:9315640-9316681_REVERSE_LENGTH=120_|_201606
GSVIVT01022074001	chr7:16378026-16384686	110.716	77.5776	95.0267	98.0943	100.483	GO:0009737=response to abscisic acid stimulus_(BP); GO:0005634=nucleus_(CC); GO:0019789=SUMO ligase activity_(MF); GO:0016925=protein sumoylation_(BP); GO:0009793=embryonic development ending in seed dormancy_(BP); GO:0005515=protein binding_(MF)	AT3G57870.1_|_sumo_conjugation_enzyme_1_|_Chr3:21428831-21430110_REVERSE_LENGTH=160_|_201606
GSVIVT01034037001	chr8:15672378-15674050	110.605	189.075	83.5974	99.0324	76.7967	GO:0042132=fructose 1,6-bisphosphate 1-phosphatase activity_(MF); GO:0016117=carotenoid biosynthetic process_(BP); GO:0010319=stromule_(CC); GO:0010027=thylakoid membrane organization_(BP); GO:0019252=starch biosynthetic process_(BP); GO:0009570=chloroplast stroma_(CC); GO:0006364=rRNA processing_(BP); GO:0010218=response to far red light_(BP); GO:0043085=positive regulation of catalytic activity…	AT3G54050.2_|_high_cyclic_electron_flow_1_|_Chr3:20016951-20018527_FORWARD_LENGTH=417_|_201606
GSVIVT01027902001	chr5:9207876-9208409	110.534	327.647	64.2471	119.056	63.979	GO:0071484=cellular response to light intensity_(BP); GO:0009055=electron carrier activity_(MF); GO:0009637=response to blue light_(BP); GO:0009414=response to water deprivation_(BP); GO:0010114=response to red light_(BP); GO:0009773=photosynthetic electron transport in photosystem I_(BP); GO:0010218=response to far red light_(BP); GO:0009644=response to high light intensity_(BP); GO:0009535=chlo…	AT2G05620.2_|_proton_gradient_regulation_5_|_Chr2:2081204-2081687_REVERSE_LENGTH=133_|_201606
GSVIVT01018040001	chr5:5740522-5747277	109.99	139.546	134.757	135.634	183.912	GO:0046872=metal ion binding_(MF); GO:0005886=plasma membrane_(CC); GO:0055114=oxidation reduction_(BP); GO:0010309=acireductone dioxygenase [iron(II)-requiring] activity_(MF); GO:0005829=cytosol_(CC)	AT4G14710.2_|_RmlC-like_cupins_superfamily_protein_|_Chr4:8424897-8426360_REVERSE_LENGTH=199_|_201606
GSVIVT01029114001	chr11:19498456-19505532	109.708	70.447	92.9654	123.638	125.619	GO:0005783=endoplasmic reticulum_(CC); GO:0009045=xylose isomerase activity_(MF); GO:0005774=vacuolar membrane_(CC); GO:0005794=Golgi apparatus_(CC); GO:0005975=carbohydrate metabolic process_(BP)	AT5G57655.2_|_xylose_isomerase_family_protein_|_Chr5:23347030-23349805_FORWARD_LENGTH=477_|_201606
GSVIVT01028980001	chr16:16921557-16925806	109.419	144.209	109.834	76.5904	113.616	GO:0042546=cell wall biogenesis_(BP); GO:0005634=nucleus_(CC); GO:0003677=DNA binding_(MF)	AT5G23750.2_|_Remorin_family_protein_|_Chr5:8010004-8011453_REVERSE_LENGTH=201_|_201606
GSVIVT01000380001	chr17_random:372803-379867	109.374	132.737	110.619	124.295	123.101		AT3G43810.1_|_calmodulin_7_|_Chr3:15664619-15666355_REVERSE_LENGTH=149_|_201606
GSVIVT01015284001	chr11:2383898-2384463	109.302	50.9358	48.5856	99.9248	97.5117		AT5G56550.1_|_oxidative_stress_3_|_Chr5:22895847-22896502_REVERSE_LENGTH=172_|_201606
GSVIVT01015018001	chr11:490478-494155	108.976	49.9483	141.567	85.1716	100.63	GO:0010310=regulation of hydrogen peroxide metabolic process_(BP); GO:0005773=vacuole_(CC); GO:0005829=cytosol_(CC); GO:0009862=systemic acquired resistance, salicylic acid mediated signaling pathway_(BP); GO:0016157=sucrose synthase activity_(MF); GO:0001666=response to hypoxia_(BP); GO:0005986=sucrose biosynthetic process_(BP); GO:0019375=galactolipid biosynthetic process_(BP); GO:0005886=plasm…	AT3G43190.2_|_sucrose_synthase_4_|_Chr3:15179204-15182577_REVERSE_LENGTH=808_|_201606
GSVIVT01003867001	chr11_random:9250-11923	108.549	94.5821	106.838	94.8909	103.931		AT1G13950.1_|_eukaryotic_elongation_factor_5A-1_|_Chr1:4773631-4774668_FORWARD_LENGTH=158_|_201606
GSVIVT01029875001	chr8:885236-885911	108.444	89.039	74.4545	92.3513	61.5288		ATCG00530.1_|_CemA-like_proton_extrusion_protein-like_protein_|_ChrC:60741-61430_FORWARD_LENGTH=229_|_201606
GSVIVT01008528001	chr17:1081236-1084024	107.793	96.6724	83.4472	87.8901	87.0137		AT1G67430.1_|_Ribosomal_protein_L22p/L17e_family_protein_|_Chr1:25262209-25263627_FORWARD_LENGTH=175_|_201606
GSVIVT01026655001	chr4:20660029-20663897	107.726	86.3205	146.571	95.0935	163.328	GO:0022626=cytosolic ribosome_(CC); GO:0010319=stromule_(CC); GO:0005777=peroxisome_(CC); GO:0009970=cellular response to sulfate starvation_(BP); GO:0055114=oxidation reduction_(BP); GO:0004096=catalase activity_(MF); GO:0020037=heme binding_(MF); GO:0050897=cobalt ion binding_(MF); GO:0005634=nucleus_(CC); GO:0005739=mitochondrion_(CC); GO:0009648=photoperiodism_(BP); GO:0009409=response to col…	AT4G35090.1_|_catalase_2_|_Chr4:16700937-16703215_REVERSE_LENGTH=492_|_201606
GSVIVT01038046001	chr19:16877181-16877916	106.965	86.2724	71.7511	76.7229	101.785		AT1G17180.1_|_glutathione_S-transferase_TAU_25_|_Chr1:5872208-5872958_FORWARD_LENGTH=221_|_201606
GSVIVT01016078001	chr9:18486402-18495468	106.306	98.2635	112.653	101.238	143.256	GO:0003674=MF_(MF); GO:0016020=membrane_(CC); GO:0006623=protein targeting to vacuole_(BP); GO:0016192=vesicle-mediated transport_(BP)	AT1G16180.2_|_Serinc-domain_containing_serine_and_sphingolipid_biosynthesis_protein_|_Chr1:5540905-5542670_FORWARD_LENGTH=412_|_201606
GSVIVT01021080001	chr5:13951428-13953853	106.168	84.7655	76.0361	82.4214	82.8023	GO:0022625=cytosolic large ribosomal subunit_(CC); GO:0016020=membrane_(CC); GO:0003735=structural constituent of ribosome_(MF); GO:0006412=translation_(BP)	AT4G13170.1_|_Ribosomal_protein_L13_family_protein_|_Chr4:7655133-7656542_REVERSE_LENGTH=206_|_201606
GSVIVT01007647001	chr17:10869325-10873901	106.116	104.402	133.61	116.708	178.465	GO:0005773=vacuole_(CC); GO:0051258=protein polymerization_(BP); GO:0043130=ubiquitin binding_(MF)	AT4G24690.1_|_ubiquitin-associated_(UBA)/TS-N_domain-containing_protein_/_octicosapeptide/Phox/Bemp1_(PB1)_domain-containing_protein_|_Chr4:12741191-12744202_FORWARD_LENGTH=704_|_201606
GSVIVT01008585001	chr17:711457-715770	105.863	82.6634	81.4669	89.6943	81.3683		AT3G62870.1_|_Ribosomal_protein_L7Ae/L30e/S12e/Gadd45_family_protein_|_Chr3:23242862-23244273_REVERSE_LENGTH=256_|_201606
GSVIVT01028854001	chr16:18059061-18062107	105.755	99.8116	82.7295	88.1887	91.8408	GO:0022627=cytosolic small ribosomal subunit_(CC); GO:0003735=structural constituent of ribosome_(MF); GO:0016020=membrane_(CC); GO:0009664=plant-type cell wall organization_(BP); GO:0042545=cell wall modification_(BP); GO:0006412=translation_(BP)	AT4G25740.1_|_RNA_binding_Plectin/S10_domain-containing_protein_|_Chr4:13107488-13108751_REVERSE_LENGTH=177_|_201606
GSVIVT01019070001	chr4:17127846-17132102	105.735	126.348	93.5557	88.6228	108.466	GO:0043085=positive regulation of catalytic activity_(BP); GO:0009570=chloroplast stroma_(CC); GO:0045454=cell redox homeostasis_(BP); GO:0006662=glycerol ether metabolic process_(BP); GO:0009055=electron carrier activity_(MF); GO:0005829=cytosol_(CC); GO:0015035=protein disulfide oxidoreductase activity_(MF); GO:0008047=enzyme activator activity_(MF)	AT5G16400.1_|_thioredoxin_F2_|_Chr5:5363905-5365249_REVERSE_LENGTH=185_|_201606
GSVIVT01008416001	chr17:2304622-2316132	105.414	90.2423	55.4333	73.0697	73.2547	GO:0005737=cytoplasm_(CC); GO:0006629=lipid metabolic process_(BP); GO:0016627=oxidoreductase activity, acting on the CH-CH group of donors_(MF); GO:0005886=plasma membrane_(CC); GO:0016021=integral to membrane_(CC)	AT1G73650.3_|_3-oxo-5-alpha-steroid_4-dehydrogenase_(DUF1295)_|_Chr1:27688409-27690165_REVERSE_LENGTH=302_|_201606
GSVIVT01033371001	chr8:21139100-21144316	105.345	125.977	103.2	110.432	119.915	GO:0005783=endoplasmic reticulum_(CC); GO:0016020=membrane_(CC); GO:0015250=water channel activity_(MF); GO:0046685=response to arsenic_(BP); GO:0006810=transport_(BP)	AT3G04090.1_|_small_and_basic_intrinsic_protein_1A_|_Chr3:1072340-1074031_REVERSE_LENGTH=240_|_201606
GSVIVT01011603001	chr1:6044436-6046787	105.212	145.046	96.1783	89.0686	152.751	GO:0048046=apoplast_(CC); GO:0010087=phloem or xylem histogenesis_(BP); GO:0006073=cellular glucan metabolic process_(BP); GO:0016762=xyloglucan:xyloglucosyl transferase activity_(MF); GO:0005618=cell wall_(CC); GO:0004553=hydrolase activity, hydrolyzing O-glycosyl compounds_(MF)	AT2G01850.1_|_endoxyloglucan_transferase_A3_|_Chr2:385374-387138_FORWARD_LENGTH=333_|_201606
GSVIVT01032479001	chr14:27776307-27779618	105.154	127.677	150.664	132.497	155.293	GO:0051287=NAD or NADH binding_(MF); GO:0009611=response to wounding_(BP); GO:0005739=mitochondrion_(CC); GO:0046686=response to cadmium ion_(BP); GO:0009507=chloroplast_(CC); GO:0009579=thylakoid_(CC); GO:0055114=oxidation reduction_(BP); GO:0016616=oxidoreductase activity, acting on the CH-OH group of donors, NAD or NADP as acceptor_(MF)	AT5G14780.1_|_formate_dehydrogenase_|_Chr5:4777043-4779190_FORWARD_LENGTH=384_|_201606
GSVIVT01000141001	chr7:15589460-15590269	105.112	92.8303	66.0151	103.642	108.065	GO:0016126=sterol biosynthetic process_(BP); GO:0005575=CC_(CC)	AT3G49940.1_|_LOB_domain-containing_protein_38_|_Chr3:18514465-18515302_FORWARD_LENGTH=247_|_201606
GSVIVT01034099001	chr8:15153176-15156724	105.012	83.1736	99.9238	80.6515	92.1589		AT2G37770.2_|_NAD(P)-linked_oxidoreductase_superfamily_protein_|_Chr2:15834888-15836659_FORWARD_LENGTH=315_|_201606
GSVIVT01004969001	chrUn:17168597-17179971	104.621	61.2633	99.7659	81.9394	90.5364
GSVIVT01036037001	chr4:7669872-7671236	104.269	80.1511	84.2838	91.0619	96.8351	GO:0009637=response to blue light_(BP); GO:0010218=response to far red light_(BP); GO:0008270=zinc ion binding_(MF); GO:0032880=regulation of protein localization_(BP); GO:0010161=red light signaling pathway_(BP); GO:0005634=nucleus_(CC); GO:0009644=response to high light intensity_(BP); GO:0005515=protein binding_(MF); GO:0010099=regulation of photomorphogenesis_(BP); GO:0009744=response to sucr…	AT5G24930.1_|_zinc_finger_CONSTANS-like_protein_|_Chr5:8589457-8590949_FORWARD_LENGTH=362_|_201606
GSVIVT01012702001	chr10:836682-839839	104.256	192.678	78.6723	80.3866	66.3786	GO:0022626=cytosolic ribosome_(CC); GO:0006546=glycine catabolic process_(BP); GO:0042744=hydrogen peroxide catabolic process_(BP); GO:0008361=regulation of cell size_(BP); GO:0019344=cysteine biosynthetic process_(BP); GO:0048481=ovule development_(BP); GO:0009941=chloroplast envelope_(CC); GO:0009570=chloroplast stroma_(CC); GO:0004047=aminomethyltransferase activity_(MF); GO:0010015=root morph…	AT1G11860.3_|_Glycine_cleavage_T-protein_family_|_Chr1:4001485-4003245_FORWARD_LENGTH=423_|_201606
GSVIVT01033455001	chr8:20557371-20559410	104.152	112.171	80.6211	84.4429	82.3033	GO:0022625=cytosolic large ribosomal subunit_(CC); GO:0005730=nucleolus_(CC); GO:0003735=structural constituent of ribosome_(MF); GO:0009507=chloroplast_(CC); GO:0006412=translation_(BP)	AT1G09690.1_|_Translation_protein_SH3-like_family_protein_|_Chr1:3136407-3137430_REVERSE_LENGTH=164_|_201606
GSVIVT01014360001	chr19:2987972-3003608	103.239	84.6364	83.732	78.8324	85.0267	GO:0006662=glycerol ether metabolic process_(BP); GO:0009684=indoleacetic acid biosynthetic process_(BP); GO:0010027=thylakoid membrane organization_(BP); GO:0009941=chloroplast envelope_(CC); GO:0009570=chloroplast stroma_(CC); GO:0019252=starch biosynthetic process_(BP); GO:0006109=regulation of carbohydrate metabolic process_(BP); GO:0004857=enzyme inhibitor activity_(MF); GO:0043086=negative …	AT3G15360.1_|_thioredoxin_M-type_4_|_Chr3:5188448-5189457_FORWARD_LENGTH=193_|_201606
GSVIVT01011074001	chr7:1798819-1804349	103.157	141.488	70.566	92.1408	71.1481	GO:0003674=MF_(MF); GO:0005739=mitochondrion_(CC); GO:0008150=BP_(BP)	AT4G02920.1_|_hypothetical_protein_|_Chr4:1292816-1294670_FORWARD_LENGTH=418_|_201606
GSVIVT01024987001	chr6:5471031-5473237	102.823	96.5091	79.009	81.8324	75.5906		AT5G02500.1_|_heat_shock_cognate_protein_70-1_|_Chr5:554055-556334_REVERSE_LENGTH=651_|_201606
GSVIVT01002752001	chrUn:36381298-36382183	102.623	129.387	132.775	96.8041	105.284	GO:0015935=small ribosomal subunit_(CC); GO:0003735=structural constituent of ribosome_(MF); GO:0009507=chloroplast_(CC); GO:0005762=mitochondrial large ribosomal subunit_(CC); GO:0006412=translation_(BP)	ATMG00980.1_|_Ribosomal_protein_S12/S23_family_protein_|_ChrM:260224-260601_REVERSE_LENGTH=125_|_201606
GSVIVT01025478001	chr6:491455-492529	101.929	63.0966	78.0885	90.6864	77.8029	GO:0022625=cytosolic large ribosomal subunit_(CC); GO:0003735=structural constituent of ribosome_(MF); GO:0005774=vacuolar membrane_(CC); GO:0001510=RNA methylation_(BP); GO:0009664=plant-type cell wall organization_(BP); GO:0005730=nucleolus_(CC); GO:0042545=cell wall modification_(BP); GO:0009220=pyrimidine ribonucleotide biosynthetic process_(BP); GO:0009506=plasmodesma_(CC); GO:0009507=chloro…	AT5G02870.1_|_Ribosomal_protein_L4/L1_family_|_Chr5:657830-659526_FORWARD_LENGTH=407_|_201606
GSVIVT01013278001	chr2:5716353-5718614	101.662	93.6886	72.3771	83.507	64.5658		AT3G10950.1_|_Zinc-binding_ribosomal_protein_family_protein_|_Chr3:3423893-3424566_FORWARD_LENGTH=92_|_201606
GSVIVT01019517001	chr2:1261462-1263533	101.423	94.6635	69.2172	85.8234	82.1625		AT5G53160.2_|_regulatory_components_of_ABA_receptor_3_|_Chr5:21561026-21561953_FORWARD_LENGTH=188_|_201606
GSVIVT01019051001	chr4:17354672-17357525	101.079	84.0384	72.8307	89.857	74.3643	GO:0022625=cytosolic large ribosomal subunit_(CC); GO:0042254=ribosome biogenesis_(BP); GO:0003735=structural constituent of ribosome_(MF); GO:0001510=RNA methylation_(BP); GO:0006412=translation_(BP)	AT3G59540.1_|_Ribosomal_L38e_protein_family_|_Chr3:21995897-21996742_REVERSE_LENGTH=69_|_201606
GSVIVT01028043001	chr7:3381233-3389466	100.89	88.5187	131.253	141.041	227.094	GO:0016157=sucrose synthase activity_(MF); GO:0009414=response to water deprivation_(BP); GO:0001666=response to hypoxia_(BP); GO:0005982=starch metabolic process_(BP); GO:0005986=sucrose biosynthetic process_(BP); GO:0009507=chloroplast_(CC); GO:0019375=galactolipid biosynthetic process_(BP); GO:0010555=response to mannitol stimulus_(BP); GO:0010431=seed maturation_(BP)	AT4G02280.1_|_sucrose_synthase_3_|_Chr4:995166-998719_FORWARD_LENGTH=809_|_201606
GSVIVT01024035001	chr3:1587827-1594273	100.889	109.01	77.9637	81.8608	83.7732	GO:0005774=vacuolar membrane_(CC); GO:0009941=chloroplast envelope_(CC); GO:0005739=mitochondrion_(CC); GO:0055114=oxidation reduction_(BP); GO:0020037=heme binding_(MF); GO:0016688=L-ascorbate peroxidase activity_(MF); GO:0005778=peroxisomal membrane_(CC); GO:0006979=response to oxidative stress_(BP); GO:0009506=plasmodesma_(CC)	AT4G35000.1_|_ascorbate_peroxidase_3_|_Chr4:16665007-16667541_REVERSE_LENGTH=287_|_201606
GSVIVT01030697001	chr14:13742321-13745468	100.783	139.831	156.745	126.389	144.467	GO:0022626=cytosolic ribosome_(CC); GO:0009749=response to glucose stimulus_(BP); GO:0009750=response to fructose stimulus_(BP); GO:0005618=cell wall_(CC); GO:0005507=copper ion binding_(MF); GO:0042128=nitrate assimilation_(BP); GO:0009506=plasmodesma_(CC); GO:0009744=response to sucrose stimulus_(BP); GO:0004356=glutamate-ammonia ligase activity_(MF); GO:0005829=cytosol_(CC); GO:0006542=glutami…	AT5G37600.1_|_hypothetical_protein_|_Chr5:14933574-14935656_REVERSE_LENGTH=356_|_201606
GSVIVT01027870001	chr5:8804188-8806053	100.625	150.74	89.6219	91.3955	71.3505	GO:0009941=chloroplast envelope_(CC); GO:0009570=chloroplast stroma_(CC); GO:0016020=membrane_(CC); GO:0003735=structural constituent of ribosome_(MF); GO:0005840=ribosome_(CC); GO:0019288=isopentenyl diphosphate biosynthetic process, mevalonate-independent pathway_(BP); GO:0019243=methylglyoxal catabolic process to D-lactate_(BP); GO:0006412=translation_(BP)	AT2G33450.1_|_Ribosomal_L28_family_|_Chr2:14173620-14174380_FORWARD_LENGTH=143_|_201606
GSVIVT01008686001	chr18:1214937-1220404	100.558	120.501	80.6229	86.3255	102.562	GO:0031977=thylakoid lumen_(CC); GO:0004222=metalloendopeptidase activity_(MF); GO:0005524=ATP binding_(MF); GO:0006508=proteolysis_(BP); GO:0010206=photosystem II repair_(BP); GO:0005515=protein binding_(MF); GO:0004176=ATP-dependent peptidase activity_(MF); GO:0006098=pentose-phosphate shunt_(BP); GO:0009535=chloroplast thylakoid membrane_(CC); GO:0009941=chloroplast envelope_(CC); GO:0010304=P…	AT1G50250.1_|_FTSH_protease_1_|_Chr1:18614398-18616930_REVERSE_LENGTH=716_|_201606
GSVIVT01028198001	chr7:4556804-4557445	100.413	88.9638	64.5822	79.635	71.4064		AT2G35635.1_|_ubiquitin_7_|_Chr2:14981044-14981943_FORWARD_LENGTH=154_|_201606
GSVIVT01009440001	chr18:8369452-8372702	100.216	258.317	240.015	225.667	428.624	GO:0005783=endoplasmic reticulum_(CC); GO:0009651=response to salt stress_(BP); GO:0005773=vacuole_(CC); GO:0008234=cysteine-type peptidase activity_(MF); GO:0005576=extracellular region_(CC); GO:0006508=proteolysis_(BP); GO:0052541=plant-type cell wall cellulose metabolic process_(BP); GO:0052546=cell wall pectin metabolic process_(BP); GO:0005829=cytosol_(CC); GO:0005515=protein binding_(MF)	AT5G43060.1_|_Granulin_repeat_cysteine_protease_family_protein_|_Chr5:17269784-17272117_REVERSE_LENGTH=463_|_201606
GSVIVT01035141001	chr5:1801108-1805025	99.9683	97.8043	79.9418	83.6259	88.7942	GO:0022625=cytosolic large ribosomal subunit_(CC); GO:0005730=nucleolus_(CC); GO:0003735=structural constituent of ribosome_(MF); GO:0001510=RNA methylation_(BP); GO:0009506=plasmodesma_(CC); GO:0006412=translation_(BP)	AT3G05560.3_|_Ribosomal_L22e_protein_family_|_Chr3:1614641-1615204_FORWARD_LENGTH=124_|_201606
GSVIVT01029594001	chr9:20967510-20968145	99.5565	79.6498	55.2385	39.7995	30.6191		AT2G01580.1_|_transmembrane_protein_|_Chr2:265181-265756_REVERSE_LENGTH=191_|_201606
GSVIVT01027075001	chr15:18151770-18155819	99.3391	140.201	102.227	97.0279	106.426	GO:0009595=detection of biotic stimulus_(BP); GO:0009695=jasmonic acid biosynthetic process_(BP); GO:0009697=salicylic acid biosynthetic process_(BP); GO:0006546=glycine catabolic process_(BP); GO:0000165=MAPKKK cascade_(BP); GO:0043900=regulation of multi-organism process_(BP); GO:0006733=oxidoreduction coenzyme metabolic process_(BP); GO:0006766=vitamin metabolic process_(BP); GO:0050832=defens…	AT4G01050.1_|_thylakoid_rhodanese-like_protein_|_Chr4:455874-458175_FORWARD_LENGTH=466_|_201606
GSVIVT01033867001	chr8:17155294-17158377	99.2306	110.141	89.6409	84.6826	95.0614	GO:0005829=cytosol_(CC); GO:0005732=small nucleolar ribonucleoprotein complex_(CC); GO:0005634=nucleus_(CC); GO:0003674=MF_(MF)	AT2G23930.1_|_Putative_small_nuclear_ribonucleoprotein_G_|_Chr2:10182353-10183026_FORWARD_LENGTH=80_|_201606
GSVIVT01027008001	chr15:18605466-18607383	99.2292	84.8315	100.162	90.9867	119.338	GO:0071786=; GO:0071782=; GO:0005773=vacuole_(CC); GO:0071458=integral to cytosolic side of endoplasmic reticulum membrane_(CC); GO:0005886=plasma membrane_(CC)	AT2G46170.1_|_Reticulon_family_protein_|_Chr2:18965410-18966940_FORWARD_LENGTH=255_|_201606
GSVIVT01029167001	chr11:18981508-18982373	99.2266	22.8369	18.2654	10.1954	22.8516		AT4G14130.1_|_xyloglucan_endotransglucosylase/hydrolase_15_|_Chr4:8137161-8138196_REVERSE_LENGTH=289_|_201606
GSVIVT01028846001	chr16:18124744-18125792	98.9813	79.2568	92.1193	93.9053	97.7191		AT1G01490.2_|_Heavy_metal_transport/detoxification_superfamily_protein_|_Chr1:180401-182066_REVERSE_LENGTH=177_|_201606
GSVIVT01003421001	chr7:14850370-14852029	98.7874	62.0167	65.0846	77.2719	57.9481		AT1G78300.1_|_general_regulatory_factor_2_|_Chr1:29461883-29463052_FORWARD_LENGTH=259_|_201606
GSVIVT01031272001	chr14:661416-665308	98.6181	154.057	87.0095	81.2767	88.7464	GO:0009697=salicylic acid biosynthetic process_(BP); GO:0000165=MAPKKK cascade_(BP); GO:0050832=defense response to fungus_(BP); GO:0043900=regulation of multi-organism process_(BP); GO:0009941=chloroplast envelope_(CC); GO:0015995=chlorophyll biosynthetic process_(BP); GO:0009862=systemic acquired resistance, salicylic acid mediated signaling pathway_(BP); GO:0009867=jasmonic acid mediated signa…	AT1G09340.1_|_chloroplast_RNA_binding_protein_|_Chr1:3015473-3018035_FORWARD_LENGTH=378_|_201606
GSVIVT01036230001	chr14:8586946-8587615	98.3325	56.3502	72.1746	69.6139	66.2071	GO:0000786=nucleosome_(CC); GO:0003677=DNA binding_(MF); GO:0005730=nucleolus_(CC); GO:0005739=mitochondrion_(CC); GO:0006334=nucleosome assembly_(BP)	AT2G30620.2_|_winged-helix_DNA-binding_transcription_factor_family_protein_|_Chr2:13045360-13046267_FORWARD_LENGTH=202_|_201606
GSVIVT01009258001	chr18:6747257-6749714	97.1373	72.6143	156.713	55.1023	73.18		AT1G50010.1_|_tubulin_alpha-2_chain_|_Chr1:18517737-18519729_FORWARD_LENGTH=450_|_201606
GSVIVT01033444001	chr8:20642475-20644444	97.1073	87.303	62.8637	75.158	64.7809	GO:0022625=cytosolic large ribosomal subunit_(CC); GO:0003735=structural constituent of ribosome_(MF); GO:0006412=translation_(BP)	AT1G09690.1_|_Translation_protein_SH3-like_family_protein_|_Chr1:3136407-3137430_REVERSE_LENGTH=164_|_201606
GSVIVT01001527001	chr7_random:1029844-1032430	97.0525	84.4316	104.092	97.6481	108.49		AT5G48385.1_|_FRIGIDA-like_protein_|_Chr5:19609471-19611712_FORWARD_LENGTH=558_|_201606
GSVIVT01003854001	chrUn:12898653-12902694	96.8814	154.655	69.9973	81.8976	75.8128		AT5G26780.4_|_serine_hydroxymethyltransferase_2_|_Chr5:9418299-9421725_FORWARD_LENGTH=517_|_201606
GSVIVT01020056001	chr1:11008740-11013082	96.4306	91.7566	100.15	92.4178	117.298		AT2G02760.4_|_ubiquiting-conjugating_enzyme_2_|_Chr2:774271-775149_FORWARD_LENGTH=152_|_201606
GSVIVT01031070001	chr14:21821272-21823286	96.3707	92.6064	91.1881	94.7931	105.041	GO:0005635=nuclear envelope_(CC); GO:0045309=protein phosphorylated amino acid binding_(MF); GO:0006888=ER to Golgi vesicle-mediated transport_(BP); GO:0006486=protein amino acid glycosylation_(BP); GO:0009570=chloroplast stroma_(CC); GO:0009407=toxin catabolic process_(BP); GO:0005794=Golgi apparatus_(CC); GO:0009506=plasmodesma_(CC); GO:0043090=amino acid import_(BP); GO:0019904=protein domain …	AT3G02520.2_|_general_regulatory_factor_7_|_Chr3:526800-527915_REVERSE_LENGTH=265_|_201606
GSVIVT01015281001	chr11:2366012-2368041	96.2713	102.073	85.7059	95.2274	113.383	GO:0015629=actin cytoskeleton_(CC); GO:0048046=apoplast_(CC); GO:0009826=unidimensional cell growth_(BP); GO:0005819=spindle_(CC); GO:0005730=nucleolus_(CC); GO:0005618=cell wall_(CC); GO:0003779=actin binding_(MF); GO:0008154=actin polymerization or depolymerization_(BP); GO:0009506=plasmodesma_(CC); GO:0009524=phragmoplast_(CC); GO:0005829=cytosol_(CC)	AT2G19760.1_|_profilin_1_|_Chr2:8517074-8518067_REVERSE_LENGTH=131_|_201606
GSVIVT01016701001	chr9:472228-472929	96.1167	54.6015	114.949	75.7778	205.096	GO:0005634=nucleus_(CC); GO:0003674=MF_(MF); GO:0008150=BP_(BP)	AT1G54070.1_|_Dormancy/auxin_associated_family_protein_|_Chr1:20182683-20183242_FORWARD_LENGTH=123_|_201606
GSVIVT01008919001	chr18:3389565-3393774	96.0467	76.5475	65.3537	72.136	86.7684	GO:0006661=phosphatidylinositol biosynthetic process_(BP)	AT1G77710.1_|_ubiquitin-fold_modifier_|_Chr1:29206750-29207895_FORWARD_LENGTH=93_|_201606
GSVIVT01010794001	chr5:22644171-22646527	96.0443	93.9243	62.8707	90.598	72.0491	GO:0005634=nucleus_(CC); GO:0019904=protein domain specific binding_(MF); GO:0010224=response to UV-B_(BP); GO:0009744=response to sucrose stimulus_(BP); GO:0010264=myo-inositol hexakisphosphate biosynthetic process_(BP); GO:0003700=transcription factor activity_(MF); GO:0006355=regulation of transcription, DNA-dependent_(BP); GO:0008270=zinc ion binding_(MF)	AT2G31380.1_|_salt_tolerance_homologue_|_Chr2:13382150-13383302_FORWARD_LENGTH=238_|_201606
GSVIVT01031844001	chr3:4819252-4820290	95.8635	77.0853	131.81	104.612	177.376	GO:0003674=MF_(MF); GO:0005634=nucleus_(CC); GO:0009507=chloroplast_(CC); GO:0050832=defense response to fungus_(BP); GO:0009793=embryonic development ending in seed dormancy_(BP)	AT2G15890.1_|_maternal_effect_embryo_arrest_14_|_Chr2:6921196-6921978_REVERSE_LENGTH=203_|_201606
GSVIVT01025463001	chr6:655470-659976	95.7692	73.0859	68.022	65.489	61.9815		AT5G19760.1_|_Mitochondrial_substrate_carrier_family_protein_|_Chr5:6679591-6681845_REVERSE_LENGTH=298_|_201606
GSVIVT01002031001	chrUn:32401035-32402434	95.6217	11.8534	54.3737	94.7143	73.634		AT4G27450.1_|_aluminum_induced_protein_with_YGL_and_LRDR_motifs_|_Chr4:13727665-13728683_REVERSE_LENGTH=250_|_201606
GSVIVT01016595001	chr13:2541730-2544404	95.5382	76.2939	64.6872	74.4359	60.8978		AT5G59850.1_|_Ribosomal_protein_S8_family_protein_|_Chr5:24112499-24113084_REVERSE_LENGTH=130_|_201606
GSVIVT01019607001	chr2:1900898-1904576	95.4543	86.1117	88.4204	101.983	111.646	GO:0005788=endoplasmic reticulum lumen_(CC); GO:0016592=mediator complex_(CC); GO:0005794=Golgi apparatus_(CC); GO:0005829=cytosol_(CC); GO:0006457=protein folding_(BP); GO:0005524=ATP binding_(MF); GO:0030433=ER-associated protein catabolic process_(BP); GO:0005774=vacuolar membrane_(CC); GO:0009408=response to heat_(BP); GO:0005618=cell wall_(CC); GO:0009506=plasmodesma_(CC); GO:0009507=chlorop…	AT5G28540.1_|_heat_shock_protein_70_(Hsp_70)_family_protein_|_Chr5:10540665-10543274_REVERSE_LENGTH=669_|_201606
GSVIVT01036283001	chr14:7563685-7565233	95.1804	111.942	93.8513	72.8646	47.3306	GO:0008180=signalosome_(CC); GO:0009753=response to jasmonic acid stimulus_(BP); GO:0009611=response to wounding_(BP); GO:0048767=root hair elongation_(BP); GO:0000502=proteasome complex_(CC); GO:0009269=response to desiccation_(BP); GO:0006355=regulation of transcription, DNA-dependent_(BP); GO:0046983=protein dimerization activity_(MF); GO:0009651=response to salt stress_(BP); GO:0043481=anthoc…	AT3G23050.1_|_indole-3-acetic_acid_7_|_Chr3:8194768-8196716_FORWARD_LENGTH=243_|_201606
GSVIVT01011934001	chr1:2899461-2906208	94.9679	89.0863	87.6882	95.8078	113.441	GO:0016020=membrane_(CC); GO:0080167=; GO:0009507=chloroplast_(CC)	AT1G25520.1_|_Uncharacterized_protein_family_(UPF0016)_|_Chr1:8962324-8964173_FORWARD_LENGTH=230_|_201606
GSVIVT01019563001	chr2:1638273-1639667	94.9338	124.494	76.7298	113.185	122.49	GO:0031348=negative regulation of defense response_(BP); GO:0000165=MAPKKK cascade_(BP); GO:0030968=endoplasmic reticulum unfolded protein response_(BP); GO:0006612=protein targeting to membrane_(BP); GO:0003674=MF_(MF); GO:0009862=systemic acquired resistance, salicylic acid mediated signaling pathway_(BP); GO:0009867=jasmonic acid mediated signaling pathway_(BP); GO:0010363=regulation of plant-…	AT5G42050.1_|_DCD_(Development_and_Cell_Death)_domain_protein_|_Chr5:16815630-16816932_FORWARD_LENGTH=349_|_201606
GSVIVT01023815001	chr3:3261067-3269643	94.8864	74.169	73.6233	75.7572	79.7882	GO:0005794=Golgi apparatus_(CC); GO:0005215=transporter activity_(MF); GO:0006810=transport_(BP); GO:0005739=mitochondrion_(CC)	AT2G21520.1_|_Sec14p-like_phosphatidylinositol_transfer_family_protein_|_Chr2:9215956-9218953_FORWARD_LENGTH=633_|_201606
GSVIVT01009455001	chr18:8518634-8531275	94.7635	112.694	113.506	113.548	126.026		AT1G49760.2_|_poly(A)_binding_protein_8_|_Chr1:18416740-18419753_FORWARD_LENGTH=671_|_201606
GSVIVT01017654001	chr5:2403216-2407793	94.335	75.8277	73.7579	74.6677	79.0997		AT1G10630.2_|_ADP-ribosylation_factor_A1F_|_Chr1:3513189-3514230_REVERSE_LENGTH=181_|_201606
GSVIVT01033305001	chr8:21659862-21665324	94.2563	39.6648	88.3897	153.206	128.9	GO:0052692=; GO:0034484=raffinose catabolic process_(BP); GO:0005737=cytoplasm_(CC); GO:0080167=; GO:0006979=response to oxidative stress_(BP); GO:0009506=plasmodesma_(CC); GO:0004553=hydrolase activity, hydrolyzing O-glycosyl compounds_(MF)	AT3G57520.1_|_seed_imbibition_2_|_Chr3:21288982-21292694_REVERSE_LENGTH=773_|_201606
GSVIVT01028179001	chr7:4455147-4456525	94.2004	87.1721	72.0871	79.441	68.4631	GO:0005773=vacuole_(CC); GO:0007264=small GTPase mediated signal transduction_(BP); GO:0016004=phospholipase activator activity_(MF); GO:0009506=plasmodesma_(CC); GO:0005525=GTP binding_(MF); GO:0005794=Golgi apparatus_(CC); GO:0006499=N-terminal protein myristoylation_(BP); GO:0006886=intracellular protein transport_(BP)	AT3G62290.3_|_ADP-ribosylation_factor_A1E_|_Chr3:23052287-23053545_FORWARD_LENGTH=181_|_201606
GSVIVT01017975001	chr5:5213145-5215371	94.132	64.5631	66.5567	82.1649	80.2003	GO:0022627=cytosolic small ribosomal subunit_(CC); GO:0005618=cell wall_(CC); GO:0042254=ribosome biogenesis_(BP); GO:0003735=structural constituent of ribosome_(MF); GO:0001510=RNA methylation_(BP); GO:0009506=plasmodesma_(CC); GO:0005774=vacuolar membrane_(CC); GO:0003723=RNA binding_(MF); GO:0005515=protein binding_(MF); GO:0006412=translation_(BP)	AT4G09800.1_|_S18_ribosomal_protein_|_Chr4:6173818-6174963_FORWARD_LENGTH=152_|_201606
GSVIVT01029107001	chr11:19621180-19622085	94.0276	96.8962	97.6822	103.856	118.829	GO:0008270=zinc ion binding_(MF); GO:0005634=nucleus_(CC); GO:0042631=cellular response to water deprivation_(BP); GO:0003700=transcription factor activity_(MF); GO:0006355=regulation of transcription, DNA-dependent_(BP)	AT5G57660.1_|_CONSTANS-like_5_|_Chr5:23355573-23356729_FORWARD_LENGTH=355_|_201606
GSVIVT01012727001	chr10:1056919-1058083	93.6411	146.436	228.087	105.485	105.066	GO:0009750=response to fructose stimulus_(BP); GO:0006833=water transport_(BP); GO:0055114=oxidation reduction_(BP); GO:0019344=cysteine biosynthetic process_(BP); GO:0020037=heme binding_(MF); GO:0004601=peroxidase activity_(MF); GO:0009651=response to salt stress_(BP); GO:0019761=glucosinolate biosynthetic process_(BP); GO:0030003=cellular cation homeostasis_(BP); GO:0006979=response to oxidati…	AT4G21960.1_|_Peroxidase_superfamily_protein_|_Chr4:11646613-11648312_REVERSE_LENGTH=330_|_201606
GSVIVT01010754001	chr5:22200806-22202305	93.5754	81.934	44.7476	58.6054	25.4508	GO:0009965=leaf morphogenesis_(BP); GO:0009073=aromatic amino acid family biosynthetic process_(BP); GO:0019344=cysteine biosynthetic process_(BP); GO:0006364=rRNA processing_(BP); GO:0016117=carotenoid biosynthetic process_(BP); GO:0010019=chloroplast-nucleus signaling pathway_(BP); GO:0030154=cell differentiation_(BP); GO:0019899=enzyme binding_(MF); GO:0043085=positive regulation of catalytic …	AT3G59400.1_|_protein_GENOMES_UNCOUPLED_4_|_Chr3:21948881-21949678_REVERSE_LENGTH=265_|_201606
GSVIVT01010274001	chr1:18696470-18697213	93.5407	43.5081	120.956	77.3787	101.562		AT2G02100.1_|_low-molecular-weight_cysteine-rich_69_|_Chr2:528397-528885_FORWARD_LENGTH=77_|_201606
GSVIVT01011359001	chr14:28936293-28941207	93.5306	73.1969	87.3508	95.5437	114.78		AT2G02760.4_|_ubiquiting-conjugating_enzyme_2_|_Chr2:774271-775149_FORWARD_LENGTH=152_|_201606
GSVIVT01003431001	chr7:14952659-14954242	93.475	92.4087	86.1834	81.2592	88.9218		AT4G40060.1_|_homeobox_protein_16_|_Chr4:18571682-18572774_REVERSE_LENGTH=294_|_201606
GSVIVT01030083001	chr12:9694297-9694891	93.4346	115.816	63.3296	69.3521	60.5159	GO:0003674=MF_(MF); GO:0008150=BP_(BP); GO:0009507=chloroplast_(CC)	AT2G05310.1_|_transmembrane_protein_|_Chr2:1933391-1934145_REVERSE_LENGTH=125_|_201606
GSVIVT01004978001	chrUn:17209371-17213047	93.2984	83.2661	100.637	89.1215	80.5401	GO:0005751=mitochondrial respiratory chain complex IV_(CC); GO:0009060=aerobic respiration_(BP); GO:0016021=integral to membrane_(CC); GO:0022904=respiratory electron transport chain_(BP); GO:0005507=copper ion binding_(MF); GO:0004129=cytochrome-c oxidase activity_(MF); GO:0020037=heme binding_(MF); GO:0009055=electron carrier activity_(MF)	ATMG01280.1_|_Cytochrome_C_oxidase_subunit_II-like%2C_transmembrane_domain-containing_protein_|_ChrM:318588-319463_REVERSE_LENGTH=291_|_201606
GSVIVT01025490001	chr6:370276-374474	93.2519	155.692	78.3061	93.8818	78.2211	GO:0022626=cytosolic ribosome_(CC); GO:0048481=ovule development_(BP); GO:0009941=chloroplast envelope_(CC); GO:0005730=nucleolus_(CC); GO:0009570=chloroplast stroma_(CC); GO:0005739=mitochondrion_(CC); GO:0005524=ATP binding_(MF); GO:0042026=protein refolding_(BP); GO:0009658=chloroplast organization_(BP)	AT3G13470.1_|_TCP-1/cpn60_chaperonin_family_protein_|_Chr3:4389685-4392624_FORWARD_LENGTH=596_|_201606
GSVIVT01038613001	chr16:21471079-21473217	93.2349	92.4378	93.3658	93.8103	107.933	GO:0005789=endoplasmic reticulum membrane_(CC); GO:0005774=vacuolar membrane_(CC); GO:0016126=sterol biosynthetic process_(BP); GO:0020037=heme binding_(MF); GO:0019745=pentacyclic triterpenoid biosynthetic process_(BP); GO:0005886=plasma membrane_(CC); GO:0009535=chloroplast thylakoid membrane_(CC)	AT5G53560.1_|_cytochrome_B5_isoform_E_|_Chr5:21759628-21760353_FORWARD_LENGTH=134_|_201606
GSVIVT01029661001	chr12:12661587-12662892	92.6253	85.2661	50.1452	78.4053	64.0098	GO:0030076=light-harvesting complex_(CC); GO:0045157=electron transporter, transferring electrons within the noncyclic electron transport pathway of photosynthesis activity_(MF); GO:0045156=electron transporter, transferring electrons within the cyclic electron transport pathway of photosynthesis activity_(MF); GO:0010207=photosystem II assembly_(BP); GO:0009772=photosynthetic electron transport …	ATCG00270.1_|_photosystem_II_reaction_center_protein_D_|_ChrC:32711-33772_FORWARD_LENGTH=353_|_201606
GSVIVT01032438001	chr14:27413879-27414855	92.6096	123.08	92.255	93.9421	107.972	GO:0048046=apoplast_(CC); GO:0008794=arsenate reductase (glutaredoxin) activity_(MF); GO:0005773=vacuole_(CC); GO:0005794=Golgi apparatus_(CC); GO:0005886=plasma membrane_(CC); GO:0045454=cell redox homeostasis_(BP); GO:0009055=electron carrier activity_(MF); GO:0005829=cytosol_(CC); GO:0015035=protein disulfide oxidoreductase activity_(MF)	AT5G40370.1_|_Glutaredoxin_family_protein_|_Chr5:16147826-16149052_REVERSE_LENGTH=111_|_201606
GSVIVT01006249001	chrUn:24067674-24068266	92.5555	109.533	79.6262	84.8936	82.9897		AT5G59240.1_|_Ribosomal_protein_S8e_family_protein_|_Chr5:23902626-23903670_REVERSE_LENGTH=210_|_201606
GSVIVT01032754001	chr13:1004180-1006815	92.4186	91.9581	97.0969	106.468	100.453	GO:0006826=iron ion transport_(BP); GO:0000302=response to reactive oxygen species_(BP); GO:0016491=oxidoreductase activity_(MF); GO:0009737=response to abscisic acid stimulus_(BP); GO:0015979=photosynthesis_(BP); GO:0006879=cellular iron ion homeostasis_(BP); GO:0008199=ferric iron binding_(MF); GO:0010039=response to iron ion_(BP); GO:0055114=oxidation reduction_(BP); GO:0009507=chloroplast_(CC)	AT3G11050.1_|_ferritin_2_|_Chr3:3463651-3465294_FORWARD_LENGTH=253_|_201606
GSVIVT01030190001	chr8:10702224-10703136	92.3401	70.2184	102.083	96.7925	29.7206	GO:0006869=lipid transport_(BP); GO:0048046=apoplast_(CC); GO:0009534=chloroplast thylakoid_(CC); GO:0009505=plant-type cell wall_(CC); GO:0008289=lipid binding_(MF); GO:0005886=plasma membrane_(CC); GO:0005516=calmodulin binding_(MF)	AT2G38540.1_|_lipid_transfer_protein_1_|_Chr2:16130418-16130893_FORWARD_LENGTH=118_|_201606
GSVIVT01009931001	chr18:12502092-12507768	92.2774	76.7677	106.846	103.123	94.7591		AT4G24190.1_|_Chaperone_protein_htpG_family_protein_|_Chr4:12551902-12555851_REVERSE_LENGTH=823_|_201606
GSVIVT01021052001	chr5:14562467-14562908	92.2107	119.286	81.0224	83.7973	92.7755	GO:0008150=BP_(BP); GO:0003674=MF_(MF)	AT3G24100.1_|_Uncharacterized_protein_family_SERF_|_Chr3:8703373-8704045_FORWARD_LENGTH=69_|_201606
GSVIVT01004958001	chrUn:17051215-17057118	91.8169	86.1115	113.76	87.2762	90.0404		ATMG00510.1_|_NADH_dehydrogenase_subunit_7_|_ChrM:132071-138153_FORWARD_LENGTH=394_|_201606
GSVIVT01008378001	chr17:2692405-2698045	91.025	65.2141	70.4826	69.5133	69.5824		AT5G08670.1_|_ATP_synthase_alpha/beta_family_protein_|_Chr5:2818395-2821149_REVERSE_LENGTH=556_|_201606
GSVIVT01016470001	chr13:3587204-3588769	90.9419	75.4412	86.5916	72.2967	71.9743	GO:0009408=response to heat_(BP); GO:0019853=L-ascorbic acid biosynthetic process_(BP); GO:0009753=response to jasmonic acid stimulus_(BP); GO:0005829=cytosol_(CC); GO:0042742=defense response to bacterium_(BP); GO:0010498=proteasomal protein catabolic process_(BP); GO:0009651=response to salt stress_(BP); GO:0060359=response to ammonium ion_(BP); GO:0007010=cytoskeleton organization_(BP); GO:000…	AT2G39770.3_|_Glucose-1-phosphate_adenylyltransferase_family_protein_|_Chr2:16589401-16590741_FORWARD_LENGTH=361_|_201606
GSVIVT01013166001	chr2:7304961-7308211	90.718	143.317	76.6174	105.771	94.3279	GO:0016020=membrane_(CC); GO:0003674=MF_(MF); GO:0008150=BP_(BP); GO:0009507=chloroplast_(CC)	AT4G17840.1_|_CAAX_protease_self-immunity_protein_|_Chr4:9918222-9920190_REVERSE_LENGTH=422_|_201606
GSVIVT01032696001	chr13:1450275-1452246	90.0954	78.7029	69.6826	66.7952	67.0769	GO:0022627=cytosolic small ribosomal subunit_(CC); GO:0042254=ribosome biogenesis_(BP); GO:0003735=structural constituent of ribosome_(MF); GO:0009506=plasmodesma_(CC); GO:0009507=chloroplast_(CC); GO:0006412=translation_(BP)	AT2G40590.1_|_Ribosomal_protein_S26e_family_protein_|_Chr2:16945215-16946345_REVERSE_LENGTH=131_|_201606
GSVIVT01012712001	chr10:885215-888299	90.0485	143.332	75.22	91.7278	69.3477		AT4G21990.1_|_APS_reductase_3_|_Chr4:11657284-11658973_REVERSE_LENGTH=458_|_201606
GSVIVT01008526001	chr17:1091640-1093612	89.7779	104.958	79.0864	86.6171	87.3165	GO:0005853=eukaryotic translation elongation factor 1 complex_(CC); GO:0005886=plasma membrane_(CC); GO:0005829=cytosol_(CC); GO:0003746=translation elongation factor activity_(MF); GO:0006414=translational elongation_(BP)	AT2G18110.1_|_Translation_elongation_factor_EF1B/ribosomal_protein_S6_family_protein_|_Chr2:7872636-7873713_FORWARD_LENGTH=231_|_201606
GSVIVT01009663001	chr18:10298727-10306566	89.5017	139.879	67.5273	98.9978	75.591	GO:0031072=heat shock protein binding_(MF); GO:0009904=chloroplast accumulation movement_(BP); GO:0009507=chloroplast_(CC)	AT1G75100.1_|_J-domain_protein_required_for_chloroplast_accumulation_response_1_|_Chr1:28191108-28193769_REVERSE_LENGTH=651_|_201606
GSVIVT01027355001	chr13:15947898-15949564	89.3794	138.229	128.407	129.751	161.22	GO:0005634=nucleus_(CC); GO:0071281=cellular response to iron ion_(BP); GO:0003700=transcription factor activity_(MF); GO:0042742=defense response to bacterium_(BP); GO:0009873=ethylene mediated signaling pathway_(BP)	AT2G27050.1_|_ETHYLENE-INSENSITIVE3-like_1_|_Chr2:11546314-11548068_FORWARD_LENGTH=584_|_201606
GSVIVT01031505001	chr6:17838164-17844700	89.0595	90.6286	96.6412	95.1455	122.861	GO:0016887=ATPase activity_(MF); GO:0005524=ATP binding_(MF); GO:0005215=transporter activity_(MF); GO:0005886=plasma membrane_(CC); GO:0006007=glucose catabolic process_(BP); GO:0019243=methylglyoxal catabolic process to D-lactate_(BP)	AT5G60790.1_|_ABC_transporter_family_protein_|_Chr5:24453760-24455767_REVERSE_LENGTH=595_|_201606
GSVIVT01021836001	chr14:6684800-6687161	89.0378	63.4947	63.2226	76.1326	67.7857	GO:0022627=cytosolic small ribosomal subunit_(CC); GO:0005730=nucleolus_(CC); GO:0005618=cell wall_(CC); GO:0003735=structural constituent of ribosome_(MF); GO:0001510=RNA methylation_(BP); GO:0009506=plasmodesma_(CC); GO:0006412=translation_(BP)	AT4G34670.1_|_Ribosomal_protein_S3Ae_|_Chr4:16548724-16550222_FORWARD_LENGTH=262_|_201606
GSVIVT01029288001	chr11:17464805-17470915	88.6982	156.075	76.5706	94.8993	73.805		AT3G13580.9_|_Ribosomal_protein_L30/L7_family_protein_|_Chr3:4433809-4435109_FORWARD_LENGTH=244_|_201606
GSVIVT01002251001	chrUn:33692427-33695580	88.6535	65.2885	77.3181	87.5355	80.0851	GO:0009407=toxin catabolic process_(BP); GO:0005634=nucleus_(CC); GO:0005739=mitochondrion_(CC); GO:0004084=branched-chain-amino-acid transaminase activity_(MF); GO:0009507=chloroplast_(CC); GO:0009081=branched chain family amino acid metabolic process_(BP)	AT5G65780.1_|_branched-chain_amino_acid_aminotransferase_5_/_branched-chain_amino_acid_transaminase_5_(BCAT5)_|_Chr5:26316418-26318585_FORWARD_LENGTH=415_|_201606
GSVIVT01033295001	chr8:21758490-21758817	88.5583	89.5959	83.1022	87.2916	100.16		AT1G01170.2_|_ozone-responsive_stress-like_protein_(DUF1138)_|_Chr1:74105-74443_REVERSE_LENGTH=83_|_201606
GSVIVT01037754001	chr19:7546762-7554850	88.1743	16.5221	25.7187	26.2989	17.7492	GO:0010442=guard cell morphogenesis_(BP); GO:0006071=glycerol metabolic process_(BP); GO:0048765=root hair cell differentiation_(BP); GO:0008889=glycerophosphodiester phosphodiesterase activity_(MF); GO:0046658=anchored to plasma membrane_(CC); GO:0052546=cell wall pectin metabolic process_(BP); GO:0006629=lipid metabolic process_(BP); GO:0042545=cell wall modification_(BP); GO:0010090=trichome m…	AT5G55480.1_|_SHV3-like_1_|_Chr5:22474277-22477819_FORWARD_LENGTH=766_|_201606
GSVIVT01029213001	chr11:18463527-18469313	88.1186	98.1423	67.6715	79.4276	73.7966		AT4G30210.2_|_P450_reductase_2_|_Chr4:14796900-14800578_FORWARD_LENGTH=711_|_201606
GSVIVT01001120001	chr1:22768962-22773892	87.9897	90.7337	68.9655	83.6961	84.8862	GO:0006457=protein folding_(BP); GO:0005783=endoplasmic reticulum_(CC); GO:0009408=response to heat_(BP); GO:0005739=mitochondrion_(CC); GO:0009505=plant-type cell wall_(CC); GO:0005509=calcium ion binding_(MF); GO:0009507=chloroplast_(CC); GO:0051082=unfolded protein binding_(MF); GO:0009644=response to high light intensity_(BP); GO:0009506=plasmodesma_(CC); GO:0042542=response to hydrogen perox…	AT5G61790.1_|_calnexin_1_|_Chr5:24827394-24829642_REVERSE_LENGTH=530_|_201606
GSVIVT01009076001	chr18:4742794-4744555	87.9549	64.7189	76.7433	97.8581	91.9614	GO:0005794=Golgi apparatus_(CC); GO:0045309=protein phosphorylated amino acid binding_(MF); GO:0005774=vacuolar membrane_(CC); GO:0019904=protein domain specific binding_(MF); GO:0005886=plasma membrane_(CC); GO:0009742=brassinosteroid mediated signaling pathway_(BP); GO:0005829=cytosol_(CC)	AT1G78300.1_|_general_regulatory_factor_2_|_Chr1:29461883-29463052_FORWARD_LENGTH=259_|_201606
GSVIVT01034152001	chr8:14802154-14806155	87.901	92.3837	64.356	71.316	65.2135	GO:0009697=salicylic acid biosynthetic process_(BP); GO:0003854=3-beta-hydroxy-delta5-steroid dehydrogenase activity_(MF); GO:0000166=nucleotide binding_(MF); GO:0055114=oxidation reduction_(BP); GO:0009579=thylakoid_(CC); GO:0009570=chloroplast stroma_(CC); GO:0006364=rRNA processing_(BP); GO:0009664=plant-type cell wall organization_(BP); GO:0009814=defense response, incompatible interaction_(B…	AT2G37660.1_|_NAD(P)-binding_Rossmann-fold_superfamily_protein_|_Chr2:15795481-15796977_REVERSE_LENGTH=325_|_201606
GSVIVT01016684001	chr9:356958-357354	87.881	70.8168	104.72	87.8931	105.403	GO:0005634=nucleus_(CC); GO:0005886=plasma membrane_(CC); GO:0070483=detection of hypoxia_(BP); GO:0003700=transcription factor activity_(MF); GO:0006355=regulation of transcription, DNA-dependent_(BP)	AT1G53910.3_|_related_to_AP2_12_|_Chr1:20135242-20136581_FORWARD_LENGTH=356_|_201606
GSVIVT01016977001	chr9:3123707-3127608	87.6933	89.1291	87.8132	125.397	153.554		AT3G21360.1_|_2-oxoglutarate_(2OG)_and_Fe(II)-dependent_oxygenase_superfamily_protein_|_Chr3:7522865-7524036_FORWARD_LENGTH=330_|_201606
GSVIVT01033743001	chr8:18192350-18195686	87.513	171.439	78.199	93.2678	80.1829		AT2G36620.1_|_ribosomal_protein_L24_|_Chr2:15350548-15351819_REVERSE_LENGTH=164_|_201606
GSVIVT01025296001	chr6:2358712-2360145	87.0951	63.1752	102.88	96.0072	106.767	GO:0006820=anion transport_(BP); GO:0005774=vacuolar membrane_(CC); GO:0015696=ammonium transport_(BP); GO:0010363=regulation of plant-type hypersensitive response_(BP); GO:0006612=protein targeting to membrane_(BP); GO:0009941=chloroplast envelope_(CC); GO:0006888=ER to Golgi vesicle-mediated transport_(BP); GO:0015865=purine nucleotide transport_(BP); GO:0043090=amino acid import_(BP); GO:00104…	AT5G13490.2_|_ADP/ATP_carrier_2_|_Chr5:4336034-4337379_FORWARD_LENGTH=385_|_201606
GSVIVT01035120001	chr5:1593993-1599561	87.0001	74.7676	62.085	72.0442	68.078	GO:0022625=cytosolic large ribosomal subunit_(CC); GO:0003735=structural constituent of ribosome_(MF); GO:0009220=pyrimidine ribonucleotide biosynthetic process_(BP); GO:0005886=plasma membrane_(CC); GO:0009507=chloroplast_(CC); GO:0005774=vacuolar membrane_(CC); GO:0005515=protein binding_(MF); GO:0006412=translation_(BP)	AT3G05590.1_|_ribosomal_protein_L18_|_Chr3:1621511-1622775_FORWARD_LENGTH=187_|_201606
GSVIVT01009241001	chr18:6556200-6559576	85.8776	89.0837	58.4613	66.1753	40.6725		AT1G58290.1_|_Glutamyl-tRNA_reductase_family_protein_|_Chr1:21624028-21626051_REVERSE_LENGTH=543_|_201606
GSVIVT01035913001	chr4:5719988-5720985	85.6627	92.8348	64.0611	78.1338	73.5509	GO:0022625=cytosolic large ribosomal subunit_(CC); GO:0003735=structural constituent of ribosome_(MF); GO:0006412=translation_(BP)	AT4G31985.1_|_Ribosomal_protein_L39_family_protein_|_Chr4:15469931-15470366_FORWARD_LENGTH=51_|_201606
GSVIVT01005150001	chrUn:18637527-18637951	85.6175	103.035	86.559	79.1413	84.1696		AT4G18100.1_|_Ribosomal_protein_L32e_|_Chr4:10035715-10036475_REVERSE_LENGTH=133_|_201606
GSVIVT01002468001	chrUn:34922574-34923639	85.4295	101.119	68.8623	91.2129	83.4836	GO:0006529=asparagine biosynthetic process_(BP); GO:0042538=hyperosmotic salinity response_(BP); GO:0019344=cysteine biosynthetic process_(BP); GO:0004066=asparagine synthase (glutamine-hydrolyzing) activity_(MF); GO:0009506=plasmodesma_(CC); GO:0005829=cytosol_(CC); GO:0097164=; GO:0004071=aspartate-ammonia ligase activity_(MF)	AT5G10240.1_|_asparagine_synthetase_3_|_Chr5:3212934-3216418_REVERSE_LENGTH=578_|_201606
GSVIVT01021049001	chr5:14610385-14614363	85.2729	105.57	100.367	106.847	123.711	GO:0071291=cellular response to selenium ion_(BP); GO:0000103=sulfate assimilation_(BP); GO:0005634=nucleus_(CC); GO:0046686=response to cadmium ion_(BP); GO:0009506=plasmodesma_(CC); GO:0008430=selenium binding_(MF); GO:0042542=response to hydrogen peroxide_(BP); GO:0005829=cytosol_(CC)	AT4G14030.2_|_selenium-binding_protein_1_|_Chr4:8098121-8100165_REVERSE_LENGTH=490_|_201606
GSVIVT01015203001	chr11:1801376-1807760	85.206	61.1325	156.633	131.648	191.522		AT3G13750.1_|_beta_galactosidase_1_|_Chr3:4511192-4515756_FORWARD_LENGTH=847_|_201606
GSVIVT01028052001	chr7:3456247-3458622	85.1896	167.418	87.2579	98.2566	98.3972		AT3G16780.1_|_Ribosomal_protein_L19e_family_protein_|_Chr3:5708982-5710249_FORWARD_LENGTH=209_|_201606
GSVIVT01018165001	chr15:13708625-13710873	85.0068	77.3669	65.4131	52.8285	64.9491	GO:0005634=nucleus_(CC); GO:0009506=plasmodesma_(CC); GO:0003700=transcription factor activity_(MF); GO:0009567=double fertilization forming a zygote and endosperm_(BP); GO:0006355=regulation of transcription, DNA-dependent_(BP)	AT4G00050.2_|_basic_helix-loop-helix_(bHLH)_DNA-binding_superfamily_protein_|_Chr4:18244-19848_FORWARD_LENGTH=297_|_201606
GSVIVT01025239001	chr6:2818963-2825170	84.9218	87.1278	86.7484	73.8969	96.6086		AT5G19440.1_|_NAD(P)-binding_Rossmann-fold_superfamily_protein_|_Chr5:6556493-6558123_FORWARD_LENGTH=326_|_201606
GSVIVT01024713001	chr6:7528057-7531534	84.855	10.4486	80.9714	61.4619	124.879	GO:0009063=cellular amino acid catabolic process_(BP); GO:0009749=response to glucose stimulus_(BP); GO:0005737=cytoplasm_(CC); GO:0043617=cellular response to sucrose starvation_(BP); GO:0009750=response to fructose stimulus_(BP); GO:0004066=asparagine synthase (glutamine-hydrolyzing) activity_(MF); GO:0009744=response to sucrose stimulus_(BP); GO:0006529=asparagine biosynthetic process_(BP); GO…	AT3G47340.1_|_glutamine-dependent_asparagine_synthase_1_|_Chr3:17438136-17441043_REVERSE_LENGTH=584_|_201606
GSVIVT01000940001	chr1:22097815-22098753	84.8504	68.9337	83.228	71.5688	104.309		AT5G13180.1_|_NAC_domain_containing_protein_83_|_Chr5:4196643-4197577_FORWARD_LENGTH=252_|_201606
GSVIVT01030295001	chr8:9338005-9340108	84.8048	75.1384	65.8131	67.7059	69.2125		AT5G07090.3_|_Ribosomal_protein_S4_(RPS4A)_family_protein_|_Chr5:2202783-2203805_FORWARD_LENGTH=244_|_201606
GSVIVT01036096001	chr6:20727920-20732016	84.5922	60.8965	58.5233	64.6272	65.9809	GO:0022627=cytosolic small ribosomal subunit_(CC); GO:0003735=structural constituent of ribosome_(MF); GO:0009664=plant-type cell wall organization_(BP); GO:0001510=RNA methylation_(BP); GO:0042545=cell wall modification_(BP); GO:0006412=translation_(BP)	AT3G52580.1_|_Ribosomal_protein_S11_family_protein_|_Chr3:19503324-19504701_FORWARD_LENGTH=150_|_201606
GSVIVT01031709001	chr3:3610490-3625980	84.492	87.6467	89.091	88.4538	99.5303		AT4G34110.1_|_poly(A)_binding_protein_2_|_Chr4:16336732-16339892_FORWARD_LENGTH=629_|_201606
GSVIVT01023557001	chr14:9703855-9710052	84.457	99.1498	47.8831	63.3795	50.9485		AT4G27190.1_|_NB-ARC_domain-containing_disease_resistance_protein_|_Chr4:13620977-13623934_REVERSE_LENGTH=985_|_201606
GSVIVT01024546001	chr6:8975904-8977906	84.4198	66.6636	68.4846	70.8973	60.8867		AT1G64230.2_|_ubiquitin-conjugating_enzyme_28_|_Chr1:23833792-23835220_FORWARD_LENGTH=148_|_201606
GSVIVT01038178001	chr5:24095049-24103767	84.2541	99.0228	82.5743	67.9684	83.441	GO:0009695=jasmonic acid biosynthetic process_(BP); GO:0006636=unsaturated fatty acid biosynthetic process_(BP); GO:0009965=leaf morphogenesis_(BP); GO:0006766=vitamin metabolic process_(BP); GO:0009684=indoleacetic acid biosynthetic process_(BP); GO:0009073=aromatic amino acid family biosynthetic process_(BP); GO:0030170=pyridoxal phosphate binding_(MF); GO:0009941=chloroplast envelope_(CC); GO:…	AT2G43750.2_|_O-acetylserine_(thiol)_lyase_B_|_Chr2:18129604-18132322_REVERSE_LENGTH=392_|_201606
GSVIVT01032839001	chr13:341584-342545	84.1629	135.524	126.657	72.5666	137.023		AT3G51880.2_|_high_mobility_group_B1_|_Chr3:19247241-19248491_REVERSE_LENGTH=185_|_201606
GSVIVT01001905001	chrUn:7073435-7076585	84.0786	88.0447	70.2855	65.5109	68.2472		AT5G39740.2_|_ribosomal_protein_L5_B_|_Chr5:15903484-15905185_FORWARD_LENGTH=301_|_201606
GSVIVT01036540001	chr14:23215986-23223907	84.0538	70.688	57.4605	65.2364	57.9893	GO:0022625=cytosolic large ribosomal subunit_(CC); GO:0042254=ribosome biogenesis_(BP); GO:0003735=structural constituent of ribosome_(MF); GO:0001510=RNA methylation_(BP); GO:0005774=vacuolar membrane_(CC); GO:0006412=translation_(BP)	AT3G62870.1_|_Ribosomal_protein_L7Ae/L30e/S12e/Gadd45_family_protein_|_Chr3:23242862-23244273_REVERSE_LENGTH=256_|_201606
GSVIVT01017876001	chr5:4221764-4226312	83.9574	90.238	78.5188	67.6716	102.979		AT3G23600.1_|_alpha/beta-Hydrolases_superfamily_protein_|_Chr3:8473833-8475655_FORWARD_LENGTH=239_|_201606
GSVIVT01025155001	chr6:3914442-3918629	83.8474	55.9059	66.8077	62.676	60.7364		AT2G37120.1_|_S1FA-like_DNA-binding_protein_|_Chr2:15594250-15594815_REVERSE_LENGTH=76_|_201606
ZCUFF64	chr12:3172672-3174782	83.7628	88.4825	98.9531	81.9568	115.854
GSVIVT01005380001	chrUn:40002661-40005852	83.6483	63.6263	73.5595	77.1149	107.546	GO:0005783=endoplasmic reticulum_(CC); GO:0031348=negative regulation of defense response_(BP); GO:0006983=ER overload response_(BP); GO:0000165=MAPKKK cascade_(BP); GO:0009605=response to external stimulus_(BP); GO:0030968=endoplasmic reticulum unfolded protein response_(BP); GO:0009414=response to water deprivation_(BP); GO:0006612=protein targeting to membrane_(BP); GO:0009862=systemic acquire…	AT5G47120.1_|_BAX_inhibitor_1_|_Chr5:19136071-19137585_FORWARD_LENGTH=247_|_201606
GSVIVT01008301001	chr17:3463180-3465385	83.4521	96.3851	67.3582	76.2308	68.6372	GO:0005829=cytosol_(CC); GO:0005732=small nucleolar ribonucleoprotein complex_(CC); GO:0005634=nucleus_(CC); GO:0003674=MF_(MF); GO:0008150=BP_(BP)	AT2G18740.1_|_Small_nuclear_ribonucleoprotein_family_protein_|_Chr2:8123334-8124710_FORWARD_LENGTH=88_|_201606
GSVIVT01026974001	chr15:18902873-18903822	83.3879	18.9136	9.49235	14.8785	15.5672		AT2G46140.1_|_Late_embryogenesis_abundant_protein_|_Chr2:18959163-18960362_FORWARD_LENGTH=166_|_201606
GSVIVT01024167001	chr3:644717-646880	83.2603	43.7518	61.3386	102.77	92.8164	GO:0009738=abscisic acid mediated signaling pathway_(BP); GO:0009695=jasmonic acid biosynthetic process_(BP); GO:0042538=hyperosmotic salinity response_(BP); GO:0080167=; GO:0009446=putrescine biosynthetic process_(BP); GO:0009414=response to water deprivation_(BP); GO:0006612=protein targeting to membrane_(BP); GO:0009863=salicylic acid mediated signaling pathway_(BP); GO:0009867=jasmonic acid m…	AT2G16500.1_|_arginine_decarboxylase_1_|_Chr2:7150796-7152904_REVERSE_LENGTH=702_|_201606
GSVIVT01015781001	chr3:17433327-17433994	82.9048	30.7849	82.2167	112.918	231.482		AT2G32210.1_|_cysteine-rich/transmembrane_domain_A-like_protein_|_Chr2:13678077-13678554_FORWARD_LENGTH=71_|_201606
GSVIVT01034287001	chr9:14087203-14088154	82.8059	106.066	65.0925	80.7451	49.3632	GO:0003677=DNA binding_(MF); GO:0006091=generation of precursor metabolites and energy_(BP); GO:0015979=photosynthesis_(BP); GO:0009570=chloroplast stroma_(CC); GO:0009295=nucleoid_(CC); GO:0006354=RNA elongation_(BP); GO:0003899=DNA-directed RNA polymerase activity_(MF)	ATCG00170.1_|_DNA-directed_RNA_polymerase_family_protein_|_ChrC:15938-20068_REVERSE_LENGTH=1376_|_201606
GSVIVT01028729001	chr16:19347349-19354221	82.7742	67.5434	70.1248	72.4891	65.2046	GO:0006301=postreplication repair_(BP); GO:0051788=response to misfolded protein_(BP); GO:0051510=regulation of unidimensional cell growth_(BP); GO:0043248=proteasome assembly_(BP); GO:0004842=ubiquitin-protein ligase activity_(MF); GO:0042023=DNA endoreduplication_(BP); GO:0043161=proteasomal ubiquitin-dependent protein catabolic process_(BP); GO:0006635=fatty acid beta-oxidation_(BP); GO:000694…	AT1G64230.2_|_ubiquitin-conjugating_enzyme_28_|_Chr1:23833792-23835220_FORWARD_LENGTH=148_|_201606
GSVIVT01030113001	chr12:9975615-9978905	82.6458	67.9355	73.4151	75.1398	77.4106	GO:0003674=MF_(MF); GO:0006944=cellular membrane fusion_(BP); GO:0005634=nucleus_(CC); GO:0048193=Golgi vesicle transport_(BP); GO:0010167=response to nitrate_(BP); GO:0005886=plasma membrane_(CC)	AT5G55850.3_|_RPM1-interacting_protein_4_(RIN4)_family_protein_|_Chr5:22603617-22604850_FORWARD_LENGTH=79_|_201606
GSVIVT01017675001	chr5:2541206-2542013	82.4547	70.6246	53.6166	47.2797	41.7519	GO:0009611=response to wounding_(BP); GO:0006833=water transport_(BP); GO:0071281=cellular response to iron ion_(BP); GO:0005829=cytosol_(CC); GO:0019344=cysteine biosynthetic process_(BP); GO:0006598=polyamine catabolic process_(BP); GO:0009693=ethylene biosynthetic process_(BP); GO:0005524=ATP binding_(MF); GO:0009266=response to temperature stimulus_(BP); GO:0009651=response to salt stress_(BP…	AT1G02500.2_|_S-adenosylmethionine_synthetase_1_|_Chr1:519037-520218_FORWARD_LENGTH=393_|_201606
GSVIVT01035991001	chr4:6906029-6906329	82.3622	134.583	79.3889	74.4294	78.5246	GO:0020037=heme binding_(MF); GO:0005829=cytosol_(CC); GO:0005576=extracellular region_(CC)	AT2G24940.1_|_membrane-associated_progesterone_binding_protein_2_|_Chr2:10609447-10609749_FORWARD_LENGTH=100_|_201606
GSVIVT01012792001	chr18:23203141-23205794	82.1201	68.9617	84.2217	76.5007	130.849	GO:0004252=serine-type endopeptidase activity_(MF); GO:0043086=negative regulation of catalytic activity_(BP); GO:0006661=phosphatidylinositol biosynthetic process_(BP); GO:0042802=identical protein binding_(MF); GO:0005886=plasma membrane_(CC); GO:0005829=cytosol_(CC)	AT1G71950.1_|_Proteinase_inhibitor%2C_propeptide_|_Chr1:27080453-27081573_REVERSE_LENGTH=136_|_201606
GSVIVT01014943001	chr19:12496228-12499936	82.0984	99.49	55.6061	72.034	77.2603		AT3G14690.1_|_cytochrome_P450%2C_family_72%2C_subfamily_A%2C_polypeptide_15_|_Chr3:4937410-4939310_FORWARD_LENGTH=512_|_201606
GSVIVT01011324001	chr15:8515200-8525299	82.0481	95.4382	77.5437	78.7586	88.6398	GO:0009536=plastid_(CC); GO:0005509=calcium ion binding_(MF); GO:0008150=BP_(BP)	AT1G64850.1_|_Calcium-binding_EF_hand_family_protein_|_Chr1:24096548-24097574_REVERSE_LENGTH=162_|_201606
GSVIVT01003693001	chrUn:12256890-12259852	82.0197	59.4087	57.1127	59.6372	54.785		AT4G17600.1_|_Chlorophyll_A-B_binding_family_protein_|_Chr4:9803759-9804714_FORWARD_LENGTH=262_|_201606
GSVIVT01018183001	chr15:13466077-13469473	82.0194	77.998	68.8305	77.2511	71.8778		AT4G16720.1_|_Ribosomal_protein_L23/L15e_family_protein_|_Chr4:9400156-9401315_REVERSE_LENGTH=204_|_201606
GSVIVT01025697001	chr8:12880617-12881964	81.9773	48.1917	74.7063	54.0322	79.0611	GO:0045036=protein targeting to chloroplast_(BP); GO:0009965=leaf morphogenesis_(BP); GO:0000166=nucleotide binding_(MF); GO:0030154=cell differentiation_(BP); GO:0009451=RNA modification_(BP); GO:0009073=aromatic amino acid family biosynthetic process_(BP); GO:0009941=chloroplast envelope_(CC); GO:0009570=chloroplast stroma_(CC); GO:0045893=positive regulation of transcription, DNA-dependent_(BP…	AT2G37220.1_|_RNA-binding_(RRM/RBD/RNP_motifs)_family_protein_|_Chr2:15634980-15636331_REVERSE_LENGTH=289_|_201606
GSVIVT01023795001	chr3:3421852-3425512	81.9613	108.138	140.591	121.191	143.348		AT4G39230.1_|_NmrA-like_negative_transcriptional_regulator_family_protein_|_Chr4:18266024-18267604_REVERSE_LENGTH=308_|_201606
GSVIVT01023806001	chr3:3334882-3347138	81.9383	65.5337	65.916	67.9406	75.6759	GO:0022627=cytosolic small ribosomal subunit_(CC); GO:0003735=structural constituent of ribosome_(MF); GO:0006412=translation_(BP)	AT2G21580.1_|_Ribosomal_protein_S25_family_protein_|_Chr2:9236629-9237510_FORWARD_LENGTH=108_|_201606
GSVIVT01008996001	chr18:4138157-4140546	81.7041	71.1807	79.7006	53.1144	37.2793	GO:0003674=MF_(MF); GO:0009651=response to salt stress_(BP); GO:0019344=cysteine biosynthetic process_(BP); GO:0005576=extracellular region_(CC); GO:0006816=calcium ion transport_(BP); GO:0007030=Golgi organization_(BP); GO:0042546=cell wall biogenesis_(BP)	AT4G08685.1_|_Pollen_Ole_e_1_allergen_and_extensin_family_protein_|_Chr4:5550563-5551259_FORWARD_LENGTH=159_|_201606
ZCUFF334	chr7:7797856-7806111	81.6675	85.8929	71.6497	65.3096	76.8074
GSVIVT01014580001	chr19:5356530-5357057	81.5426	67.8398	68.0022	82.0232	73.9644	GO:0000786=nucleosome_(CC); GO:0003677=DNA binding_(MF); GO:0005730=nucleolus_(CC); GO:0006334=nucleosome assembly_(BP); GO:0005618=cell wall_(CC)	AT5G54640.1_|_Histone_superfamily_protein_|_Chr5:22196540-22197279_FORWARD_LENGTH=130_|_201606
GSVIVT01023590001	chr11:7716190-7721750	81.536	169.902	50.8639	83.4109	33.4623		AT2G24270.3_|_aldehyde_dehydrogenase_11A3_|_Chr2:10327325-10329601_REVERSE_LENGTH=496_|_201606
GSVIVT01018328001	chr15:10984488-10986964	81.52	70.121	55.1911	62.5705	51.3727	GO:0022625=cytosolic large ribosomal subunit_(CC); GO:0042254=ribosome biogenesis_(BP); GO:0003735=structural constituent of ribosome_(MF); GO:0006412=translation_(BP)	AT3G10950.1_|_Zinc-binding_ribosomal_protein_family_protein_|_Chr3:3423893-3424566_FORWARD_LENGTH=92_|_201606
GSVIVT01030502001	chr12:6255352-6262573	81.4167	106.34	97.4912	94.1768	95.7464	GO:0007010=cytoskeleton organization_(BP); GO:0000394=RNA splicing, via endonucleolytic cleavage and ligation_(BP); GO:0031386=protein tag_(MF); GO:0010498=proteasomal protein catabolic process_(BP); GO:0005737=cytoplasm_(CC); GO:0005634=nucleus_(CC); GO:0009408=response to heat_(BP); GO:0016925=protein sumoylation_(BP); GO:0009086=methionine biosynthetic process_(BP); GO:0006094=gluconeogenesis_…	AT5G55160.1_|_small_ubiquitin-like_modifier_2_|_Chr5:22383747-22384772_REVERSE_LENGTH=103_|_201606
GSVIVT01031242001	chr14:914928-915120	81.4155	126.721	94.7163	92.4765	76.2466	GO:0005746=mitochondrial respiratory chain_(CC); GO:0004129=cytochrome-c oxidase activity_(MF)	AT3G62400.1_|_cytochrome_C_oxidase_subunit_|_Chr3:23090295-23090489_FORWARD_LENGTH=64_|_201606
GSVIVT01028272001	chr7:5157242-5167581	81.3739	94.6009	85.0794	88.4417	104.089	GO:0005773=vacuole_(CC); GO:0006508=proteolysis_(BP); GO:0005576=extracellular region_(CC); GO:0050790=regulation of catalytic activity_(BP); GO:0004197=cysteine-type endopeptidase activity_(MF)	AT1G02305.1_|_Cysteine_proteinases_superfamily_protein_|_Chr1:455816-457974_FORWARD_LENGTH=362_|_201606
GSVIVT01030494001	chr12:6163392-6173450	81.3218	142.099	80.0922	139.969	116.678	GO:0006857=oligopeptide transport_(BP); GO:0005215=transporter activity_(MF); GO:0005886=plasma membrane_(CC)	AT3G21670.1_|_Major_facilitator_superfamily_protein_|_Chr3:7626942-7628954_REVERSE_LENGTH=590_|_201606
GSVIVT01024738001	chr6:7337828-7342988	81.19	108.528	81.0309	93.6478	84.448	GO:0006457=protein folding_(BP); GO:0005783=endoplasmic reticulum_(CC); GO:0009627=systemic acquired resistance_(BP); GO:0003755=peptidyl-prolyl cis-trans isomerase activity_(MF); GO:0009507=chloroplast_(CC); GO:0009506=plasmodesma_(CC); GO:0048364=root development_(BP); GO:0034976=response to endoplasmic reticulum stress_(BP)	AT5G58710.1_|_rotamase_CYP_7_|_Chr5:23717840-23719495_FORWARD_LENGTH=204_|_201606
GSVIVT01012182001	chr1:729514-731550	81.167	40.5792	46.436	53.511	52.7292
GSVIVT01025849001	chr8:11228286-11229239	81.0519	94.796	61.293	63.0532	48.7863	GO:0003674=MF_(MF); GO:0032544=plastid translation_(BP); GO:0009941=chloroplast envelope_(CC); GO:0009535=chloroplast thylakoid membrane_(CC)	AT3G56910.1_|_plastid-specific_50S_ribosomal_protein_5_|_Chr3:21069558-21070257_REVERSE_LENGTH=148_|_201606
GSVIVT01008848001	chr18:2791945-2797838	80.9909	72.4826	77.3877	65.2499	83.5325		AT1G21750.1_|_PDI-like_1-1_|_Chr1:7645767-7648514_FORWARD_LENGTH=501_|_201606
GSVIVT01017424001	chr9:8343206-8348801	80.94	49.796	52.7663	38.951	41.75		AT1G15690.1_|_Inorganic_H_pyrophosphatase_family_protein_|_Chr1:5399115-5402185_FORWARD_LENGTH=770_|_201606
GSVIVT01009925001	chr18:12453798-12456501	80.9216	142.427	58.7512	64.7466	47.1231		AT1G20020.1_|_ferredoxin-NADP[+]-oxidoreductase_2_|_Chr1:6942851-6944868_FORWARD_LENGTH=369_|_201606
GSVIVT01035830001	chr4:4723978-4731871	80.9202	49.4149	55.9305	48.0264	46.7112	GO:0042538=hyperosmotic salinity response_(BP); GO:0009750=response to fructose stimulus_(BP); GO:0016760=cellulose synthase (UDP-forming) activity_(MF); GO:0048767=root hair elongation_(BP); GO:0006833=water transport_(BP); GO:0008270=zinc ion binding_(MF); GO:0000902=cell morphogenesis_(BP); GO:0009266=response to temperature stimulus_(BP); GO:0009664=plant-type cell wall organization_(BP); GO:…	AT4G32410.1_|_cellulose_synthase_1_|_Chr4:15641009-15646388_REVERSE_LENGTH=1081_|_201606
GSVIVT01013868001	chr16:5694610-5702713	80.7657	80.4217	88.7681	94.3651	98.1499	GO:0005794=Golgi apparatus_(CC); GO:0005829=cytosol_(CC); GO:0005773=vacuole_(CC); GO:0009860=pollen tube growth_(BP); GO:0005525=GTP binding_(MF); GO:0009555=pollen development_(BP); GO:0006499=N-terminal protein myristoylation_(BP); GO:0007264=small GTPase mediated signal transduction_(BP); GO:0009506=plasmodesma_(CC); GO:0035618=; GO:0015031=protein transport_(BP)	AT4G17530.1_|_RAB_GTPase_homolog_1C_|_Chr4:9773721-9775424_REVERSE_LENGTH=202_|_201606
GSVIVT01009735001	chr18:10857875-10863153	80.6943	79.1759	66.2306	66.0516	70.408	GO:0009853=photorespiration_(BP); GO:0016740=transferase activity_(MF); GO:0004089=carbonate dehydratase activity_(MF); GO:0019252=starch biosynthetic process_(BP); GO:0005747=mitochondrial respiratory chain complex I_(CC)	AT1G19580.1_|_gamma_carbonic_anhydrase_1_|_Chr1:6774937-6777092_FORWARD_LENGTH=275_|_201606
GSVIVT01029116001	chr11:19455411-19458055	80.6617	117.474	72.5475	139.26	89.231	GO:0007165=signal transduction_(BP); GO:0005634=nucleus_(CC); GO:0004674=protein serine/threonine kinase activity_(MF); GO:0005524=ATP binding_(MF); GO:0006468=protein amino acid phosphorylation_(BP); GO:0006499=N-terminal protein myristoylation_(BP)	AT5G57630.1_|_CBL-interacting_protein_kinase_21_|_Chr5:23341092-23343143_REVERSE_LENGTH=416_|_201606
GSVIVT01019078001	chr4:16985684-16993329	80.4745	64.9878	82.6522	65.9066	88.915	GO:0005634=nucleus_(CC); GO:0016020=membrane_(CC); GO:0006446=regulation of translational initiation_(BP); GO:0005829=cytosol_(CC); GO:0006007=glucose catabolic process_(BP); GO:0003743=translation initiation factor activity_(MF)	AT5G36230.1_|_ARM_repeat_superfamily_protein_|_Chr5:14273519-14276773_FORWARD_LENGTH=411_|_201606
GSVIVT01035568001	chr4:2370338-2373379	80.1137	88.423	64.7798	80.7736	45.1316	GO:0005737=cytoplasm_(CC); GO:0008150=BP_(BP); GO:0003674=MF_(MF)	AT4G31290.1_|_ChaC-like_family_protein_|_Chr4:15186851-15188278_FORWARD_LENGTH=227_|_201606
GSVIVT01002897001	chrUn:37095266-37095473	80.1134	74.3317	78.3223	73.2808	80.8203		AT2G21390.1_|_Coatomer%2C_alpha_subunit_|_Chr2:9152428-9156577_FORWARD_LENGTH=1218_|_201606
GSVIVT01010044001	chr18:13803821-13804796	79.9338	113.815	100.581	115.161	89.874		AT1G78780.5_|_pathogenesis-related_family_protein_|_Chr1:29621447-29623159_REVERSE_LENGTH=252_|_201606
GSVIVT01009748001	chr18:10951046-10951578	79.5891	89.2543	62.5366	70.8085	69.0397	GO:0009793=embryonic development ending in seed dormancy_(BP); GO:0010027=thylakoid membrane organization_(BP); GO:0009941=chloroplast envelope_(CC); GO:0009570=chloroplast stroma_(CC); GO:0006364=rRNA processing_(BP); GO:0005840=ribosome_(CC); GO:0010207=photosystem II assembly_(BP); GO:0019288=isopentenyl diphosphate biosynthetic process, mevalonate-independent pathway_(BP); GO:0006098=pentose-…	AT1G75350.1_|_Ribosomal_protein_L31_|_Chr1:28272163-28272687_FORWARD_LENGTH=144_|_201606
GSVIVT01034112001	chr8:15077987-15080411	79.38	122.783	38.4583	72.2669	45.5893	GO:0000166=nucleotide binding_(MF); GO:0008152=metabolic process_(BP); GO:0016491=oxidoreductase activity_(MF)	AT2G29150.1_|_NAD(P)-binding_Rossmann-fold_superfamily_protein_|_Chr2:12535715-12536964_REVERSE_LENGTH=268_|_201606
GSVIVT01028226001	chr7:4770541-4773262	79.1746	100.687	65.6855	68.9746	64.794	GO:0022626=cytosolic ribosome_(CC); GO:0031977=thylakoid lumen_(CC); GO:0009695=jasmonic acid biosynthetic process_(BP); GO:0009697=salicylic acid biosynthetic process_(BP); GO:0030154=cell differentiation_(BP); GO:0045036=protein targeting to chloroplast_(BP); GO:0006636=unsaturated fatty acid biosynthetic process_(BP); GO:0009965=leaf morphogenesis_(BP); GO:0006733=oxidoreduction coenzyme metab…	AT3G62030.3_|_rotamase_CYP_4_|_Chr3:22973708-22975139_FORWARD_LENGTH=259_|_201606
GSVIVT01010035001	chr18:13682659-13692522	79.1521	99.3412	68.7617	71.7578	55.8485	GO:0006633=fatty acid biosynthetic process_(BP); GO:0009941=chloroplast envelope_(CC); GO:0003989=acetyl-CoA carboxylase activity_(MF); GO:0019684=photosynthesis, light reaction_(BP); GO:0016020=membrane_(CC); GO:0006730=one-carbon metabolic process_(BP); GO:0009329=acetate CoA-transferase complex_(CC); GO:0006354=RNA elongation_(BP); GO:0005515=protein binding_(MF)	ATCG00500.1_|_acetyl-CoA_carboxylase_carboxyl_transferase_subunit_beta_|_ChrC:57075-58541_FORWARD_LENGTH=488_|_201606
GSVIVT01031454001	chr6:18333622-18334580	79.1038	61.0835	46.8102	47.2529	37.6229	GO:0004693=cyclin-dependent protein kinase activity_(MF); GO:0005737=cytoplasm_(CC); GO:0010440=stomatal lineage progression_(BP); GO:0005634=nucleus_(CC); GO:0016538=cyclin-dependent protein kinase regulator activity_(MF); GO:0045736=negative regulation of cyclin-dependent protein kinase activity_(BP); GO:0000278=mitotic cell cycle_(BP); GO:0042023=DNA endoreduplication_(BP); GO:0005515=protein …	AT2G27970.1_|_CDK-subunit_2_|_Chr2:11912460-11913112_REVERSE_LENGTH=83_|_201606
GSVIVT01016997001	chr9:3297262-3303594	78.9848	84.2711	71.8156	87.8	75.9671	GO:0051289=protein homotetramerization_(BP); GO:0051287=NAD or NADH binding_(MF); GO:0009845=seed germination_(BP); GO:0055114=oxidation reduction_(BP); GO:0016619=malate dehydrogenase (oxaloacetate-decarboxylating) activity_(MF); GO:0008270=zinc ion binding_(MF); GO:0050897=cobalt ion binding_(MF); GO:0010498=proteasomal protein catabolic process_(BP); GO:0006108=malate metabolic process_(BP); G…	AT1G79750.1_|_NADP-malic_enzyme_4_|_Chr1:30007655-30011179_REVERSE_LENGTH=646_|_201606
GSVIVT01018476001	chr16:14557065-14563925	78.928	105.48	72.835	72.4345	79.3652		AT5G62190.1_|_DEAD_box_RNA_helicase_(PRH75)_|_Chr5:24980542-24983879_REVERSE_LENGTH=671_|_201606
GSVIVT01010306001	chr1:19233839-19241276	78.8325	105.957	42.8117	74.2097	49.7214	GO:0003674=MF_(MF); GO:0010027=thylakoid membrane organization_(BP); GO:0009941=chloroplast envelope_(CC); GO:0006364=rRNA processing_(BP); GO:0010207=photosystem II assembly_(BP); GO:0042793=transcription from plastid promoter_(BP); GO:0019288=isopentenyl diphosphate biosynthetic process, mevalonate-independent pathway_(BP); GO:0009534=chloroplast thylakoid_(CC); GO:0016117=carotenoid biosynthet…	AT1G67700.4_|_multidrug_resistance_protein_|_Chr1:25374295-25375716_FORWARD_LENGTH=230_|_201606
GSVIVT01012052001	chr1:1775352-1775929	78.8313	81.2334	60.9531	75.6256	62.9895		AT4G14320.1_|_Zinc-binding_ribosomal_protein_family_protein_|_Chr4:8242684-8243805_REVERSE_LENGTH=105_|_201606
GSVIVT01031930001	chr3:5488037-5489566	78.4851	101.301	78.9142	82.2012	76.8647	GO:0031348=negative regulation of defense response_(BP); GO:0015575=mannitol transmembrane transporter activity_(MF); GO:0015576=sorbitol transmembrane transporter activity_(MF); GO:0016021=integral to membrane_(CC); GO:0055085=transmembrane transport_(BP); GO:0015148=D-xylose transmembrane transporter activity_(MF); GO:0015168=glycerol transmembrane transporter activity_(MF); GO:0005355=glucose …	AT2G16130.1_|_polyol/monosaccharide_transporter_2_|_Chr2:7002322-7004043_FORWARD_LENGTH=511_|_201606
GSVIVT01031973001	chr3:5832989-5833766	78.0931	59.2953	83.2254	51.4132	93.1927	GO:0010043=response to zinc ion_(BP); GO:0005777=peroxisome_(CC); GO:0000166=nucleotide binding_(MF); GO:0006833=water transport_(BP); GO:0005829=cytosol_(CC); GO:0007623=circadian rhythm_(BP); GO:0009651=response to salt stress_(BP); GO:0005634=nucleus_(CC); GO:0005739=mitochondrion_(CC); GO:0003690=double-stranded DNA binding_(MF); GO:0003697=single-stranded DNA binding_(MF); GO:0006972=hyperos…	AT4G39260.3_|_cold%2C_circadian_rhythm%2C_and_RNA_binding_1_|_Chr4:18274166-18274958_REVERSE_LENGTH=92_|_201606
GSVIVT01024082001	chr3:1275050-1278857	78.0073	58.2071	57.431	64.0103	65.3659	GO:0005783=endoplasmic reticulum_(CC); GO:0003674=MF_(MF); GO:0008150=BP_(BP); GO:0009507=chloroplast_(CC)	AT2G16595.1_|_Translocon-associated_protein_(TRAP)%2C_alpha_subunit_|_Chr2:7198363-7200086_FORWARD_LENGTH=251_|_201606
GSVIVT01035240001	chr4:11130899-11137298	77.89	93.184	101.049	81.5511	99.184		AT1G65930.1_|_cytosolic_NADP+-dependent_isocitrate_dehydrogenase_|_Chr1:24539088-24541861_FORWARD_LENGTH=410_|_201606
GSVIVT01034066001	chr8:15449365-15451303	77.8764	46.5439	68.3997	83.7638	96.376	GO:0003674=MF_(MF); GO:0009651=response to salt stress_(BP); GO:0005634=nucleus_(CC); GO:0006914=autophagy_(BP)	AT5G02020.1_|_E3_ubiquitin-protein_ligase_RLIM-like_protein_|_Chr5:386557-387921_REVERSE_LENGTH=149_|_201606
GSVIVT01031908001	chr3:5306187-5311191	77.8056	142.651	79.065	97.7032	76.0922	GO:0046677=response to antibiotic_(BP); GO:0009570=chloroplast stroma_(CC); GO:0046429=4-hydroxy-3-methylbut-2-en-1-yl diphosphate synthase activity_(MF); GO:0051745=4-hydroxy-3-methylbut-2-en-1-yl diphosphate reductase activity_(MF); GO:0055114=oxidation reduction_(BP); GO:0019288=isopentenyl diphosphate biosynthetic process, mevalonate-independent pathway_(BP)	AT4G34350.1_|_4-hydroxy-3-methylbut-2-enyl_diphosphate_reductase_|_Chr4:16428681-16431038_REVERSE_LENGTH=466_|_201606
GSVIVT01011574001	chr1:6319571-6324996	77.6685	67.275	63.8687	62.8873	68.7472	GO:0005774=vacuolar membrane_(CC); GO:0016021=integral to membrane_(CC); GO:0009505=plant-type cell wall_(CC); GO:0006810=transport_(BP); GO:0009506=plasmodesma_(CC); GO:0005802=trans-Golgi network_(CC); GO:0005768=endosome_(CC)	AT2G01970.1_|_Endomembrane_protein_70_protein_family_|_Chr2:452197-454819_REVERSE_LENGTH=592_|_201606
GSVIVT01001595001	chr18:18213213-18213988	77.5687	158.196	80.317	95.9827	76.011	GO:0009595=detection of biotic stimulus_(BP); GO:0031348=negative regulation of defense response_(BP); GO:0010319=stromule_(CC); GO:0000165=MAPKKK cascade_(BP); GO:0010207=photosystem II assembly_(BP); GO:0050832=defense response to fungus_(BP); GO:0010363=regulation of plant-type hypersensitive response_(BP); GO:0009697=salicylic acid biosynthetic process_(BP); GO:0043900=regulation of multi-org…	AT4G09650.1_|_F-type_H+-transporting_ATPase_subunit_delta_|_Chr4:6100799-6101503_FORWARD_LENGTH=234_|_201606
GSVIVT01038268001	chr5:24820673-24827681	77.311	78.6265	91.8679	70.5118	90.7975	GO:0051049=regulation of transport_(BP); GO:0010228=vegetative to reproductive phase transition of meristem_(BP); GO:0048046=apoplast_(CC); GO:0050665=hydrogen peroxide biosynthetic process_(BP); GO:0005093=Rab GDP-dissociation inhibitor activity_(MF); GO:0016926=protein desumoylation_(BP); GO:0009506=plasmodesma_(CC); GO:0042732=D-xylose metabolic process_(BP); GO:0016192=vesicle-mediated transp…	AT3G59920.1_|_RAB_GDP_dissociation_inhibitor_2_|_Chr3:22135157-22138221_FORWARD_LENGTH=444_|_201606
GSVIVT01020814001	chr12:1647401-1650246	77.2131	70.9591	61.5434	56.0068	69.0299	GO:0009695=jasmonic acid biosynthetic process_(BP); GO:0030154=cell differentiation_(BP); GO:0006636=unsaturated fatty acid biosynthetic process_(BP); GO:0009965=leaf morphogenesis_(BP); GO:0006733=oxidoreduction coenzyme metabolic process_(BP); GO:0006766=vitamin metabolic process_(BP); GO:0009684=indoleacetic acid biosynthetic process_(BP); GO:0009073=aromatic amino acid family biosynthetic pro…	AT3G59060.1_|_phytochrome_interacting_factor_3-like_6_|_Chr3:21828189-21829895_REVERSE_LENGTH=442_|_201606
GSVIVT01037653001	chr19:6580206-6580826	77.0099	51.0908	70.0457	52.2409	83.9245	GO:0006413=translational initiation_(BP); GO:0003743=translation initiation factor activity_(MF)	AT5G54940.3_|_Translation_initiation_factor_SUI1_family_protein_|_Chr5:22308420-22308758_REVERSE_LENGTH=112_|_201606
GSVIVT01027421001	chr15:16877671-16882434	76.6979	71.4327	65.5718	80.5785	69.8605	GO:0005886=plasma membrane_(CC); GO:0007165=signal transduction_(BP); GO:0043266=regulation of potassium ion transport_(BP); GO:0009651=response to salt stress_(BP); GO:0051365=cellular response to potassium ion starvation_(BP); GO:0009611=response to wounding_(BP); GO:0004674=protein serine/threonine kinase activity_(MF); GO:0005524=ATP binding_(MF); GO:0004713=protein tyrosine kinase activity_(…	AT1G01140.1_|_CBL-interacting_protein_kinase_9_|_Chr1:64398-67512_REVERSE_LENGTH=447_|_201606
GSVIVT01026961001	chr15:19007114-19008100	76.6306	122.151	87.5691	161.947	172.533		AT1G01490.2_|_Heavy_metal_transport/detoxification_superfamily_protein_|_Chr1:180401-182066_REVERSE_LENGTH=177_|_201606
GSVIVT01001098001	chr1:22629057-22633539	76.5475	77.8421	97.4524	106.512	154.038	GO:0006098=pentose-phosphate shunt_(BP); GO:0009060=aerobic respiration_(BP); GO:0009570=chloroplast stroma_(CC); GO:0005739=mitochondrion_(CC); GO:0006096=glycolysis_(BP); GO:0046686=response to cadmium ion_(BP); GO:0004801=transaldolase activity_(MF)	AT5G13420.1_|_Aldolase-type_TIM_barrel_family_protein_|_Chr5:4302080-4304212_REVERSE_LENGTH=438_|_201606
GSVIVT01009832001	chr18:11631316-11633099	76.4926	45.2822	46.8947	54.2226	48.1331	GO:0005773=vacuole_(CC); GO:0046961=proton-transporting ATPase activity, rotational mechanism_(MF); GO:0015991=ATP hydrolysis coupled proton transport_(BP); GO:0006007=glucose catabolic process_(BP); GO:0033179=proton-transporting V-type ATPase, V0 domain_(CC); GO:0009507=chloroplast_(CC)	AT4G38920.1_|_vacuolar-type_H[+]-ATPase_C3_|_Chr4:18147330-18148853_FORWARD_LENGTH=164_|_201606
GSVIVT01031168001	chr14:1553092-1555799	76.3211	77.1238	63.5857	63.2616	64.1026		AT3G05590.1_|_ribosomal_protein_L18_|_Chr3:1621511-1622775_FORWARD_LENGTH=187_|_201606
GSVIVT01025730001	chr8:12529124-12533033	76.2384	84.0131	67.1806	69.5616	63.5479	GO:0019288=isopentenyl diphosphate biosynthetic process, mevalonate-independent pathway_(BP); GO:0003674=MF_(MF); GO:0005575=CC_(CC)	AT3G09860.1_|_actin_T1-like_protein_|_Chr3:3026140-3027000_FORWARD_LENGTH=98_|_201606
GSVIVT01024576001	chr6:8682744-8684665	76.2302	54.8154	52.3748	56.5724	53.2157		AT2G40590.1_|_Ribosomal_protein_S26e_family_protein_|_Chr2:16945215-16946345_REVERSE_LENGTH=131_|_201606
GSVIVT01036128001	chr6:20359586-20362008	76.1361	76.358	57.9944	56.3306	52.5253	GO:0022625=cytosolic large ribosomal subunit_(CC); GO:0005730=nucleolus_(CC); GO:0003735=structural constituent of ribosome_(MF); GO:0006364=rRNA processing_(BP); GO:0001510=RNA methylation_(BP); GO:0003723=RNA binding_(MF); GO:0006412=translation_(BP)	AT5G22440.2_|_Ribosomal_protein_L1p/L10e_family_|_Chr5:7435328-7436486_REVERSE_LENGTH=217_|_201606
GSVIVT01030403001	chr12:5293686-5294288	76.0727	63.789	82.5168	84.9695	105.171
GSVIVT01007996001	chr17:6820989-6822637	75.8908	132.827	52.1845	66.6333	37.3753		AT1G74470.1_|_Pyridine_nucleotide-disulfide_oxidoreductase_family_protein_|_Chr1:27991248-27992845_FORWARD_LENGTH=467_|_201606
GSVIVT01030269001	chr8:9651500-9653025	75.832	80.6024	65.5514	57.2756	72.3818	GO:0003674=MF_(MF); GO:0009507=chloroplast_(CC); GO:0006954=inflammatory response_(BP); GO:0051707=response to other organism_(BP)	AT5G01650.3_|_Tautomerase/MIF_superfamily_protein_|_Chr5:243067-244033_REVERSE_LENGTH=122_|_201606
GSVIVT01028818001	chr16:18399052-18408081	75.781	58.4022	76.8652	74.7646	72.5571	GO:0009595=detection of biotic stimulus_(BP); GO:0031348=negative regulation of defense response_(BP); GO:0009697=salicylic acid biosynthetic process_(BP); GO:0010310=regulation of hydrogen peroxide metabolic process_(BP); GO:0000165=MAPKKK cascade_(BP); GO:0050832=defense response to fungus_(BP); GO:0010363=regulation of plant-type hypersensitive response_(BP); GO:0005829=cytosol_(CC); GO:005178…	AT4G11260.1_|_phosphatase-like_protein_|_Chr4:6851515-6853719_REVERSE_LENGTH=358_|_201606
GSVIVT01033376001	chr8:21108753-21110183	75.5841	42.6116	60.7564	83.766	108.975	GO:0009570=chloroplast stroma_(CC); GO:0006662=glycerol ether metabolic process_(BP); GO:0031969=chloroplast membrane_(CC); GO:0045454=cell redox homeostasis_(BP); GO:0009055=electron carrier activity_(MF); GO:0016671=oxidoreductase activity, acting on sulfur group of donors, disulfide as acceptor_(MF); GO:0015035=protein disulfide oxidoreductase activity_(MF)	AT1G08570.1_|_atypical_CYS_HIS_rich_thioredoxin_4_|_Chr1:2713059-2714312_FORWARD_LENGTH=275_|_201606
GSVIVT01016110001	chr9:19143118-19147677	75.5115	90.4024	58.8356	57.5118	59.4812	GO:0009750=response to fructose stimulus_(BP); GO:0009409=response to cold_(BP); GO:0009416=response to light stimulus_(BP); GO:0009651=response to salt stress_(BP); GO:0009570=chloroplast stroma_(CC); GO:0010319=stromule_(CC); GO:0009535=chloroplast thylakoid membrane_(CC); GO:0009941=chloroplast envelope_(CC); GO:0006833=water transport_(BP); GO:0030003=cellular cation homeostasis_(BP); GO:0009…	AT1G16880.1_|_uridylyltransferase-like_protein_|_Chr1:5773796-5776125_FORWARD_LENGTH=290_|_201606
GSVIVT01038677001	chr16:21061023-21061461	75.2518	63.374	66.7696	66.337	61.6874	GO:0005575=CC_(CC); GO:0008150=BP_(BP); GO:0003674=MF_(MF)	AT5G24610.1_|_cyclic_AMP-responsive_element-binding_protein_|_Chr5:8428577-8429017_FORWARD_LENGTH=146_|_201606
GSVIVT01020071001	chr1:10805859-10813441	74.8866	40.2848	83.5254	66.4162	127.062		AT5G62740.1_|_SPFH/Band_7/PHB_domain-containing_membrane-associated_protein_family_|_Chr5:25201320-25202535_FORWARD_LENGTH=286_|_201606
GSVIVT01003823001	chr4:20445938-20454129	74.4626	52.142	70.8201	79.4888	119.621		AT3G51430.1_|_Calcium-dependent_phosphotriesterase_superfamily_protein_|_Chr3:19086548-19087909_FORWARD_LENGTH=371_|_201606
GSVIVT01022014001	chr14:4293874-4297881	74.4072	80.7181	43.0503	56.5925	59.4438	GO:0009845=seed germination_(BP); GO:0009863=salicylic acid mediated signaling pathway_(BP); GO:0009867=jasmonic acid mediated signaling pathway_(BP); GO:0016787=hydrolase activity_(MF); GO:0005515=protein binding_(MF); GO:0042538=hyperosmotic salinity response_(BP); GO:0010162=seed dormancy_(BP); GO:0005634=nucleus_(CC); GO:0009723=response to ethylene stimulus_(BP); GO:0009939=positive regulati…	AT5G27320.1_|_alpha/beta-Hydrolases_superfamily_protein_|_Chr5:9629254-9630746_FORWARD_LENGTH=344_|_201606
GSVIVT01025734001	chr8:12481947-12483752	74.403	148.89	78.26	110.567	165.826	GO:0009407=toxin catabolic process_(BP); GO:0005737=cytoplasm_(CC); GO:0010583=response to cyclopentenone_(BP); GO:0046482=para-aminobenzoic acid metabolic process_(BP); GO:0005507=copper ion binding_(MF); GO:0030001=metal ion transport_(BP)	AT5G03380.1_|_Heavy_metal_transport/detoxification_superfamily_protein_|_Chr5:832400-834301_REVERSE_LENGTH=392_|_201606
GSVIVT01005045001	chrUn:17670830-17675730	74.2447	71.9408	63.9009	73.044	70.2165	GO:0030422=production of siRNA involved in RNA interference_(BP); GO:0019915=lipid storage_(BP); GO:0008180=signalosome_(CC); GO:0009845=seed germination_(BP); GO:0006606=protein import into nucleus_(BP); GO:0005829=cytosol_(CC); GO:0000398=nuclear mRNA splicing, via spliceosome_(BP); GO:0016567=protein ubiquitination_(BP); GO:0010162=seed dormancy_(BP); GO:0051788=response to misfolded protein_(…	AT3G57290.1_|_eukaryotic_translation_initiation_factor_3E_|_Chr3:21196786-21199073_REVERSE_LENGTH=441_|_201606
GSVIVT01035115001	chr5:1572131-1572950	74.1883	56.7349	46.6542	52.0485	49.7859		AT4G15960.1_|_alpha/beta-Hydrolases_superfamily_protein_|_Chr4:9045763-9047199_REVERSE_LENGTH=375_|_201606
GSVIVT01018807001	chr4:19696962-19697670	74.1843	57.9289	66.5684	44.5871	99.4032	GO:0009414=response to water deprivation_(BP); GO:0000786=nucleosome_(CC); GO:0005634=nucleus_(CC); GO:0006334=nucleosome assembly_(BP); GO:0031492=nucleosomal DNA binding_(MF)	AT2G18050.1_|_histone_H1-3_|_Chr2:7846095-7846670_FORWARD_LENGTH=167_|_201606
GSVIVT01031018001	chr14:21006417-21009498	74.1672	52.7877	56.8533	54.9699	58.1234	GO:0032040=small-subunit processome_(CC); GO:0022627=cytosolic small ribosomal subunit_(CC); GO:0030686=90S preribosome_(CC); GO:0042274=ribosomal small subunit biogenesis_(BP); GO:0016020=membrane_(CC); GO:0003735=structural constituent of ribosome_(MF); GO:0006364=rRNA processing_(BP); GO:0009507=chloroplast_(CC); GO:0006412=translation_(BP)	AT3G02560.3_|_Ribosomal_protein_S7e_family_protein_|_Chr3:542341-543168_FORWARD_LENGTH=191_|_201606
GSVIVT01019034001	chr4:17548654-17551423	74.1483	41.6213	55.3015	72.6835	63.6761	GO:0016020=membrane_(CC); GO:0008150=BP_(BP)	AT4G36850.1_|_PQ-loop_repeat_family_protein_/_transmembrane_family_protein_|_Chr4:17353415-17355822_REVERSE_LENGTH=392_|_201606
GSVIVT01033962001	chr8:16261932-16265789	74.0729	29.5014	59.877	38.4059	53.0292	GO:0016021=integral to membrane_(CC); GO:0051592=response to calcium ion_(BP); GO:0006882=cellular zinc ion homeostasis_(BP); GO:0010351=lithium ion transport_(BP); GO:0006816=calcium ion transport_(BP); GO:0006814=sodium ion transport_(BP); GO:0009705=plant-type vacuole membrane_(CC); GO:0006874=cellular calcium ion homeostasis_(BP); GO:0055085=transmembrane transport_(BP); GO:0005515=protein bi…	AT3G51860.1_|_cation_exchanger_3_|_Chr3:19239458-19242519_FORWARD_LENGTH=459_|_201606
GSVIVT01021169001	chr10:2130339-2132096	74.0585	83.5907	53.848	63.322	45.6899	GO:0016887=ATPase activity_(MF); GO:0009570=chloroplast stroma_(CC); GO:0005524=ATP binding_(MF); GO:0010007=magnesium chelatase complex_(CC); GO:0019761=glucosinolate biosynthetic process_(BP); GO:0016851=magnesium chelatase activity_(MF); GO:0019288=isopentenyl diphosphate biosynthetic process, mevalonate-independent pathway_(BP); GO:0019684=photosynthesis, light reaction_(BP); GO:0010103=stoma…	AT5G45930.1_|_magnesium_chelatase_i2_|_Chr5:18628095-18629565_FORWARD_LENGTH=418_|_201606
GSVIVT01036803001	chr19:22340646-22349741	73.9321	103.124	76.1343	69.5417	87.7722	GO:0009693=ethylene biosynthetic process_(BP); GO:0009790=embryonic development_(BP); GO:0045116=protein neddylation_(BP); GO:0009733=response to auxin stimulus_(BP); GO:0005886=plasma membrane_(CC); GO:0005829=cytosol_(CC)	AT1G31340.1_|_related_to_ubiquitin_1_|_Chr1:11218076-11219417_REVERSE_LENGTH=156_|_201606
GSVIVT01006231001	chrUn:23802121-23804399	73.7639	93.2469	44.8935	58.6727	22.3214
GSVIVT01011171001	chr8:7693829-7696050	73.5588	97.0285	33.1511	50.2078	18.8257		AT5G05580.1_|_fatty_acid_desaturase_8_|_Chr5:1664331-1666345_FORWARD_LENGTH=435_|_201606
GSVIVT01032196001	chr13:21626857-21631410	73.4419	119.648	63.3876	70.1472	73.5991	GO:0015979=photosynthesis_(BP); GO:0045036=protein targeting to chloroplast_(BP); GO:0009073=aromatic amino acid family biosynthetic process_(BP); GO:0034660=ncRNA metabolic process_(BP); GO:0010027=thylakoid membrane organization_(BP); GO:0009941=chloroplast envelope_(CC); GO:0009570=chloroplast stroma_(CC); GO:0005840=ribosome_(CC); GO:0006354=RNA elongation_(BP); GO:0005634=nucleus_(CC); GO:00…	AT3G63490.1_|_Ribosomal_protein_L1p/L10e_family_|_Chr3:23444269-23446020_FORWARD_LENGTH=346_|_201606
GSVIVT01008045001	chr17:6349779-6356415	73.4261	34.8613	38.5477	57.4134	52.7733		AT2G02760.4_|_ubiquiting-conjugating_enzyme_2_|_Chr2:774271-775149_FORWARD_LENGTH=152_|_201606
GSVIVT01016487001	chr13:3468166-3471701	73.2292	62.9653	69.6294	97.8439	132.118		AT5G06060.1_|_NAD(P)-binding_Rossmann-fold_superfamily_protein_|_Chr5:1824066-1825833_REVERSE_LENGTH=264_|_201606
GSVIVT01019890001	chr2:4252625-4260776	73.1348	79.7727	64.8575	75.0755	71.3411	GO:0006364=rRNA processing_(BP); GO:0003674=MF_(MF); GO:0010027=thylakoid membrane organization_(BP); GO:0019252=starch biosynthetic process_(BP); GO:0035304=regulation of protein amino acid dephosphorylation_(BP); GO:0043085=positive regulation of catalytic activity_(BP); GO:0010218=response to far red light_(BP); GO:0010207=photosystem II assembly_(BP); GO:0042742=defense response to bacterium_…	AT4G22890.3_|_PGR5-LIKE_A_|_Chr4:12007157-12009175_FORWARD_LENGTH=324_|_201606
GSVIVT01015251001	chr11:2118788-2123024	73.1029	82.8536	52.9749	66.7247	53.0646		AT5G56710.2_|_Ribosomal_protein_L31e_family_protein_|_Chr5:22944003-22944767_REVERSE_LENGTH=85_|_201606
GSVIVT01015358001	chr11:2964489-2967807	73.0779	65.237	75.0002	55.1839	65.9025		AT1G65980.1_|_thioredoxin-dependent_peroxidase_1_|_Chr1:24559524-24560753_REVERSE_LENGTH=162_|_201606
GSVIVT01032361001	chr14:26710310-26714298	72.9516	75.389	51.6916	54.7209	54.1849	GO:0009697=salicylic acid biosynthetic process_(BP); GO:0000166=nucleotide binding_(MF); GO:0009451=RNA modification_(BP); GO:0010027=thylakoid membrane organization_(BP); GO:0009941=chloroplast envelope_(CC); GO:0009570=chloroplast stroma_(CC); GO:0019252=starch biosynthetic process_(BP); GO:0009814=defense response, incompatible interaction_(BP); GO:0042742=defense response to bacterium_(BP); G…	AT4G24770.2_|_31-kDa_RNA_binding_protein_|_Chr4:12766223-12767952_REVERSE_LENGTH=329_|_201606
GSVIVT01012395001	chr13_random:386541-389851	72.899	77.9849	70.6806	62.6121	71.7996	GO:0022626=cytosolic ribosome_(CC); GO:0009651=response to salt stress_(BP); GO:0005634=nucleus_(CC); GO:0006606=protein import into nucleus_(BP); GO:0009506=plasmodesma_(CC); GO:0005829=cytosol_(CC)	AT3G12390.1_|_Nascent_polypeptide-associated_complex_(NAC)%2C_alpha_subunit_family_protein_|_Chr3:3942344-3943595_FORWARD_LENGTH=203_|_201606
GSVIVT01008063001	chr17:6148282-6149105	72.8448	104.305	53.189	55.8099	52.2153	GO:0003674=MF_(MF); GO:0030003=cellular cation homeostasis_(BP); GO:0009535=chloroplast thylakoid membrane_(CC); GO:0070838=divalent metal ion transport_(BP)	AT1G74730.1_|_transmembrane_protein%2C_putative_(DUF1118)_|_Chr1:28078995-28079831_FORWARD_LENGTH=198_|_201606
GSVIVT01021912001	chr14:5687855-5694159	72.7691	56.0595	73.3901	73.8356	113.921
GSVIVT01014074001	chr19:150636-151119	72.6841	75.0803	62.3844	65.1137	19.4414		AT2G05070.1_|_photosystem_II_light_harvesting_complex_protein_2.2_|_Chr2:1799436-1800329_REVERSE_LENGTH=265_|_201606
GSVIVT01032096001	chr13:22748979-22755962	72.6462	41.9815	51.0113	36.2597	31.1386		AT5G05170.1_|_Cellulose_synthase_family_protein_|_Chr5:1530401-1535090_REVERSE_LENGTH=1065_|_201606
GSVIVT01026328001	chr4:14057809-14059841	72.6386	52.6619	45.7696	52.6114	44.5738		AT2G37270.2_|_ribosomal_protein_5B_|_Chr2:15647883-15649042_REVERSE_LENGTH=207_|_201606
GSVIVT01018060001	chr5:5938965-5945198	72.5881	79.5938	71.9278	73.7323	78.2212	GO:0010150=leaf senescence_(BP); GO:0006944=cellular membrane fusion_(BP); GO:0007067=mitosis_(BP); GO:0005737=cytoplasm_(CC); GO:0016049=cell growth_(BP); GO:0000902=cell morphogenesis_(BP); GO:0048193=Golgi vesicle transport_(BP); GO:0006623=protein targeting to vacuole_(BP); GO:0003824=catalytic activity_(MF); GO:0016197=endosome transport_(BP); GO:0007033=vacuole organization_(BP); GO:0007030…	AT5G08290.1_|_mRNA_splicing_factor%2C_thioredoxin-like_U5_snRNP_|_Chr5:2666043-2666936_FORWARD_LENGTH=142_|_201606
GSVIVT01033095001	chr14:25677249-25678885	72.4681	59.4724	70.9994	61.6476	66.9133		AT3G27090.3_|_DCD_(Development_and_Cell_Death)_domain_protein_|_Chr3:9990020-9991407_FORWARD_LENGTH=296_|_201606
GSVIVT01019409001	chr2:424710-429444	72.2796	59.1491	52.7075	54.3174	66.2506		AT4G25740.1_|_RNA_binding_Plectin/S10_domain-containing_protein_|_Chr4:13107488-13108751_REVERSE_LENGTH=177_|_201606
GSVIVT01015754001	chr3:16956479-16957403	72.1385	84.9037	34.9859	35.2164	47.8752		AT5G64260.1_|_EXORDIUM_like_2_|_Chr5:25703980-25704897_FORWARD_LENGTH=305_|_201606
GSVIVT01036719001	chr19:23354086-23383396	71.7132	63.1083	53.7407	51.0722	42.6945		AT1G79440.1_|_aldehyde_dehydrogenase_5F1_|_Chr1:29882525-29887275_REVERSE_LENGTH=528_|_201606
GSVIVT01024042001	chr3:1534986-1537909	71.653	43.0197	53.3191	50.2769	33.8861		AT4G34980.1_|_subtilisin-like_serine_protease_2_|_Chr4:16656929-16659223_REVERSE_LENGTH=764_|_201606
GSVIVT01035803001	chr4:4513133-4516026	71.6341	56.7461	90.0304	53.2289	45.6939	GO:0005576=extracellular region_(CC); GO:0008150=BP_(BP); GO:0003674=MF_(MF); GO:0009505=plant-type cell wall_(CC)	AT5G11420.1_|_transmembrane_protein%2C_putative_(Protein_of_unknown_function%2C_DUF642)_|_Chr5:3644655-3646991_FORWARD_LENGTH=366_|_201606
GSVIVT01034025001	chr8:15755266-15755886	71.611	48.9985	44.6552	57.8285	50.4679	GO:0022625=cytosolic large ribosomal subunit_(CC); GO:0042254=ribosome biogenesis_(BP); GO:0003735=structural constituent of ribosome_(MF); GO:0006412=translation_(BP)	AT1G74270.1_|_Ribosomal_protein_L35Ae_family_protein_|_Chr1:27928415-27929466_REVERSE_LENGTH=112_|_201606
GSVIVT01036450001	chr14:22166868-22172794	71.4309	62.6647	68.0255	67.2765	73.3463	GO:0005634=nucleus_(CC); GO:0003674=MF_(MF); GO:0008150=BP_(BP)	AT1G67250.1_|_Proteasome_maturation_factor_UMP1_|_Chr1:25163808-25164967_REVERSE_LENGTH=141_|_201606
GSVIVT01015173001	chr11:1560276-1562390	71.3985	55.2386	65.6559	62.3401	77.7477		AT3G13920.1_|_eukaryotic_translation_initiation_factor_4A1_|_Chr3:4592635-4594128_REVERSE_LENGTH=412_|_201606
GSVIVT01024516001	chr6:9386941-9402123	71.136	96.5742	76.8848	68.6453	80.9633	GO:0009651=response to salt stress_(BP); GO:0005739=mitochondrion_(CC); GO:0006096=glycolysis_(BP); GO:0046686=response to cadmium ion_(BP); GO:0006833=water transport_(BP); GO:0006972=hyperosmotic response_(BP); GO:0009266=response to temperature stimulus_(BP); GO:0045454=cell redox homeostasis_(BP); GO:0007030=Golgi organization_(BP); GO:0050897=cobalt ion binding_(MF)	AT5G10860.1_|_Cystathionine_beta-synthase_(CBS)_family_protein_|_Chr5:3429173-3430142_REVERSE_LENGTH=206_|_201606
GSVIVT01016187001	chr13:6895338-6899764	70.886	81.7938	77.3788	75.2835	104.13		AT3G10410.1_|_SERINE_CARBOXYPEPTIDASE-LIKE_49_|_Chr3:3235518-3238063_REVERSE_LENGTH=516_|_201606
GSVIVT01016731001	chr9:718061-723302	70.8485	67.1103	68.2172	62.2503	70.3605	GO:0022626=cytosolic ribosome_(CC); GO:0019773=proteasome core complex, alpha-subunit complex_(CC); GO:0004298=threonine-type endopeptidase activity_(MF); GO:0006511=ubiquitin-dependent protein catabolic process_(BP)	AT2G05840.1_|_20S_proteasome_subunit_PAA2_|_Chr2:2234226-2236053_FORWARD_LENGTH=246_|_201606
GSVIVT01028130001	chr7:4047694-4055092	70.5913	70.2287	56.5395	56.5708	59.1106	GO:0004252=serine-type endopeptidase activity_(MF); GO:0009534=chloroplast thylakoid_(CC); GO:0009840=chloroplastic endopeptidase Clp complex_(CC); GO:0006508=proteolysis_(BP); GO:0000023=maltose metabolic process_(BP); GO:0019252=starch biosynthetic process_(BP); GO:0018119=peptidyl-cysteine S-nitrosylation_(BP); GO:0009941=chloroplast envelope_(CC)	AT1G02560.1_|_nuclear_encoded_CLP_protease_5_|_Chr1:538000-539805_FORWARD_LENGTH=298_|_201606
GSVIVT01022770001	chr2:16323759-16326453	70.428	59.1987	57.9383	49.7746	57.9796
GSVIVT01016172001	chr13:7065473-7070745	70.1336	66.9116	48.8805	63.4734	53.0092	GO:0000166=nucleotide binding_(MF); GO:0055114=oxidation reduction_(BP); GO:0046554=malate dehydrogenase (NADP+) activity_(MF); GO:0000023=maltose metabolic process_(BP); GO:0009579=thylakoid_(CC); GO:0009941=chloroplast envelope_(CC); GO:0009570=chloroplast stroma_(CC); GO:0006364=rRNA processing_(BP); GO:0009657=plastid organization_(BP); GO:0006108=malate metabolic process_(BP); GO:0043085=pos…	AT5G58330.2_|_lactate/malate_dehydrogenase_family_protein_|_Chr5:23580010-23582287_REVERSE_LENGTH=442_|_201606
GSVIVT01021193001	chr10:2459323-2460321	70.12	92.0394	60.6	54.3082	44.754	GO:0042254=ribosome biogenesis_(BP); GO:0003735=structural constituent of ribosome_(MF); GO:0009507=chloroplast_(CC); GO:0005840=ribosome_(CC); GO:0006412=translation_(BP)	AT1G29070.1_|_Ribosomal_protein_L34_|_Chr1:10149884-10151155_FORWARD_LENGTH=157_|_201606
GSVIVT01016593001	chr13:2556128-2558885	70.1197	62.6356	62.2657	64.7106	74.3141		AT3G46010.2_|_actin_depolymerizing_factor_1_|_Chr3:16909679-16910678_REVERSE_LENGTH=150_|_201606
GSVIVT01002001001	chr19:6182171-6184581	69.9551	66.1665	54.373	55.8966	37.2524	GO:0080167=; GO:0003674=MF_(MF); GO:0009570=chloroplast stroma_(CC); GO:0006655=phosphatidylglycerol biosynthetic process_(BP); GO:0019288=isopentenyl diphosphate biosynthetic process, mevalonate-independent pathway_(BP); GO:0006098=pentose-phosphate shunt_(BP); GO:0090391=	AT1G50900.1_|_Ankyrin_repeat_family_protein_|_Chr1:18866272-18867014_FORWARD_LENGTH=175_|_201606
GSVIVT01026869001	chr15:19770890-19775044	69.9273	36.833	21.7819	14.4797	12.8192	GO:0005773=vacuole_(CC); GO:0008150=BP_(BP); GO:0009506=plasmodesma_(CC)	AT3G61260.1_|_Remorin_family_protein_|_Chr3:22675403-22676701_REVERSE_LENGTH=212_|_201606
GSVIVT01029925001	chr8:1542336-1543292	69.9211	99.4905	53.5885	59.4725	36.783	GO:0051287=NAD or NADH binding_(MF); GO:0003959=NADPH dehydrogenase activity_(MF); GO:0009570=chloroplast stroma_(CC); GO:0005739=mitochondrion_(CC); GO:0009772=photosynthetic electron transport in photosystem II_(BP); GO:0045333=cellular respiration_(BP); GO:0048038=quinone binding_(MF); GO:0009535=chloroplast thylakoid membrane_(CC)	ATCG01110.1_|_NAD(P)H_dehydrogenase_subunit_H_|_ChrC:122011-123192_REVERSE_LENGTH=393_|_201606
GSVIVT01027993001	chr7:3058930-3060650	69.916	69.5848	75.2176	85.9629	103.179		AT2G47710.1_|_Adenine_nucleotide_alpha_hydrolases-like_superfamily_protein_|_Chr2:19555045-19555956_REVERSE_LENGTH=162_|_201606
GSVIVT01011966001	chr1:2536480-2541184	69.668	109.189	52.8497	74.4642	41.6353		AT3G25690.6_|_Hydroxyproline-rich_glycoprotein_family_protein_|_Chr3:9354061-9357757_FORWARD_LENGTH=1004_|_201606
GSVIVT01031219001	chr14:1088720-1101163	69.6258	70.8746	72.6474	67.8901	73.9625	GO:0005783=endoplasmic reticulum_(CC); GO:0048868=pollen tube development_(BP); GO:0005774=vacuolar membrane_(CC); GO:0006662=glycerol ether metabolic process_(BP); GO:0009567=double fertilization forming a zygote and endosperm_(BP); GO:0009553=embryo sac development_(BP); GO:0009793=embryonic development ending in seed dormancy_(BP); GO:0009651=response to salt stress_(BP); GO:0009505=plant-type…	AT2G47470.1_|_thioredoxin_family_protein_|_Chr2:19481503-19483683_FORWARD_LENGTH=361_|_201606
GSVIVT01005597001	chrUn:40798703-40801670	69.6209	93.5834	58.828	58.681	64.3993
GSVIVT01024535001	chr6:9082633-9084848	69.4555	79.2285	63.5767	67.4182	63.8028	GO:0008121=ubiquinol-cytochrome-c reductase activity_(MF); GO:0005750=mitochondrial respiratory chain complex III_(CC)	AT5G05370.1_|_Cytochrome_b-c1_complex%2C_subunit_8_protein_|_Chr5:1590977-1591869_REVERSE_LENGTH=72_|_201606
GSVIVT01025941001	chr18:26935653-26937946	69.3547	53.4362	53.3968	47.8639	48.7339	GO:0010043=response to zinc ion_(BP); GO:0005853=eukaryotic translation elongation factor 1 complex_(CC); GO:0005618=cell wall_(CC); GO:0046686=response to cadmium ion_(BP); GO:0005507=copper ion binding_(MF); GO:0009506=plasmodesma_(CC); GO:0005829=cytosol_(CC); GO:0005773=vacuole_(CC); GO:0003746=translation elongation factor activity_(MF); GO:0006414=translational elongation_(BP)	AT1G57720.2_|_Translation_elongation_factor_EF1B%2C_gamma_chain_|_Chr1:21377873-21380114_FORWARD_LENGTH=413_|_201606
GSVIVT01024708001	chr6:7583751-7598395	69.345	54.9225	71.6496	64.8306	74.8593		AT3G11130.1_|_Clathrin%2C_heavy_chain_|_Chr3:3482575-3491667_REVERSE_LENGTH=1705_|_201606
GSVIVT01023591001	chr11:7736903-7741100	69.1186	64.9246	55.2448	54.9141	52.9455		AT2G32060.3_|_Ribosomal_protein_L7Ae/L30e/S12e/Gadd45_family_protein_|_Chr2:13639228-13640104_REVERSE_LENGTH=144_|_201606
GSVIVT01022249001	chr7:17820848-17829141	69.0806	84.4571	67.1373	67.5354	66.1134	GO:0008270=zinc ion binding_(MF); GO:0051788=response to misfolded protein_(BP); GO:0050897=cobalt ion binding_(MF); GO:0006511=ubiquitin-dependent protein catabolic process_(BP); GO:0080129=proteasome core complex assembly_(BP); GO:0009555=pollen development_(BP); GO:0005730=nucleolus_(CC); GO:0005507=copper ion binding_(MF); GO:0009853=photorespiration_(BP); GO:0005753=mitochondrial proton-tran…	AT2G21870.1_|_MALE_GAMETOPHYTE_DEFECTIVE_1_|_Chr2:9320456-9322618_REVERSE_LENGTH=240_|_201606
GSVIVT01033840001	chr8:17314483-17318641	68.8687	82.2368	60.7908	65.1623	70.9608	GO:0008121=ubiquinol-cytochrome-c reductase activity_(MF); GO:0009853=photorespiration_(BP); GO:0005750=mitochondrial respiratory chain complex III_(CC); GO:0006122=mitochondrial electron transport, ubiquinol to cytochrome c_(BP)	AT3G52730.1_|_ubiquinol-cytochrome_C_reductase_UQCRX/QCR9-like_family_protein_|_Chr3:19543146-19544167_REVERSE_LENGTH=72_|_201606
GSVIVT01032498001	chr14:27915099-27918764	68.862	95.0049	62.4529	66.4805	55.9742	GO:0005634=nucleus_(CC); GO:0005515=protein binding_(MF); GO:0008150=BP_(BP)	AT5G45010.1_|_DSS1_homolog_on_chromosome_V_|_Chr5:18167451-18168221_REVERSE_LENGTH=73_|_201606
GSVIVT01031336001	chr14:276554-277444	68.7257	42.8639	38.3484	43.2339	39.3182
GSVIVT01013149001	chr2:7559106-7561103	68.6672	75.0107	87.5106	103.401	134.868		AT4G17900.1_|_PLATZ_transcription_factor_family_protein_|_Chr4:9946046-9947697_FORWARD_LENGTH=227_|_201606
GSVIVT01035060001	chr5:1246985-1247594	68.6618	79.3231	294.387	214.058	253.704		AT1G24020.2_|_MLP-like_protein_423_|_Chr1:8500653-8501458_REVERSE_LENGTH=155_|_201606
GSVIVT01033815001	chr8:17556314-17563710	68.6519	115.632	86.8255	73.3836	96.5862	GO:0005782=peroxisomal matrix_(CC); GO:0055114=oxidation reduction_(BP); GO:0042744=hydrogen peroxide catabolic process_(BP); GO:0009651=response to salt stress_(BP); GO:0009055=electron carrier activity_(MF); GO:0016656=monodehydroascorbate reductase (NADH) activity_(MF); GO:0048046=apoplast_(CC); GO:0006096=glycolysis_(BP); GO:0050660=FAD binding_(MF); GO:0046686=response to cadmium ion_(BP); G…	AT3G52880.1_|_monodehydroascorbate_reductase_1_|_Chr3:19601477-19604366_REVERSE_LENGTH=434_|_201606
GSVIVT01031418001	chr6:18818899-18821659	68.5755	25.8186	34.3696	30.1452	27.6139		AT1G08200.1_|_UDP-D-apiose/UDP-D-xylose_synthase_2_|_Chr1:2574259-2576609_REVERSE_LENGTH=389_|_201606
GSVIVT01003167001	chr3:6033899-6036551	68.3203	36.5948	42.1019	46.9464	38.3142	GO:0016168=chlorophyll binding_(MF); GO:0006364=rRNA processing_(BP); GO:0010155=regulation of proton transport_(BP); GO:0010114=response to red light_(BP); GO:0009657=plastid organization_(BP); GO:0010218=response to far red light_(BP); GO:0009644=response to high light intensity_(BP); GO:0010207=photosystem II assembly_(BP); GO:0019288=isopentenyl diphosphate biosynthetic process, mevalonate-in…	AT4G34190.1_|_stress_enhanced_protein_1_|_Chr4:16372606-16373511_REVERSE_LENGTH=146_|_201606
GSVIVT01004966001	chrUn:17121803-17125762	68.251	55.7203	81.319	62.3257	64.5798		ATMG00510.1_|_NADH_dehydrogenase_subunit_7_|_ChrM:132071-138153_FORWARD_LENGTH=394_|_201606
GSVIVT01001055001	chr11:7129601-7130572	68.2431	67.2786	50.3537	50.8313	45.0412		AT4G31985.1_|_Ribosomal_protein_L39_family_protein_|_Chr4:15469931-15470366_FORWARD_LENGTH=51_|_201606
GSVIVT01006029001	chrUn:23313648-23317671	68.1945	88.0144	59.9563	63.8566	47.7256	GO:0003674=MF_(MF); GO:0034660=ncRNA metabolic process_(BP); GO:0010027=thylakoid membrane organization_(BP); GO:0000023=maltose metabolic process_(BP); GO:0009570=chloroplast stroma_(CC); GO:0019252=starch biosynthetic process_(BP); GO:0019288=isopentenyl diphosphate biosynthetic process, mevalonate-independent pathway_(BP); GO:0006098=pentose-phosphate shunt_(BP); GO:0009902=chloroplast relocat…	AT1G62780.1_|_dimethylallyl%2C_adenosine_tRNA_methylthiotransferase_|_Chr1:23249349-23251066_REVERSE_LENGTH=237_|_201606
GSVIVT01011480001	chr14:29954021-29955200	68.1735	78.6257	36.4323	79.028	32.311	GO:0003674=MF_(MF); GO:0009543=chloroplast thylakoid lumen_(CC); GO:0008150=BP_(BP)	AT3G29240.2_|_PPR_containing_protein_(DUF179)_|_Chr3:11191780-11192868_FORWARD_LENGTH=317_|_201606
GSVIVT01003994001	chrUn:14141295-14144344	68.0829	73.7396	55.119	64.4672	60.9036	GO:0003674=MF_(MF); GO:0005732=small nucleolar ribonucleoprotein complex_(CC); GO:0005730=nucleolus_(CC); GO:0001510=RNA methylation_(BP); GO:0005829=cytosol_(CC); GO:0006396=RNA processing_(BP)	AT4G30220.1_|_small_nuclear_ribonucleoprotein_F_|_Chr4:14803100-14804259_REVERSE_LENGTH=88_|_201606
GSVIVT01024165001	chr3:662480-664760	68.0755	51.157	40.8275	57.6284	61.6492	GO:0016887=ATPase activity_(MF); GO:0015991=ATP hydrolysis coupled proton transport_(BP); GO:0005773=vacuole_(CC); GO:0009507=chloroplast_(CC); GO:0033179=proton-transporting V-type ATPase, V0 domain_(CC); GO:0015078=hydrogen ion transmembrane transporter activity_(MF)	AT4G38920.1_|_vacuolar-type_H[+]-ATPase_C3_|_Chr4:18147330-18148853_FORWARD_LENGTH=164_|_201606
GSVIVT01026000001	chr18:26026220-26029884	67.9558	60.0402	65.9463	69.5957	86.8988	GO:0048443=stamen development_(BP); GO:0007165=signal transduction_(BP); GO:0007169=transmembrane receptor protein tyrosine kinase signaling pathway_(BP); GO:0010103=stomatal complex morphogenesis_(BP); GO:0004674=protein serine/threonine kinase activity_(MF); GO:0005524=ATP binding_(MF); GO:0006468=protein amino acid phosphorylation_(BP); GO:0005886=plasma membrane_(CC); GO:0002237=response to m…	AT1G72180.1_|_Leucine-rich_receptor-like_protein_kinase_family_protein_|_Chr1:27164074-27167204_FORWARD_LENGTH=977_|_201606
GSVIVT01008668001	chr17:10826-13368	67.7189	89.8771	53.5526	62.0708	79.4633	GO:0009738=abscisic acid mediated signaling pathway_(BP); GO:0003674=MF_(MF); GO:0005773=vacuole_(CC); GO:0009610=response to symbiotic fungus_(BP); GO:0046482=para-aminobenzoic acid metabolic process_(BP); GO:0009507=chloroplast_(CC)	AT5G61820.2_|_stress_up-regulated_Nod_19_protein_|_Chr5:24834505-24836223_REVERSE_LENGTH=475_|_201606
GSVIVT01002034001	chrUn:32423737-32424342	67.695	24.3949	49.2758	38.7861	56.7725		AT5G53750.1_|_CBS_domain-containing_protein_|_Chr5:21817416-21818723_FORWARD_LENGTH=408_|_201606
GSVIVT01034516001	chr18:20041892-20046589	67.6836	65.998	32.606	58.5765	42.9517	GO:0042132=fructose 1,6-bisphosphate 1-phosphatase activity_(MF); GO:0009737=response to abscisic acid stimulus_(BP); GO:0009750=response to fructose stimulus_(BP); GO:0005634=nucleus_(CC); GO:0005983=starch catabolic process_(BP); GO:0005986=sucrose biosynthetic process_(BP); GO:0015979=photosynthesis_(BP); GO:0005829=cytosol_(CC); GO:0030388=fructose 1,6-bisphosphate metabolic process_(BP)	AT1G43670.1_|_Inositol_monophosphatase_family_protein_|_Chr1:16468184-16470347_FORWARD_LENGTH=341_|_201606
GSVIVT01019731001	chr2:2804197-2807323	67.5575	57.749	66.0944	61.4502	89.0296	GO:0048046=apoplast_(CC); GO:0008270=zinc ion binding_(MF); GO:0008237=metallopeptidase activity_(MF); GO:0009941=chloroplast envelope_(CC); GO:0005773=vacuole_(CC); GO:0009570=chloroplast stroma_(CC); GO:0046686=response to cadmium ion_(BP); GO:0006508=proteolysis_(BP); GO:0005886=plasma membrane_(CC); GO:0005829=cytosol_(CC); GO:0019243=methylglyoxal catabolic process to D-lactate_(BP)	AT1G63770.6_|_Peptidase_M1_family_protein_|_Chr1:23657791-23664243_REVERSE_LENGTH=975_|_201606
GSVIVT01014171001	chr19:1062975-1066338	67.4923	46.6721	59.4408	63.4669	71.7952		AT2G34250.3_|_SecY_protein_transport_family_protein_|_Chr2:14462635-14464572_FORWARD_LENGTH=475_|_201606
GSVIVT01028579001	chr7:10117495-10123529	67.1379	60.6917	73.9072	66.4741	88.3367	GO:0048453=sepal formation_(BP); GO:0003674=MF_(MF); GO:0016021=integral to membrane_(CC); GO:0048451=petal formation_(BP); GO:0005886=plasma membrane_(CC); GO:0009507=chloroplast_(CC); GO:0016192=vesicle-mediated transport_(BP); GO:0005768=endosome_(CC)	AT1G04760.2_|_vesicle-associated_membrane_protein_726_|_Chr1:1334760-1336070_FORWARD_LENGTH=220_|_201606
GSVIVT01016902001	chr9:2402506-2403539	66.9967	89.4511	62.0058	59.7105	57.0184	GO:0022627=cytosolic small ribosomal subunit_(CC); GO:0005730=nucleolus_(CC); GO:0003735=structural constituent of ribosome_(MF); GO:0001510=RNA methylation_(BP); GO:0006412=translation_(BP)	AT5G56670.1_|_Ribosomal_protein_S30_family_protein_|_Chr5:22935413-22935981_REVERSE_LENGTH=62_|_201606
GSVIVT01028864001	chr16:18017217-18018484	66.9941	54.3236	25.5653	62.828	31.9551	GO:0006633=fatty acid biosynthetic process_(BP); GO:0010291=carotene beta-ring hydroxylase activity_(MF); GO:0016123=xanthophyll biosynthetic process_(BP); GO:0005506=iron ion binding_(MF); GO:0055114=oxidation reduction_(BP); GO:0009507=chloroplast_(CC); GO:0016119=carotene metabolic process_(BP)	AT4G25700.1_|_beta-hydroxylase_1_|_Chr4:13094142-13095866_REVERSE_LENGTH=310_|_201606
GSVIVT01017218001	chr9:5563639-5570563	66.8673	61.2802	63.2046	59.0719	66.4786		AT1G52740.1_|_histone_H2A_protein_9_|_Chr1:19645409-19646221_FORWARD_LENGTH=134_|_201606
GSVIVT01017069001	chr9:3944083-3947517	66.7307	88.2311	64.1018	68.1268	69.2366	GO:0016616=oxidoreductase activity, acting on the CH-OH group of donors, NAD or NADP as acceptor_(MF); GO:0051287=NAD or NADH binding_(MF); GO:0005829=cytosol_(CC); GO:0055114=oxidation reduction_(BP)	AT1G79870.1_|_D-isomer_specific_2-hydroxyacid_dehydrogenase_family_protein_|_Chr1:30044794-30045851_FORWARD_LENGTH=313_|_201606
GSVIVT01003301001	chrUn:8695130-8697723	66.7256	57.2507	58.6529	59.8206	61.1455		AT5G55160.1_|_small_ubiquitin-like_modifier_2_|_Chr5:22383747-22384772_REVERSE_LENGTH=103_|_201606
GSVIVT01027829001	chr5:8275911-8280604	66.6341	46.5928	38.6144	31.6691	25.253		AT1G04430.3_|_S-adenosyl-L-methionine-dependent_methyltransferases_superfamily_protein_|_Chr1:1198860-1201301_FORWARD_LENGTH=623_|_201606
GSVIVT01011450001	chr14:29759025-29763694	66.6277	66.4572	56.1248	68.1358	58.2148	GO:0030170=pyridoxal phosphate binding_(MF); GO:0006730=one-carbon metabolic process_(BP); GO:0001887=selenium metabolic process_(BP); GO:0009570=chloroplast stroma_(CC); GO:0003962=cystathionine gamma-synthase activity_(MF); GO:0009086=methionine biosynthetic process_(BP)	AT3G01120.1_|_Pyridoxal_phosphate_(PLP)-dependent_transferases_superfamily_protein_|_Chr3:39234-41865_REVERSE_LENGTH=563_|_201606
GSVIVT01019489001	chr2:1054066-1055137	66.4968	43.2551	40.2234	53.089	26.9789		AT3G61640.1_|_arabinogalactan_protein_20_|_Chr3:22810283-22810629_REVERSE_LENGTH=74_|_201606
GSVIVT01004836001	chr2:5533953-5534423	66.4046	59.4756	85.8675	59.4453	65.8276		AT4G33550.2_|_Bifunctional_inhibitor/lipid-transfer_protein/seed_storage_2S_albumin_superfamily_protein_|_Chr4:16134538-16134964_FORWARD_LENGTH=115_|_201606
GSVIVT01024454001	chr16:2769793-2778666	66.3438	113.719	50.7054	64.6946	50.7323	GO:0046872=metal ion binding_(MF); GO:0009941=chloroplast envelope_(CC); GO:0006364=rRNA processing_(BP); GO:0009657=plastid organization_(BP); GO:0010218=response to far red light_(BP); GO:0010207=photosystem II assembly_(BP); GO:0006098=pentose-phosphate shunt_(BP); GO:0009535=chloroplast thylakoid membrane_(CC); GO:0009637=response to blue light_(BP); GO:0010114=response to red light_(BP)	AT5G17170.1_|_rubredoxin_family_protein_|_Chr5:5649335-5650975_FORWARD_LENGTH=271_|_201606
GSVIVT01036965001	chr3:9452353-9454831	66.2857	96.5361	51.8455	50.4934	47.5029	GO:0009695=jasmonic acid biosynthetic process_(BP); GO:0000165=MAPKKK cascade_(BP); GO:0000166=nucleotide binding_(MF); GO:0009941=chloroplast envelope_(CC); GO:0015995=chlorophyll biosynthetic process_(BP); GO:0009862=systemic acquired resistance, salicylic acid mediated signaling pathway_(BP); GO:0009867=jasmonic acid mediated signaling pathway_(BP); GO:0035304=regulation of protein amino acid …	AT5G09660.1_|_peroxisomal_NAD-malate_dehydrogenase_2_|_Chr5:2993645-2995551_REVERSE_LENGTH=354_|_201606
GSVIVT01020183001	chr1:9337385-9338233	66.2778	87.9171	92.1201	87.5197	30.1752		AT1G24020.2_|_MLP-like_protein_423_|_Chr1:8500653-8501458_REVERSE_LENGTH=155_|_201606
GSVIVT01035981001	chr4:6786416-6792553	66.2326	66.8547	48.101	49.9869	55.3809	GO:0009407=toxin catabolic process_(BP); GO:0009570=chloroplast stroma_(CC); GO:0009941=chloroplast envelope_(CC); GO:0006979=response to oxidative stress_(BP); GO:0055114=oxidation reduction_(BP); GO:0009535=chloroplast thylakoid membrane_(CC); GO:0004602=glutathione peroxidase activity_(MF)	AT2G25080.1_|_glutathione_peroxidase_1_|_Chr2:10668134-10669828_FORWARD_LENGTH=236_|_201606
GSVIVT01033966001	chr8:16235529-16238303	66.1709	103.782	71.849	68.4311	75.3542	GO:0030527=structural constituent of chromatin_(MF); GO:0000790=nuclear chromatin_(CC); GO:0006007=glucose catabolic process_(BP); GO:0003700=transcription factor activity_(MF); GO:0005829=cytosol_(CC); GO:0006333=chromatin assembly or disassembly_(BP); GO:0003682=chromatin binding_(MF)	AT3G51880.2_|_high_mobility_group_B1_|_Chr3:19247241-19248491_REVERSE_LENGTH=185_|_201606
GSVIVT01029893001	chr8:1023515-1029476	65.9102	59.0157	62.422	56.8262	67.6744	GO:0005080=protein kinase C binding_(MF); GO:0005777=peroxisome_(CC); GO:0009150=purine ribonucleotide metabolic process_(BP); GO:0005886=plasma membrane_(CC); GO:0047627=adenylylsulfatase activity_(MF); GO:0006790=sulfur metabolic process_(BP); GO:0008270=zinc ion binding_(MF)	AT3G56490.1_|_HIS_triad_family_protein_3_|_Chr3:20941532-20943129_FORWARD_LENGTH=147_|_201606
GSVIVT01007810001	chr17:8792844-8793844	65.9091	92.0829	39.1217	50.0338	34.9319		AT1G60010.1_|_D-ribose-binding_periplasmic_protein_|_Chr1:22095660-22096434_REVERSE_LENGTH=173_|_201606
GSVIVT01016655001	chr9:157923-171438	65.8541	85.2385	70.7458	75.1271	77.535	GO:0016887=ATPase activity_(MF); GO:0005634=nucleus_(CC); GO:0008540=proteasome regulatory particle, base subcomplex_(CC); GO:0005524=ATP binding_(MF); GO:0005886=plasma membrane_(CC); GO:0005829=cytosol_(CC); GO:0006511=ubiquitin-dependent protein catabolic process_(BP)	AT1G53750.1_|_regulatory_particle_triple-A_1A_|_Chr1:20065921-20068324_REVERSE_LENGTH=426_|_201606
GSVIVT01033613001	chr8:19299188-19304107	65.8418	133.923	55.7845	103.998	88.9716	GO:0048573=photoperiodism, flowering_(BP); GO:0008967=phosphoglycolate phosphatase activity_(MF); GO:0046685=response to arsenic_(BP); GO:0008152=metabolic process_(BP)	AT2G41250.1_|_Haloacid_dehalogenase-like_hydrolase_(HAD)_superfamily_protein_|_Chr2:17200862-17202551_REVERSE_LENGTH=290_|_201606
GSVIVT01006035001	chrUn:23344200-23348315	65.7905	112.318	38.7549	54.3068	42.3832	GO:0009793=embryonic development ending in seed dormancy_(BP); GO:0009845=seed germination_(BP); GO:0048481=ovule development_(BP); GO:0010027=thylakoid membrane organization_(BP); GO:0009941=chloroplast envelope_(CC); GO:0009570=chloroplast stroma_(CC); GO:0006364=rRNA processing_(BP); GO:0005524=ATP binding_(MF); GO:0005525=GTP binding_(MF); GO:0035304=regulation of protein amino acid dephospho…	AT1G62750.1_|_Translation_elongation_factor_EFG/EF2_protein_|_Chr1:23233622-23236321_REVERSE_LENGTH=783_|_201606
GSVIVT01033532001	chr8:19956919-19960167	65.7365	62.6065	51.7101	55.7533	57.2821	GO:0022625=cytosolic large ribosomal subunit_(CC); GO:0003735=structural constituent of ribosome_(MF); GO:0009506=plasmodesma_(CC); GO:0006412=translation_(BP)	AT1G74050.1_|_Ribosomal_protein_L6_family_protein_|_Chr1:27847256-27848680_REVERSE_LENGTH=233_|_201606
GSVIVT01009238001	chr18:6528371-6531947	65.6747	59.5726	71.4279	68.8659	79.653	GO:0009616=virus induced gene silencing_(BP); GO:0006355=regulation of transcription, DNA-dependent_(BP); GO:0046983=protein dimerization activity_(MF); GO:0005634=nucleus_(CC); GO:0010583=response to cyclopentenone_(BP); GO:0009734=auxin mediated signaling pathway_(BP); GO:0010050=vegetative phase change_(BP); GO:0003700=transcription factor activity_(MF)	AT5G65670.2_|_indole-3-acetic_acid_inducible_9_|_Chr5:26254463-26256134_FORWARD_LENGTH=336_|_201606
GSVIVT01000574001	chr1:6948648-6954573	65.6572	67.8783	62.2323	52.5843	65.8848	GO:0009407=toxin catabolic process_(BP); GO:0006635=fatty acid beta-oxidation_(BP); GO:0004298=threonine-type endopeptidase activity_(MF); GO:0080129=proteasome core complex assembly_(BP); GO:0005839=proteasome core complex_(CC); GO:0043161=proteasomal ubiquitin-dependent protein catabolic process_(BP); GO:0009853=photorespiration_(BP); GO:0051788=response to misfolded protein_(BP)	AT5G40580.2_|_20S_proteasome_beta_subunit_PBB2_|_Chr5:16248511-16250451_REVERSE_LENGTH=274_|_201606
GSVIVT01022210001	chr7:17492465-17520857	65.4957	120.599	51.2612	77.001	49.0335	GO:0009941=chloroplast envelope_(CC); GO:0005215=transporter activity_(MF); GO:0006810=transport_(BP); GO:0005886=plasma membrane_(CC); GO:0016772=transferase activity, transferring phosphorus-containing groups_(MF)	AT5G64940.2_|_ABC2_homolog_13_|_Chr5:25949116-25953326_FORWARD_LENGTH=761_|_201606
GSVIVT01013443001	chr18:420987-423366	65.3882	49.8022	39.9506	49.1394	80.6965	GO:0005789=endoplasmic reticulum membrane_(CC); GO:0031348=negative regulation of defense response_(BP); GO:0000165=MAPKKK cascade_(BP); GO:0050832=defense response to fungus_(BP); GO:0002679=respiratory burst during defense response_(BP); GO:0009873=ethylene mediated signaling pathway_(BP); GO:0030968=endoplasmic reticulum unfolded protein response_(BP); GO:0009693=ethylene biosynthetic process_…	AT1G42990.1_|_basic_region/leucine_zipper_motif_60_|_Chr1:16136062-16137459_REVERSE_LENGTH=295_|_201606
GSVIVT01001340001	chr1_random:519674-520551	65.2862	65.7002	52.2594	46.3981	73.6471	GO:0031115=negative regulation of microtubule polymerization_(BP); GO:0075733=; GO:0072709=; GO:0005773=vacuole_(CC); GO:0005546=phosphatidylinositol-4,5-bisphosphate binding_(MF); GO:0005547=phosphatidylinositol-3,4,5-trisphosphate binding_(MF); GO:0048767=root hair elongation_(BP); GO:0051592=response to calcium ion_(BP); GO:0071280=cellular response to copper ion_(BP); GO:0071281=cellular resp…	AT4G20260.6_|_plasma-membrane_associated_cation-binding_protein_1_|_Chr4:10941593-10943227_FORWARD_LENGTH=166_|_201606
GSVIVT01007833001	chr17:8589876-8592049	65.087	60.786	60.7373	51.1153	50.5809		AT3G48140.1_|_B12D_protein_|_Chr3:17778471-17779299_FORWARD_LENGTH=88_|_201606
GSVIVT01018072001	chr5:6217850-6220960	64.8785	79.2789	50.7745	52.3038	48.2275	GO:0009706=chloroplast inner membrane_(CC); GO:0019761=glucosinolate biosynthetic process_(BP); GO:0051741=2-methyl-6-phytyl-1,4-benzoquinone methyltransferase activity_(MF); GO:0006655=phosphatidylglycerol biosynthetic process_(BP); GO:0019288=isopentenyl diphosphate biosynthetic process, mevalonate-independent pathway_(BP); GO:0010236=plastoquinone biosynthetic process_(BP); GO:0010189=vitamin …	AT3G63410.1_|_S-adenosyl-L-methionine-dependent_methyltransferases_superfamily_protein_|_Chr3:23415816-23417002_REVERSE_LENGTH=338_|_201606
GSVIVT01017090001	chr9:4096481-4098710	64.7703	63.913	43.1342	58.4176	41.0304	GO:0005634=nucleus_(CC); GO:0003674=MF_(MF); GO:0008150=BP_(BP); GO:0009507=chloroplast_(CC)	AT2G17240.1_|_arginine/serine-rich-like_splicing_factor_|_Chr2:7498178-7498996_FORWARD_LENGTH=140_|_201606
GSVIVT01031737001	chr3:3930526-3943910	64.6275	51.8512	25.8854	106.72	39.3282	GO:0015706=nitrate transport_(BP); GO:0050421=nitrite reductase (NO-forming) activity_(MF); GO:0048046=apoplast_(CC); GO:0010167=response to nitrate_(BP); GO:0047889=ferredoxin-nitrate reductase activity_(MF); GO:0009570=chloroplast stroma_(CC); GO:0016020=membrane_(CC); GO:0005739=mitochondrion_(CC); GO:0020037=heme binding_(MF); GO:0055114=oxidation reduction_(BP); GO:0051536=iron-sulfur cluste…	AT2G15620.1_|_nitrite_reductase_1_|_Chr2:6810552-6812666_FORWARD_LENGTH=586_|_201606
GSVIVT01004637001	chrUn:39251133-39253750	64.612	50.234	44.1217	53.6254	41.2541		AT4G17600.1_|_Chlorophyll_A-B_binding_family_protein_|_Chr4:9803759-9804714_FORWARD_LENGTH=262_|_201606
GSVIVT01002112001	chrUn:33003230-33006444	64.5877	72.3444	52.5012	54.4527	46.5831	GO:0016020=membrane_(CC); GO:0051607=defense response to virus_(BP); GO:0048481=ovule development_(BP); GO:0010027=thylakoid membrane organization_(BP); GO:0009941=chloroplast envelope_(CC); GO:0009570=chloroplast stroma_(CC); GO:0042254=ribosome biogenesis_(BP); GO:0010267=production of ta-siRNAs involved in RNA interference_(BP); GO:0009793=embryonic development ending in seed dormancy_(BP); GO…	AT5G47190.1_|_Ribosomal_protein_L19_family_protein_|_Chr5:19164432-19166064_REVERSE_LENGTH=229_|_201606
GSVIVT01000974001	chr13:10988271-10995948	64.5434	57.1135	47.173	54.109	47.3421		AT2G21580.1_|_Ribosomal_protein_S25_family_protein_|_Chr2:9236629-9237510_FORWARD_LENGTH=108_|_201606
GSVIVT01025825001	chr8:11455813-11461492	64.5334	77.4687	62.754	56.2029	59.6469		AT5G21090.1_|_Leucine-rich_repeat_(LRR)_family_protein_|_Chr5:7164758-7166904_FORWARD_LENGTH=218_|_201606
GSVIVT01001053001	chr11:7108818-7114040	64.4102	84.505	58.2625	62.7627	58.0914		AT4G31985.1_|_Ribosomal_protein_L39_family_protein_|_Chr4:15469931-15470366_FORWARD_LENGTH=51_|_201606
GSVIVT01025462001	chr6:667792-671077	64.2939	50.6512	55.6874	45.1343	52.9098	GO:0003924=GTPase activity_(MF); GO:0005829=cytosol_(CC); GO:0005525=GTP binding_(MF); GO:0006184=GTP catabolic process_(BP); GO:0071258=cellular response to gravity_(BP); GO:0045298=tubulin complex_(CC); GO:0051258=protein polymerization_(BP); GO:0005200=structural constituent of cytoskeleton_(MF); GO:0048046=apoplast_(CC); GO:0005618=cell wall_(CC); GO:0009506=plasmodesma_(CC); GO:0007018=micro…	AT5G19780.1_|_tubulin_alpha-5_|_Chr5:6687212-6688926_FORWARD_LENGTH=450_|_201606
GSVIVT01018930001	chr4:18564643-18568004	64.24	63.158	58.1658	57.6119	62.7869		AT1G01050.2_|_pyrophosphorylase_1_|_Chr1:31382-32670_REVERSE_LENGTH=212_|_201606
GSVIVT01036954001	chr3:9698360-9706730	64.206	51.0895	63.2766	48.5123	49.9209	GO:0009595=detection of biotic stimulus_(BP); GO:0031348=negative regulation of defense response_(BP); GO:0009697=salicylic acid biosynthetic process_(BP); GO:0010310=regulation of hydrogen peroxide metabolic process_(BP); GO:0000165=MAPKKK cascade_(BP); GO:0009684=indoleacetic acid biosynthetic process_(BP); GO:0050832=defense response to fungus_(BP); GO:0010363=regulation of plant-type hypersen…	AT5G09650.1_|_pyrophosphorylase_6_|_Chr5:2991331-2993117_REVERSE_LENGTH=300_|_201606
GSVIVT01007843001	chr17:8454468-8455906	64.1643	68.1755	58.9035	66.5783	70.5654	GO:0005634=nucleus_(CC); GO:0003700=transcription factor activity_(MF); GO:0006355=regulation of transcription, DNA-dependent_(BP)	AT1G19000.2_|_Homeodomain-like_superfamily_protein_|_Chr1:6561335-6562684_REVERSE_LENGTH=285_|_201606
GSVIVT01014205001	chr19:1451416-1452511	64.1484	23.1254	74.8658	41.3407	82.316	GO:0030246=carbohydrate binding_(MF); GO:0048046=apoplast_(CC); GO:0005774=vacuolar membrane_(CC); GO:0005794=Golgi apparatus_(CC); GO:0005886=plasma membrane_(CC); GO:0009505=plant-type cell wall_(CC); GO:0005829=cytosol_(CC)	AT1G78850.1_|_D-mannose_binding_lectin_protein_with_Apple-like_carbohydrate-binding_domain-containing_protein_|_Chr1:29642072-29643397_REVERSE_LENGTH=441_|_201606
GSVIVT01035802001	chr4:4494886-4501708	64.1016	70.484	59.1717	55.8422	64.252	GO:0008121=ubiquinol-cytochrome-c reductase activity_(MF); GO:0005750=mitochondrial respiratory chain complex III_(CC); GO:0006122=mitochondrial electron transport, ubiquinol to cytochrome c_(BP)	AT5G25450.1_|_Cytochrome_bd_ubiquinol_oxidase%2C_14kDa_subunit_|_Chr5:8857036-8857849_FORWARD_LENGTH=122_|_201606
GSVIVT01017864001	chr5:4115867-4117488	64.0966	50.2011	62.8312	65.0806	82.0575	GO:0006944=cellular membrane fusion_(BP); GO:0048193=Golgi vesicle transport_(BP); GO:0006623=protein targeting to vacuole_(BP); GO:0016197=endosome transport_(BP)	AT4G15470.1_|_Bax_inhibitor-1_family_protein_|_Chr4:8843661-8845505_FORWARD_LENGTH=256_|_201606
GSVIVT01016175001	chr13:7056058-7061568	64.0898	65.0767	64.4433	75.7995	86.373	GO:0009962=regulation of flavonoid biosynthetic process_(BP); GO:0005737=cytoplasm_(CC); GO:0005634=nucleus_(CC); GO:0045893=positive regulation of transcription, DNA-dependent_(BP); GO:0009644=response to high light intensity_(BP); GO:0007275=multicellular organismal development_(BP); GO:0003700=transcription factor activity_(MF)	AT5G04410.1_|_NAC_domain_containing_protein_2_|_Chr5:1243980-1246416_FORWARD_LENGTH=567_|_201606
GSVIVT01023830001	chr3:3151993-3152372	63.9682	46.6504	69.2344	111.777	105.405		AT5G56550.1_|_oxidative_stress_3_|_Chr5:22895847-22896502_REVERSE_LENGTH=172_|_201606
GSVIVT01001479001	chr4:12134061-12135598	63.9177	60.0604	51.3185	53.3744	70.7605		AT1G65820.1_|_microsomal_glutathione_s-transferase_|_Chr1:24485213-24486682_FORWARD_LENGTH=146_|_201606
GSVIVT01031404001	chr6:19042171-19047413	63.8709	51.7503	44.6854	47.9348	50.8154		AT3G44750.2_|_histone_deacetylase_3_|_Chr3:16298045-16299585_FORWARD_LENGTH=242_|_201606
GSVIVT01011458001	chr14:29784553-29785212	63.8565	49.7553	55.6741	47.7603	59.4198	GO:0005829=cytosol_(CC); GO:0005634=nucleus_(CC); GO:0003674=MF_(MF); GO:0008150=BP_(BP)	AT3G29075.1_|_glycine-rich_protein_|_Chr3:11051645-11052629_REVERSE_LENGTH=294_|_201606
GSVIVT01012539001	chr3_random:955635-960756	63.7404	48.4285	64.7295	50.2488	58.042	GO:0005634=nucleus_(CC); GO:0045892=negative regulation of transcription, DNA-dependent_(BP); GO:0019375=galactolipid biosynthetic process_(BP); GO:0016036=cellular response to phosphate starvation_(BP); GO:0003674=MF_(MF)	AT5G09570.1_|_Cox19-like_CHCH_family_protein_|_Chr5:2970733-2971970_FORWARD_LENGTH=139_|_201606
GSVIVT01030611001	chr12:7163295-7164322	63.585	67.0238	65.4337	70.2803	86.2637	GO:0006944=cellular membrane fusion_(BP); GO:0005737=cytoplasm_(CC); GO:0048193=Golgi vesicle transport_(BP); GO:0006413=translational initiation_(BP); GO:0003743=translation initiation factor activity_(MF)	AT4G27130.1_|_Translation_initiation_factor_SUI1_family_protein_|_Chr4:13604814-13605525_REVERSE_LENGTH=113_|_201606
GSVIVT01003201001	chrUn:7830806-7831813	63.5257	86.7011	52.9961	55.4692	24.1612		AT5G54270.1_|_light-harvesting_chlorophyll_B-binding_protein_3_|_Chr5:22038424-22039383_FORWARD_LENGTH=265_|_201606
GSVIVT01035693001	chr4:3380235-3381794	63.4926	32.2989	24.1667	27.3334	30.3837		AT5G25610.1_|_BURP_domain-containing_protein_|_Chr5:8914498-8916684_REVERSE_LENGTH=392_|_201606
GSVIVT01022916001	chr12:18101156-18103004	63.2056	40.4352	110.211	92.8325	177.889	GO:0008270=zinc ion binding_(MF); GO:0005794=Golgi apparatus_(CC); GO:0008150=BP_(BP); GO:0009506=plasmodesma_(CC); GO:0005507=copper ion binding_(MF); GO:0005829=cytosol_(CC); GO:0045735=nutrient reservoir activity_(MF)	AT1G07750.1_|_RmlC-like_cupins_superfamily_protein_|_Chr1:2404300-2405863_REVERSE_LENGTH=356_|_201606
GSVIVT01010845001	chr5:23317864-23326035	63.0163	63.8773	46.5253	48.5684	46.3715	GO:0008270=zinc ion binding_(MF); GO:0005739=mitochondrion_(CC); GO:0009507=chloroplast_(CC); GO:0004416=hydroxyacylglutathione hydrolase activity_(MF); GO:0019344=cysteine biosynthetic process_(BP); GO:0019243=methylglyoxal catabolic process to D-lactate_(BP)	AT1G06130.2_|_glyoxalase_2-4_|_Chr1:1858034-1860640_REVERSE_LENGTH=330_|_201606
GSVIVT01035804001	chr4:4516353-4521219	62.8422	50.6285	49.2419	47.7468	69.1119		AT5G55190.1_|_RAN_GTPase_3_|_Chr5:22392285-22393957_FORWARD_LENGTH=221_|_201606
GSVIVT01011797001	chr1:4079209-4083374	62.804	49.6906	57.2933	54.288	54.1923	GO:0046961=proton-transporting ATPase activity, rotational mechanism_(MF); GO:0015991=ATP hydrolysis coupled proton transport_(BP); GO:0006200=ATP catabolic process_(BP); GO:0005524=ATP binding_(MF); GO:0008553=hydrogen-exporting ATPase activity, phosphorylative mechanism_(MF); GO:0046933=hydrogen ion transporting ATP synthase activity, rotational mechanism_(MF); GO:0005507=copper ion binding_(MF…	AT5G08670.1_|_ATP_synthase_alpha/beta_family_protein_|_Chr5:2818395-2821149_REVERSE_LENGTH=556_|_201606
GSVIVT01020783001	chr12:2044614-2046319	62.76	33.2442	66.8109	23.2735	105.096	GO:0005777=peroxisome_(CC); GO:0019252=starch biosynthetic process_(BP); GO:0009408=response to heat_(BP); GO:0009853=photorespiration_(BP)	AT1G06460.1_|_alpha-crystallin_domain_32.1_|_Chr1:1967308-1969414_REVERSE_LENGTH=285_|_201606
ZCUFF24	chr1:20661677-20664271	62.675	42.7504	43.0911	46.3982	40.8388
GSVIVT01025542001	chr8:14172549-14174641	62.5554	91.2343	49.7366	67.7857	59.2213	GO:0003674=MF_(MF); GO:0005739=mitochondrion_(CC); GO:0008150=BP_(BP); GO:0009535=chloroplast thylakoid membrane_(CC)	AT3G53470.2_|_2%2C3-bisphosphoglycerate-independent_phosphoglycerate_mutase_|_Chr3:19822813-19823298_FORWARD_LENGTH=136_|_201606
GSVIVT01031360001	chr14:29845-37287	62.5426	57.4437	45.8419	47.8483	51.7632	GO:0008026=ATP-dependent helicase activity_(MF); GO:0008270=zinc ion binding_(MF); GO:0009793=embryonic development ending in seed dormancy_(BP); GO:0009941=chloroplast envelope_(CC); GO:0009570=chloroplast stroma_(CC); GO:0005634=nucleus_(CC); GO:0016020=membrane_(CC); GO:0005524=ATP binding_(MF); GO:0003723=RNA binding_(MF)	AT5G26742.2_|_DEAD_box_RNA_helicase_(RH3)_|_Chr5:9285540-9288871_REVERSE_LENGTH=748_|_201606
GSVIVT01016467001	chr13:3607190-3625159	62.5359	88.3253	70.4278	72.6081	75.6069		AT3G55610.1_|_delta_1-pyrroline-5-carboxylate_synthase_2_|_Chr3:20624278-20628989_REVERSE_LENGTH=726_|_201606
GSVIVT01011146001	chr8:7222641-7227039	62.4467	60.2292	62.6633	75.2137	84.0625		AT2G35940.3_|_BEL1-like_homeodomain_1_|_Chr2:15089171-15091699_REVERSE_LENGTH=680_|_201606
GSVIVT01036007001	chr4:7106897-7110246	62.36	65.2264	41.6998	82.7572	60.3806	GO:0045036=protein targeting to chloroplast_(BP); GO:0009941=chloroplast envelope_(CC); GO:0010277=chlorophyllide a oxygenase activity_(MF); GO:0055114=oxidation reduction_(BP); GO:0051537=2 iron, 2 sulfur cluster binding_(MF)	AT2G24820.1_|_translocon_at_the_inner_envelope_membrane_of_chloroplasts_55-II_|_Chr2:10575038-10576829_FORWARD_LENGTH=539_|_201606
GSVIVT01033011001	chr14:25056976-25061577	62.3498	53.6665	60.2357	57.8324	64.9066	GO:0048573=photoperiodism, flowering_(BP); GO:0000394=RNA splicing, via endonucleolytic cleavage and ligation_(BP); GO:0007165=signal transduction_(BP); GO:0080022=primary root development_(BP); GO:0010011=auxin binding_(MF); GO:0004842=ubiquitin-protein ligase activity_(MF); GO:0010152=pollen maturation_(BP); GO:0071249=cellular response to nitrate_(BP); GO:0005634=nucleus_(CC); GO:0002237=respo…	AT1G12820.1_|_auxin_signaling_F-box_3_|_Chr1:4368879-4370780_REVERSE_LENGTH=577_|_201606
GSVIVT01038714001	chr16:20666890-20678697	62.2299	83.4432	75.7887	82.9553	85.6986	GO:0048589=developmental growth_(BP); GO:0055114=oxidation reduction_(BP); GO:0009570=chloroplast stroma_(CC); GO:0016040=glutamate synthase (NADH) activity_(MF); GO:0051536=iron-sulfur cluster binding_(MF); GO:0019676=ammonia assimilation cycle_(BP); GO:0009651=response to salt stress_(BP); GO:0005739=mitochondrion_(CC); GO:0005506=iron ion binding_(MF); GO:0006537=glutamate biosynthetic process…	AT5G53460.3_|_NADH-dependent_glutamate_synthase_1_|_Chr5:21700518-21709629_FORWARD_LENGTH=2208_|_201606
GSVIVT01011891001	chr1:3247070-3249635	62.1631	61.0642	40.7794	43.4011	31.2557	GO:0009941=chloroplast envelope_(CC); GO:0009570=chloroplast stroma_(CC); GO:0003735=structural constituent of ribosome_(MF); GO:0000311=plastid large ribosomal subunit_(CC); GO:0006354=RNA elongation_(BP); GO:0006412=translation_(BP)	AT3G25920.1_|_ribosomal_protein_L15_|_Chr3:9491268-9492558_REVERSE_LENGTH=277_|_201606
GSVIVT01026990001	chr15:18769576-18772372	62.0458	42.5082	32.6826	39.0326	41.9553	GO:0005783=endoplasmic reticulum_(CC); GO:0005634=nucleus_(CC); GO:0005576=extracellular region_(CC); GO:0016757=transferase activity, transferring glycosyl groups_(MF); GO:0008150=BP_(BP)	AT4G00300.1_|_receptor-like_kinase_|_Chr4:128690-130126_FORWARD_LENGTH=478_|_201606
GSVIVT01011077001	chr7:1775345-1780557	61.9195	67.9387	54.5916	65.4389	70.199	GO:0005829=cytosol_(CC); GO:0005732=small nucleolar ribonucleoprotein complex_(CC); GO:0005634=nucleus_(CC); GO:0003674=MF_(MF)	AT1G03330.1_|_Small_nuclear_ribonucleoprotein_family_protein_|_Chr1:818161-819297_REVERSE_LENGTH=93_|_201606
GSVIVT01035504001	chr4:1855057-1856919	61.7527	53.9599	32.3222	32.877	24.4433	GO:0006633=fatty acid biosynthetic process_(BP); GO:0009409=response to cold_(BP); GO:0042335=cuticle development_(BP); GO:0005634=nucleus_(CC); GO:0016020=membrane_(CC); GO:0016747=transferase activity, transferring acyl groups other than amino-acyl groups_(MF); GO:0000038=very-long-chain fatty acid metabolic process_(BP)	AT2G26250.1_|_3-ketoacyl-CoA_synthase_10_|_Chr2:11170799-11173059_REVERSE_LENGTH=550_|_201606
GSVIVT01021650001	chr10:8748930-8753543	61.7426	47.6773	57.6415	96.5156	82.8447	GO:0004324=ferredoxin-NADP+ reductase activity_(MF); GO:0050661=NADP or NADPH binding_(MF); GO:0050660=FAD binding_(MF); GO:0005507=copper ion binding_(MF); GO:0042651=thylakoid membrane_(CC); GO:0055114=oxidation reduction_(BP); GO:0009507=chloroplast_(CC)	AT1G30510.1_|_root_FNR_2_|_Chr1:10807150-10808984_REVERSE_LENGTH=381_|_201606
GSVIVT01021223001	chr10:2714940-2717530	61.397	67.8765	53.1159	59.0572	54.1824	GO:0005783=endoplasmic reticulum_(CC); GO:0005773=vacuole_(CC); GO:0008234=cysteine-type peptidase activity_(MF); GO:0005576=extracellular region_(CC); GO:0006508=proteolysis_(BP)	AT1G09850.1_|_xylem_bark_cysteine_peptidase_3_|_Chr1:3201848-3203875_FORWARD_LENGTH=437_|_201606
GSVIVT01009260001	chr18:6771574-6774880	61.3821	33.2074	41.0044	46.298	53.0532		AT5G49630.1_|_amino_acid_permease_6_|_Chr5:20142681-20146441_REVERSE_LENGTH=481_|_201606
GSVIVT01008846001	chr18:2761328-2771892	61.372	63.6501	71.7625	54.6385	57.0623	GO:0010027=thylakoid membrane organization_(BP); GO:0016688=L-ascorbate peroxidase activity_(MF); GO:0015979=photosynthesis_(BP); GO:0020037=heme binding_(MF); GO:0006979=response to oxidative stress_(BP); GO:0055114=oxidation reduction_(BP); GO:0009535=chloroplast thylakoid membrane_(CC)	AT1G77490.1_|_thylakoidal_ascorbate_peroxidase_|_Chr1:29117688-29120046_FORWARD_LENGTH=426_|_201606
GSVIVT01014442001	chr19:3815126-3826657	61.3578	71.302	50.3441	48.3561	52.9913	GO:0005261=cation channel activity_(MF); GO:0030003=cellular cation homeostasis_(BP); GO:0005886=plasma membrane_(CC); GO:0030551=cyclic nucleotide binding_(MF); GO:0070838=divalent metal ion transport_(BP); GO:0009626=plant-type hypersensitive response_(BP); GO:0005516=calmodulin binding_(MF)	AT5G54250.4_|_cyclic_nucleotide-gated_cation_channel_4_|_Chr5:22025684-22029971_REVERSE_LENGTH=694_|_201606
GSVIVT01007921001	chr17:7521342-7524286	61.2819	59.9703	73.2286	71.8049	92.0088		AT5G61210.2_|_soluble_N-ethylmaleimide-sensitive_factor_adaptor_protein_33_|_Chr5:24624027-24625366_FORWARD_LENGTH=300_|_201606
GSVIVT01012045001	chr1:1824675-1838995	61.211	78.5879	42.2159	53.329	42.7518	GO:0042744=hydrogen peroxide catabolic process_(BP); GO:0010027=thylakoid membrane organization_(BP); GO:0009941=chloroplast envelope_(CC); GO:0006364=rRNA processing_(BP); GO:0030095=chloroplast photosystem II_(CC); GO:0009543=chloroplast thylakoid lumen_(CC); GO:0010114=response to red light_(BP); GO:0010218=response to far red light_(BP); GO:0045893=positive regulation of transcription, DNA-de…	AT5G23120.2_|_photosystem_II_stability/assembly_factor%2C_chloroplast_(HCF136)_|_Chr5:7778085-7780463_FORWARD_LENGTH=426_|_201606
GSVIVT01006166001	chrUn:42331836-42333604	61.0572	95.7192	73.149	82.1153	109.395	GO:0016020=membrane_(CC); GO:0005829=cytosol_(CC); GO:0005524=ATP binding_(MF); GO:0009817=defense response to fungus, incompatible interaction_(BP); GO:0005730=nucleolus_(CC); GO:0004612=phosphoenolpyruvate carboxykinase (ATP) activity_(MF); GO:0046686=response to cadmium ion_(BP); GO:0006094=gluconeogenesis_(BP); GO:0016036=cellular response to phosphate starvation_(BP)	AT4G37870.1_|_phosphoenolpyruvate_carboxykinase_1_|_Chr4:17802974-17806332_REVERSE_LENGTH=671_|_201606
GSVIVT01037457001	chr6:13331541-13331730	60.7533	54.6508	39.2145	66.336	47.1455
GSVIVT01025839001	chr8:11340605-11353609	60.7046	74.4487	68.3789	56.2642	65.2407	GO:0009409=response to cold_(BP); GO:0005774=vacuolar membrane_(CC); GO:0006833=water transport_(BP); GO:0005829=cytosol_(CC); GO:0051788=response to misfolded protein_(BP); GO:0019773=proteasome core complex, alpha-subunit complex_(CC); GO:0009651=response to salt stress_(BP); GO:0080129=proteasome core complex assembly_(BP); GO:0043161=proteasomal ubiquitin-dependent protein catabolic process_(…	AT2G27020.1_|_20S_proteasome_alpha_subunit_G1_|_Chr2:11528515-11530858_REVERSE_LENGTH=249_|_201606
GSVIVT01005930001	chrUn:22809951-22816659	60.7036	50.334	59.4954	51.347	48.6411		AT4G24530.1_|_O-fucosyltransferase_family_protein_|_Chr4:12667424-12669713_REVERSE_LENGTH=519_|_201606
GSVIVT01024544001	chr6:8989857-8995389	60.6653	47.5351	56.6676	54.2334	61.7941	GO:0009407=toxin catabolic process_(BP); GO:0048767=root hair elongation_(BP); GO:0051788=response to misfolded protein_(BP); GO:0005829=cytosol_(CC); GO:0016887=ATPase activity_(MF); GO:0006888=ER to Golgi vesicle-mediated transport_(BP); GO:0005524=ATP binding_(MF); GO:0043090=amino acid import_(BP); GO:0006635=fatty acid beta-oxidation_(BP); GO:0008540=proteasome regulatory particle, base subc…	AT5G58290.1_|_regulatory_particle_triple-A_ATPase_3_|_Chr5:23569155-23571116_FORWARD_LENGTH=408_|_201606
GSVIVT01021239001	chr10:2888792-2893108	60.6066	49.1782	59.626	52.1248	53.8517		AT4G18710.1_|_Protein_kinase_superfamily_protein_|_Chr4:10296474-10298913_FORWARD_LENGTH=380_|_201606
GSVIVT01024854001	chr6:6468469-6469950	60.604	50.6275	140.163	124.491	165.431	GO:0005634=nucleus_(CC); GO:0003674=MF_(MF); GO:0006979=response to oxidative stress_(BP)	AT5G59080.2_|_hypothetical_protein_|_Chr5:23847691-23848403_REVERSE_LENGTH=135_|_201606
GSVIVT01029842001	chr8:327939-333779	60.5348	66.0153	57.1013	61.8522	72.0474	GO:0048046=apoplast_(CC); GO:0009555=pollen development_(BP); GO:0046686=response to cadmium ion_(BP); GO:0030145=manganese ion binding_(MF); GO:0010118=stomatal movement_(BP); GO:0009506=plasmodesma_(CC); GO:0005829=cytosol_(CC); GO:0046537=2,3-bisphosphoglycerate-independent phosphoglycerate mutase activity_(MF); GO:0006007=glucose catabolic process_(BP)	AT3G08590.2_|_Phosphoglycerate_mutase%2C_2%2C3-bisphosphoglycerate-independent_|_Chr3:2608683-2611237_REVERSE_LENGTH=560_|_201606
GSVIVT01017072001	chr9:3965356-3965926	60.4623	46.9517	38.218	38.7921	31.8007	GO:0022627=cytosolic small ribosomal subunit_(CC); GO:0009534=chloroplast thylakoid_(CC); GO:0009570=chloroplast stroma_(CC); GO:0003735=structural constituent of ribosome_(MF); GO:0032544=plastid translation_(BP); GO:0009941=chloroplast envelope_(CC); GO:0000312=plastid small ribosomal subunit_(CC)	AT1G79850.1_|_ribosomal_protein_S17_|_Chr1:30041473-30041922_REVERSE_LENGTH=149_|_201606
GSVIVT01030913001	chr14:18903179-18905086	60.1381	66.5289	53.8553	47.7043	55.4695	GO:0005634=nucleus_(CC); GO:0003674=MF_(MF); GO:0005739=mitochondrion_(CC); GO:0005886=plasma membrane_(CC); GO:0008150=BP_(BP)	AT5G64130.1_|_cAMP-regulated_phosphoprotein_19-related_protein_|_Chr5:25664547-25665339_REVERSE_LENGTH=115_|_201606
GSVIVT01019515001	chr2:1248272-1249803	60.1064	36.2468	49.1256	70.1813	121.628
GSVIVT01012561001	chr16:3626729-3629686	60.1024	47.4806	46.5013	57.139	40.9314		AT2G24090.1_|_Ribosomal_protein_L35_|_Chr2:10242038-10243416_FORWARD_LENGTH=145_|_201606
GSVIVT01032840001	chr13:339994-341431	60.0602	77.3303	75.3432	46.8742	87.5659		AT3G51880.4_|_high_mobility_group_B1_|_Chr3:19247241-19248491_REVERSE_LENGTH=161_|_201606
GSVIVT01024554001	chr6:8882614-8885897	60.0192	130.961	141.164	93.8882	107.792		AT2G30490.1_|_cinnamate-4-hydroxylase_|_Chr2:12993861-12995683_REVERSE_LENGTH=505_|_201606
GSVIVT01007596001	chr17:11462902-11465940	59.9912	48.4233	49.1911	42.4767	53.4422		AT4G24770.2_|_31-kDa_RNA_binding_protein_|_Chr4:12766223-12767952_REVERSE_LENGTH=329_|_201606
GSVIVT01023642001	chr11:8350325-8368081	59.871	55.6565	45.179	46.359	47.0902	GO:0005618=cell wall_(CC); GO:0009507=chloroplast_(CC); GO:0006413=translational initiation_(BP); GO:0003743=translation initiation factor activity_(MF)	AT4G30690.1_|_Translation_initiation_factor_3_protein_|_Chr4:14960742-14962328_FORWARD_LENGTH=281_|_201606
GSVIVT01013564001	chr5:20953660-20958516	59.8399	41.6647	51.6272	51.1468	63.9569	GO:0005634=nucleus_(CC); GO:0004713=protein tyrosine kinase activity_(MF); GO:0005524=ATP binding_(MF); GO:0006468=protein amino acid phosphorylation_(BP); GO:0019901=protein kinase binding_(MF); GO:0005886=plasma membrane_(CC); GO:0010200=response to chitin_(BP)	AT3G59350.3_|_Protein_kinase_superfamily_protein_|_Chr3:21932930-21934883_FORWARD_LENGTH=408_|_201606
GSVIVT01021185001	chr10:2369676-2374072	59.7958	45.319	47.4388	47.1651	47.0236	GO:0000166=nucleotide binding_(MF); GO:0006833=water transport_(BP); GO:0055114=oxidation reduction_(BP); GO:0030060=L-malate dehydrogenase activity_(MF); GO:0006108=malate metabolic process_(BP); GO:0009651=response to salt stress_(BP); GO:0005739=mitochondrion_(CC); GO:0005507=copper ion binding_(MF); GO:0006972=hyperosmotic response_(BP); GO:0009409=response to cold_(BP); GO:0007030=Golgi orga…	AT1G53240.1_|_Lactate/malate_dehydrogenase_family_protein_|_Chr1:19854966-19856802_REVERSE_LENGTH=341_|_201606
GSVIVT01016851001	chr9:1954872-1959021	59.7743	46.7223	52.7923	52.3899	55.6892	GO:0005802=trans-Golgi network_(CC); GO:0005634=nucleus_(CC); GO:0006882=cellular zinc ion homeostasis_(BP); GO:0005774=vacuolar membrane_(CC); GO:0006878=cellular copper ion homeostasis_(BP); GO:0000394=RNA splicing, via endonucleolytic cleavage and ligation_(BP); GO:0009086=methionine biosynthetic process_(BP); GO:0005576=extracellular region_(CC); GO:0005768=endosome_(CC); GO:0016021=integral …	AT3G13772.1_|_transmembrane_nine_7_|_Chr3:4521712-4524394_REVERSE_LENGTH=641_|_201606
GSVIVT01034990001	chr5:720847-726322	59.6811	66.0604	92.3116	70.1199	84.3598	GO:0016132=brassinosteroid biosynthetic process_(BP); GO:0010228=vegetative to reproductive phase transition of meristem_(BP); GO:0003878=ATP citrate synthase activity_(MF); GO:0006085=acetyl-CoA biosynthetic process_(BP); GO:0044262=cellular carbohydrate metabolic process_(BP); GO:0050665=hydrogen peroxide biosynthetic process_(BP); GO:0004775=succinate-CoA ligase (ADP-forming) activity_(MF); GO…	AT5G49460.2_|_ATP_citrate_lyase_subunit_B_2_|_Chr5:20055048-20058195_FORWARD_LENGTH=608_|_201606
GSVIVT01033538001	chr8:19876596-19877564	59.6639	40.6993	193.5	81.8964	156.73		AT3G57240.1_|_beta-1%2C3-glucanase_3_|_Chr3:21181916-21183045_REVERSE_LENGTH=341_|_201606
GSVIVT01023102001	chr12:22579237-22583206	59.617	57.2241	45.728	33.2622	44.5168	GO:0042538=hyperosmotic salinity response_(BP); GO:0009750=response to fructose stimulus_(BP); GO:0042744=hydrogen peroxide catabolic process_(BP); GO:0048767=root hair elongation_(BP); GO:0008810=cellulase activity_(MF); GO:0009832=plant-type cell wall biogenesis_(BP); GO:0006833=water transport_(BP); GO:0019344=cysteine biosynthetic process_(BP); GO:0009266=response to temperature stimulus_(BP)…	AT5G49720.1_|_glycosyl_hydrolase_9A1_|_Chr5:20197765-20200168_REVERSE_LENGTH=621_|_201606
GSVIVT01018482001	chr16:14521645-14522194	59.528	76.7436	37.8035	51.7415	45.7112	GO:0009570=chloroplast stroma_(CC); GO:0051537=2 iron, 2 sulfur cluster binding_(MF); GO:0006098=pentose-phosphate shunt_(BP); GO:0016556=mRNA modification_(BP)	AT5G51720.1_|_2_iron%2C_2_sulfur_cluster_binding_protein_|_Chr5:21009645-21010227_FORWARD_LENGTH=108_|_201606
GSVIVT01011679001	chr1:5284323-5287982	59.5256	40.9663	48.233	45.6408	47.9716	GO:0009695=jasmonic acid biosynthetic process_(BP); GO:0031347=regulation of defense response_(BP); GO:0005634=nucleus_(CC); GO:0009867=jasmonic acid mediated signaling pathway_(BP); GO:0009611=response to wounding_(BP); GO:0042802=identical protein binding_(MF)	AT3G17860.1_|_jasmonate-zim-domain_protein_3_|_Chr3:6119968-6122691_FORWARD_LENGTH=352_|_201606
GSVIVT01008289001	chr17:3612678-3617479	59.5114	69.9439	49.2999	49.2361	67.7706		AT5G16110.1_|_hypothetical_protein_|_Chr5:5261171-5262668_REVERSE_LENGTH=244_|_201606
GSVIVT01020575001	chr12:4175035-4176738	59.4824	64.5183	60.7605	52.0715	56.0865	GO:0009627=systemic acquired resistance_(BP); GO:0009941=chloroplast envelope_(CC); GO:0055085=transmembrane transport_(BP); GO:0015865=purine nucleotide transport_(BP); GO:0006839=mitochondrial transport_(BP); GO:0005743=mitochondrial inner membrane_(CC); GO:0005471=ATP:ADP antiporter activity_(MF); GO:0034976=response to endoplasmic reticulum stress_(BP)	AT4G28390.2_|_ADP/ATP_carrier_3_|_Chr4:14041486-14042781_REVERSE_LENGTH=379_|_201606
GSVIVT01025471001	chr6:556296-559046	59.4208	49.7406	53.7015	38.514	32.774		AT1G55360.1_|_tRNA-splicing_ligase_(DUF239)_|_Chr1:20666526-20668502_REVERSE_LENGTH=422_|_201606
GSVIVT01018182001	chr15:13472232-13474750	59.3569	49.8715	50.297	45.3769	57.4339	GO:0008565=protein transporter activity_(MF); GO:0009627=systemic acquired resistance_(BP); GO:0015031=protein transport_(BP); GO:0034976=response to endoplasmic reticulum stress_(BP)	AT3G60540.3_|_Preprotein_translocase_Sec%2C_Sec61-beta_subunit_protein_|_Chr3:22375132-22375377_REVERSE_LENGTH=81_|_201606
GSVIVT01004374001	chrUn:38303330-38304303	59.3265	82.4177	30.5746	45.887	35.2191		AT1G62750.1_|_Translation_elongation_factor_EFG/EF2_protein_|_Chr1:23233622-23236321_REVERSE_LENGTH=783_|_201606
GSVIVT01022783001	chr2:16541036-16542117	59.2633	46.2361	40.9506	51.5002	51.0912	GO:0006612=protein targeting to membrane_(BP); GO:0003674=MF_(MF); GO:0009863=salicylic acid mediated signaling pathway_(BP); GO:0009867=jasmonic acid mediated signaling pathway_(BP); GO:0009507=chloroplast_(CC); GO:0010363=regulation of plant-type hypersensitive response_(BP)	AT4G25030.2_|_Serine/Threonine-kinase_|_Chr4:12865336-12866638_FORWARD_LENGTH=344_|_201606
GSVIVT01029731001	chr12:13826710-13828525	59.2155	49.8594	61.5355	53.2423	68.8559	GO:0003674=MF_(MF); GO:0009853=photorespiration_(BP); GO:0005747=mitochondrial respiratory chain complex I_(CC)	AT2G31490.1_|_neuronal_acetylcholine_receptor_subunit_alpha-5_|_Chr2:13412060-13413002_FORWARD_LENGTH=71_|_201606
GSVIVT01019111001	chr4:16642239-16645482	59.135	44.2032	70.1223	58.3561	81.7469	GO:0008270=zinc ion binding_(MF); GO:0005622=intracellular_(CC); GO:0003700=transcription factor activity_(MF); GO:0006355=regulation of transcription, DNA-dependent_(BP)	AT3G02790.1_|_zinc_finger_(C2H2_type)_family_protein_|_Chr3:604926-605243_FORWARD_LENGTH=105_|_201606
GSVIVT01031917001	chr3:5358079-5367189	59.0668	38.3071	51.1331	52.8245	59.9273	GO:0005774=vacuolar membrane_(CC); GO:0005794=Golgi apparatus_(CC); GO:0001510=RNA methylation_(BP); GO:0008250=oligosaccharyltransferase complex_(CC); GO:0009664=plant-type cell wall organization_(BP); GO:0005730=nucleolus_(CC); GO:0009505=plant-type cell wall_(CC); GO:0042545=cell wall modification_(BP); GO:0030244=cellulose biosynthetic process_(BP); GO:0009826=unidimensional cell growth_(BP);…	AT5G66680.1_|_dolichyl-diphosphooligosaccharide-protein_glycosyltransferase_48kDa_subunit_family_protein_|_Chr5:26617840-26620581_REVERSE_LENGTH=437_|_201606
GSVIVT01009065001	chr18:4652971-4653502	58.9621	7.66398	8.93456	17.2738	7.94063	GO:0005794=Golgi apparatus_(CC); GO:0003674=MF_(MF); GO:0016126=sterol biosynthetic process_(BP); GO:0009505=plant-type cell wall_(CC); GO:0009741=response to brassinosteroid stimulus_(BP); GO:0005576=extracellular region_(CC)	AT4G08950.1_|_Phosphate-responsive_1_family_protein_|_Chr4:5740378-5741322_FORWARD_LENGTH=314_|_201606
GSVIVT01021210001	chr10:2568400-2571848	58.9466	51.4671	50.6482	45.3608	45.1949	GO:0045309=protein phosphorylated amino acid binding_(MF); GO:0009750=response to fructose stimulus_(BP); GO:0042744=hydrogen peroxide catabolic process_(BP); GO:0006833=water transport_(BP); GO:0019904=protein domain specific binding_(MF); GO:0005829=cytosol_(CC); GO:0019344=cysteine biosynthetic process_(BP); GO:0009570=chloroplast stroma_(CC); GO:0009266=response to temperature stimulus_(BP); …	AT2G42590.2_|_general_regulatory_factor_9_|_Chr2:17732118-17733775_REVERSE_LENGTH=262_|_201606
GSVIVT01035992001	chr4:6908153-6914618	58.9458	53.2754	56.0695	50.015	50.1983	GO:0005783=endoplasmic reticulum_(CC); GO:0005634=nucleus_(CC); GO:0003674=MF_(MF); GO:0008150=BP_(BP)	AT5G10780.1_|_ER_membrane_protein_complex_subunit-like_protein_|_Chr5:3408422-3409759_FORWARD_LENGTH=180_|_201606
GSVIVT01004972001	chrUn:17194243-17194853	58.9276	75.6538	44.4344	53.2736	33.8451	GO:0015979=photosynthesis_(BP); GO:0008137=NADH dehydrogenase (ubiquinone) activity_(MF); GO:0042773=ATP synthesis coupled electron transport_(BP); GO:0009507=chloroplast_(CC)	ATCG01010.1_|_NADH-Ubiquinone_oxidoreductase_(complex_I)%2C_chain_5_protein_|_ChrC:110398-112638_REVERSE_LENGTH=746_|_201606
GSVIVT01015733001	chr3:16584491-16598698	58.9028	49.9189	52.5694	41.6032	48.6128	GO:0016020=membrane_(CC); GO:0018208=peptidyl-proline modification_(BP); GO:0000394=RNA splicing, via endonucleolytic cleavage and ligation_(BP); GO:0005829=cytosol_(CC); GO:0006457=protein folding_(BP); GO:0005528=FK506 binding_(MF); GO:0009543=chloroplast thylakoid lumen_(CC); GO:0000413=protein peptidyl-prolyl isomerization_(BP); GO:0003755=peptidyl-prolyl cis-trans isomerase activity_(MF); GO…	AT5G64350.1_|_FK506-binding_protein_12_|_Chr5:25734810-25735990_REVERSE_LENGTH=112_|_201606
GSVIVT01014589001	chr19:5400806-5404480	58.7618	70.4533	59.2839	60.9894	64.0029		AT5G54680.1_|_basic_helix-loop-helix_(bHLH)_DNA-binding_superfamily_protein_|_Chr5:22217270-22218993_FORWARD_LENGTH=234_|_201606
GSVIVT01004065001	chr7_random:664953-665499	58.7311	32.8758	32.8557	20.7335	12.91
GSVIVT01038264001	chr5:24796798-24802418	58.6947	67.6498	64.425	62.9045	73.6996	GO:0005794=Golgi apparatus_(CC); GO:0005829=cytosol_(CC); GO:0019344=cysteine biosynthetic process_(BP); GO:0003674=MF_(MF); GO:0016049=cell growth_(BP); GO:0000902=cell morphogenesis_(BP); GO:0009269=response to desiccation_(BP); GO:0009651=response to salt stress_(BP); GO:0005634=nucleus_(CC); GO:0009793=embryonic development ending in seed dormancy_(BP); GO:0006096=glycolysis_(BP); GO:0006094=…	AT2G44060.2_|_Late_embryogenesis_abundant_protein%2C_group_2_|_Chr2:18226922-18227988_FORWARD_LENGTH=325_|_201606
GSVIVT01028330001	chr7:6220158-6224055	58.6051	50.5671	43.4295	42.0823	42.2118		AT5G43330.1_|_Lactate/malate_dehydrogenase_family_protein_|_Chr5:17390552-17392449_FORWARD_LENGTH=332_|_201606
GSVIVT01018101001	chr5:6548491-6550337	58.5774	99.2515	68.0028	47.024	48.1524	GO:0005634=nucleus_(CC); GO:0045892=negative regulation of transcription, DNA-dependent_(BP); GO:0005515=protein binding_(MF); GO:0010102=lateral root morphogenesis_(BP); GO:0009733=response to auxin stimulus_(BP); GO:0010583=response to cyclopentenone_(BP); GO:0009741=response to brassinosteroid stimulus_(BP); GO:0003700=transcription factor activity_(MF)	AT4G14550.1_|_indole-3-acetic_acid_inducible_14_|_Chr4:8348521-8349923_REVERSE_LENGTH=228_|_201606
GSVIVT01007638001	chr17:10957676-10965768	58.5742	66.2197	30.6713	44.3784	26.6835	GO:0009295=nucleoid_(CC); GO:0042335=cuticle development_(BP); GO:0003924=GTPase activity_(MF); GO:0009570=chloroplast stroma_(CC); GO:0005525=GTP binding_(MF); GO:0000038=very-long-chain fatty acid metabolic process_(BP); GO:0003746=translation elongation factor activity_(MF); GO:0005730=nucleolus_(CC); GO:0005515=protein binding_(MF); GO:0048046=apoplast_(CC); GO:0009535=chloroplast thylakoid m…	AT4G20360.2_|_RAB_GTPase_homolog_E1B_|_Chr4:10990036-10991466_FORWARD_LENGTH=476_|_201606
GSVIVT01002189001	chrUn:33177825-33178104	58.3482	56.0765	74.9409	48.7826	66.0528
GSVIVT01002635001	chrUn:35558409-35560163	58.2944	57.2138	56.7418	54.0304	64.3891		AT5G64220.2_|_Calmodulin-binding_transcription_activator_protein_with_CG-1_and_Ankyrin_domain_|_Chr5:25686434-25691903_FORWARD_LENGTH=1050_|_201606
GSVIVT01008836001	chr18:2618504-2625818	58.288	54.0675	58.2935	52.569	59.064	GO:0005839=proteasome core complex_(CC); GO:0005774=vacuolar membrane_(CC); GO:0051788=response to misfolded protein_(BP); GO:0005829=cytosol_(CC); GO:0006635=fatty acid beta-oxidation_(BP); GO:0009651=response to salt stress_(BP); GO:0080129=proteasome core complex assembly_(BP); GO:0043161=proteasomal ubiquitin-dependent protein catabolic process_(BP); GO:0009407=toxin catabolic process_(BP); G…	AT1G21720.1_|_proteasome_beta_subunit_C1_|_Chr1:7626394-7628070_FORWARD_LENGTH=204_|_201606
GSVIVT01025831001	chr8:11423293-11425650	58.2622	64.4139	35.0457	41.9945	42.604		AT5G21274.1_|_calmodulin_6_|_Chr5:7214740-7215950_REVERSE_LENGTH=149_|_201606
GSVIVT01031130001	chr14:1885771-1887828	58.1929	55.0746	43.5895	44.875	46.1731		AT3G05560.3_|_Ribosomal_L22e_protein_family_|_Chr3:1614641-1615204_FORWARD_LENGTH=124_|_201606
GSVIVT01028520001	chr7:9090145-9099956	58.1431	70.1493	61.5065	64.6324	66.6461	GO:0009408=response to heat_(BP); GO:0007292=female gamete generation_(BP); GO:0035266=meristem growth_(BP); GO:0009965=leaf morphogenesis_(BP); GO:0006096=glycolysis_(BP); GO:0051788=response to misfolded protein_(BP); GO:0051510=regulation of unidimensional cell growth_(BP); GO:0016887=ATPase activity_(MF); GO:0005524=ATP binding_(MF); GO:0090351=; GO:0042023=DNA endoreduplication_(BP); GO:0016…	AT4G29040.1_|_regulatory_particle_AAA-ATPase_2A_|_Chr4:14312369-14314386_FORWARD_LENGTH=443_|_201606
GSVIVT01032675001	chr13:1603220-1606394	58.0873	77.2577	60.1937	51.0214	57.4907	GO:0010043=response to zinc ion_(BP); GO:0006833=water transport_(BP); GO:0004784=superoxide dismutase activity_(MF); GO:0055114=oxidation reduction_(BP); GO:0019430=removal of superoxide radicals_(BP); GO:0051788=response to misfolded protein_(BP); GO:0009060=aerobic respiration_(BP); GO:0009266=response to temperature stimulus_(BP); GO:0042742=defense response to bacterium_(BP); GO:0006511=ubiq…	AT3G10920.1_|_manganese_superoxide_dismutase_1_|_Chr3:3418015-3419581_FORWARD_LENGTH=231_|_201606
GSVIVT01031148001	chr14:1714520-1715898	58.073	30.9427	38.4837	42.1107	67.5701	GO:0010200=response to chitin_(BP); GO:0006865=amino acid transport_(BP); GO:0005773=vacuole_(CC)	AT3G05500.1_|_Rubber_elongation_factor_protein_(REF)_|_Chr3:1593540-1594802_FORWARD_LENGTH=246_|_201606
GSVIVT01035679001	chr4:3274509-3275328	58.051	83.509	28.1822	65.7223	34.1415		AT5G25610.1_|_BURP_domain-containing_protein_|_Chr5:8914498-8916684_REVERSE_LENGTH=392_|_201606
GSVIVT01025082001	chr6:4660944-4674679	58.0018	61.269	49.0727	47.2469	34.3667	GO:0007165=signal transduction_(BP); GO:0005773=vacuole_(CC); GO:0000160=two-component signal transduction system (phosphorelay)_(BP); GO:0009903=chloroplast avoidance movement_(BP); GO:0010362=negative regulation of anion channel activity by blue light_(BP); GO:0009898=internal side of plasma membrane_(CC); GO:0009882=blue light photoreceptor activity_(MF); GO:0010155=regulation of proton transp…	AT3G45780.2_|_phototropin_1_|_Chr3:16818557-16823960_FORWARD_LENGTH=996_|_201606
GSVIVT01011352001	chr14:28895996-28900888	57.9168	55.6375	56.3181	53.6089	60.0641	GO:0015991=ATP hydrolysis coupled proton transport_(BP); GO:0046961=proton-transporting ATPase activity, rotational mechanism_(MF); GO:0009506=plasmodesma_(CC); GO:0005794=Golgi apparatus_(CC); GO:0005774=vacuolar membrane_(CC); GO:0033179=proton-transporting V-type ATPase, V0 domain_(CC)	AT3G28715.1_|_ATPase%2C_V0/A0_complex%2C_subunit_C/D_|_Chr3:10778025-10780350_FORWARD_LENGTH=351_|_201606
GSVIVT01006593001	chrUn:26937633-26941159	57.9157	43.9429	48.9071	45.8931	52.7826	GO:0005751=mitochondrial respiratory chain complex IV_(CC); GO:0004129=cytochrome-c oxidase activity_(MF)	AT4G37830.1_|_cytochrome_c_oxidase-like_protein_|_Chr4:17787672-17788762_REVERSE_LENGTH=102_|_201606
GSVIVT01022356001	chr7:18958056-18963575	57.8329	77.5173	67.3345	99.4097	87.9345	GO:0004030=aldehyde dehydrogenase [NAD(P)+] activity_(MF); GO:0009414=response to water deprivation_(BP); GO:0009941=chloroplast envelope_(CC); GO:0009737=response to abscisic acid stimulus_(BP); GO:0005739=mitochondrion_(CC); GO:0006081=cellular aldehyde metabolic process_(BP); GO:0004028=3-chloroallyl aldehyde dehydrogenase activity_(MF); GO:0004029=aldehyde dehydrogenase (NAD) activity_(MF); G…	AT4G34240.4_|_aldehyde_dehydrogenase_3I1_|_Chr4:16390099-16392633_FORWARD_LENGTH=535_|_201606
GSVIVT01027078001	chr15:18133532-18135802	57.7314	52.4912	48.6115	49.3998	58.2968	GO:0004872=receptor activity_(MF); GO:0005634=nucleus_(CC); GO:0009738=abscisic acid mediated signaling pathway_(BP); GO:0010427=abscisic acid binding_(MF); GO:0005515=protein binding_(MF)	AT1G01360.1_|_regulatory_component_of_ABA_receptor_1_|_Chr1:142138-142914_FORWARD_LENGTH=187_|_201606
GSVIVT01008499001	chr17:1321216-1322939	57.4894	49.579	60.1652	50.8094	58.0428	GO:0009060=aerobic respiration_(BP); GO:0006301=postreplication repair_(BP); GO:0005739=mitochondrion_(CC); GO:0006096=glycolysis_(BP); GO:0046686=response to cadmium ion_(BP); GO:0005886=plasma membrane_(CC); GO:0005774=vacuolar membrane_(CC); GO:0009507=chloroplast_(CC)	AT5G20090.4_|_Uncharacterized_protein_family_(UPF0041)_|_Chr5:6787246-6788000_REVERSE_LENGTH=110_|_201606
GSVIVT01022234001	chr7:17730186-17732956	57.4887	28.2131	24.0738	23.8386	28.6128	GO:0003674=MF_(MF); GO:0005634=nucleus_(CC); GO:0006661=phosphatidylinositol biosynthetic process_(BP); GO:0005886=plasma membrane_(CC)	AT5G09960.1_|_sorbin/SH3_domain_protein_|_Chr5:3106503-3107658_FORWARD_LENGTH=112_|_201606
GSVIVT01018330001	chr15:10934495-10942446	57.4195	61.3047	61.6797	58.3308	63.4886		AT3G60240.2_|_eukaryotic_translation_initiation_factor_4G_|_Chr3:22261842-22268295_FORWARD_LENGTH=1723_|_201606
GSVIVT01001406001	chr18:18680550-18700728	57.363	44.4281	71.6713	61.1651	104.395	GO:0080167=; GO:0048578=positive regulation of long-day photoperiodism, flowering_(BP); GO:0010378=temperature compensation of the circadian clock_(BP); GO:0005654=nucleoplasm_(CC); GO:0042542=response to hydrogen peroxide_(BP); GO:0006355=regulation of transcription, DNA-dependent_(BP); GO:0005982=starch metabolic process_(BP); GO:0010218=response to far red light_(BP); GO:0009409=response to co…	AT1G22770.1_|_gigantea_protein_(GI)_|_Chr1:8062398-8067447_FORWARD_LENGTH=1173_|_201606
GSVIVT01000121001	chr7:15423574-15424015	57.2833	55.3506	46.9894	47.9386	55.8422		AT3G49910.1_|_Translation_protein_SH3-like_family_protein_|_Chr3:18504311-18504751_FORWARD_LENGTH=146_|_201606
GSVIVT01009531001	chr18:9102087-9105297	57.259	67.7443	68.7822	61.1996	54.7718		AT2G26560.1_|_phospholipase_A_2A_|_Chr2:11293912-11295708_REVERSE_LENGTH=407_|_201606
GSVIVT01036060001	chr6:21267576-21269133	57.2284	65.7086	39.5365	45.2747	51.0806	GO:0009965=leaf morphogenesis_(BP); GO:0006661=phosphatidylinositol biosynthetic process_(BP); GO:0003674=MF_(MF); GO:0030154=cell differentiation_(BP); GO:0045893=positive regulation of transcription, DNA-dependent_(BP); GO:0009535=chloroplast thylakoid membrane_(CC)	AT2G27290.1_|_FAM210B-like_protein%2C_putative_(DUF1279)_|_Chr2:11678586-11679765_REVERSE_LENGTH=201_|_201606
GSVIVT01018290001	chr15:11699159-11704292	57.0316	120.934	64.916	79.6501	64.7764	GO:0005829=cytosol_(CC); GO:0005777=peroxisome_(CC); GO:0005634=nucleus_(CC); GO:0003723=RNA binding_(MF); GO:0008150=BP_(BP)	AT4G17520.1_|_Hyaluronan_/_mRNA_binding_family_|_Chr4:9771496-9773313_FORWARD_LENGTH=360_|_201606
GSVIVT01023802001	chr3:3384537-3388113	57.0144	51.4228	47.3333	53.8113	54.2231	GO:0005783=endoplasmic reticulum_(CC); GO:0003674=MF_(MF); GO:0006944=cellular membrane fusion_(BP); GO:0005739=mitochondrion_(CC); GO:0006891=intra-Golgi vesicle-mediated transport_(BP); GO:0006890=retrograde vesicle-mediated transport, Golgi to ER_(BP); GO:0005801=cis-Golgi network_(CC)	AT2G21600.1_|_endoplasmatic_reticulum_retrieval_protein_1B_|_Chr2:9243550-9244579_FORWARD_LENGTH=195_|_201606
GSVIVT01025150001	chr6:3970050-3974501	56.9956	55.3721	50.0686	51.6079	54.0967	GO:0022626=cytosolic ribosome_(CC); GO:0005839=proteasome core complex_(CC); GO:0051788=response to misfolded protein_(BP); GO:0005829=cytosol_(CC); GO:0006635=fatty acid beta-oxidation_(BP); GO:0009651=response to salt stress_(BP); GO:0080129=proteasome core complex assembly_(BP); GO:0043161=proteasomal ubiquitin-dependent protein catabolic process_(BP); GO:0009407=toxin catabolic process_(BP); …	AT1G56450.1_|_20S_proteasome_beta_subunit_G1_|_Chr1:21141970-21144186_FORWARD_LENGTH=246_|_201606
GSVIVT01032845001	chr13:305477-308820	56.9442	26.0895	57.2898	46.4921	57.3934		AT2G40060.1_|_Clathrin_light_chain_protein_|_Chr2:16726564-16728001_FORWARD_LENGTH=258_|_201606
GSVIVT01031028001	chr14:21128985-21130161	56.8753	56.8522	53.6185	61.4228	69.0917		AT5G16110.1_|_hypothetical_protein_|_Chr5:5261171-5262668_REVERSE_LENGTH=244_|_201606
GSVIVT01030112001	chr12:9968004-9973038	56.8285	63.7451	61.3426	59.8204	69.7023		AT5G47720.4_|_Thiolase_family_protein_|_Chr5:19331762-19334145_FORWARD_LENGTH=415_|_201606
GSVIVT01026563001	chr4:21784570-21800432	56.7738	72.8827	50.3798	51.2046	59.2615	GO:0052543=callose deposition in cell wall_(BP); GO:0009555=pollen development_(BP); GO:0046686=response to cadmium ion_(BP); GO:0003983=UTP:glucose-1-phosphate uridylyltransferase activity_(MF); GO:0005886=plasma membrane_(CC); GO:0010264=myo-inositol hexakisphosphate biosynthetic process_(BP); GO:0005829=cytosol_(CC); GO:0009651=response to salt stress_(BP)	AT5G17310.2_|_UDP-glucose_pyrophosphorylase_2_|_Chr5:5696955-5700845_REVERSE_LENGTH=470_|_201606
GSVIVT01018081001	chr5:6321092-6323533	56.7717	100.04	83.4014	67.2235	56.9658		AT5G28840.2_|_GDP-D-mannose_3'%2C5'-epimerase_|_Chr5:10862472-10864024_REVERSE_LENGTH=377_|_201606
GSVIVT01031685001	chr5:20175237-20176662	56.6292	62.6265	46.8725	39.1501	34.9378		AT1G05850.2_|_Chitinase_family_protein_|_Chr1:1766833-1768117_REVERSE_LENGTH=321_|_201606
GSVIVT01020075001	chr1:10683765-10689835	56.5509	65.686	67.9284	76.3784	85.3963	GO:0046777=protein amino acid autophosphorylation_(BP); GO:0000160=two-component signal transduction system (phosphorelay)_(BP); GO:0023014=signal transmission via phosphorylation event_(BP); GO:0005886=plasma membrane_(CC); GO:0010155=regulation of proton transport_(BP); GO:0006355=regulation of transcription, DNA-dependent_(BP); GO:0000155=two-component sensor activity_(MF); GO:0007165=signal t…	AT2G02710.2_|_PAS/LOV_protein_B_|_Chr2:758812-760608_REVERSE_LENGTH=397_|_201606
GSVIVT01014240001	chr19:1836320-1843328	56.5482	14.9856	18.8414	20.9652	26.8553		AT1G53210.1_|_sodium/calcium_exchanger_family_protein_/_calcium-binding_EF_hand_family_protein_|_Chr1:19844790-19847533_FORWARD_LENGTH=585_|_201606
GSVIVT01033877001	chr8:17073832-17077459	56.4727	55.9057	37.311	45.09	41.9821		AT3G52580.1_|_Ribosomal_protein_S11_family_protein_|_Chr3:19503324-19504701_FORWARD_LENGTH=150_|_201606
GSVIVT01021309001	chr10:3809853-3811907	56.4263	3.9806	5.45555	5.08294	1.85596	GO:0006629=lipid metabolic process_(BP); GO:0004091=carboxylesterase activity_(MF); GO:0005576=extracellular region_(CC)	AT5G45670.1_|_GDSL-like_Lipase/Acylhydrolase_superfamily_protein_|_Chr5:18528600-18530164_FORWARD_LENGTH=362_|_201606
GSVIVT01030288001	chr8:9439870-9442868	56.2806	64.0961	57.5784	59.7027	64.063	GO:0005575=CC_(CC); GO:0008150=BP_(BP); GO:0003674=MF_(MF)	AT3G08890.2_|_hypothetical_protein_(Protein_of_unknown_function%2C_DUF538)_|_Chr3:2706701-2707775_FORWARD_LENGTH=170_|_201606
GSVIVT01028332001	chr7:6231358-6235183	56.2543	55.2041	46.8961	45.5416	49.1264	GO:0048046=apoplast_(CC); GO:0044262=cellular carbohydrate metabolic process_(BP); GO:0055114=oxidation reduction_(BP); GO:0000166=nucleotide binding_(MF); GO:0030060=L-malate dehydrogenase activity_(MF); GO:0009506=plasmodesma_(CC); GO:0005829=cytosol_(CC); GO:0006108=malate metabolic process_(BP)	AT5G43330.1_|_Lactate/malate_dehydrogenase_family_protein_|_Chr5:17390552-17392449_FORWARD_LENGTH=332_|_201606
GSVIVT01037777001	chr19:7772105-7773743	56.2414	31.4771	24.5439	28.6927	27.5421	GO:0004871=signal transducer activity_(MF); GO:0005737=cytoplasm_(CC); GO:0005634=nucleus_(CC); GO:0009640=photomorphogenesis_(BP); GO:0003700=transcription factor activity_(MF)	AT5G48150.4_|_GRAS_family_transcription_factor_|_Chr5:19522497-19524053_REVERSE_LENGTH=490_|_201606
GSVIVT01012199001	chr1:599283-602644	56.168	45.8957	40.3495	43.1453	43.9678	GO:0022627=cytosolic small ribosomal subunit_(CC); GO:0005618=cell wall_(CC); GO:0005634=nucleus_(CC); GO:0003735=structural constituent of ribosome_(MF); GO:0009506=plasmodesma_(CC); GO:0006412=translation_(BP)	AT3G02080.1_|_Ribosomal_protein_S19e_family_protein_|_Chr3:364138-365161_REVERSE_LENGTH=143_|_201606
GSVIVT01011904001	chr1:3127823-3131985	56.133	34.2281	30.3618	35.8658	9.7367	GO:0046556=alpha-N-arabinofuranosidase activity_(MF); GO:0048046=apoplast_(CC); GO:0009044=xylan 1,4-beta-xylosidase activity_(MF); GO:0005982=starch metabolic process_(BP); GO:0046686=response to cadmium ion_(BP); GO:0009664=plant-type cell wall organization_(BP); GO:0009505=plant-type cell wall_(CC); GO:0009506=plasmodesma_(CC); GO:0009507=chloroplast_(CC); GO:0009832=plant-type cell wall bioge…	AT1G68560.1_|_alpha-xylosidase_1_|_Chr1:25734435-25737897_REVERSE_LENGTH=915_|_201606
GSVIVT01004914001	chr2:4762058-4762502	56.1246	47.2407	42.5415	42.3569	46.0222	GO:0005634=nucleus_(CC); GO:0005509=calcium ion binding_(MF); GO:0008150=BP_(BP); GO:0005886=plasma membrane_(CC); GO:0005829=cytosol_(CC)	AT1G12310.1_|_Calcium-binding_EF-hand_family_protein_|_Chr1:4187500-4187946_REVERSE_LENGTH=148_|_201606
GSVIVT01010646001	chr16:15651700-15653874	56.0723	77.4072	44.911	50.2172	31.1998	GO:0016491=oxidoreductase activity_(MF); GO:0000166=nucleotide binding_(MF); GO:0055114=oxidation reduction_(BP); GO:0009506=plasmodesma_(CC); GO:0005829=cytosol_(CC); GO:0008270=zinc ion binding_(MF)	AT5G51970.2_|_GroES-like_zinc-binding_alcohol_dehydrogenase_family_protein_|_Chr5:21111820-21113284_FORWARD_LENGTH=364_|_201606
GSVIVT01010854001	chr5:23365305-23367631	56.0702	30.8534	41.9524	35.2292	39.3161		AT3G59540.1_|_Ribosomal_L38e_protein_family_|_Chr3:21995897-21996742_REVERSE_LENGTH=69_|_201606
GSVIVT01002527001	chrUn:35198019-35203044	56.0235	64.6519	47.3512	55.4621	41.9222		AT5G48570.1_|_FKBP-type_peptidyl-prolyl_cis-trans_isomerase_family_protein_|_Chr5:19690746-19693656_REVERSE_LENGTH=578_|_201606
GSVIVT01014091001	chr19:290117-290812	56.0095	26.0137	33.91	39.8248	36.1974	GO:0050662=coenzyme binding_(MF); GO:0045226=extracellular polysaccharide biosynthetic process_(BP); GO:0010253=UDP-rhamnose biosynthetic process_(BP); GO:0000166=nucleotide binding_(MF); GO:0008831=dTDP-4-dehydrorhamnose reductase activity_(MF); GO:0010280=UDP-L-rhamnose synthase activity_(MF); GO:0009506=plasmodesma_(CC); GO:0009507=chloroplast_(CC); GO:0005829=cytosol_(CC)	AT3G14790.1_|_rhamnose_biosynthesis_3_|_Chr3:4964791-4966875_FORWARD_LENGTH=664_|_201606
GSVIVT01015161001	chr11:1465801-1468928	55.9703	88.9929	55.3385	61.4055	66.8456	GO:0003824=catalytic activity_(MF); GO:0008152=metabolic process_(BP); GO:0009507=chloroplast_(CC)	AT5G57040.1_|_Lactoylglutathione_lyase_/_glyoxalase_I_family_protein_|_Chr5:23084035-23085116_REVERSE_LENGTH=197_|_201606
GSVIVT01028979001	chr16:16936539-16939180	55.9435	47.5672	40.3573	41.4007	43.4073	GO:0008805=carbon-monoxide oxygenase activity_(MF); GO:0005773=vacuole_(CC); GO:0016021=integral to membrane_(CC); GO:0048767=root hair elongation_(BP); GO:0019344=cysteine biosynthetic process_(BP); GO:0043481=anthocyanin accumulation in tissues in response to UV light_(BP); GO:0009932=cell tip growth_(BP); GO:0005515=protein binding_(MF); GO:0009825=multidimensional cell growth_(BP); GO:0071555…	AT4G25570.2_|_Cytochrome_b561/ferric_reductase_transmembrane_protein_family_|_Chr4:13053887-13055641_REVERSE_LENGTH=280_|_201606
GSVIVT01014210001	chr19:1489208-1493674	55.9289	59.1803	58.8666	60.3272	61.5466		AT2G42590.1_|_general_regulatory_factor_9_|_Chr2:17732118-17733775_REVERSE_LENGTH=263_|_201606
GSVIVT01017756001	chr5:3179407-3180911	55.8584	42.615	45.1217	47.6356	41.3664		AT5G27700.1_|_Ribosomal_protein_S21e_|_Chr5:9807541-9808048_REVERSE_LENGTH=82_|_201606
GSVIVT01016313001	chr13:5228499-5231029	55.7726	38.881	43.7581	41.1685	42.7141		AT2G40010.1_|_Ribosomal_protein_L10_family_protein_|_Chr2:16708578-16710448_REVERSE_LENGTH=317_|_201606
GSVIVT01030599001	chr12:7051965-7054929	55.7126	68.6226	44.4523	49.361	38.7595	GO:0016020=membrane_(CC); GO:0009793=embryonic development ending in seed dormancy_(BP); GO:0009941=chloroplast envelope_(CC); GO:0009570=chloroplast stroma_(CC); GO:0006364=rRNA processing_(BP); GO:0006354=RNA elongation_(BP); GO:0015934=large ribosomal subunit_(CC); GO:0009657=plastid organization_(BP); GO:0010207=photosystem II assembly_(BP); GO:0019288=isopentenyl diphosphate biosynthetic pro…	AT1G05190.1_|_Ribosomal_protein_L6_family_|_Chr1:1502515-1503738_REVERSE_LENGTH=223_|_201606
GSVIVT01033502001	chr8:20206831-20217157	55.6722	33.9979	51.3722	44.5274	44.6746	GO:0005783=endoplasmic reticulum_(CC); GO:0005634=nucleus_(CC); GO:0045485=omega-6 fatty acid desaturase activity_(MF); GO:0016720=delta12-fatty acid dehydrogenase activity_(MF); GO:0006629=lipid metabolic process_(BP); GO:0055114=oxidation reduction_(BP); GO:0016717=oxidoreductase activity, acting on paired donors, with oxidation of a pair of donors resulting in the reduction of molecular oxygen…	AT3G12120.2_|_fatty_acid_desaturase_2_|_Chr3:3860592-3861743_REVERSE_LENGTH=383_|_201606
GSVIVT01033088001	chr14:25626732-25641296	55.6083	63.6433	48.0768	58.4741	37.2941	GO:0004737=pyruvate decarboxylase activity_(MF); GO:0050660=FAD binding_(MF); GO:0009570=chloroplast stroma_(CC); GO:0000287=magnesium ion binding_(MF); GO:0030976=thiamin pyrophosphate binding_(MF); GO:0003984=acetolactate synthase activity_(MF); GO:0009082=branched chain family amino acid biosynthetic process_(BP)	AT3G48560.1_|_chlorsulfuron/imidazolinone_resistant_1_|_Chr3:18001530-18003542_REVERSE_LENGTH=670_|_201606
GSVIVT01007435001	chrUn:31867866-31869287	55.5721	6.83129	30.2709	52.3447	39.1351		AT4G27450.1_|_aluminum_induced_protein_with_YGL_and_LRDR_motifs_|_Chr4:13727665-13728683_REVERSE_LENGTH=250_|_201606
GSVIVT01014758001	chr19:9349487-9350972	55.5417	68.9855	63.221	60.9453	87.5349		AT1G64230.2_|_ubiquitin-conjugating_enzyme_28_|_Chr1:23833792-23835220_FORWARD_LENGTH=148_|_201606
GSVIVT01024086001	chr3:1238288-1248284	55.2684	52.6504	60.9597	49.3295	52.0527	GO:0006546=glycine catabolic process_(BP); GO:0009684=indoleacetic acid biosynthetic process_(BP); GO:0009658=chloroplast organization_(BP); GO:0019344=cysteine biosynthetic process_(BP); GO:0005829=cytosol_(CC); GO:0009579=thylakoid_(CC); GO:0009941=chloroplast envelope_(CC); GO:0080022=primary root development_(BP); GO:0009570=chloroplast stroma_(CC); GO:0006816=calcium ion transport_(BP); GO:0…	AT2G21170.3_|_triosephosphate_isomerase_|_Chr2:9071047-9073106_REVERSE_LENGTH=315_|_201606
GSVIVT01020540001	chr12:4671569-4674991	55.2645	13.74	17.3691	18.189	22.2125	GO:0008150=BP_(BP); GO:0005886=plasma membrane_(CC); GO:0003674=MF_(MF); GO:0090406=; GO:0031225=anchored to membrane_(CC)	AT5G56170.1_|_LORELEI-LIKE-GPI-ANCHORED_PROTEIN_1_|_Chr5:22736072-22737108_FORWARD_LENGTH=168_|_201606
GSVIVT01035856001	chr4:4918937-4922210	55.208	49.716	57.2478	54.8517	53.0856	GO:0010105=negative regulation of ethylene mediated signaling pathway_(BP); GO:0005634=nucleus_(CC); GO:0006511=ubiquitin-dependent protein catabolic process_(BP); GO:0004842=ubiquitin-protein ligase activity_(MF); GO:0042752=regulation of circadian rhythm_(BP); GO:0005515=protein binding_(MF)	AT2G25490.1_|_EIN3-binding_F_box_protein_1_|_Chr2:10848018-10850275_REVERSE_LENGTH=628_|_201606
GSVIVT01000581001	chr1:6875461-6876081	55.0249	60.0453	49.0273	63.0451	59.2419	GO:0003674=MF_(MF); GO:0008150=BP_(BP); GO:0005747=mitochondrial respiratory chain complex I_(CC)	AT1G67785.1_|_hypothetical_protein_|_Chr1:25416100-25416984_REVERSE_LENGTH=63_|_201606
GSVIVT01005679001	chrUn:21173653-21174441	54.9875	49.2188	62.7338	71.0608	56.643		AT5G07340.1_|_Calreticulin_family_protein_|_Chr5:2317300-2319458_FORWARD_LENGTH=532_|_201606
GSVIVT01017236001	chr9:5759753-5762990	54.9584	68.3534	55.6452	49.3936	51.548	GO:0005773=vacuole_(CC); GO:0051788=response to misfolded protein_(BP); GO:0020037=heme binding_(MF); GO:0006511=ubiquitin-dependent protein catabolic process_(BP); GO:0080129=proteasome core complex assembly_(BP); GO:0005515=protein binding_(MF); GO:0045153=electron transporter, transferring electrons within CoQH2-cytochrome c reductase complex activity_(MF); GO:0005750=mitochondrial respiratory…	AT5G40810.1_|_Cytochrome_C1_family_|_Chr5:16340200-16342327_FORWARD_LENGTH=307_|_201606
GSVIVT01017796001	chr5:3549699-3551648	54.9143	52.4199	114.831	98.8893	246.632	GO:0015706=nitrate transport_(BP); GO:0006865=amino acid transport_(BP); GO:0003674=MF_(MF); GO:0010583=response to cyclopentenone_(BP); GO:0009407=toxin catabolic process_(BP); GO:0010167=response to nitrate_(BP); GO:0005802=trans-Golgi network_(CC); GO:0005768=endosome_(CC)	AT4G15610.1_|_Uncharacterized_protein_family_(UPF0497)_|_Chr4:8909162-8910641_FORWARD_LENGTH=193_|_201606
GSVIVT01018164001	chr15:13710961-13711900	54.9037	51.2374	41.1737	37.0983	44.906		AT4G00050.1_|_basic_helix-loop-helix_(bHLH)_DNA-binding_superfamily_protein_|_Chr4:17863-19848_FORWARD_LENGTH=399_|_201606
GSVIVT01032600001	chr14:28756120-28756743	54.8188	77.0912	47.7727	50.5301	58.8614	GO:0006499=N-terminal protein myristoylation_(BP); GO:0007000=nucleolus organization_(BP); GO:0000103=sulfate assimilation_(BP); GO:0000280=nuclear division_(BP); GO:0005739=mitochondrion_(CC); GO:0006662=glycerol ether metabolic process_(BP); GO:0005886=plasma membrane_(CC); GO:0045454=cell redox homeostasis_(BP); GO:0009055=electron carrier activity_(MF); GO:0005829=cytosol_(CC); GO:0016671=oxi…	AT5G39950.1_|_thioredoxin_2_|_Chr5:15990885-15991881_REVERSE_LENGTH=133_|_201606
GSVIVT01025028001	chr6:5163827-5173199	54.8056	55.2087	41.2803	53.5386	50.8061		AT5G59840.1_|_Ras-related_small_GTP-binding_family_protein_|_Chr5:24107450-24109049_REVERSE_LENGTH=216_|_201606
GSVIVT01000004001	chr14:2638738-2641947	54.7689	61.0766	41.2927	41.8187	41.7949	GO:0010206=photosystem II repair_(BP); GO:0016117=carotenoid biosynthetic process_(BP); GO:0019344=cysteine biosynthetic process_(BP); GO:0003993=acid phosphatase activity_(MF); GO:0006364=rRNA processing_(BP); GO:0009543=chloroplast thylakoid lumen_(CC); GO:0006636=unsaturated fatty acid biosynthetic process_(BP); GO:0009657=plastid organization_(BP); GO:0010218=response to far red light_(BP); G…	AT1G54780.1_|_thylakoid_lumen_18.3_kDa_protein_|_Chr1:20439533-20440953_FORWARD_LENGTH=285_|_201606
GSVIVT01031137001	chr14:1830363-1835740	54.7152	67.135	52.2282	59.6694	68.6196	GO:0009560=embryo sac egg cell differentiation_(BP); GO:0051788=response to misfolded protein_(BP); GO:0016887=ATPase activity_(MF); GO:0005524=ATP binding_(MF); GO:0006635=fatty acid beta-oxidation_(BP); GO:0008540=proteasome regulatory particle, base subcomplex_(CC); GO:0080129=proteasome core complex assembly_(BP); GO:0009555=pollen development_(BP); GO:0043161=proteasomal ubiquitin-dependent …	AT3G05530.1_|_regulatory_particle_triple-A_ATPase_5A_|_Chr3:1603540-1605993_FORWARD_LENGTH=424_|_201606
GSVIVT01025651001	chr8:13306999-13307878	54.6239	63.1543	33.0653	50.9698	40.2995	GO:0005634=nucleus_(CC); GO:0003674=MF_(MF); GO:0008150=BP_(BP)	AT2G42760.1_|_DUF1685_family_protein_|_Chr2:17796382-17797185_REVERSE_LENGTH=267_|_201606
GSVIVT01018801001	chr4:19743044-19745896	54.6232	77.8237	62.6543	63.0788	67.8852	GO:0005783=endoplasmic reticulum_(CC); GO:0006833=water transport_(BP); GO:0005829=cytosol_(CC); GO:0051788=response to misfolded protein_(BP); GO:0009266=response to temperature stimulus_(BP); GO:0006511=ubiquitin-dependent protein catabolic process_(BP); GO:0009651=response to salt stress_(BP); GO:0080129=proteasome core complex assembly_(BP); GO:0003755=peptidyl-prolyl cis-trans isomerase acti…	AT2G18040.1_|_peptidylprolyl_cis/trans_isomerase%2C_NIMA-interacting_1_|_Chr2:7842346-7843537_FORWARD_LENGTH=119_|_201606
GSVIVT01033621001	chr8:19169629-19216777	54.5249	83.8275	53.861	60.5118	55.0282	GO:0009697=salicylic acid biosynthetic process_(BP); GO:0006833=water transport_(BP); GO:0055114=oxidation reduction_(BP); GO:0009941=chloroplast envelope_(CC); GO:0009570=chloroplast stroma_(CC); GO:0016041=glutamate synthase (ferredoxin) activity_(MF); GO:0009750=response to fructose stimulus_(BP); GO:0010155=regulation of proton transport_(BP); GO:0009814=defense response, incompatible interac…	AT5G04140.2_|_glutamate_synthase_1_|_Chr5:1130031-1138186_FORWARD_LENGTH=1648_|_201606
GSVIVT01000149001	chr7:15656790-15669458	54.4462	44.2039	45.6221	51.9237	57.1903	GO:0006325=chromatin organization_(BP); GO:0010332=response to gamma radiation_(BP); GO:0004674=protein serine/threonine kinase activity_(MF); GO:0004713=protein tyrosine kinase activity_(MF); GO:0006281=DNA repair_(BP); GO:0005524=ATP binding_(MF); GO:0048573=photoperiodism, flowering_(BP); GO:0006468=protein amino acid phosphorylation_(BP); GO:0007623=circadian rhythm_(BP); GO:0005515=protein b…	AT5G67380.1_|_casein_kinase_alpha_1_|_Chr5:26881156-26883383_REVERSE_LENGTH=409_|_201606
GSVIVT01032481001	chr14:27783155-27783938	54.3796	62.4101	50.9992	55.9169	52.8017	GO:0005634=nucleus_(CC); GO:0003674=MF_(MF); GO:0008150=BP_(BP)	AT2G33845.1_|_Nucleic_acid-binding%2C_OB-fold-like_protein_|_Chr2:14317781-14318712_FORWARD_LENGTH=182_|_201606
GSVIVT01003150001	chr3:6212477-6213994	54.3785	62.2168	79.6571	65.5051	102.803		AT3G19450.1_|_GroES-like_zinc-binding_alcohol_dehydrogenase_family_protein_|_Chr3:6744859-6747005_FORWARD_LENGTH=365_|_201606
GSVIVT01035320001	chr4:419080-421367	54.2666	45.7768	46.5212	43.0945	55.3481	GO:0015629=actin cytoskeleton_(CC); GO:0005634=nucleus_(CC); GO:0003779=actin binding_(MF); GO:0009507=chloroplast_(CC); GO:0007015=actin filament organization_(BP)	AT5G56600.1_|_profilin_|_Chr5:22909882-22910710_REVERSE_LENGTH=131_|_201606
GSVIVT01038546001	chr16:21975852-21978336	54.2589	45.6407	26.2728	15.1171	11.2762	GO:0042744=hydrogen peroxide catabolic process_(BP); GO:0004857=enzyme inhibitor activity_(MF); GO:0030599=pectinesterase activity_(MF); GO:0009505=plant-type cell wall_(CC); GO:0042545=cell wall modification_(BP)	AT3G49220.1_|_Plant_invertase/pectin_methylesterase_inhibitor_superfamily_|_Chr3:18249840-18253647_FORWARD_LENGTH=598_|_201606
GSVIVT01012897001	chr11:6585251-6590529	54.2291	57.3072	38.9975	50.9329	57.4259		AT5G25220.1_|_homeobox_protein_knotted-1-like_3_|_Chr5:8736208-8738115_FORWARD_LENGTH=431_|_201606
GSVIVT01022566001	chr8:5156959-5163749	54.1087	38.2914	52.6044	47.8351	61.1231	GO:0015706=nitrate transport_(BP); GO:0003674=MF_(MF); GO:0005773=vacuole_(CC); GO:0010167=response to nitrate_(BP); GO:0005576=extracellular region_(CC)	AT3G11780.1_|_MD-2-related_lipid_recognition_domain-containing_protein_/_ML_domain-containing_protein_|_Chr3:3724326-3725476_REVERSE_LENGTH=153_|_201606
GSVIVT01023241001	chr12:20756392-20759728	54.0537	51.3702	53.125	52.7267	50.1661	GO:0009165=nucleotide biosynthetic process_(BP); GO:0022625=cytosolic large ribosomal subunit_(CC); GO:0016020=membrane_(CC); GO:0003735=structural constituent of ribosome_(MF); GO:0052541=plant-type cell wall cellulose metabolic process_(BP); GO:0052546=cell wall pectin metabolic process_(BP); GO:0006412=translation_(BP)	AT1G61580.1_|_R-protein_L3_B_|_Chr1:22720833-22722402_REVERSE_LENGTH=390_|_201606
GSVIVT01035897001	chr4:5460207-5460736	53.8913	70.1204	53.3541	63.4082	58.3108	GO:0009451=RNA modification_(BP); GO:0003676=nucleic acid binding_(MF); GO:0005737=cytoplasm_(CC); GO:0016049=cell growth_(BP); GO:0004540=ribonuclease activity_(MF); GO:0000902=cell morphogenesis_(BP); GO:0048193=Golgi vesicle transport_(BP); GO:0010228=vegetative to reproductive phase transition of meristem_(BP); GO:0007033=vacuole organization_(BP); GO:0007030=Golgi organization_(BP)	AT5G10960.1_|_Polynucleotidyl_transferase%2C_ribonuclease_H-like_superfamily_protein_|_Chr5:3464581-3465414_FORWARD_LENGTH=277_|_201606
GSVIVT01017346001	chr9:6977463-6990667	53.8771	53.8569	55.1436	50.8913	56.7783	GO:0009616=virus induced gene silencing_(BP); GO:0016020=membrane_(CC); GO:0000911=cytokinesis by cell plate formation_(BP); GO:0000398=nuclear mRNA splicing, via spliceosome_(BP); GO:0000226=microtubule cytoskeleton organization_(BP); GO:0010267=production of ta-siRNAs involved in RNA interference_(BP); GO:0010014=meristem initiation_(BP); GO:0006346=methylation-dependent chromatin silencing_(BP…	AT1G80070.1_|_Pre-mRNA-processing-splicing_factor_|_Chr1:30118052-30127574_FORWARD_LENGTH=2359_|_201606
GSVIVT01022235001	chr7:17739634-17745271	53.8313	109.429	44.4306	68.9249	45.652	GO:0016887=ATPase activity_(MF); GO:0005524=ATP binding_(MF); GO:0005215=transporter activity_(MF); GO:0005886=plasma membrane_(CC); GO:0009624=response to nematode_(BP)	AT5G64840.1_|_general_control_non-repressible_5_|_Chr5:25916956-25919693_REVERSE_LENGTH=692_|_201606
GSVIVT01037634001	chr19:6414413-6416671	53.7986	43.9063	51.0729	51.3653	56.96	GO:0008143=poly(A) RNA binding_(MF); GO:0005737=cytoplasm_(CC); GO:0005634=nucleus_(CC); GO:0000166=nucleotide binding_(MF); GO:0000398=nuclear mRNA splicing, via spliceosome_(BP); GO:0010193=response to ozone_(BP)	AT1G11650.1_|_RNA-binding_(RRM/RBD/RNP_motifs)_family_protein_|_Chr1:3914895-3917301_FORWARD_LENGTH=306_|_201606
GSVIVT01037850001	chr3:7137470-7143370	53.7351	60.9485	51.228	51.9459	61.4275	GO:0004252=serine-type endopeptidase activity_(MF); GO:0009534=chloroplast thylakoid_(CC); GO:0009840=chloroplastic endopeptidase Clp complex_(CC); GO:0006508=proteolysis_(BP); GO:0009941=chloroplast envelope_(CC)	AT1G49970.1_|_CLP_protease_proteolytic_subunit_1_|_Chr1:18501936-18504462_REVERSE_LENGTH=387_|_201606
GSVIVT01014837001	chr19:10399853-10401696	53.7105	115.913	34.8731	59.2078	47.6647	GO:0000023=maltose metabolic process_(BP); GO:0004332=fructose-bisphosphate aldolase activity_(MF); GO:0009718=anthocyanin biosynthetic process_(BP); GO:0019252=starch biosynthetic process_(BP); GO:0006098=pentose-phosphate shunt_(BP); GO:0006096=glycolysis_(BP); GO:0009507=chloroplast_(CC)	AT4G26530.3_|_Aldolase_superfamily_protein_|_Chr4:13391566-13392937_FORWARD_LENGTH=358_|_201606
ZCUFF332	chr7:7404665-7413951	53.6646	52.2234	48.7752	53.1413	53.0148
GSVIVT01022078001	chr7:16405922-16411690	53.6549	54.6347	48.0973	45.0475	60.706		AT4G36910.1_|_Cystathionine_beta-synthase_(CBS)_family_protein_|_Chr4:17391016-17393218_REVERSE_LENGTH=236_|_201606
GSVIVT01008589001	chr17:592948-596576	53.6417	62.183	43.4178	41.9462	40.1054	GO:0045036=protein targeting to chloroplast_(BP); GO:0009965=leaf morphogenesis_(BP); GO:0030154=cell differentiation_(BP); GO:0009073=aromatic amino acid family biosynthetic process_(BP); GO:0019344=cysteine biosynthetic process_(BP); GO:0008483=transaminase activity_(MF); GO:0009941=chloroplast envelope_(CC); GO:0009570=chloroplast stroma_(CC); GO:0006364=rRNA processing_(BP); GO:0042286=glutam…	AT5G63570.1_|_glutamate-1-semialdehyde-2%2C1-aminomutase_|_Chr5:25451957-25453620_FORWARD_LENGTH=474_|_201606
GSVIVT01035767001	chr4:4134127-4146485	53.5439	50.6567	48.5319	54.6183	59.0623	GO:0016887=ATPase activity_(MF); GO:0005634=nucleus_(CC); GO:0008540=proteasome regulatory particle, base subcomplex_(CC); GO:0005524=ATP binding_(MF); GO:0005886=plasma membrane_(CC); GO:0005829=cytosol_(CC); GO:0006511=ubiquitin-dependent protein catabolic process_(BP)	AT5G19990.3_|_regulatory_particle_triple-A_ATPase_6A_|_Chr5:6752144-6754918_FORWARD_LENGTH=419_|_201606
GSVIVT01035231001	chr4:10885536-10888669	53.4402	30.9065	18.7255	54.5775	25.1113	GO:0009751=response to salicylic acid stimulus_(BP); GO:0009753=response to jasmonic acid stimulus_(BP); GO:0048574=long-day photoperiodism, flowering_(BP); GO:0009734=auxin mediated signaling pathway_(BP); GO:0007623=circadian rhythm_(BP); GO:0010600=regulation of auxin biosynthetic process_(BP); GO:0006355=regulation of transcription, DNA-dependent_(BP); GO:0009651=response to salt stress_(BP);…	AT5G17300.1_|_Homeodomain-like_superfamily_protein_|_Chr5:5690435-5692435_REVERSE_LENGTH=387_|_201606
GSVIVT01003081001	chr12:8465162-8476105	53.3807	50.0212	58.7825	62.6837	62.7811	GO:0005634=nucleus_(CC); GO:0003674=MF_(MF); GO:0008150=BP_(BP)	AT5G64170.1_|_dentin_sialophosphoprotein-like_protein_|_Chr5:25672904-25675445_REVERSE_LENGTH=566_|_201606
GSVIVT01008130001	chr17:5528298-5528564	53.3441	77.9431	75.6251	62.4396	37.808		AT5G15630.3_|_COBRA-like_extracellular_glycosyl-phosphatidyl_inositol-anchored_protein_family_|_Chr5:5085024-5086545_FORWARD_LENGTH=395_|_201606
GSVIVT01038182001	chr5:24140196-24150883	53.3225	81.5098	48.5827	48.6841	49.2966	GO:0003674=MF_(MF); GO:0000023=maltose metabolic process_(BP); GO:0019252=starch biosynthetic process_(BP); GO:0043085=positive regulation of catalytic activity_(BP); GO:0005634=nucleus_(CC); GO:0019288=isopentenyl diphosphate biosynthetic process, mevalonate-independent pathway_(BP); GO:0006098=pentose-phosphate shunt_(BP); GO:0009534=chloroplast thylakoid_(CC); GO:0016117=carotenoid biosyntheti…	AT3G59780.1_|_Rhodanese/Cell_cycle_control_phosphatase_superfamily_protein_|_Chr3:22086906-22090324_FORWARD_LENGTH=686_|_201606
GSVIVT01030141001	chr12:10197172-10200725	53.2926	42.7017	48.0716	45.9199	48.9917	GO:0048573=photoperiodism, flowering_(BP); GO:0009793=embryonic development ending in seed dormancy_(BP); GO:0048481=ovule development_(BP); GO:0010027=thylakoid membrane organization_(BP); GO:0009570=chloroplast stroma_(CC); GO:0019252=starch biosynthetic process_(BP); GO:0010155=regulation of proton transport_(BP); GO:0010114=response to red light_(BP); GO:0043085=positive regulation of catalyt…	AT5G48300.1_|_ADP_glucose_pyrophosphorylase_1_|_Chr5:19570326-19572557_FORWARD_LENGTH=520_|_201606
GSVIVT01022354001	chr7:18930551-18931987	53.289	68.0971	99.3513	133.656	158.022	GO:0009695=jasmonic acid biosynthetic process_(BP); GO:0042538=hyperosmotic salinity response_(BP); GO:0009414=response to water deprivation_(BP); GO:0009788=negative regulation of abscisic acid mediated signaling pathway_(BP); GO:0009753=response to jasmonic acid stimulus_(BP); GO:0006355=regulation of transcription, DNA-dependent_(BP); GO:0009611=response to wounding_(BP); GO:0005634=nucleus_(C…	AT1G01720.1_|_NAC_(No_Apical_Meristem)_domain_transcriptional_regulator_superfamily_protein_|_Chr1:268471-269514_FORWARD_LENGTH=289_|_201606
GSVIVT01008074001	chr17:6043054-6050190	53.2705	60.2473	42.0821	36.0058	32.6564	GO:0016021=integral to membrane_(CC); GO:0046872=metal ion binding_(MF); GO:0006200=ATP catabolic process_(BP); GO:0005524=ATP binding_(MF); GO:0006812=cation transport_(BP); GO:0015662=ATPase activity, coupled to transmembrane movement of ions, phosphorylative mechanism_(MF); GO:0006754=ATP biosynthetic process_(BP); GO:0005886=plasma membrane_(CC)	AT5G62670.1_|_H[+]-ATPase_11_|_Chr5:25159495-25164957_FORWARD_LENGTH=956_|_201606
GSVIVT01005051001	chrUn:17696159-17698346	53.2514	26.6703	45.4511	33.2994	59.7148	GO:0060151=peroxisome localization_(BP); GO:0051645=Golgi localization_(BP); GO:0005634=nucleus_(CC); GO:0005509=calcium ion binding_(MF); GO:0030048=actin filament-based movement_(BP); GO:0051646=mitochondrion localization_(BP)	AT3G10300.3_|_Calcium-binding_EF-hand_family_protein_|_Chr3:3186436-3188071_FORWARD_LENGTH=335_|_201606
GSVIVT01037929001	chr10:11069593-11073013	53.2265	55.6966	50.0996	46.7207	41.2276	GO:0009941=chloroplast envelope_(CC); GO:0009570=chloroplast stroma_(CC); GO:0003735=structural constituent of ribosome_(MF); GO:0005840=ribosome_(CC); GO:0019288=isopentenyl diphosphate biosynthetic process, mevalonate-independent pathway_(BP); GO:0006412=translation_(BP)	AT3G54210.1_|_Ribosomal_protein_L17_family_protein_|_Chr3:20067672-20068385_REVERSE_LENGTH=211_|_201606
GSVIVT01012066001	chr1:1683661-1690883	52.873	50.5978	50.8801	47.7501	53.6655		AT1G79210.3_|_N-terminal_nucleophile_aminohydrolases_(Ntn_hydrolases)_superfamily_protein_|_Chr1:29796286-29798240_REVERSE_LENGTH=235_|_201606
GSVIVT01027872001	chr5:8866924-8872058	52.864	68.4885	48.2274	48.6108	46.5291		AT1G32580.1_|_plastid_developmental_protein_DAG_|_Chr1:11784108-11785430_FORWARD_LENGTH=229_|_201606
GSVIVT01027169001	chr15:17287601-17290635	52.8587	46.698	46.2857	44.129	49.0421	GO:0016020=membrane_(CC); GO:0003674=MF_(MF); GO:0005739=mitochondrion_(CC); GO:0008150=BP_(BP)	AT2G46540.1_|_fiber_|_Chr2:19110687-19111681_REVERSE_LENGTH=65_|_201606
GSVIVT01027715001	chr5:7030957-7031307	52.7819	59.5271	48.4534	55.7524	82.0192	GO:0016760=cellulose synthase (UDP-forming) activity_(MF); GO:0048767=root hair elongation_(BP); GO:0030173=integral to Golgi membrane_(CC); GO:0009409=response to cold_(BP); GO:0009832=plant-type cell wall biogenesis_(BP); GO:0005802=trans-Golgi network_(CC); GO:0030244=cellulose biosynthetic process_(BP); GO:0005886=plasma membrane_(CC); GO:0005768=endosome_(CC)	AT5G16910.1_|_cellulose-synthase_like_D2_|_Chr5:5561679-5565290_FORWARD_LENGTH=1145_|_201606
GSVIVT01018598001	chr16:12517793-12518390	52.7762	47.745	65.4285	43.3768	104.304	GO:0006972=hyperosmotic response_(BP); GO:0009651=response to salt stress_(BP); GO:0046910=pectinesterase inhibitor activity_(MF); GO:0006096=glycolysis_(BP); GO:0030599=pectinesterase activity_(MF); GO:0046686=response to cadmium ion_(BP); GO:0006833=water transport_(BP); GO:0009266=response to temperature stimulus_(BP); GO:0007030=Golgi organization_(BP)	AT5G62350.1_|_Plant_invertase/pectin_methylesterase_inhibitor_superfamily_protein_|_Chr5:25037504-25038112_FORWARD_LENGTH=202_|_201606
GSVIVT01004967001	chrUn:17126758-17128270	52.7128	50.3519	74.2944	45.1389	52.7964		ATMG00510.1_|_NADH_dehydrogenase_subunit_7_|_ChrM:132071-138153_FORWARD_LENGTH=394_|_201606
GSVIVT01036237001	chr14:8305649-8321747	52.6645	43.2777	41.2229	44.7883	50.5495	GO:0005737=cytoplasm_(CC); GO:0005634=nucleus_(CC); GO:0009911=positive regulation of flower development_(BP); GO:0003723=RNA binding_(MF)	AT3G04610.4_|_RNA-binding_KH_domain-containing_protein_|_Chr3:1250762-1254272_REVERSE_LENGTH=553_|_201606
GSVIVT01015482001	chr11:4088563-4092815	52.6109	42.4856	43.5426	50.2104	50.5491		AT5G55190.1_|_RAN_GTPase_3_|_Chr5:22392285-22393957_FORWARD_LENGTH=221_|_201606
GSVIVT01025530001	chr8:14280561-14282721	52.5957	38.4633	49.8076	43.863	56.5226	GO:0005634=nucleus_(CC); GO:0003674=MF_(MF); GO:0008150=BP_(BP)	AT2G37480.2_|_hypothetical_protein_|_Chr2:15738645-15739579_FORWARD_LENGTH=193_|_201606
ZCUFF26	chr1:20944758-20953480	52.5237	55.051	51.5352	46.3553	55.6856
GSVIVT01015684001	chr3:15559271-15562058	52.4425	43.2266	33.9908	35.1099	28.1322		AT1G08200.1_|_UDP-D-apiose/UDP-D-xylose_synthase_2_|_Chr1:2574259-2576609_REVERSE_LENGTH=389_|_201606
GSVIVT01008461001	chr17:1736469-1773113	52.438	24.9165	32.988	49.582	40.1855	GO:0008270=zinc ion binding_(MF); GO:0000166=nucleotide binding_(MF); GO:0055114=oxidation reduction_(BP); GO:0006573=valine metabolic process_(BP); GO:0004332=fructose-bisphosphate aldolase activity_(MF); GO:0005634=nucleus_(CC); GO:0005739=mitochondrion_(CC); GO:0004616=phosphogluconate dehydrogenase (decarboxylating) activity_(MF); GO:0006098=pentose-phosphate shunt_(BP); GO:0006096=glycolysis…	AT1G18270.2_|_ketose-bisphosphate_aldolase_class-II_family_protein_|_Chr1:6283634-6293772_REVERSE_LENGTH=1374_|_201606
GSVIVT01011897001	chr1:3190848-3192646	52.4363	52.4761	34.5917	39.8451	51.4448	GO:0008270=zinc ion binding_(MF); GO:0005634=nucleus_(CC); GO:0016020=membrane_(CC); GO:0003700=transcription factor activity_(MF); GO:0006355=regulation of transcription, DNA-dependent_(BP)	AT1G25440.1_|_B-box_type_zinc_finger_protein_with_CCT_domain-containing_protein_|_Chr1:8933939-8935284_REVERSE_LENGTH=417_|_201606
GSVIVT01028100001	chr7:3798989-3800315	52.4225	36.6527	43.1997	47.1741	59.8173	GO:0005783=endoplasmic reticulum_(CC); GO:0003674=MF_(MF); GO:0008150=BP_(BP); GO:0009507=chloroplast_(CC)	AT3G62580.1_|_Late_embryogenesis_abundant_protein_(LEA)_family_protein_|_Chr3:23146931-23147735_FORWARD_LENGTH=213_|_201606
GSVIVT01011346001	chr14:28844723-28850354	52.392	43.558	47.2059	46.8316	43.6243		AT3G01280.1_|_voltage_dependent_anion_channel_1_|_Chr3:85754-87612_FORWARD_LENGTH=276_|_201606
GSVIVT01000857001	chr13_random:3133101-3134151	52.3646	41.6611	41.2927	32.4355	43.0673	GO:0009651=response to salt stress_(BP); GO:0032880=regulation of protein localization_(BP); GO:0005737=cytoplasm_(CC); GO:0009414=response to water deprivation_(BP); GO:0009644=response to high light intensity_(BP); GO:0009617=response to bacterium_(BP); GO:0006096=glycolysis_(BP); GO:0005515=protein binding_(MF); GO:0046686=response to cadmium ion_(BP); GO:0006833=water transport_(BP); GO:00069…	AT2G41430.5_|_dehydration-induced_protein_(ERD15)_|_Chr2:17269736-17270314_FORWARD_LENGTH=163_|_201606
GSVIVT01035355001	chr4:710578-714671	52.3045	34.4178	42.3435	39.1263	47.7657	GO:0008270=zinc ion binding_(MF); GO:0051788=response to misfolded protein_(BP); GO:0006120=mitochondrial electron transport, NADH to ubiquinone_(BP); GO:0006511=ubiquitin-dependent protein catabolic process_(BP); GO:0080129=proteasome core complex assembly_(BP); GO:0008137=NADH dehydrogenase (ubiquinone) activity_(MF); GO:0048038=quinone binding_(MF); GO:0051539=4 iron, 4 sulfur cluster binding_…	AT5G11770.1_|_NADH-ubiquinone_oxidoreductase_20_kDa_subunit_|_Chr5:3791148-3792929_REVERSE_LENGTH=218_|_201606
ZCUFF212	chr19:5760048-5766600	52.2824	59.2983	58.0123	57.6545	59.7144
GSVIVT01025083001	chr6:4646638-4653053	52.1949	40.7987	41.4643	48.1333	41.9344		AT5G02790.1_|_Glutathione_S-transferase_family_protein_|_Chr5:632877-634858_FORWARD_LENGTH=235_|_201606
GSVIVT01032540001	chr14:28180913-28186961	52.1754	56.477	41.6522	40.8101	44.5838	GO:0043085=positive regulation of catalytic activity_(BP); GO:0009941=chloroplast envelope_(CC); GO:0030385=ferredoxin:thioredoxin reductase activity_(MF); GO:0009570=chloroplast stroma_(CC); GO:0000023=maltose metabolic process_(BP); GO:0019252=starch biosynthetic process_(BP); GO:0008937=ferredoxin reductase activity_(MF); GO:0055114=oxidation reduction_(BP)	AT2G04700.3_|_ferredoxin_thioredoxin_reductase_catalytic_beta_chain_family_protein_|_Chr2:1646961-1648345_FORWARD_LENGTH=146_|_201606
GSVIVT01035677001	chr4:3229211-3231532	52.1687	35.5661	37.3977	36.221	36.9965	GO:0022626=cytosolic ribosome_(CC); GO:0042254=ribosome biogenesis_(BP); GO:0003735=structural constituent of ribosome_(MF); GO:0001510=RNA methylation_(BP); GO:0006412=translation_(BP)	AT3G16080.1_|_Zinc-binding_ribosomal_protein_family_protein_|_Chr3:5454892-5455677_FORWARD_LENGTH=95_|_201606
GSVIVT01024995001	chr6:5407676-5417476	52.1399	47.639	42.1339	46.3753	51.8074	GO:0045038=protein import into chloroplast thylakoid membrane_(BP); GO:0042744=hydrogen peroxide catabolic process_(BP); GO:0090342=; GO:0010027=thylakoid membrane organization_(BP); GO:0006364=rRNA processing_(BP); GO:0051205=protein insertion into membrane_(BP); GO:0035304=regulation of protein amino acid dephosphorylation_(BP); GO:0015450=P-P-bond-hydrolysis-driven protein transmembrane transp…	AT2G28800.1_|_63_kDa_inner_membrane_family_protein_|_Chr2:12356669-12359158_REVERSE_LENGTH=462_|_201606
GSVIVT01032930001	chr14:24240475-24247767	52.0823	55.4993	49.6145	44.6172	43.4615	GO:0008152=metabolic process_(BP); GO:0008194=UDP-glycosyltransferase activity_(MF); GO:0005634=nucleus_(CC); GO:0016758=transferase activity, transferring hexosyl groups_(MF)	AT3G02100.1_|_UDP-Glycosyltransferase_superfamily_protein_|_Chr3:368840-370484_REVERSE_LENGTH=464_|_201606
GSVIVT01011343001	chr15:9041652-9045076	52.0611	64.0968	61.8835	65.0194	64.9756	GO:0009658=chloroplast organization_(BP)	AT1G04770.1_|_Tetratricopeptide_repeat_(TPR)-like_superfamily_protein_|_Chr1:1336564-1337767_REVERSE_LENGTH=303_|_201606
GSVIVT01000416001	chr12:7708894-7710679	52.0485	15.9541	32.3192	23.6078	11.0357		AT4G03210.1_|_xyloglucan_endotransglucosylase/hydrolase_9_|_Chr4:1416019-1417197_FORWARD_LENGTH=290_|_201606
GSVIVT01038643001	chr16:21255287-21256764	52.0337	45.958	48.734	51.5262	62.8232	GO:0009534=chloroplast thylakoid_(CC); GO:0009570=chloroplast stroma_(CC); GO:0003735=structural constituent of ribosome_(MF); GO:0005840=ribosome_(CC); GO:0006412=translation_(BP)	AT5G24490.1_|_30S_ribosomal_protein_|_Chr5:8365690-8367178_FORWARD_LENGTH=308_|_201606
GSVIVT01021530001	chr10:6694721-6698550	51.9401	79.4581	93.7195	84.8693	94.2194	GO:0006863=purine transport_(BP); GO:0016021=integral to membrane_(CC); GO:0090406=; GO:0015798=myo-inositol transport_(BP); GO:0005351=sugar:hydrogen symporter activity_(MF); GO:0005886=plasma membrane_(CC); GO:0055085=transmembrane transport_(BP); GO:0023052=signaling_(BP); GO:0005366=myo-inositol:hydrogen symporter activity_(MF)	AT1G30220.1_|_inositol_transporter_2_|_Chr1:10632957-10635439_REVERSE_LENGTH=580_|_201606
GSVIVT01015789001	chr3:17464404-17465077	51.8996	16.0825	45.1899	71.0847	125.413	GO:0008150=BP_(BP); GO:0003674=MF_(MF)	AT2G32210.1_|_cysteine-rich/transmembrane_domain_A-like_protein_|_Chr2:13678077-13678554_FORWARD_LENGTH=71_|_201606
GSVIVT01021430001	chr10:5268239-5271298	51.8596	51.2188	43.6619	41.8011	45.8162		AT2G34480.1_|_Ribosomal_protein_L18ae/LX_family_protein_|_Chr2:14532916-14534161_REVERSE_LENGTH=178_|_201606
GSVIVT01000817001	chr12:531707-552660	51.8118	44.6674	53.9594	72.9235	77.8245		AT3G58750.1_|_citrate_synthase_2_|_Chr3:21724564-21727458_REVERSE_LENGTH=514_|_201606
GSVIVT01010613001	chr16:16018208-16022091	51.8053	70.8877	53.3377	53.7896	58.7277	GO:0003677=DNA binding_(MF); GO:0000419=DNA-directed RNA polymerase IVb complex_(CC); GO:0006366=transcription from RNA polymerase II promoter_(BP); GO:0005665=DNA-directed RNA polymerase II, core complex_(CC); GO:0000394=RNA splicing, via endonucleolytic cleavage and ligation_(BP); GO:0003899=DNA-directed RNA polymerase activity_(MF)	AT5G51940.1_|_RNA_polymerase_Rpb6_|_Chr5:21104679-21105796_FORWARD_LENGTH=144_|_201606
GSVIVT01013151001	chr2:7535853-7536969	51.7414	91.7503	76.8704	87.9423	170.759
GSVIVT01013064001	chr2:8849488-8856107	51.7221	44.1008	45.6369	44.4393	48.0894	GO:0005783=endoplasmic reticulum_(CC); GO:0003674=MF_(MF); GO:0016021=integral to membrane_(CC); GO:0043069=negative regulation of programmed cell death_(BP)	AT1G32210.1_|_Defender_against_death_(DAD_family)_protein_|_Chr1:11606047-11607652_REVERSE_LENGTH=115_|_201606
GSVIVT01008001001	chr17:6786331-6792771	51.6772	39.4988	38.2144	33.9011	41.062	GO:0008270=zinc ion binding_(MF); GO:0005737=cytoplasm_(CC); GO:0005634=nucleus_(CC); GO:0006623=protein targeting to vacuole_(BP); GO:0016192=vesicle-mediated transport_(BP)	AT3G47550.6_|_RING/FYVE/PHD_zinc_finger_superfamily_protein_|_Chr3:17523841-17525278_FORWARD_LENGTH=288_|_201606
GSVIVT01018352001	chr15:10655739-10660406	51.5896	42.8347	44.9967	42.0445	38.514	GO:0006457=protein folding_(BP); GO:0009507=chloroplast_(CC)	AT3G60210.1_|_GroES-like_family_protein_|_Chr3:22251443-22252709_REVERSE_LENGTH=138_|_201606
GSVIVT01025547001	chr8:14139858-14141948	51.5553	37.5804	41.8798	42.2412	40.9047	GO:0022625=cytosolic large ribosomal subunit_(CC); GO:0003735=structural constituent of ribosome_(MF); GO:0005773=vacuole_(CC); GO:0001510=RNA methylation_(BP); GO:0009664=plant-type cell wall organization_(BP); GO:0005730=nucleolus_(CC); GO:0042545=cell wall modification_(BP); GO:0005618=cell wall_(CC); GO:0009220=pyrimidine ribonucleotide biosynthetic process_(BP); GO:0009506=plasmodesma_(CC); …	AT3G09630.1_|_Ribosomal_protein_L4/L1_family_|_Chr3:2953813-2955444_FORWARD_LENGTH=406_|_201606
GSVIVT01008133001	chr17:5514287-5516722	51.4997	23.633	44.8949	45.726	66.6344		AT3G08900.1_|_reversibly_glycosylated_polypeptide_3_|_Chr3:2708347-2709714_REVERSE_LENGTH=362_|_201606
GSVIVT01028204001	chr7:4605073-4605865	51.4566	43.3044	62.9501	41.5925	24.5039	GO:0030076=light-harvesting complex_(CC); GO:0016168=chlorophyll binding_(MF); GO:0009941=chloroplast envelope_(CC); GO:0010287=plastoglobule_(CC); GO:0009769=photosynthesis, light harvesting in photosystem II_(BP); GO:0009535=chloroplast thylakoid membrane_(CC)	AT2G34420.1_|_photosystem_II_light_harvesting_complex_protein_B1B2_|_Chr2:14522716-14523513_REVERSE_LENGTH=265_|_201606
GSVIVT01027120001	chr15:17651432-17665816	51.3688	55.1555	39.3653	54.3173	41.7789		AT1G01320.3_|_Tetratricopeptide_repeat_(TPR)-like_superfamily_protein_|_Chr1:121582-130099_REVERSE_LENGTH=1789_|_201606
GSVIVT01009943001	chr18:12683000-12691517	51.3631	43.8006	57.085	35.2802	52.7351		AT1G20080.5_|_Calcium-dependent_lipid-binding_(CaLB_domain)_family_protein_|_Chr1:6962236-6964912_FORWARD_LENGTH=537_|_201606
GSVIVT01008862001	chr18:2882122-2885275	51.3537	59.8699	32.1443	52.6131	29.9344	GO:0009965=leaf morphogenesis_(BP); GO:0055114=oxidation reduction_(BP); GO:0009073=aromatic amino acid family biosynthetic process_(BP); GO:0019344=cysteine biosynthetic process_(BP); GO:0051537=2 iron, 2 sulfur cluster binding_(MF); GO:0009706=chloroplast inner membrane_(CC); GO:0030154=cell differentiation_(BP); GO:0016705=oxidoreductase activity, acting on paired donors, with incorporation or…	AT1G44446.1_|_Pheophorbide_a_oxygenase_family_protein_with_Rieske_2Fe-2S_domain-containing_protein_|_Chr1:16848664-16851152_REVERSE_LENGTH=536_|_201606
GSVIVT01033986001	chr8:16098674-16101773	51.1963	22.7847	33.5573	22.8429	21.9076	GO:0010311=lateral root formation_(BP); GO:0005794=Golgi apparatus_(CC); GO:0048767=root hair elongation_(BP); GO:0007389=pattern specification process_(BP); GO:0010011=auxin binding_(MF); GO:0010090=trichome morphogenesis_(BP); GO:0009958=positive gravitropism_(BP); GO:0015171=amino acid transmembrane transporter activity_(MF); GO:0006865=amino acid transport_(BP); GO:0010218=response to far red…	AT2G38120.1_|_Transmembrane_amino_acid_transporter_family_protein_|_Chr2:15973493-15976792_FORWARD_LENGTH=485_|_201606
GSVIVT01037864001	chr3:6995197-6998300	51.1178	37.9845	60.5394	46.2707	59.7573	GO:0007165=signal transduction_(BP); GO:0005886=plasma membrane_(CC)	AT3G43740.1_|_Leucine-rich_repeat_(LRR)_family_protein_|_Chr3:15644127-15645446_FORWARD_LENGTH=218_|_201606
GSVIVT01030577001	chr12:6859709-6862604	51.0827	42.7988	41.8576	46.442	44.2077	GO:0003674=MF_(MF); GO:0009507=chloroplast_(CC); GO:0009853=photorespiration_(BP)	AT2G20820.1_|_hypothetical_protein_|_Chr2:8964450-8965166_FORWARD_LENGTH=93_|_201606
GSVIVT01035331001	chr4:541013-542153	51.0208	27.4472	39.0904	46.5724	64.646	GO:0008270=zinc ion binding_(MF); GO:0006661=phosphatidylinositol biosynthetic process_(BP); GO:0015996=chlorophyll catabolic process_(BP); GO:0006355=regulation of transcription, DNA-dependent_(BP); GO:0005634=nucleus_(CC); GO:0006979=response to oxidative stress_(BP); GO:0005886=plasma membrane_(CC); GO:0003700=transcription factor activity_(MF)	AT2G19810.1_|_CCCH-type_zinc_finger_family_protein_|_Chr2:8550419-8551498_FORWARD_LENGTH=359_|_201606
GSVIVT01033979001	chr8:16134619-16135154	51.0076	30.7986	31.7241	32.9348	22.4505	GO:0009941=chloroplast envelope_(CC); GO:0009570=chloroplast stroma_(CC); GO:0003735=structural constituent of ribosome_(MF); GO:0032544=plastid translation_(BP); GO:0005840=ribosome_(CC)	AT2G38140.1_|_plastid-specific_ribosomal_protein_4_|_Chr2:15980948-15981459_FORWARD_LENGTH=118_|_201606
GSVIVT01017234001	chr9:5754559-5757531	50.9391	50.0213	37.6037	42.914	51.515		AT5G55190.1_|_RAN_GTPase_3_|_Chr5:22392285-22393957_FORWARD_LENGTH=221_|_201606
ZCUFF7	chr1:3047297-3051351	50.9156	48.8465	47.0521	50.8713	56.8829
GSVIVT01034944001	chr5:339586-343282	50.9067	20.4885	88.8502	95.5302	108.159	GO:0009693=ethylene biosynthetic process_(BP); GO:0004564=beta-fructofuranosidase activity_(MF); GO:0007623=circadian rhythm_(BP); GO:0005576=extracellular region_(CC)	AT3G06500.1_|_Plant_neutral_invertase_family_protein_|_Chr3:2012309-2015471_FORWARD_LENGTH=664_|_201606
GSVIVT01025947001	chr18:26843264-26848414	50.9028	69.0273	49.0621	63.6907	67.8921	GO:0009617=response to bacterium_(BP); GO:0005739=mitochondrion_(CC); GO:0005525=GTP binding_(MF); GO:0006897=endocytosis_(BP)	AT1G33970.5_|_P-loop_containing_nucleoside_triphosphate_hydrolases_superfamily_protein_|_Chr1:12349614-12350960_REVERSE_LENGTH=342_|_201606
GSVIVT01018177001	chr15:13601180-13603801	50.8788	42.9105	50.1146	44.1915	48.9283		AT3G60540.3_|_Preprotein_translocase_Sec%2C_Sec61-beta_subunit_protein_|_Chr3:22375132-22375377_REVERSE_LENGTH=81_|_201606
GSVIVT01034676001	chr13:7502030-7505927	50.8514	45.4673	38.382	44.1394	40.0366	GO:0022625=cytosolic large ribosomal subunit_(CC); GO:0005886=plasma membrane_(CC); GO:0042254=ribosome biogenesis_(BP); GO:0003735=structural constituent of ribosome_(MF); GO:0001510=RNA methylation_(BP); GO:0009507=chloroplast_(CC); GO:0006412=translation_(BP)	AT2G36620.1_|_ribosomal_protein_L24_|_Chr2:15350548-15351819_REVERSE_LENGTH=164_|_201606
GSVIVT01014701001	chr19:8775290-8778344	50.8482	56.9342	57.3492	47.8676	69.5624		AT5G55850.3_|_RPM1-interacting_protein_4_(RIN4)_family_protein_|_Chr5:22603617-22604850_FORWARD_LENGTH=79_|_201606
GSVIVT01033693001	chr8:18600137-18601681	50.719	31.4018	44.5428	38.3838	35.9484	GO:0005730=nucleolus_(CC); GO:0006364=rRNA processing_(BP); GO:0001510=RNA methylation_(BP); GO:0015030=Cajal body_(CC); GO:0010197=polar nucleus fusion_(BP); GO:0003723=RNA binding_(MF)	AT2G20490.3_|_nucleolar_RNA-binding_Nop10p_family_protein_|_Chr2:8831897-8832723_FORWARD_LENGTH=64_|_201606
GSVIVT01023226001	chr12:20939460-20941511	50.6909	50.5524	40.8312	37.5377	38.812		AT1G57720.2_|_Translation_elongation_factor_EF1B%2C_gamma_chain_|_Chr1:21377873-21380114_FORWARD_LENGTH=413_|_201606
GSVIVT01009033001	chr18:4433613-4439651	50.6723	65.3792	49.5942	52.0873	56.2207	GO:0003913=DNA photolyase activity_(MF); GO:0006281=DNA repair_(BP); GO:0055114=oxidation reduction_(BP); GO:0051510=regulation of unidimensional cell growth_(BP); GO:0010075=regulation of meristem growth_(BP); GO:0005524=ATP binding_(MF); GO:0009882=blue light photoreceptor activity_(MF); GO:0009785=blue light signaling pathway_(BP); GO:0010343=singlet oxygen-mediated programmed cell death_(BP);…	AT4G08920.1_|_cryptochrome_1_|_Chr4:5724260-5726905_FORWARD_LENGTH=681_|_201606
GSVIVT01014215001	chr19:1528768-1546843	50.6395	43.614	47.1345	47.2815	57.6172	GO:0006301=postreplication repair_(BP); GO:0005634=nucleus_(CC); GO:0004842=ubiquitin-protein ligase activity_(MF); GO:0010039=response to iron ion_(BP); GO:0031372=UBC13-MMS2 complex_(CC); GO:0009507=chloroplast_(CC); GO:0046686=response to cadmium ion_(BP); GO:0010053=root epidermal cell differentiation_(BP); GO:0006511=ubiquitin-dependent protein catabolic process_(BP); GO:0005515=protein bind…	AT1G78870.2_|_ubiquitin-conjugating_enzyme_35_|_Chr1:29650589-29652203_FORWARD_LENGTH=153_|_201606
GSVIVT01023906001	chr3:2545605-2548797	50.6294	52.2165	63.4481	78.7598	69.2546	GO:0006865=amino acid transport_(BP); GO:0005886=plasma membrane_(CC); GO:0010075=regulation of meristem growth_(BP); GO:0015171=amino acid transmembrane transporter activity_(MF)	AT1G47670.1_|_Transmembrane_amino_acid_transporter_family_protein_|_Chr1:17536834-17539486_REVERSE_LENGTH=519_|_201606
GSVIVT01003080001	chr12:8441833-8464816	50.5946	61.5925	57.334	70.1242	64.9087		AT5G64170.3_|_dentin_sialophosphoprotein-like_protein_|_Chr5:25672904-25675934_REVERSE_LENGTH=616_|_201606
GSVIVT01033747001	chr8:18158317-18165853	50.5569	51.7226	52.1918	47.0457	58.9767		AT3G52990.1_|_Pyruvate_kinase_family_protein_|_Chr3:19649046-19652237_FORWARD_LENGTH=527_|_201606
GSVIVT01022276001	chr7:18093936-18101052	50.5424	46.5607	50.1592	53.5444	63.1352	GO:0009407=toxin catabolic process_(BP); GO:0000085=G2 phase of mitotic cell cycle_(BP); GO:0051510=regulation of unidimensional cell growth_(BP); GO:0051788=response to misfolded protein_(BP); GO:0005829=cytosol_(CC); GO:0003674=MF_(MF); GO:0042023=DNA endoreduplication_(BP); GO:0006635=fatty acid beta-oxidation_(BP); GO:0009793=embryonic development ending in seed dormancy_(BP); GO:0009651=resp…	AT5G09900.2_|_26S_proteasome_regulatory_subunit%2C_putative_(RPN5)_|_Chr5:3089462-3092434_REVERSE_LENGTH=442_|_201606
GSVIVT01023866001	chr3:2890431-2895797	50.4855	31.2869	38.5006	36.3163	36.7899	GO:0009723=response to ethylene stimulus_(BP); GO:0015802=basic amino acid transport_(BP); GO:0031348=negative regulation of defense response_(BP); GO:0009414=response to water deprivation_(BP); GO:0042538=hyperosmotic salinity response_(BP); GO:0000165=MAPKKK cascade_(BP); GO:0015696=ammonium transport_(BP); GO:0050832=defense response to fungus_(BP); GO:0010363=regulation of plant-type hypersen…	AT2G17290.2_|_Calcium-dependent_protein_kinase_family_protein_|_Chr2:7517005-7519239_FORWARD_LENGTH=544_|_201606
GSVIVT01018981001	chr4:18116660-18126374	50.4217	58.1419	43.4735	51.7894	47.5784	GO:0030422=production of siRNA involved in RNA interference_(BP); GO:0000398=nuclear mRNA splicing, via spliceosome_(BP); GO:0005634=nucleus_(CC); GO:0043687=post-translational protein modification_(BP); GO:0045893=positive regulation of transcription, DNA-dependent_(BP); GO:0003723=RNA binding_(MF); GO:0005515=protein binding_(MF); GO:0035196=production of miRNAs involved in gene silencing by mi…	AT3G50670.1_|_U1_small_nuclear_ribonucleoprotein-70K_|_Chr3:18826476-18829492_REVERSE_LENGTH=427_|_201606
GSVIVT01032807001	chr13:603330-605773	50.41	36.6569	43.4977	57.7168	42.7185	GO:0008270=zinc ion binding_(MF); GO:0002679=respiratory burst during defense response_(BP); GO:0010363=regulation of plant-type hypersensitive response_(BP); GO:0030968=endoplasmic reticulum unfolded protein response_(BP); GO:0006612=protein targeting to membrane_(BP); GO:0035556=; GO:0009863=salicylic acid mediated signaling pathway_(BP); GO:0006355=regulation of transcription, DNA-dependent_(B…	AT2G40140.2_|_zinc_finger_(CCCH-type)_family_protein_|_Chr2:16772537-16774330_FORWARD_LENGTH=597_|_201606
GSVIVT01029443001	chr9:22838682-22848761	50.404	63.637	29.9546	44.4986	33.1944	GO:0046777=protein amino acid autophosphorylation_(BP); GO:0009941=chloroplast envelope_(CC); GO:0009570=chloroplast stroma_(CC); GO:0000166=nucleotide binding_(MF); GO:0010207=photosystem II assembly_(BP); GO:0010155=regulation of proton transport_(BP); GO:0006413=translational initiation_(BP)	AT1G16720.1_|_high_chlorophyll_fluorescence_phenotype_173_|_Chr1:5723161-5726248_FORWARD_LENGTH=598_|_201606
GSVIVT01027638001	chr15:14785452-14790780	50.3989	51.3701	62.3911	46.9179	74.549	GO:0006914=autophagy_(BP); GO:0008017=microtubule binding_(MF)	AT4G16520.2_|_Ubiquitin-like_superfamily_protein_|_Chr4:9306882-9308113_REVERSE_LENGTH=121_|_201606
GSVIVT01014929001	chr19:12181422-12181706	50.387	32.3363	28.9636	31.8371	29.7318
GSVIVT01022271001	chr7:18050637-18062553	50.3843	42.5025	47.4576	46.1525	61.1473		AT4G09830.1_|_nuclear_receptor_family_2_group_C_protein_|_Chr4:6188866-6190591_FORWARD_LENGTH=191_|_201606
GSVIVT01009023001	chr18:4350465-4352554	50.3434	55.8155	45.1074	50.1475	51.2156		AT5G64200.2_|_serine/arginine-rich_splicing_factor-like_protein%2C_putative_|_Chr5:25681849-25683553_REVERSE_LENGTH=303_|_201606
GSVIVT01031310001	chr14:479470-484084	50.3302	55.9698	66.0191	59.8265	78.8841	GO:0003878=ATP citrate synthase activity_(MF); GO:0009346=citrate lyase complex_(CC); GO:0005524=ATP binding_(MF); GO:0006623=protein targeting to vacuole_(BP); GO:0016874=ligase activity_(MF); GO:0006085=acetyl-CoA biosynthetic process_(BP); GO:0005829=cytosol_(CC)	AT1G09430.1_|_ATP-citrate_lyase_A-3_|_Chr1:3042135-3044978_FORWARD_LENGTH=424_|_201606
GSVIVT01010256001	chr1:18462110-18463435	50.3223	31.6096	27.2167	34.2553	24.1858	GO:0005515=protein binding_(MF); GO:0080167=; GO:0006949=syncytium formation_(BP)	AT1G17200.1_|_Uncharacterized_protein_family_(UPF0497)_|_Chr1:5878493-5879871_FORWARD_LENGTH=204_|_201606
GSVIVT01023471001	chr14:11326703-11334750	50.3145	53.0382	51.1863	52.932	63.8829	GO:0005618=cell wall_(CC); GO:0006464=protein modification process_(BP); GO:0005773=vacuole_(CC); GO:0006511=ubiquitin-dependent protein catabolic process_(BP)	AT3G09790.2_|_ubiquitin_8_|_Chr3:3004111-3006006_REVERSE_LENGTH=631_|_201606
GSVIVT01034936001	chr5:244127-246538	50.3055	61.0813	42.7524	40.825	49.0714		AT3G17210.2_|_heat_stable_protein_1_|_Chr3:5882318-5882896_FORWARD_LENGTH=109_|_201606
GSVIVT01015378001	chr11:3130945-3133804	50.2797	73.473	29.381	46.03	26.7713	GO:0005739=mitochondrion_(CC); GO:0004674=protein serine/threonine kinase activity_(MF); GO:0005524=ATP binding_(MF); GO:0006468=protein amino acid phosphorylation_(BP)	AT5G21222.4_|_protein_kinase_family_protein_|_Chr5:7209422-7213700_FORWARD_LENGTH=831_|_201606
GSVIVT01038001001	chr10:12328615-12329391	50.2278	41.6698	32.103	51.404	57.1796	GO:0005575=CC_(CC); GO:0008150=BP_(BP); GO:0003674=MF_(MF)	AT1G79160.1_|_filamentous_hemagglutinin_transporter_|_Chr1:29779862-29780668_REVERSE_LENGTH=239_|_201606
GSVIVT01001405001	chr18:18676176-18679615	50.1921	34.3868	58.1952	50.5963	78.3491		AT1G22770.1_|_gigantea_protein_(GI)_|_Chr1:8062398-8067447_FORWARD_LENGTH=1173_|_201606
GSVIVT01008273001	chr17:3747800-3760029	50.1885	71.2504	48.1145	46.3386	56.9162	GO:0003674=MF_(MF); GO:0008150=BP_(BP); GO:0009535=chloroplast thylakoid membrane_(CC)	AT1G73885.1_|_AT-rich_interactive_domain_protein_|_Chr1:27786864-27787708_FORWARD_LENGTH=192_|_201606
GSVIVT01006115001	chrUn:41756088-41756858	50.1809	58.8477	25.1372	37.4206	24.7139	GO:0003674=MF_(MF); GO:0005739=mitochondrion_(CC); GO:0015979=photosynthesis_(BP); GO:0009507=chloroplast_(CC)	AT2G04039.1_|_DUF2996_family_protein_|_Chr2:1333464-1334438_FORWARD_LENGTH=199_|_201606
GSVIVT01019871001	chr2:4097018-4100209	50.1399	39.1597	18.2832	30.5213	10.2216	GO:0050660=FAD binding_(MF); GO:0008812=choline dehydrogenase activity_(MF); GO:0055114=oxidation reduction_(BP); GO:0016832=aldehyde-lyase activity_(MF); GO:0006066=alcohol metabolic process_(BP); GO:0005576=extracellular region_(CC)	AT1G12570.1_|_Glucose-methanol-choline_(GMC)_oxidoreductase_family_protein_|_Chr1:4278192-4280753_REVERSE_LENGTH=572_|_201606
GSVIVT01031955001	chr3:5675593-5685586	50.1381	41.6019	47.1574	47.1781	47.0984	GO:0016192=vesicle-mediated transport_(BP); GO:0005829=cytosol_(CC); GO:0006886=intracellular protein transport_(BP); GO:0010498=proteasomal protein catabolic process_(BP); GO:0030276=clathrin binding_(MF); GO:0005634=nucleus_(CC); GO:0007010=cytoskeleton organization_(BP); GO:0030126=COPI vesicle coat_(CC); GO:0006094=gluconeogenesis_(BP); GO:0006487=protein amino acid N-linked glycosylation_(BP…	AT4G34450.1_|_coatomer_gamma-2_subunit%2C_putative_/_gamma-2_coat_protein%2C_putative_/_gamma-2_COP_|_Chr4:16471956-16476795_FORWARD_LENGTH=886_|_201606
GSVIVT01016807001	chr9:1560603-1566600	50.0902	45.629	50.49	50.0297	55.8023	GO:0005737=cytoplasm_(CC); GO:0006487=protein amino acid N-linked glycosylation_(BP); GO:0005634=nucleus_(CC); GO:0004674=protein serine/threonine kinase activity_(MF); GO:0005524=ATP binding_(MF); GO:0006468=protein amino acid phosphorylation_(BP); GO:0010382=cellular cell wall macromolecule metabolic process_(BP); GO:0005886=plasma membrane_(CC); GO:0042546=cell wall biogenesis_(BP)	AT1G72710.1_|_casein_kinase_1-like_protein_2_|_Chr1:27372553-27376178_FORWARD_LENGTH=465_|_201606
GSVIVT01030779001	chr14:15853851-15875880	50.065	65.5457	33.3474	50.2088	33.9784	GO:0010264=myo-inositol hexakisphosphate biosynthetic process_(BP); GO:0010150=leaf senescence_(BP); GO:0072593=; GO:0010228=vegetative to reproductive phase transition of meristem_(BP); GO:0034599=cellular response to oxidative stress_(BP); GO:0009507=chloroplast_(CC)	AT1G66330.2_|_senescence-associated_family_protein_|_Chr1:24729880-24732144_REVERSE_LENGTH=417_|_201606
GSVIVT01009705001	chr18:10647344-10650369	50.0484	73.9351	48.6474	66.7111	58.0965	GO:0005634=nucleus_(CC); GO:0003674=MF_(MF); GO:0005739=mitochondrion_(CC); GO:0008150=BP_(BP)	AT1G75180.3_|_Erythronate-4-phosphate_dehydrogenase_family_protein_|_Chr1:28216150-28217911_REVERSE_LENGTH=315_|_201606
GSVIVT01035662001	chr4:3104569-3109035	50.002	28.316	42.8986	66.6424	68.9293	GO:0009693=ethylene biosynthetic process_(BP); GO:0016020=membrane_(CC); GO:0005777=peroxisome_(CC); GO:0048767=root hair elongation_(BP); GO:0051788=response to misfolded protein_(BP); GO:0010150=leaf senescence_(BP); GO:0006635=fatty acid beta-oxidation_(BP); GO:0080129=proteasome core complex assembly_(BP); GO:0043161=proteasomal ubiquitin-dependent protein catabolic process_(BP); GO:0005739=m…	AT5G11520.1_|_aspartate_aminotransferase_3_|_Chr5:3685257-3687721_REVERSE_LENGTH=449_|_201606
GSVIVT01001307001	chr2:5185325-5188563	50.0018	59.4861	57.5543	53.1889	68.0706		AT4G16520.2_|_Ubiquitin-like_superfamily_protein_|_Chr4:9306882-9308113_REVERSE_LENGTH=121_|_201606
GSVIVT01031635001	chr5:19290670-19292481	49.9843	59.951	29.2031	28.2598	24.392	GO:0007275=multicellular organismal development_(BP); GO:0016021=integral to membrane_(CC); GO:0009506=plasmodesma_(CC); GO:0009507=chloroplast_(CC)	AT3G25290.2_|_Auxin-responsive_family_protein_|_Chr3:9208955-9210353_FORWARD_LENGTH=393_|_201606
GSVIVT01033395001	chr8:20979013-20983521	49.9462	55.7819	43.1166	46.8001	61.0352	GO:0005829=cytosol_(CC); GO:0005634=nucleus_(CC); GO:0005515=protein binding_(MF)	AT3G13460.1_|_evolutionarily_conserved_C-terminal_region_2_|_Chr3:4385274-4388220_REVERSE_LENGTH=667_|_201606
GSVIVT01035648001	chr4:2974913-2984266	49.9312	49.4761	44.9894	46.0229	48.6165	GO:0005783=endoplasmic reticulum_(CC); GO:0006888=ER to Golgi vesicle-mediated transport_(BP); GO:0005774=vacuolar membrane_(CC); GO:0009507=chloroplast_(CC); GO:0005794=Golgi apparatus_(CC); GO:0003824=catalytic activity_(MF); GO:0005886=plasma membrane_(CC)	AT5G11560.1_|_catalytics_|_Chr5:3709734-3713994_REVERSE_LENGTH=982_|_201606
GSVIVT01021134001	chr10:1737828-1738487	49.9184	33.083	64.3525	64.6882	133.676	GO:0009809=lignin biosynthetic process_(BP); GO:0008171=O-methyltransferase activity_(MF); GO:0009507=chloroplast_(CC); GO:0005829=cytosol_(CC); GO:0046983=protein dimerization activity_(MF)	AT1G51990.1_|_O-methyltransferase_family_protein_|_Chr1:19330949-19332667_FORWARD_LENGTH=363_|_201606
GSVIVT01010480001	chr1:20940875-20942715	49.8462	68.5058	35.2116	44.7112	42.0348	GO:0005773=vacuole_(CC); GO:0008150=BP_(BP)	AT1G67360.2_|_Rubber_elongation_factor_protein_(REF)_|_Chr1:25237072-25237913_REVERSE_LENGTH=240_|_201606
GSVIVT01023607001	chr11:7927855-7931385	49.7381	39.8192	44.7508	51.5105	58.9363	GO:0006499=N-terminal protein myristoylation_(BP); GO:0005794=Golgi apparatus_(CC); GO:0005576=extracellular region_(CC); GO:0016021=integral to membrane_(CC)	AT2G24170.2_|_Endomembrane_protein_70_protein_family_|_Chr2:10274792-10276894_REVERSE_LENGTH=449_|_201606
GSVIVT01011707001	chr1:4919200-4920116	49.7266	67.0867	31.2362	44.1715	35.264	GO:0030003=cellular cation homeostasis_(BP); GO:0042651=thylakoid membrane_(CC); GO:0070838=divalent metal ion transport_(BP); GO:0016655=oxidoreductase activity, acting on NADH or NADPH, quinone or similar compound as acceptor_(MF); GO:0006098=pentose-phosphate shunt_(BP); GO:0009773=photosynthetic electron transport in photosystem I_(BP); GO:0009507=chloroplast_(CC); GO:0010598=NAD(P)H dehydrog…	AT1G70760.1_|_inorganic_carbon_transport_protein-like_protein_|_Chr1:26687267-26688201_FORWARD_LENGTH=191_|_201606
GSVIVT01035128001	chr5:1683111-1690001	49.6506	45.6651	58.0844	74.3751	90.1024	GO:0009407=toxin catabolic process_(BP); GO:0003857=3-hydroxyacyl-CoA dehydrogenase activity_(MF); GO:0005777=peroxisome_(CC); GO:0000166=nucleotide binding_(MF); GO:0055114=oxidation reduction_(BP); GO:0051788=response to misfolded protein_(BP); GO:0004300=enoyl-CoA hydratase activity_(MF); GO:0006635=fatty acid beta-oxidation_(BP); GO:0080129=proteasome core complex assembly_(BP); GO:0005730=nu…	AT3G06860.1_|_multifunctional_protein_2_|_Chr3:2161926-2166009_FORWARD_LENGTH=725_|_201606
GSVIVT01026504001	chr4:22479235-22484946	49.5047	41.471	42.993	42.9684	47.0179	GO:0035145=exon-exon junction complex_(CC); GO:0005737=cytoplasm_(CC); GO:0016604=nuclear body_(CC); GO:0005730=nucleolus_(CC); GO:0000166=nucleotide binding_(MF); GO:0010628=positive regulation of gene expression_(BP); GO:0003723=RNA binding_(MF); GO:0005515=protein binding_(MF)	AT1G51510.1_|_RNA-binding_(RRM/RBD/RNP_motifs)_family_protein_|_Chr1:19103072-19104753_REVERSE_LENGTH=202_|_201606
GSVIVT01012909001	chr17:13300180-13308044	49.4937	46.8397	44.916	51.2513	51.3348		AT1G48450.1_|_alanine-tRNA_ligase%2C_putative_(DUF760)_|_Chr1:17908746-17910345_REVERSE_LENGTH=423_|_201606
GSVIVT01020741001	chr12:2439032-2445978	49.396	34.7077	54.4411	49.4562	53.0997	GO:0051049=regulation of transport_(BP); GO:0046777=protein amino acid autophosphorylation_(BP); GO:0032880=regulation of protein localization_(BP); GO:0042538=hyperosmotic salinity response_(BP); GO:0004674=protein serine/threonine kinase activity_(MF); GO:0005524=ATP binding_(MF); GO:0005886=plasma membrane_(CC); GO:0009742=brassinosteroid mediated signaling pathway_(BP); GO:0005829=cytosol_(CC)	AT1G06390.2_|_GSK3/SHAGGY-like_protein_kinase_1_|_Chr1:1946860-1950417_FORWARD_LENGTH=407_|_201606
GSVIVT01033561001	chr8:19750527-19752341	49.3692	44.0375	51.3245	39.6166	52.085
GSVIVT01030386001	chr12:5133091-5136106	49.3606	59.9492	33.8496	34.5248	25.7156	GO:0006636=unsaturated fatty acid biosynthetic process_(BP); GO:0009965=leaf morphogenesis_(BP); GO:0000166=nucleotide binding_(MF); GO:0030154=cell differentiation_(BP); GO:0009073=aromatic amino acid family biosynthetic process_(BP); GO:0019344=cysteine biosynthetic process_(BP); GO:0009941=chloroplast envelope_(CC); GO:0006364=rRNA processing_(BP); GO:0019252=starch biosynthetic process_(BP); …	AT5G54190.1_|_protochlorophyllide_oxidoreductase_A_|_Chr5:21991183-21992773_REVERSE_LENGTH=405_|_201606
GSVIVT01014359001	chr19:2980210-2982234	49.2233	48.907	63.0518	63.9171	117.905		AT3G26130.3_|_Cellulase_(glycosyl_hydrolase_family_5)_protein_|_Chr3:9553708-9555611_REVERSE_LENGTH=553_|_201606
GSVIVT01019663001	chr2:2310255-2311573	49.1937	60.425	22.094	36.5797	16.4407	GO:0003674=MF_(MF); GO:0009534=chloroplast thylakoid_(CC); GO:0016556=mRNA modification_(BP); GO:0009941=chloroplast envelope_(CC)	AT1G64680.1_|_beta-carotene_isomerase_D27_|_Chr1:24036071-24037062_FORWARD_LENGTH=250_|_201606
GSVIVT01028024001	chr7:3260041-3261810	48.9788	39.6326	39.5759	46.5386	31.1133	GO:0003913=DNA photolyase activity_(MF); GO:0006281=DNA repair_(BP); GO:0000023=maltose metabolic process_(BP); GO:0016117=carotenoid biosynthetic process_(BP); GO:0005634=nucleus_(CC); GO:0019252=starch biosynthetic process_(BP); GO:0006655=phosphatidylglycerol biosynthetic process_(BP); GO:0019288=isopentenyl diphosphate biosynthetic process, mevalonate-independent pathway_(BP)	AT2G47590.1_|_photolyase/blue-light_receptor_2_|_Chr2:19521888-19523732_FORWARD_LENGTH=447_|_201606
GSVIVT01034940001	chr5:258234-261685	48.8981	59.9609	35.9041	43.0647	38.4706	GO:0016020=membrane_(CC); GO:0010027=thylakoid membrane organization_(BP); GO:0009579=thylakoid_(CC); GO:0009570=chloroplast stroma_(CC); GO:0006364=rRNA processing_(BP); GO:0005739=mitochondrion_(CC); GO:0003723=RNA binding_(MF); GO:0019288=isopentenyl diphosphate biosynthetic process, mevalonate-independent pathway_(BP); GO:0006098=pentose-phosphate shunt_(BP); GO:0009773=photosynthetic electro…	AT5G30510.1_|_ribosomal_protein_S1_|_Chr5:11619262-11621223_REVERSE_LENGTH=416_|_201606
GSVIVT01033306001	chr8:21644321-21648587	48.8809	56.9855	48.3854	66.4323	55.0831	GO:0009723=response to ethylene stimulus_(BP); GO:0031348=negative regulation of defense response_(BP); GO:0042538=hyperosmotic salinity response_(BP); GO:0009963=positive regulation of flavonoid biosynthetic process_(BP); GO:0004713=protein tyrosine kinase activity_(MF); GO:0050832=defense response to fungus_(BP); GO:0030968=endoplasmic reticulum unfolded protein response_(BP); GO:0007154=cell c…	AT3G57530.1_|_calcium-dependent_protein_kinase_32_|_Chr3:21296898-21299351_REVERSE_LENGTH=538_|_201606
GSVIVT01037650001	chr19:6547701-6550617	48.7597	45.1425	39.2525	40.7294	44.453	GO:0005773=vacuole_(CC); GO:0009579=thylakoid_(CC); GO:0009941=chloroplast envelope_(CC); GO:0009570=chloroplast stroma_(CC); GO:0009651=response to salt stress_(BP); GO:0004521=endoribonuclease activity_(MF); GO:0005739=mitochondrion_(CC); GO:0019761=glucosinolate biosynthetic process_(BP); GO:0006096=glycolysis_(BP); GO:0006094=gluconeogenesis_(BP); GO:0046686=response to cadmium ion_(BP)	AT3G20390.1_|_endoribonuclease_L-PSP_family_protein_|_Chr3:7110227-7111695_REVERSE_LENGTH=187_|_201606
GSVIVT01037329001	chr6:15591347-15591725	48.7028	49.4658	37.3584	42.9497	47.8752	GO:0005634=nucleus_(CC); GO:0008150=BP_(BP); GO:0000166=nucleotide binding_(MF); GO:0003723=RNA binding_(MF)	AT5G12190.1_|_RNA-binding_(RRM/RBD/RNP_motifs)_family_protein_|_Chr5:3940731-3941105_REVERSE_LENGTH=124_|_201606
GSVIVT01019425001	chr2:572060-578561	48.6908	41.1789	43.112	39.1622	50.1407	GO:0006470=protein amino acid dephosphorylation_(BP); GO:0005730=nucleolus_(CC); GO:0000164=protein phosphatase type 1 complex_(CC); GO:0004722=protein serine/threonine phosphatase activity_(MF)	AT1G64040.1_|_type_one_serine/threonine_protein_phosphatase_3_|_Chr1:23758626-23760274_REVERSE_LENGTH=322_|_201606
GSVIVT01029655001	chr9:20163270-20165265	48.6853	53.4535	35.2089	44.0107	32.4202		AT3G13580.9_|_Ribosomal_protein_L30/L7_family_protein_|_Chr3:4433809-4435109_FORWARD_LENGTH=244_|_201606
ZCUFF183	chr18:12337790-12340909	48.6642	38.4055	53.8171	36.3226	38.9136
GSVIVT01007868001	chr17:8166278-8173771	48.5708	48.7273	50.1845	45.9322	51.7743	GO:0045261=proton-transporting ATP synthase complex, catalytic core F(1)_(CC); GO:0046961=proton-transporting ATPase activity, rotational mechanism_(MF); GO:0051788=response to misfolded protein_(BP); GO:0008270=zinc ion binding_(MF); GO:0046933=hydrogen ion transporting ATP synthase activity, rotational mechanism_(MF); GO:0006511=ubiquitin-dependent protein catabolic process_(BP); GO:0019243=met…	AT2G33040.1_|_gamma_subunit_of_Mt_ATP_synthase_|_Chr2:14018978-14021047_REVERSE_LENGTH=325_|_201606
GSVIVT01024341001	chr16:1194273-1198060	48.5487	39.8314	49.0946	54.9647	49.0653	GO:0034660=ncRNA metabolic process_(BP); GO:0010027=thylakoid membrane organization_(BP); GO:0005739=mitochondrion_(CC); GO:0015979=photosynthesis_(BP); GO:0009902=chloroplast relocation_(BP); GO:0009507=chloroplast_(CC); GO:0016773=phosphotransferase activity, alcohol group as acceptor_(MF); GO:0019288=isopentenyl diphosphate biosynthetic process, mevalonate-independent pathway_(BP); GO:0016301=…	AT4G27600.1_|_pfkB-like_carbohydrate_kinase_family_protein_|_Chr4:13782753-13785005_REVERSE_LENGTH=471_|_201606
GSVIVT01026405001	chr4:15682480-15687333	48.5368	80.0784	31.2262	42.6315	29.3761	GO:0006546=glycine catabolic process_(BP); GO:0009695=jasmonic acid biosynthetic process_(BP); GO:0006636=unsaturated fatty acid biosynthetic process_(BP); GO:0009965=leaf morphogenesis_(BP); GO:0055114=oxidation reduction_(BP); GO:0006766=vitamin metabolic process_(BP); GO:0000096=sulfur amino acid metabolic process_(BP); GO:0009072=aromatic amino acid family metabolic process_(BP); GO:0009408=r…	AT1G08550.3_|_non-photochemical_quenching_1_|_Chr1:2707462-2709387_FORWARD_LENGTH=462_|_201606
GSVIVT01017911001	chr5:4559775-4563429	48.535	59.835	30.2754	39.7134	28.4964	GO:0010027=thylakoid membrane organization_(BP); GO:0009941=chloroplast envelope_(CC); GO:0009570=chloroplast stroma_(CC); GO:0006364=rRNA processing_(BP); GO:0008878=glucose-1-phosphate adenylyltransferase activity_(MF); GO:0010218=response to far red light_(BP); GO:0030244=cellulose biosynthetic process_(BP); GO:0006098=pentose-phosphate shunt_(BP); GO:0019684=photosynthesis, light reaction_(BP…	AT5G19220.1_|_ADP_glucose_pyrophosphorylase_large_subunit_1_|_Chr5:6463931-6466775_REVERSE_LENGTH=522_|_201606
GSVIVT01020725001	chr12:2657685-2664568	48.5111	44.7725	43.6009	51.0177	42.7274	GO:0009750=response to fructose stimulus_(BP); GO:0006833=water transport_(BP); GO:0019344=cysteine biosynthetic process_(BP); GO:0009650=UV protection_(BP); GO:0009651=response to salt stress_(BP); GO:0009507=chloroplast_(CC); GO:0071493=cellular response to UV-B_(BP); GO:0019761=glucosinolate biosynthetic process_(BP); GO:0016117=carotenoid biosynthetic process_(BP); GO:0016036=cellular respons…	AT2G42690.1_|_alpha/beta-Hydrolases_superfamily_protein_|_Chr2:17776356-17777682_REVERSE_LENGTH=412_|_201606
GSVIVT01008630001	chr17:287228-292106	48.4954	29.9676	31.8225	40.4141	48.3503		AT5G14040.1_|_phosphate_transporter_3%3B1_|_Chr5:4531059-4532965_REVERSE_LENGTH=375_|_201606
GSVIVT01009206001	chr18:6235447-6246316	48.4779	45.1236	62.6769	53.8181	64.7743		AT1G70320.1_|_ubiquitin-protein_ligase_2_|_Chr1:26488745-26501281_REVERSE_LENGTH=3658_|_201606
GSVIVT01016318001	chr13:5153150-5166284	48.3768	61.3193	47.6641	47.4476	55.0097		AT1G07930.2_|_GTP_binding_Elongation_factor_Tu_family_protein_|_Chr1:2459014-2460458_FORWARD_LENGTH=372_|_201606
GSVIVT01008737001	chr18:1565404-1566718	48.3252	39.9051	38.5723	36.7761	39.1835		AT1G20330.1_|_sterol_methyltransferase_2_|_Chr1:7038968-7040053_REVERSE_LENGTH=361_|_201606
GSVIVT01027064001	chr15:18217501-18218911	48.3153	84.1644	77.5181	79.1165	85.1072	GO:0009963=positive regulation of flavonoid biosynthetic process_(BP); GO:0006612=protein targeting to membrane_(BP); GO:0010363=regulation of plant-type hypersensitive response_(BP); GO:0035251=UDP-glucosyltransferase activity_(MF); GO:0009611=response to wounding_(BP); GO:0009651=response to salt stress_(BP); GO:0042178=xenobiotic catabolic process_(BP); GO:0009805=coumarin biosynthetic process…	AT4G01070.1_|_UDP-Glycosyltransferase_superfamily_protein_|_Chr4:461858-463300_REVERSE_LENGTH=480_|_201606
GSVIVT01003659001	chrUn:11857946-11861577	48.3094	36.0244	36.5941	35.8242	36.071		AT4G21450.1_|_PapD-like_superfamily_protein_|_Chr4:11426136-11428125_FORWARD_LENGTH=295_|_201606
GSVIVT01031238001	chr14:959855-960293	48.2966	33.4921	48.9091	44.3348	38.1024	GO:0009267=cellular response to starvation_(BP); GO:0016192=vesicle-mediated transport_(BP); GO:0043565=sequence-specific DNA binding_(MF); GO:0006623=protein targeting to vacuole_(BP); GO:0046982=protein heterodimerization activity_(MF); GO:0005634=nucleus_(CC); GO:0045893=positive regulation of transcription, DNA-dependent_(BP); GO:2000693=; GO:0003700=transcription factor activity_(MF)	AT3G62420.1_|_basic_region/leucine_zipper_motif_53_|_Chr3:23091844-23092284_REVERSE_LENGTH=146_|_201606
GSVIVT01024037001	chr3:1570695-1574690	48.2945	65.7584	53.7396	44.6517	54.0232	GO:0019773=proteasome core complex, alpha-subunit complex_(CC); GO:0005773=vacuole_(CC); GO:0009507=chloroplast_(CC); GO:0004298=threonine-type endopeptidase activity_(MF); GO:0006511=ubiquitin-dependent protein catabolic process_(BP)	AT5G66140.1_|_proteasome_alpha_subunit_D2_|_Chr5:26437445-26438677_REVERSE_LENGTH=250_|_201606
GSVIVT01021395001	chr10:4873080-4876318	48.2835	37.523	41.2531	43.0867	42.1336	GO:0005829=cytosol_(CC); GO:0008150=BP_(BP); GO:0003690=double-stranded DNA binding_(MF)	AT1G29850.1_|_double-stranded_DNA-binding_family_protein_|_Chr1:10447866-10449630_FORWARD_LENGTH=129_|_201606
GSVIVT01017121001	chr9:4378772-4391075	48.2081	39.3874	40.173	41.8372	41.4384	GO:0016192=vesicle-mediated transport_(BP); GO:0005829=cytosol_(CC); GO:0006886=intracellular protein transport_(BP); GO:0010498=proteasomal protein catabolic process_(BP); GO:0007010=cytoskeleton organization_(BP); GO:0030126=COPI vesicle coat_(CC); GO:0006094=gluconeogenesis_(BP); GO:0005198=structural molecule activity_(MF)	AT1G52360.4_|_Coatomer%2C_beta'_subunit_|_Chr1:19499282-19505397_FORWARD_LENGTH=926_|_201606
GSVIVT01032659001	chr13:1742828-1745954	48.1659	42.4949	66.9428	56.3548	71.8981		AT2G40765.1_|_transmembrane_protein_|_Chr2:17012301-17013081_FORWARD_LENGTH=57_|_201606
GSVIVT01017720001	chr5:2897281-2899729	48.1384	55.0718	38.6063	44.0904	26.0307	GO:0003735=structural constituent of ribosome_(MF); GO:0008361=regulation of cell size_(BP); GO:0009941=chloroplast envelope_(CC); GO:0009570=chloroplast stroma_(CC); GO:0042254=ribosome biogenesis_(BP); GO:0010015=root morphogenesis_(BP); GO:0009664=plant-type cell wall organization_(BP); GO:0005840=ribosome_(CC); GO:0048653=anther development_(BP); GO:0009926=auxin polar transport_(BP); GO:0009…	AT1G48350.1_|_Ribosomal_L18p/L5e_family_protein_|_Chr1:17867269-17868215_FORWARD_LENGTH=170_|_201606
GSVIVT01004634001	chrUn:39244870-39246860	48.015	71.8005	38.4096	49.0285	33.9972	GO:0009684=indoleacetic acid biosynthetic process_(BP); GO:0055114=oxidation reduction_(BP); GO:0009973=adenylyl-sulfate reductase activity_(MF); GO:0019344=cysteine biosynthetic process_(BP); GO:0009570=chloroplast stroma_(CC); GO:0019419=sulfate reduction_(BP); GO:0016671=oxidoreductase activity, acting on sulfur group of donors, disulfide as acceptor_(MF); GO:0019761=glucosinolate biosynthetic…	AT4G21990.2_|_APS_reductase_3_|_Chr4:11657591-11659147_REVERSE_LENGTH=340_|_201606
GSVIVT01018842001	chr4:19380792-19383896	47.984	56.4621	18.9042	35.7884	26.1768		AT4G36250.1_|_aldehyde_dehydrogenase_3F1_|_Chr4:17151029-17153381_FORWARD_LENGTH=484_|_201606
GSVIVT01010614001	chr16:16006221-16007921	47.8774	42.0306	38.8077	38.5384	52.4328		AT3G61060.1_|_phloem_protein_2-A13_|_Chr3:22603166-22604336_FORWARD_LENGTH=290_|_201606
GSVIVT01024583001	chr6:8640303-8642018	47.8648	74.3543	42.1732	52.1326	62.2842	GO:0009695=jasmonic acid biosynthetic process_(BP); GO:0009753=response to jasmonic acid stimulus_(BP); GO:0009611=response to wounding_(BP); GO:0019722=calcium-mediated signaling_(BP); GO:0035556=; GO:0005524=ATP binding_(MF); GO:0009268=response to pH_(BP); GO:0009723=response to ethylene stimulus_(BP); GO:0005515=protein binding_(MF); GO:0009738=abscisic acid mediated signaling pathway_(BP); G…	AT2G30360.1_|_SOS3-interacting_protein_4_|_Chr2:12937265-12938572_REVERSE_LENGTH=435_|_201606
GSVIVT01004484001	chrUn:38822615-38824981	47.7993	52.1263	48.9259	54.2091	63.1514		AT1G02130.1_|_RAS_5_|_Chr1:400350-401788_REVERSE_LENGTH=203_|_201606
GSVIVT01019060001	chr4:17238037-17249747	47.7866	45.4875	65.7512	50.9676	41.7683	GO:0005789=endoplasmic reticulum membrane_(CC); GO:0009697=salicylic acid biosynthetic process_(BP); GO:0055074=calcium ion homeostasis_(BP); GO:0006457=protein folding_(BP); GO:0042742=defense response to bacterium_(BP); GO:0051082=unfolded protein binding_(MF); GO:0005509=calcium ion binding_(MF); GO:0010204=defense response signaling pathway, resistance gene-independent_(BP); GO:0034976=respon…	AT1G08450.1_|_calreticulin_3_|_Chr1:2668008-2671800_REVERSE_LENGTH=424_|_201606
GSVIVT01020410001	chr19:19906369-19906777	47.7533	32.8298	30.5623	32.611	31.9131	GO:0022625=cytosolic large ribosomal subunit_(CC); GO:0003735=structural constituent of ribosome_(MF); GO:0001510=RNA methylation_(BP); GO:0006412=translation_(BP)	AT3G22230.1_|_Ribosomal_L27e_protein_family_|_Chr3:7844136-7844543_REVERSE_LENGTH=135_|_201606
GSVIVT01024232001	chr16:96532-98049	47.731	92.2172	48.1216	51.518	57.238		AT5G05370.1_|_Cytochrome_b-c1_complex%2C_subunit_8_protein_|_Chr5:1590977-1591869_REVERSE_LENGTH=72_|_201606
GSVIVT01011092001	chr7:1671056-1674282	47.6575	63.8844	46.8623	36.6791	31.9749		AT3G23600.1_|_alpha/beta-Hydrolases_superfamily_protein_|_Chr3:8473833-8475655_FORWARD_LENGTH=239_|_201606
GSVIVT01032710001	chr13:1338104-1342235	47.6424	36.1046	36.7255	36.996	32.7286	GO:0004853=uroporphyrinogen decarboxylase activity_(MF); GO:0009941=chloroplast envelope_(CC); GO:0009570=chloroplast stroma_(CC); GO:0015995=chlorophyll biosynthetic process_(BP)	AT2G40490.1_|_Uroporphyrinogen_decarboxylase_|_Chr2:16912961-16914988_FORWARD_LENGTH=394_|_201606
GSVIVT01009529001	chr18:9086194-9091049	47.5603	51.8364	51.6453	53.285	57.9782	GO:0009407=toxin catabolic process_(BP); GO:0000085=G2 phase of mitotic cell cycle_(BP); GO:0006833=water transport_(BP); GO:0005829=cytosol_(CC); GO:0051788=response to misfolded protein_(BP); GO:0006623=protein targeting to vacuole_(BP); GO:0009266=response to temperature stimulus_(BP); GO:0006635=fatty acid beta-oxidation_(BP); GO:0009651=response to salt stress_(BP); GO:0008541=proteasome reg…	AT5G23540.1_|_Mov34/MPN/PAD-1_family_protein_|_Chr5:7937772-7939339_FORWARD_LENGTH=308_|_201606
GSVIVT01037657001	chr19:6602088-6614181	47.5278	41.6093	50.2769	66.676	64.4596	GO:0055072=iron ion homeostasis_(BP); GO:0015979=photosynthesis_(BP); GO:0006096=glycolysis_(BP); GO:0006833=water transport_(BP); GO:0010039=response to iron ion_(BP); GO:0005829=cytosol_(CC); GO:0003994=aconitate hydratase activity_(MF); GO:0051788=response to misfolded protein_(BP); GO:0000303=response to superoxide_(BP); GO:0009570=chloroplast stroma_(CC); GO:0005524=ATP binding_(MF); GO:0009…	AT2G05710.1_|_aconitase_3_|_Chr2:2141591-2146350_FORWARD_LENGTH=990_|_201606
GSVIVT01029319001	chr11:16926819-16932536	47.502	52.5857	47.0055	50.7784	52.0176	GO:0048467=gynoecium development_(BP); GO:0005634=nucleus_(CC); GO:0048367=shoot development_(BP); GO:0003723=RNA binding_(MF)	AT4G26000.1_|_RNA-binding_KH_domain-containing_protein_|_Chr4:13197280-13199539_FORWARD_LENGTH=495_|_201606
GSVIVT01017110001	chr9:4243261-4248562	47.4567	53.7471	44.3644	50.5827	46.0161	GO:0005618=cell wall_(CC); GO:0005634=nucleus_(CC); GO:0005524=ATP binding_(MF); GO:0009506=plasmodesma_(CC); GO:0005829=cytosol_(CC)	AT1G79930.1_|_heat_shock_protein_91_|_Chr1:30063781-30067067_REVERSE_LENGTH=831_|_201606
GSVIVT01031953001	chr3:5657877-5670765	47.4473	41.6204	38.2916	40.2418	41.5947	GO:0005794=Golgi apparatus_(CC); GO:0048767=root hair elongation_(BP); GO:0016192=vesicle-mediated transport_(BP); GO:0006457=protein folding_(BP); GO:0005525=GTP binding_(MF); GO:0042542=response to hydrogen peroxide_(BP); GO:0005634=nucleus_(CC); GO:0009408=response to heat_(BP); GO:0009644=response to high light intensity_(BP); GO:0007033=vacuole organization_(BP); GO:0007030=Golgi organizatio…	AT3G18820.1_|_RAB_GTPase_homolog_G3F_|_Chr3:6484266-6486005_FORWARD_LENGTH=206_|_201606
GSVIVT01036566001	chr14:23528201-23532534	47.4209	21.6969	23.3392	21.9144	27.8198	GO:0009750=response to fructose stimulus_(BP); GO:0048767=root hair elongation_(BP); GO:0006833=water transport_(BP); GO:0046658=anchored to plasma membrane_(CC); GO:0003674=MF_(MF); GO:0009505=plant-type cell wall_(CC); GO:0006816=calcium ion transport_(BP); GO:0009266=response to temperature stimulus_(BP); GO:0009897=external side of plasma membrane_(CC); GO:0000272=polysaccharide catabolic pro…	AT5G60920.1_|_COBRA-like_extracellular_glycosyl-phosphatidyl_inositol-anchored_protein_family_|_Chr5:24511466-24513932_REVERSE_LENGTH=456_|_201606
GSVIVT01014066001	chr19:48559-58392	47.3403	69.2543	31.0004	42.7222	31.8691	GO:0005783=endoplasmic reticulum_(CC); GO:0015979=photosynthesis_(BP); GO:0005739=mitochondrion_(CC); GO:0006744=ubiquinone biosynthetic process_(BP); GO:0008299=isoprenoid biosynthetic process_(BP); GO:0050347=trans-octaprenyltranstransferase activity_(MF)	AT1G78510.1_|_solanesyl_diphosphate_synthase_1_|_Chr1:29535410-29537163_REVERSE_LENGTH=406_|_201606
GSVIVT01013236001	chr2:6422103-6432655	47.3213	38.0782	37.1672	34.816	42.655	GO:0005773=vacuole_(CC); GO:0016021=integral to membrane_(CC); GO:0046786=viral replication complex formation and maintenance_(BP); GO:0005794=Golgi apparatus_(CC); GO:0005515=protein binding_(MF); GO:0009506=plasmodesma_(CC); GO:0005576=extracellular region_(CC)	AT1G32400.3_|_tobamovirus_multiplication_2A_|_Chr1:11689393-11690873_REVERSE_LENGTH=280_|_201606
GSVIVT01027006001	chr15:18614522-18617174	47.3024	52.761	41.4399	39.8569	35.5278	GO:0022625=cytosolic large ribosomal subunit_(CC); GO:0016020=membrane_(CC); GO:0019344=cysteine biosynthetic process_(BP); GO:0009941=chloroplast envelope_(CC); GO:0009570=chloroplast stroma_(CC); GO:0019288=isopentenyl diphosphate biosynthetic process, mevalonate-independent pathway_(BP); GO:0003735=structural constituent of ribosome_(MF); GO:0006412=translation_(BP)	AT4G01310.1_|_Ribosomal_L5P_family_protein_|_Chr4:544166-545480_REVERSE_LENGTH=262_|_201606
GSVIVT01038586001	chr16:21708657-21712089	47.2758	36.5629	27.6561	30.8184	28.7074	GO:0015979=photosynthesis_(BP); GO:0010027=thylakoid membrane organization_(BP); GO:0009570=chloroplast stroma_(CC); GO:0006364=rRNA processing_(BP); GO:0009543=chloroplast thylakoid lumen_(CC); GO:0006636=unsaturated fatty acid biosynthetic process_(BP); GO:0030003=cellular cation homeostasis_(BP); GO:0070838=divalent metal ion transport_(BP); GO:0005515=protein binding_(MF); GO:0019288=isopente…	AT5G53490.1_|_Tetratricopeptide_repeat_(TPR)-like_superfamily_protein_|_Chr5:21723488-21724621_REVERSE_LENGTH=236_|_201606
GSVIVT01027051001	chr15:18355127-18355370	47.2674	71.4705	66.1281	28.9094	20.2245		AT5G41761.1_|_hypothetical_protein_|_Chr5:16711437-16711742_FORWARD_LENGTH=101_|_201606
GSVIVT01012890001	chr11:6552806-6553685	47.185	114.811	51.4478	51.6259	45.1008	GO:0005634=nucleus_(CC); GO:0005739=mitochondrion_(CC); GO:0008270=zinc ion binding_(MF)	AT2G15580.2_|_RING/U-box_superfamily_protein_|_Chr2:6797687-6798612_FORWARD_LENGTH=130_|_201606
GSVIVT01019440001	chr2:706021-708117	47.1571	38.5883	37.7001	44.47	54.1283	GO:0071786=; GO:0071782=; GO:0071458=integral to cytosolic side of endoplasmic reticulum membrane_(CC); GO:0009506=plasmodesma_(CC)	AT1G64090.1_|_Reticulan_like_protein_B3_|_Chr1:23789395-23790669_FORWARD_LENGTH=255_|_201606
GSVIVT01020043001	chr1:11224952-11227450	47.0823	49.291	41.8394	43.3894	52.0989	GO:0005771=multivesicular body_(CC); GO:0051788=response to misfolded protein_(BP); GO:0006944=cellular membrane fusion_(BP); GO:0006623=protein targeting to vacuole_(BP); GO:0004722=protein serine/threonine phosphatase activity_(MF); GO:0006511=ubiquitin-dependent protein catabolic process_(BP); GO:0008333=endosome to lysosome transport_(BP); GO:0080129=proteasome core complex assembly_(BP); GO:…	AT3G47810.3_|_Calcineurin-like_metallo-phosphoesterase_superfamily_protein_|_Chr3:17637256-17639017_REVERSE_LENGTH=190_|_201606
GSVIVT01022927001	chr12:17887918-17888362	47.0814	56.1798	36.6475	35.2943	22.6078	GO:0009793=embryonic development ending in seed dormancy_(BP); GO:0009555=pollen development_(BP); GO:0005886=plasma membrane_(CC); GO:0042744=hydrogen peroxide catabolic process_(BP); GO:0003674=MF_(MF)	AT1G60870.1_|_maternal_effect_embryo_arrest_9_|_Chr1:22409712-22410227_FORWARD_LENGTH=147_|_201606
GSVIVT01008851001	chr18:2813325-2821580	47.0458	52.3836	36.0588	37.627	28.0974	GO:0004655=porphobilinogen synthase activity_(MF); GO:0046872=metal ion binding_(MF); GO:0009570=chloroplast stroma_(CC); GO:0006364=rRNA processing_(BP); GO:0006098=pentose-phosphate shunt_(BP); GO:0015995=chlorophyll biosynthetic process_(BP)	AT1G69740.3_|_Aldolase_superfamily_protein_|_Chr1:26232197-26234713_FORWARD_LENGTH=430_|_201606
GSVIVT01016690001	chr9:381367-382912	46.9662	20.604	45.2056	34.9783	40.0429		AT5G40990.1_|_GDSL_lipase_1_|_Chr5:16418920-16420400_FORWARD_LENGTH=374_|_201606
GSVIVT01017738001	chr5:3031716-3046213	46.9596	49.2665	48.2655	47.1116	47.4645		AT4G02570.4_|_cullin_1_|_Chr4:1129315-1133435_FORWARD_LENGTH=738_|_201606
GSVIVT01007575001	chr17:11783932-11799500	46.9413	38.1167	55.7594	58.0956	77.4652	GO:0003674=MF_(MF); GO:0009750=response to fructose stimulus_(BP); GO:0009734=auxin mediated signaling pathway_(BP); GO:0005634=nucleus_(CC); GO:0009744=response to sucrose stimulus_(BP)	AT5G63190.2_|_MA3_domain-containing_protein_|_Chr5:25346145-25348563_FORWARD_LENGTH=702_|_201606
GSVIVT01016558001	chr13:2799035-2801211	46.9381	76.1557	53.4391	83.8921	110.432	GO:0010200=response to chitin_(BP); GO:0009693=ethylene biosynthetic process_(BP); GO:0003674=MF_(MF); GO:0035556=; GO:0002679=respiratory burst during defense response_(BP); GO:0005634=nucleus_(CC); GO:0009611=response to wounding_(BP); GO:0009612=response to mechanical stimulus_(BP); GO:0052542=callose deposition during defense response_(BP); GO:0030968=endoplasmic reticulum unfolded protein re…	AT2G39650.1_|_cruciferin_(DUF506)_|_Chr2:16528094-16529274_REVERSE_LENGTH=291_|_201606
GSVIVT01006538001	chrUn:43033857-43035492	46.9374	62.7493	51.4013	67.0089	76.6502
GSVIVT01021969001	chr14:4966457-4970999	46.8477	44.5482	48.974	41.5151	44.3843	GO:0031177=phosphopantetheine binding_(MF); GO:0006633=fatty acid biosynthetic process_(BP); GO:0009570=chloroplast stroma_(CC); GO:0000036=acyl carrier activity_(MF)	AT1G54580.1_|_acyl_carrier_protein_2_|_Chr1:20389572-20390770_FORWARD_LENGTH=136_|_201606
GSVIVT01026951001	chr15:19103850-19106543	46.8051	81.5784	77.5359	83.6124	89.9343	GO:0009750=response to fructose stimulus_(BP); GO:0019500=cyanide catabolic process_(BP); GO:0042744=hydrogen peroxide catabolic process_(BP); GO:0009684=indoleacetic acid biosynthetic process_(BP); GO:0006833=water transport_(BP); GO:0051410=detoxification of nitrogen compound_(BP); GO:0030170=pyridoxal phosphate binding_(MF); GO:0080147=; GO:0004124=cysteine synthase activity_(MF); GO:0009266=r…	AT3G61440.1_|_cysteine_synthase_C1_|_Chr3:22735885-22737792_FORWARD_LENGTH=368_|_201606
GSVIVT01025023001	chr6:5192348-5192792	46.7871	34.1964	47.7043	54.3937	54.9443		AT2G28720.1_|_Histone_superfamily_protein_|_Chr2:12327043-12327498_FORWARD_LENGTH=151_|_201606
GSVIVT01014187001	chr19:1337634-1337904	46.7867	38.954	43.1061	35.9979	39.3337	GO:0003674=MF_(MF); GO:0005739=mitochondrion_(CC); GO:0008150=BP_(BP)	AT1G16916.1_|_transmembrane_protein_|_Chr1:5786762-5787047_REVERSE_LENGTH=65_|_201606
GSVIVT01009594001	chr18:9729204-9730668	46.7543	55.6009	42.8928	35.2869	72.7728		AT4G31940.1_|_cytochrome_P450%2C_family_82%2C_subfamily_C%2C_polypeptide_4_|_Chr4:15452040-15453966_FORWARD_LENGTH=524_|_201606
GSVIVT01025182001	chr6:3629086-3636025	46.7353	68.4713	49.0907	47.2826	45.4786	GO:0009595=detection of biotic stimulus_(BP); GO:0055114=oxidation reduction_(BP); GO:0009695=jasmonic acid biosynthetic process_(BP); GO:0009697=salicylic acid biosynthetic process_(BP); GO:0006636=unsaturated fatty acid biosynthetic process_(BP); GO:0006546=glycine catabolic process_(BP); GO:0000165=MAPKKK cascade_(BP); GO:0009072=aromatic amino acid family metabolic process_(BP); GO:0006766=vi…	AT5G60600.1_|_4-hydroxy-3-methylbut-2-enyl_diphosphate_synthase_|_Chr5:24359447-24363274_FORWARD_LENGTH=741_|_201606
GSVIVT01029546001	chr9:21769780-21778772	46.7129	42.7957	43.5579	39.7443	47.7557		AT1G78900.2_|_vacuolar_ATP_synthase_subunit_A_|_Chr1:29660463-29664575_FORWARD_LENGTH=623_|_201606
GSVIVT01019593001	chr2:1817329-1820076	46.6239	63.1983	46.275	40.6964	39.634	GO:0010027=thylakoid membrane organization_(BP); GO:0019843=rRNA binding_(MF); GO:0042254=ribosome biogenesis_(BP); GO:0003735=structural constituent of ribosome_(MF); GO:0009535=chloroplast thylakoid membrane_(CC); GO:0005840=ribosome_(CC); GO:0006412=translation_(BP)	AT1G64510.1_|_Translation_elongation_factor_EF1B/ribosomal_protein_S6_family_protein_|_Chr1:23954993-23956205_REVERSE_LENGTH=207_|_201606
GSVIVT01030864001	chr14:17887102-17887654	46.6156	35.3745	37.0902	40.8428	51.9662	GO:0003674=MF_(MF); GO:0005739=mitochondrion_(CC); GO:0008150=BP_(BP)	AT1G49000.1_|_transmembrane_protein_|_Chr1:18123559-18124029_REVERSE_LENGTH=156_|_201606
GSVIVT01033108001	chr14:25779609-25783857	46.6064	23.8701	42.2053	45.2827	55.4462	GO:0006821=chloride transport_(BP); GO:0009705=plant-type vacuole membrane_(CC); GO:0009671=nitrate:hydrogen symporter activity_(MF); GO:0005634=nucleus_(CC); GO:0055085=transmembrane transport_(BP); GO:0005247=voltage-gated chloride channel activity_(MF)	AT3G27170.1_|_chloride_channel_B_|_Chr3:10024147-10026921_FORWARD_LENGTH=780_|_201606
GSVIVT01024029001	chr3:1656164-1659987	46.5874	44.3548	37.4166	38.4475	43.2297	GO:0030427=site of polarized growth_(CC); GO:0003924=GTPase activity_(MF); GO:0000394=RNA splicing, via endonucleolytic cleavage and ligation_(BP); GO:0009860=pollen tube growth_(BP); GO:0005525=GTP binding_(MF); GO:0006184=GTP catabolic process_(BP); GO:0005737=cytoplasm_(CC); GO:0005730=nucleolus_(CC); GO:0007015=actin filament organization_(BP); GO:0009086=methionine biosynthetic process_(BP);…	AT4G35020.3_|_RAC-like_3_|_Chr4:16673176-16674540_FORWARD_LENGTH=198_|_201606
GSVIVT01035008001	chr5:854297-857791	46.5652	41.0222	53.3548	51.1614	64.7793	GO:0006301=postreplication repair_(BP); GO:0051788=response to misfolded protein_(BP); GO:0042631=cellular response to water deprivation_(BP); GO:0004842=ubiquitin-protein ligase activity_(MF); GO:0006635=fatty acid beta-oxidation_(BP); GO:0080129=proteasome core complex assembly_(BP); GO:0043161=proteasomal ubiquitin-dependent protein catabolic process_(BP); GO:0005634=nucleus_(CC); GO:0045892=n…	AT3G17000.1_|_ubiquitin-conjugating_enzyme_32_|_Chr3:5797296-5799467_FORWARD_LENGTH=309_|_201606
GSVIVT01033412001	chr8:20893009-20898205	46.5341	45.8885	43.0099	47.3888	53.9209	GO:0005634=nucleus_(CC); GO:0005829=cytosol_(CC); GO:0003723=RNA binding_(MF); GO:0006413=translational initiation_(BP); GO:0003743=translation initiation factor activity_(MF)	AT5G18110.1_|_Putative_cap-binding_protein_|_Chr5:5989105-5990588_REVERSE_LENGTH=221_|_201606
GSVIVT01009037001	chr18:4453629-4457803	46.5157	113.278	56.9944	59.5019	63.3847	GO:0005737=cytoplasm_(CC); GO:0051117=ATPase binding_(MF); GO:0045309=protein phosphorylated amino acid binding_(MF); GO:0016597=amino acid binding_(MF); GO:0019904=protein domain specific binding_(MF)	AT1G34760.1_|_general_regulatory_factor_11_|_Chr1:12744062-12745603_REVERSE_LENGTH=255_|_201606
GSVIVT01014386001	chr19:3286206-3287272	46.4869	27.064	88.3969	92.2018	131.394	GO:0001666=response to hypoxia_(BP); GO:0010310=regulation of hydrogen peroxide metabolic process_(BP); GO:0009862=systemic acquired resistance, salicylic acid mediated signaling pathway_(BP); GO:0005634=nucleus_(CC); GO:0009506=plasmodesma_(CC); GO:0005829=cytosol_(CC); GO:0005515=protein binding_(MF)	AT4G27450.1_|_aluminum_induced_protein_with_YGL_and_LRDR_motifs_|_Chr4:13727665-13728683_REVERSE_LENGTH=250_|_201606
GSVIVT01020224001	chr1:8860973-8865393	46.4005	41.8814	91.9043	88.6457	97.6533		AT3G48000.1_|_aldehyde_dehydrogenase_2B4_|_Chr3:17717082-17719843_REVERSE_LENGTH=538_|_201606
GSVIVT01020070001	chr1:10815548-10818957	46.3867	52.1901	44.0873	53.1057	57.0485	GO:0005774=vacuolar membrane_(CC); GO:0051788=response to misfolded protein_(BP); GO:0009941=chloroplast envelope_(CC); GO:0008308=voltage-gated anion channel activity_(MF); GO:0009617=response to bacterium_(BP); GO:0080129=proteasome core complex assembly_(BP); GO:0055085=transmembrane transport_(BP); GO:0005741=mitochondrial outer membrane_(CC); GO:0005515=protein binding_(MF); GO:0044070=regul…	AT3G01280.1_|_voltage_dependent_anion_channel_1_|_Chr3:85754-87612_FORWARD_LENGTH=276_|_201606
GSVIVT01036604001	chr13:19073721-19077130	46.3541	83.0925	30.2087	66.3105	41.1739	GO:0003674=MF_(MF); GO:0009651=response to salt stress_(BP); GO:0009737=response to abscisic acid stimulus_(BP); GO:0005634=nucleus_(CC); GO:0007623=circadian rhythm_(BP); GO:0010264=myo-inositol hexakisphosphate biosynthetic process_(BP)	AT3G12320.3_|_hypothetical_protein_|_Chr3:3924034-3925262_FORWARD_LENGTH=269_|_201606
GSVIVT01024116001	chr3:971442-975272	46.3288	93.3849	34.3695	91.4263	80.2484	GO:0005634=nucleus_(CC); GO:0005509=calcium ion binding_(MF)	AT4G38810.2_|_Calcium-binding_EF-hand_family_protein_|_Chr4:18115607-18118860_REVERSE_LENGTH=375_|_201606
GSVIVT01036049001	chr6:21412212-21415373	46.3003	63.524	47.1417	52.4142	45.9205	GO:0006457=protein folding_(BP); GO:0031072=heat shock protein binding_(MF); GO:0009408=response to heat_(BP); GO:0051082=unfolded protein binding_(MF); GO:0005524=ATP binding_(MF); GO:0009644=response to high light intensity_(BP); GO:0009506=plasmodesma_(CC); GO:0042542=response to hydrogen peroxide_(BP); GO:0005829=cytosol_(CC); GO:0006499=N-terminal protein myristoylation_(BP)	AT5G22060.1_|_DNAJ_homologue_2_|_Chr5:7303798-7305668_REVERSE_LENGTH=419_|_201606
GSVIVT01007624001	chr17:11135984-11137244	46.2655	22.8213	31.8243	62.4158	33.6263	GO:0004722=protein serine/threonine phosphatase activity_(MF); GO:0005886=plasma membrane_(CC)	AT5G50200.3_|_nitrate_transmembrane_transporter_|_Chr5:20436308-20437535_FORWARD_LENGTH=210_|_201606
GSVIVT01035490001	chr4:1717150-1721410	46.1584	61.5347	42.2655	46.6718	45.5319	GO:0006298=mismatch repair_(BP); GO:0005524=ATP binding_(MF); GO:0005515=protein binding_(MF); GO:0009507=chloroplast_(CC); GO:0003684=damaged DNA binding_(MF)	AT2G26280.3_|_CTC-interacting_domain_7_|_Chr2:11188143-11190579_REVERSE_LENGTH=567_|_201606
GSVIVT01007809001	chr17:8799950-8806045	46.1186	42.2076	45.5448	38.3865	31.6206		AT5G62890.3_|_Xanthine/uracil_permease_family_protein_|_Chr5:25243723-25247075_FORWARD_LENGTH=532_|_201606
GSVIVT01015062001	chr11:788145-794747	46.0763	76.1593	42.8876	53.3504	56.5346		AT1G54100.2_|_aldehyde_dehydrogenase_7B4_|_Chr1:20195435-20198853_REVERSE_LENGTH=508_|_201606
GSVIVT01014106001	chr19:468978-472321	46.0671	56.7685	28.6059	16.7646	13.1548		AT1G29050.1_|_TRICHOME_BIREFRINGENCE-LIKE_38_|_Chr1:10136376-10139082_REVERSE_LENGTH=380_|_201606
GSVIVT01031224001	chr14:1059573-1062216	46.0646	58.3181	39.5873	43.9983	56.6015	GO:0006833=water transport_(BP); GO:0051788=response to misfolded protein_(BP); GO:0016049=cell growth_(BP); GO:0000902=cell morphogenesis_(BP); GO:0005525=GTP binding_(MF); GO:0006623=protein targeting to vacuole_(BP); GO:0009266=response to temperature stimulus_(BP); GO:0006511=ubiquitin-dependent protein catabolic process_(BP); GO:0009651=response to salt stress_(BP); GO:0080129=proteasome cor…	AT4G02080.1_|_secretion-associated_RAS_super_family_2_|_Chr4:921554-922547_FORWARD_LENGTH=193_|_201606
GSVIVT01005596001	chrUn:40787927-40790403	45.9852	68.264	55.8705	62.4464	76.5157		AT4G37870.1_|_phosphoenolpyruvate_carboxykinase_1_|_Chr4:17802974-17806332_REVERSE_LENGTH=671_|_201606
GSVIVT01032790001	chr13:757863-761292	45.933	52.108	33.8173	39.804	39.1545	GO:0003674=MF_(MF); GO:0000023=maltose metabolic process_(BP); GO:0019252=starch biosynthetic process_(BP); GO:0043085=positive regulation of catalytic activity_(BP); GO:0005739=mitochondrion_(CC); GO:0019288=isopentenyl diphosphate biosynthetic process, mevalonate-independent pathway_(BP); GO:0006098=pentose-phosphate shunt_(BP); GO:0009535=chloroplast thylakoid membrane_(CC); GO:0019760=glucosi…	AT3G56010.1_|_transmembrane_protein_|_Chr3:20788758-20789656_FORWARD_LENGTH=201_|_201606
GSVIVT01025511001	chr6:149443-156557	45.9325	37.6911	35.7389	38.7599	40.419	GO:0005783=endoplasmic reticulum_(CC); GO:0003674=MF_(MF); GO:0009651=response to salt stress_(BP); GO:0000902=cell morphogenesis_(BP); GO:0016049=cell growth_(BP); GO:0048193=Golgi vesicle transport_(BP); GO:0006816=calcium ion transport_(BP); GO:0007033=vacuole organization_(BP); GO:0007030=Golgi organization_(BP)	AT3G13410.1_|_2-C-methyl-D-erythritol_4-phosphate_cytidylyltransferase_|_Chr3:4362149-4364032_REVERSE_LENGTH=321_|_201606
GSVIVT01033012001	chr14:25061932-25064939	45.9217	36.3981	35.0051	38.5142	45.8313		AT2G33520.1_|_cysteine-rich/transmembrane_domain_protein_A_|_Chr2:14196876-14197514_FORWARD_LENGTH=97_|_201606
GSVIVT01021231001	chr10:2790461-2792177	45.9161	69.6637	15.6092	40.7714	22.9154	GO:0007165=signal transduction_(BP); GO:0009737=response to abscisic acid stimulus_(BP); GO:0004674=protein serine/threonine kinase activity_(MF); GO:0005524=ATP binding_(MF); GO:0006468=protein amino acid phosphorylation_(BP); GO:0005829=cytosol_(CC)	AT5G45820.1_|_CBL-interacting_protein_kinase_20_|_Chr5:18587081-18588400_REVERSE_LENGTH=439_|_201606
GSVIVT01017703001	chr5:2782135-2783422	45.8315	44.5725	40.6766	39.0808	44.0471	GO:0042372=phylloquinone biosynthetic process_(BP); GO:0005777=peroxisome_(CC); GO:0047617=acyl-CoA hydrolase activity_(MF); GO:0009507=chloroplast_(CC)	AT1G48320.1_|_Thioesterase_superfamily_protein_|_Chr1:17855024-17855577_REVERSE_LENGTH=156_|_201606
GSVIVT01018756001	chr4:20147785-20163059	45.781	47.2242	44.6264	47.1328	50.2832		AT4G38630.1_|_regulatory_particle_non-ATPase_10_|_Chr4:18057357-18059459_REVERSE_LENGTH=386_|_201606
GSVIVT01036513001	chr14:22887768-22891982	45.7588	35.1849	49.4508	47.0244	82.4477	GO:0006865=amino acid transport_(BP); GO:0005774=vacuolar membrane_(CC); GO:0005886=plasma membrane_(CC); GO:0015171=amino acid transmembrane transporter activity_(MF)	AT3G30390.3_|_Transmembrane_amino_acid_transporter_family_protein_|_Chr3:11977112-11978827_REVERSE_LENGTH=460_|_201606
GSVIVT01031313001	chr14:450026-452330	45.6787	29.3409	27.56	24.0037	24.9194	GO:0005524=ATP binding_(MF); GO:0005737=cytoplasm_(CC); GO:0009809=lignin biosynthetic process_(BP); GO:0005730=nucleolus_(CC); GO:0009409=response to cold_(BP); GO:0005618=cell wall_(CC); GO:0009506=plasmodesma_(CC); GO:0004478=methionine adenosyltransferase activity_(MF); GO:0006556=S-adenosylmethionine biosynthetic process_(BP); GO:0006555=methionine metabolic process_(BP)	AT3G17390.1_|_S-adenosylmethionine_synthetase_family_protein_|_Chr3:5952484-5953665_REVERSE_LENGTH=393_|_201606
GSVIVT01020828001	chr12:1468005-1470354	45.6613	83.6074	21.2039	42.197	17.5749		AT5G17230.4_|_PHYTOENE_SYNTHASE_|_Chr5:5659839-5662087_REVERSE_LENGTH=422_|_201606
GSVIVT01015070001	chr11:825204-828290	45.6513	45.0729	41.8898	42.3058	44.0717		AT5G20570.1_|_RING-box_1_|_Chr5:6956905-6958221_REVERSE_LENGTH=118_|_201606
GSVIVT01001182001	chr7:1036113-1039652	45.6461	46.4698	42.7979	41.4304	45.7102	GO:0048046=apoplast_(CC); GO:0004298=threonine-type endopeptidase activity_(MF); GO:0080129=proteasome core complex assembly_(BP); GO:0043161=proteasomal ubiquitin-dependent protein catabolic process_(BP); GO:0005886=plasma membrane_(CC); GO:0005839=proteasome core complex_(CC); GO:0005774=vacuolar membrane_(CC); GO:0005829=cytosol_(CC); GO:0051788=response to misfolded protein_(BP)	AT3G22630.1_|_20S_proteasome_beta_subunit_D1_|_Chr3:8009709-8010774_REVERSE_LENGTH=204_|_201606
GSVIVT01017061001	chr9:3865183-3870452	45.5722	53.7675	51.8456	55.1196	59.1531	GO:0005525=GTP binding_(MF); GO:0005794=Golgi apparatus_(CC); GO:0005886=plasma membrane_(CC); GO:0007264=small GTPase mediated signal transduction_(BP); GO:0016192=vesicle-mediated transport_(BP); GO:0005774=vacuolar membrane_(CC); GO:0015031=protein transport_(BP)	AT1G52280.1_|_RAB_GTPase_homolog_G3D_|_Chr1:19468150-19469449_REVERSE_LENGTH=206_|_201606
GSVIVT01028843001	chr16:18138995-18139532	45.5422	46.5577	51.9055	28.2258	59.467	GO:0003674=MF_(MF); GO:0010155=regulation of proton transport_(BP); GO:0046777=protein amino acid autophosphorylation_(BP); GO:0010207=photosystem II assembly_(BP); GO:0006098=pentose-phosphate shunt_(BP); GO:0009535=chloroplast thylakoid membrane_(CC)	AT5G52780.1_|_transmembrane_protein%2C_putative_(DUF3464)_|_Chr5:21390943-21391449_REVERSE_LENGTH=168_|_201606
GSVIVT01025621001	chr8:13529620-13533114	45.5329	25.5785	27.7231	36.423	40.3561	GO:0016020=membrane_(CC); GO:0004427=inorganic diphosphatase activity_(MF); GO:0000287=magnesium ion binding_(MF); GO:0046686=response to cadmium ion_(BP); GO:0005829=cytosol_(CC); GO:0006796=phosphate metabolic process_(BP)	AT3G53620.1_|_pyrophosphorylase_4_|_Chr3:19881491-19883308_FORWARD_LENGTH=216_|_201606
GSVIVT01016898001	chr9:2380777-2381208	45.4916	38.1533	47.3876	35.4174	45.4554	GO:0010286=heat acclimation_(BP); GO:0006944=cellular membrane fusion_(BP); GO:0000578=embryonic axis specification_(BP); GO:0032509=endosome transport via multivesicular body sorting pathway_(BP); GO:0048193=Golgi vesicle transport_(BP); GO:0006623=protein targeting to vacuole_(BP); GO:0040007=growth_(BP); GO:0009507=chloroplast_(CC); GO:0009793=embryonic development ending in seed dormancy_(BP)	AT1G73030.1_|_SNF7_family_protein_|_Chr1:27473938-27474848_FORWARD_LENGTH=203_|_201606
GSVIVT01024788001	chr6:6946870-6947680	45.428	43.2579	41.4279	42.2931	29.5709	GO:0022626=cytosolic ribosome_(CC); GO:0019344=cysteine biosynthetic process_(BP); GO:0009570=chloroplast stroma_(CC); GO:0005634=nucleus_(CC); GO:0019288=isopentenyl diphosphate biosynthetic process, mevalonate-independent pathway_(BP); GO:0009535=chloroplast thylakoid membrane_(CC); GO:0003735=structural constituent of ribosome_(MF); GO:0008266=poly(U) RNA binding_(MF); GO:0000311=plastid large…	AT1G07320.4_|_ribosomal_protein_L4_|_Chr1:2249190-2250173_FORWARD_LENGTH=278_|_201606
GSVIVT01036114001	chr6:20543689-20551200	45.3761	49.4176	38.0929	41.0505	41.7741	GO:0005773=vacuole_(CC); GO:0051788=response to misfolded protein_(BP); GO:0006511=ubiquitin-dependent protein catabolic process_(BP); GO:0080129=proteasome core complex assembly_(BP); GO:0005730=nucleolus_(CC); GO:0005507=copper ion binding_(MF); GO:0005747=mitochondrial respiratory chain complex I_(CC); GO:0009853=photorespiration_(BP)	AT2G27730.4_|_copper_ion_binding_protein_|_Chr2:11820056-11820867_REVERSE_LENGTH=113_|_201606
GSVIVT01016324001	chr13:5101653-5106828	45.3219	67.1514	48.6348	54.3603	52.2452	GO:0022626=cytosolic ribosome_(CC); GO:0051788=response to misfolded protein_(BP); GO:0008270=zinc ion binding_(MF); GO:0006511=ubiquitin-dependent protein catabolic process_(BP); GO:0015078=hydrogen ion transmembrane transporter activity_(MF); GO:0009651=response to salt stress_(BP); GO:0005774=vacuolar membrane_(CC); GO:0080129=proteasome core complex assembly_(BP); GO:0005730=nucleolus_(CC); G…	AT3G52300.1_|_ATP_synthase_D_chain_|_Chr3:19396689-19398119_FORWARD_LENGTH=168_|_201606
GSVIVT01022247001	chr7:17816342-17819081	45.3113	33.4283	43.7225	35.6055	46.8084	GO:0042744=hydrogen peroxide catabolic process_(BP); GO:0009570=chloroplast stroma_(CC); GO:0005198=structural molecule activity_(MF); GO:0016226=iron-sulfur cluster assembly_(BP); GO:0051536=iron-sulfur cluster binding_(MF)	AT1G10500.1_|_chloroplast-localized_ISCA-like_protein_|_Chr1:3460160-3461340_REVERSE_LENGTH=180_|_201606
GSVIVT01038041001	chr19:16675670-16687774	45.2893	42.5603	16.9114	22.2031	20.636	GO:0004364=glutathione transferase activity_(MF); GO:0005774=vacuolar membrane_(CC); GO:0051788=response to misfolded protein_(BP); GO:0005829=cytosol_(CC); GO:0009570=chloroplast stroma_(CC); GO:0042631=cellular response to water deprivation_(BP); GO:0006635=fatty acid beta-oxidation_(BP); GO:0009651=response to salt stress_(BP); GO:0080129=proteasome core complex assembly_(BP); GO:0043161=prote…	AT1G78380.1_|_glutathione_S-transferase_TAU_19_|_Chr1:29486659-29487819_REVERSE_LENGTH=219_|_201606
GSVIVT01008268001	chr17:3777807-3797974	45.2769	37.8706	38.0267	37.6891	40.4786		AT3G25800.3_|_protein_phosphatase_2A_subunit_A2_|_Chr3:9422822-9425783_REVERSE_LENGTH=587_|_201606
GSVIVT01029840001	chr8:321855-325218	45.2559	44.1673	44.9691	42.9146	52.4686	GO:0006096=glycolysis_(BP); GO:0030955=potassium ion binding_(MF); GO:0000287=magnesium ion binding_(MF); GO:0046686=response to cadmium ion_(BP); GO:0005886=plasma membrane_(CC); GO:0005829=cytosol_(CC); GO:0004743=pyruvate kinase activity_(MF)	AT5G63680.3_|_Pyruvate_kinase_family_protein_|_Chr5:25490507-25492530_FORWARD_LENGTH=510_|_201606
ZCUFF148	chr16:15902853-15907534	45.1006	33.9302	35.5066	35.2048	34.9359
GSVIVT01035921001	chr4:5880161-5887910	45.0507	72.6012	62.8162	71.0052	80.3594	GO:0043565=sequence-specific DNA binding_(MF); GO:0005634=nucleus_(CC); GO:0003700=transcription factor activity_(MF); GO:0048513=organ development_(BP); GO:0009722=detection of cytokinin stimulus_(BP); GO:0009416=response to light stimulus_(BP); GO:0071345=cellular response to cytokine stimulus_(BP); GO:0005829=cytosol_(CC); GO:0006355=regulation of transcription, DNA-dependent_(BP); GO:0005515=…	AT5G25220.1_|_homeobox_protein_knotted-1-like_3_|_Chr5:8736208-8738115_FORWARD_LENGTH=431_|_201606
GSVIVT01007619001	chr17:11172608-11176644	44.9471	45.4854	40.0785	46.0955	42.0145	GO:0046777=protein amino acid autophosphorylation_(BP); GO:0005634=nucleus_(CC); GO:0004674=protein serine/threonine kinase activity_(MF); GO:0045727=positive regulation of translation_(BP); GO:0005515=protein binding_(MF); GO:0006397=mRNA processing_(BP)	AT4G24740.1_|_LAMMER-type_protein_kinase_AFC2_|_Chr4:12754729-12757653_REVERSE_LENGTH=427_|_201606
GSVIVT01031758001	chr3:4095199-4095827	44.8424	27.5385	55.2895	54.4525	74.2788
GSVIVT01027990001	chr7:3034626-3039689	44.8212	58.0214	70.0171	66.6267	83.1825	GO:0016021=integral to membrane_(CC); GO:0009611=response to wounding_(BP); GO:0005794=Golgi apparatus_(CC); GO:0042626=ATPase activity, coupled to transmembrane movement of substances_(MF); GO:0005524=ATP binding_(MF); GO:0000325=plant-type vacuole_(CC); GO:0009414=response to water deprivation_(BP); GO:0005774=vacuolar membrane_(CC); GO:0034976=response to endoplasmic reticulum stress_(BP); GO:…	AT3G62700.1_|_multidrug_resistance-associated_protein_10_|_Chr3:23190428-23195727_REVERSE_LENGTH=1539_|_201606
GSVIVT01036775001	chr19:22723115-22727432	44.7789	55.5328	49.1264	46.4039	51.016	GO:0048046=apoplast_(CC); GO:0009570=chloroplast stroma_(CC); GO:0005634=nucleus_(CC); GO:0006096=glycolysis_(BP); GO:0046686=response to cadmium ion_(BP); GO:0004618=phosphoglycerate kinase activity_(MF); GO:0005774=vacuolar membrane_(CC); GO:0009506=plasmodesma_(CC); GO:0046685=response to arsenic_(BP); GO:0005829=cytosol_(CC); GO:0034976=response to endoplasmic reticulum stress_(BP)	AT1G79550.2_|_phosphoglycerate_kinase_|_Chr1:29924347-29926295_REVERSE_LENGTH=401_|_201606
GSVIVT01030767001	chr14:15623689-15626552	44.6899	57.3638	37.2406	43.4939	36.901	GO:0022625=cytosolic large ribosomal subunit_(CC); GO:0005730=nucleolus_(CC); GO:0005618=cell wall_(CC); GO:0042254=ribosome biogenesis_(BP); GO:0003735=structural constituent of ribosome_(MF); GO:0001510=RNA methylation_(BP); GO:0009506=plasmodesma_(CC); GO:0005774=vacuolar membrane_(CC); GO:0006412=translation_(BP)	AT3G49010.7_|_breast_basic_conserved_1_|_Chr3:18166971-18168047_REVERSE_LENGTH=206_|_201606
GSVIVT01032633001	chr13:2005973-2009957	44.6752	43.9791	34.0807	40.0347	36.4149	GO:0030422=production of siRNA involved in RNA interference_(BP); GO:0008270=zinc ion binding_(MF); GO:0000166=nucleotide binding_(MF); GO:0000398=nuclear mRNA splicing, via spliceosome_(BP); GO:0003676=nucleic acid binding_(MF); GO:0005634=nucleus_(CC); GO:0043687=post-translational protein modification_(BP); GO:0045893=positive regulation of transcription, DNA-dependent_(BP); GO:0035196=product…	AT3G53500.2_|_RNA-binding_(RRM/RBD/RNP_motifs)_family_protein_with_retrovirus_zinc_finger-like_domain-containing_protein_|_Chr3:19834557-19836507_REVERSE_LENGTH=284_|_201606
GSVIVT01031263001	chr14:696935-697765	44.6549	28.9541	24.1568	31.9781	16.3076	GO:0048046=apoplast_(CC); GO:0005634=nucleus_(CC); GO:0019344=cysteine biosynthetic process_(BP)	AT1G09310.1_|_plant/protein_(Protein_of_unknown_function%2C_DUF538)_|_Chr1:3009109-3009648_FORWARD_LENGTH=179_|_201606
GSVIVT01019689001	chr2:2480092-2482621	44.6359	31.993	26.9851	27.1264	23.3835	GO:0022625=cytosolic large ribosomal subunit_(CC); GO:0016020=membrane_(CC); GO:0010027=thylakoid membrane organization_(BP); GO:0009941=chloroplast envelope_(CC); GO:0009570=chloroplast stroma_(CC); GO:0006364=rRNA processing_(BP); GO:0019288=isopentenyl diphosphate biosynthetic process, mevalonate-independent pathway_(BP); GO:0003735=structural constituent of ribosome_(MF); GO:0015995=chlorophy…	AT1G32990.1_|_plastid_ribosomal_protein_l11_|_Chr1:11955827-11957139_FORWARD_LENGTH=222_|_201606
GSVIVT01003730001	chr11:7461880-7468337	44.5835	43.0404	41.1227	44.7372	49.8682		AT5G58060.1_|_SNARE-like_superfamily_protein_|_Chr5:23498277-23500128_FORWARD_LENGTH=199_|_201606
GSVIVT01008991001	chr18:4098350-4112734	44.5661	62.7632	87.1888	70.4226	72.4132	GO:0003989=acetyl-CoA carboxylase activity_(MF); GO:0046872=metal ion binding_(MF); GO:0005524=ATP binding_(MF); GO:0010498=proteasomal protein catabolic process_(BP); GO:0048364=root development_(BP); GO:0005737=cytoplasm_(CC); GO:0010072=primary shoot apical meristem specification_(BP); GO:0030497=fatty acid elongation_(BP); GO:0009735=response to cytokinin stimulus_(BP); GO:0009630=gravitropis…	AT1G36160.2_|_acetyl-CoA_carboxylase_1_|_Chr1:13534196-13543773_FORWARD_LENGTH=2254_|_201606
GSVIVT01001347001	chr13:23815690-23845467	44.5138	42.5136	43.658	38.0109	46.9643		AT3G58500.1_|_protein_phosphatase_2A-4_|_Chr3:21635503-21638911_REVERSE_LENGTH=313_|_201606
GSVIVT01003337001	chrUn:9152850-9160973	44.4905	34.4686	39.0726	39.1467	42.2479	GO:0005783=endoplasmic reticulum_(CC); GO:0003674=MF_(MF); GO:0000902=cell morphogenesis_(BP); GO:0016049=cell growth_(BP); GO:0005739=mitochondrion_(CC); GO:0048193=Golgi vesicle transport_(BP)	AT4G12590.1_|_ER_membrane_protein_complex_subunit-like_protein_(Protein_of_unknown_function_DUF106%2C_transmembrane)_|_Chr4:7451291-7452976_REVERSE_LENGTH=246_|_201606
GSVIVT01028324001	chr7:6158086-6160826	44.4756	54.0894	39.7882	57.0032	58.8739	GO:0005737=cytoplasm_(CC); GO:0003779=actin binding_(MF); GO:0008150=BP_(BP)	AT2G31200.1_|_actin_depolymerizing_factor_6_|_Chr2:13294171-13294948_FORWARD_LENGTH=146_|_201606
GSVIVT01032964001	chr14:24650500-24651690	44.4663	26.3634	28.2759	31.7392	31.8203	GO:0022627=cytosolic small ribosomal subunit_(CC); GO:0005618=cell wall_(CC); GO:0042254=ribosome biogenesis_(BP); GO:0003735=structural constituent of ribosome_(MF); GO:0009664=plant-type cell wall organization_(BP); GO:0001510=RNA methylation_(BP); GO:0009506=plasmodesma_(CC); GO:0042545=cell wall modification_(BP); GO:0006412=translation_(BP)	AT3G61110.1_|_ribosomal_protein_S27_|_Chr3:22611710-22612632_FORWARD_LENGTH=86_|_201606
GSVIVT01012116001	chr1:1305064-1315182	44.466	42.9018	51.8841	45.7447	58.2836		AT2G35050.2_|_kinase_superfamily_with_octicosapeptide/Phox/Bem1p_domain-containing_protein_|_Chr2:14769708-14774796_FORWARD_LENGTH=1257_|_201606
GSVIVT01027563001	chr15:15541954-15564615	44.4147	46.8377	40.0607	32.1525	34.1388	GO:0005783=endoplasmic reticulum_(CC); GO:0031965=nuclear membrane_(CC); GO:0043565=sequence-specific DNA binding_(MF); GO:0009958=positive gravitropism_(BP); GO:0009414=response to water deprivation_(BP); GO:0009651=response to salt stress_(BP); GO:0008289=lipid binding_(MF); GO:0005886=plasma membrane_(CC); GO:0045892=negative regulation of transcription, DNA-dependent_(BP)	AT3G61050.2_|_Calcium-dependent_lipid-binding_(CaLB_domain)_family_protein_|_Chr3:22597485-22600932_FORWARD_LENGTH=510_|_201606
GSVIVT01020602001	chr12:3898561-3917928	44.3691	56.2208	51.917	48.0984	55.0033	GO:0007010=cytoskeleton organization_(BP); GO:0005829=cytosol_(CC); GO:0043130=ubiquitin binding_(MF); GO:0051788=response to misfolded protein_(BP); GO:0042176=regulation of protein catabolic process_(BP); GO:0043248=proteasome assembly_(BP); GO:0008540=proteasome regulatory particle, base subcomplex_(CC); GO:0043161=proteasomal ubiquitin-dependent protein catabolic process_(BP); GO:0005634=nucl…	AT2G20580.1_|_26S_proteasome_regulatory_subunit_S2_1A_|_Chr2:8859211-8864699_FORWARD_LENGTH=891_|_201606
GSVIVT01011942001	chr1:2781663-2783311	44.3576	25.9323	23.8096	42.6298	49.762	GO:0010167=response to nitrate_(BP); GO:0005634=nucleus_(CC); GO:0015706=nitrate transport_(BP); GO:0003700=transcription factor activity_(MF); GO:0006355=regulation of transcription, DNA-dependent_(BP)	AT1G25550.1_|_myb-like_transcription_factor_family_protein_|_Chr1:8976644-8977942_FORWARD_LENGTH=344_|_201606
GSVIVT01010375001	chr1:19943773-19949502	44.3158	63.1483	53.697	50.8013	60.4427		AT3G26340.1_|_N-terminal_nucleophile_aminohydrolases_(Ntn_hydrolases)_superfamily_protein_|_Chr3:9650600-9652572_REVERSE_LENGTH=273_|_201606
GSVIVT01028940001	chr16:17209485-17213148	44.2944	42.4051	27.7307	50.738	57.941	GO:0010030=positive regulation of seed germination_(BP); GO:0016208=AMP binding_(MF); GO:0050832=defense response to fungus_(BP); GO:0015706=nitrate transport_(BP); GO:0046482=para-aminobenzoic acid metabolic process_(BP); GO:0009570=chloroplast stroma_(CC); GO:0050203=oxalate-CoA ligase activity_(MF); GO:0033611=oxalate catabolic process_(BP); GO:0010214=seed coat development_(BP); GO:0010167=re…	AT3G48990.1_|_AMP-dependent_synthetase_and_ligase_family_protein_|_Chr3:18159031-18161294_REVERSE_LENGTH=514_|_201606
GSVIVT01012469001	chr13_random:1290088-1295539	44.169	32.9124	40.0644	43.2925	47.4668		AT1G15780.1_|_mediator_of_RNA_polymerase_II_transcription_subunit_15a-like_protein_|_Chr1:5430446-5435921_REVERSE_LENGTH=1335_|_201606
GSVIVT01024680001	chr6:7804600-7815454	44.1283	40.9252	48.1933	47.5309	50.1235	GO:0000085=G2 phase of mitotic cell cycle_(BP); GO:0051567=histone H3-K9 methylation_(BP); GO:0005829=cytosol_(CC); GO:0016567=protein ubiquitination_(BP); GO:0009560=embryo sac egg cell differentiation_(BP); GO:0004839=ubiquitin activating enzyme activity_(MF); GO:0016579=protein deubiquitination_(BP); GO:0005524=ATP binding_(MF); GO:0004842=ubiquitin-protein ligase activity_(MF); GO:0006511=ubi…	AT2G30110.1_|_ubiquitin-activating_enzyme_1_|_Chr2:12852632-12857369_REVERSE_LENGTH=1080_|_201606
[truncated: 24,800 more rows]

## Sheet: GO enrichment of DEGS
GO_acc	term_type	Term	queryitem	querytotal	bgitem	bgtotal	pvalue	FDR	entries
[truncated: 145 more rows]
