# Supplementary material for: A multi-omics study of the grapevine-downy mildew (Plasmopara viticola) pathosystem unveils a complex protein coding- and noncoding-based arms race during infection
Source: Sci Rep. 2018 Jan 15;8:757. doi: 10.1038/s41598-018-19158-8 (PMC5768699; doi:10.1038/s41598-018-19158-8)
Supplement: Supplementary file 7 — Supplementary Table S31 [file 41598_2018_19158_MOESM7_ESM.xlsx]

## Sheet: V.viniferavsV.vinifera
Supplementary Table S31. Degradome analysis of V. vinifera genes targeted by V. vinifera sRNAs
Query	Ref	Total Mismatches	Mismatch pvalue	Total extension (gaps in the best site)	Total matched length	Valid reads	Valid reads pvalue	Total Reads	Percentage valid reads (Valid/Total)	Max Peak Height	Max Peak P-value	Position of max peak	Distance of Max Peak to middle of binding region	Binding score	Binding score p-value	Query length	Ref Length	query start	query end	ref start	ref end	site position percentage (ref start/ref length)	query paired	ref paired	reads in binding region	valid peak position	valid peak read	reads number of valid peak	max peak read	centered pair
SEQ0328835	GSVIVT01010554001	0	2.09e-09	0	24	164	2.49e-99	3533	0.0464	235	0	310	126	116	4.93e-14	24	1035	1	24	425	448	0.41	24	24	314	437	CUGUUGUUACAUUCCGUGGC	95	ACAUCGGUUAGAAGGGUGAU	24
SEQ0123574	GSVIVT01023557001	0	4.86e-09	0	27	63	3.39e-85	90	0.7	34	3.39e-85	221	1	138	8.72e-18	27	1659	1	27	207	233	0.12	27	27	63	221	UUCUCGCUUCCGCUUCGUCC	34	UUCUCGCUUCCGCUUCGUCC	27
SEQ0324831	GSVIVT01023557001	0	5.01e-09	0	22	29	1.88e-70	90	0.3222	34	3.39e-85	221	3	110	1.53e-13	22	1659	1	22	208	229	0.13	22	22	63	220	AUUCUCGCUUCCGCUUCGUC	29	UUCUCGCUUCCGCUUCGUCC	22
SEQ0203485	GSVIVT01023557001	0	6.23e-09	0	30	34	3.39e-85	90	0.3778	34	3.39e-85	221	0	152	7.95e-15	30	1659	1	30	207	236	0.12	30	30	63	221	UUCUCGCUUCCGCUUCGUCC	34	UUCUCGCUUCCGCUUCGUCC	30
SEQ0428469	GSVIVT01020725001	0	6.96e-09	0	21	151	1.07e-118	10113	0.0149	196	6.45e-204	417	505	106	3.99e-14	21	1452	1	21	912	932	0.63	21	21	288	923	UAGCAGUAUUGAGCUCAUUC	134	CAGAUACUGCGGCGCGUGCC	21
SEQ0107018	GSVIVT01032210001	0	9.51e-09	0	22	26	9.44e-80	86	0.3023	26	9.44e-80	1742	2	104	5.08e-15	22	7605	1	22	1730	1751	0.23	22	22	26	1742	AGACUCGUCAUUCAUCAUUU	26	AGACUCGUCAUUCAUCAUUU	22
SEQ0025102	GSVIVT01023557001	0	9.67e-09	0	26	63	3.39e-85	90	0.7	34	3.39e-85	221	2	132	2.97e-13	26	1659	1	26	207	232	0.12	26	26	63	221	UUCUCGCUUCCGCUUCGUCC	34	UUCUCGCUUCCGCUUCGUCC	26
SEQ0080095	GSVIVT01023557001	0	2.09e-08	0	21	63	3.39e-85	90	0.7	34	3.39e-85	221	1	106	7.71e-12	21	1659	1	21	210	230	0.13	21	21	63	221	UUCUCGCUUCCGCUUCGUCC	34	UUCUCGCUUCCGCUUCGUCC	21
SEQ0356424	GSVIVT01023557001	0	2.13e-08	0	20	34	3.39e-85	90	0.3778	34	3.39e-85	221	0	102	3.93e-13	20	1659	1	20	212	231	0.13	20	20	63	221	UUCUCGCUUCCGCUUCGUCC	34	UUCUCGCUUCCGCUUCGUCC	20
SEQ0028651	GSVIVT01023557001	0	2.47e-08	0	30	63	3.39e-85	90	0.7	34	3.39e-85	221	2	152	3.76e-16	30	1659	1	30	205	234	0.12	30	30	63	221	UUCUCGCUUCCGCUUCGUCC	34	UUCUCGCUUCCGCUUCGUCC	30
SEQ0381359	GSVIVT01023557001	0	2.86e-08	0	28	29	1.88e-70	90	0.3222	34	3.39e-85	221	3	142	1.96e-13	28	1659	1	28	205	232	0.12	28	28	63	220	AUUCUCGCUUCCGCUUCGUC	29	UUCUCGCUUCCGCUUCGUCC	28
SEQ0038423	GSVIVT01023557001	0	2.98e-08	0	27	29	1.88e-70	90	0.3222	34	3.39e-85	221	3	136	1.73e-17	27	1659	1	27	205	231	0.12	27	27	63	220	AUUCUCGCUUCCGCUUCGUC	29	UUCUCGCUUCCGCUUCGUCC	27
SEQ0365087	GSVIVT01023557001	0	3.68e-08	0	23	29	1.88e-70	90	0.3222	34	3.39e-85	221	3	114	4.22e-13	23	1659	1	23	207	229	0.12	23	23	63	220	AUUCUCGCUUCCGCUUCGUC	29	UUCUCGCUUCCGCUUCGUCC	23
SEQ0126074	GSVIVT01025344001	0.5	3.72e-08	0	24	8	1.82e-14	406	0.0197	13	2.21e-25	922	792	114	1.83e-13	24	5553	1	24	1703	1726	0.31	24	24	8	1714	AAUCUCGAUCUUUCUCUCCA	8	CACUGGUUUGUACCAUUCUC	23.5
SEQ0163363	GSVIVT01017885001	1	5.3e-08	0	23	52	3.9e-81	131	0.3969	38	3.9e-81	200	1	103	6.37e-12	23	990	1	23	188	210	0.19	23	23	53	200	UGCAAGUCUACAAGGGCCUU	38	UGCAAGUCUACAAGGGCCUU	18
SEQ0262435	GSVIVT01020725001	0	5.57e-08	0	21	78	1.22e-21	10113	0.0077	196	6.45e-204	417	616	100	4.99e-15	21	1452	1	21	1023	1043	0.7	21	21	164	1034	ACCAGAUCAAGCAACACUCC	45	CAGAUACUGCGGCGCGUGCC	21
SEQ0166252	GSVIVT01023557001	0	6.12e-08	0	26	63	3.39e-85	90	0.7	34	3.39e-85	221	1	134	5.49e-15	26	1659	1	26	208	233	0.13	26	26	63	221	UUCUCGCUUCCGCUUCGUCC	34	UUCUCGCUUCCGCUUCGUCC	26
SEQ0196258	GSVIVT01010574001	0	9.41e-08	0	24	105	9.76e-131	1784	0.0589	216	0	743	12	122	1.09e-18	24	990	1	24	720	743	0.73	24	24	467	731	CAGCUAUUCUUGACGCAGUU	98	ACGCAGUUGAAGCAAAACUC	24
SEQ0196258	GSVIVT01010580001	0	9.41e-08	0	24	23	8.63e-25	776	0.0296	75	8.45e-121	694	82	122	1.09e-18	24	1035	1	24	765	788	0.74	24	24	58	776	CAGCUAUUCUUGAUGCAGUU	22	GAGAAAUGUUUGACUCAGGC	24
SEQ0138640	GSVIVT01023557001	0	9.98e-08	0	28	63	3.39e-85	90	0.7	34	3.39e-85	221	1	142	8.36e-16	28	1659	1	28	207	234	0.12	28	28	63	221	UUCUCGCUUCCGCUUCGUCC	34	UUCUCGCUUCCGCUUCGUCC	28
SEQ0266892	GSVIVT01032785001	1	1e-07	0	24	7	1.03e-13	15	0.4667	5	1.03e-13	1885	2	109	4.8e-11	24	1980	1	24	1872	1895	0.95	24	24	9	1885	AUUCUAACUCUGUAUUUUUC	5	AUUCUAACUCUGUAUUUUUC	0
SEQ0046630	GSVIVT01003850001	3.5	1.07e-07	1	24	15	7.33e-12	1748	0.0086	36	2.95e-49	2575	327	89	5.88e-08	24	2673	1	24	2237	2259	0.84	24	23	47	2248	CUUCGUCAGAUAAGAUUUGC	12	GCACCAUUGGAGGUUUUUGU	13
SEQ0192195	GSVIVT01027476001	0	1.17e-07	0	21	69	2.51e-78	485	0.1423	215	0	234	2	104	5.56e-12	21	312	1	21	226	246	0.72	21	21	350	236	GCAGUCUGGAUUGUAGAUGU	64	AAGCAGUCUGGAUUGUAGAU	21
SEQ0248308	GSVIVT01031360001	0	1.27e-07	0	19	28	2.05e-18	3026	0.0093	68	1.35e-89	1897	154	92	6.54e-09	19	2295	1	19	1735	1753	0.76	19	19	96	1743	UAGAUCUGUCACUGGAUUUC	21	GGGAACACUAUUUCCAAGAU	19
SEQ0330110	GSVIVT01034003001	0.5	1.33e-07	0	20	65	9.97e-98	155	0.4194	78	2.75e-206	678	3	96	1.15e-09	20	1671	1	20	666	685	0.4	20	20	143	677	CACUCAAUGAAGAACUCUUC	42	ACUCAAUGAAGAACUCUUCU	19.5
SEQ0361456	GSVIVT01027476001	0	1.4e-07	0	20	69	2.51e-78	485	0.1423	215	0	234	2	98	1.55e-12	20	312	1	20	227	246	0.73	20	20	350	236	GCAGUCUGGAUUGUAGAUGU	64	AAGCAGUCUGGAUUGUAGAU	20
SEQ0117484	GSVIVT01014613001	0	1.7e-07	0	21	13	2.46e-11	1029	0.0126	154	2.38E-316	145	936	100	3.3e-12	21	1854	1	21	1071	1091	0.58	21	21	25	1082	CGGCAAUCAAUAAAAAAGGU	11	CUUCAUAUUGCUGCAAGAGU	21
SEQ0395687	GSVIVT01032210001	0	1.81e-07	0	22	26	9.44e-80	86	0.3023	26	9.44e-80	1742	0	102	4.92e-14	22	7605	1	22	1732	1753	0.23	22	22	26	1742	AGACUCGUCAUUCAUCAUUU	26	AGACUCGUCAUUCAUCAUUU	22
SEQ0077868	GSVIVT01037284001	0.5	1.87e-07	0	23	18	1.29e-11	84	0.2143	11	7.02e-15	25	4	102	1.51e-14	23	324	1	23	10	32	0.03	23	23	47	22	UUCCAAUUUUAUCGAAUGUC	9	CAAUUUUAUCGAAUGUCUCC	22.5
SEQ0353504	GSVIVT01023557001	0	1.99e-07	0	27	63	3.39e-85	90	0.7	34	3.39e-85	221	2	136	1.6e-11	27	1659	1	27	206	232	0.12	27	27	63	221	UUCUCGCUUCCGCUUCGUCC	34	UUCUCGCUUCCGCUUCGUCC	27
SEQ0112095	GSVIVT01023557001	0	2.06e-07	0	25	34	3.39e-85	90	0.3778	34	3.39e-85	221	0	130	1.56e-12	25	1659	1	25	209	233	0.13	25	25	63	221	UUCUCGCUUCCGCUUCGUCC	34	UUCUCGCUUCCGCUUCGUCC	25
SEQ0033417	GSVIVT01010590001	0.5	2.25e-07	0	24	55	8.64e-51	2694	0.0204	162	1.27e-233	991	360	114	1.09e-12	24	1179	1	24	620	643	0.53	24	24	104	632	GCCAAGCCCUUUUUGGCGAU	52	CUAAGUGAGUAUGGAAACAU	23.5
SEQ0172009	GSVIVT01023557001	0	2.51e-07	0	25	63	3.39e-85	90	0.7	34	3.39e-85	221	2	126	4.28e-13	25	1659	1	25	207	231	0.12	25	25	63	221	UUCUCGCUUCCGCUUCGUCC	34	UUCUCGCUUCCGCUUCGUCC	25
SEQ0241892	GSVIVT01023557001	0	2.52e-07	0	24	29	1.88e-70	90	0.3222	34	3.39e-85	221	3	120	1.02e-17	24	1659	1	24	207	230	0.12	24	24	63	220	AUUCUCGCUUCCGCUUCGUC	29	UUCUCGCUUCCGCUUCGUCC	24
SEQ0263664	GSVIVT01015203001	0	2.73e-07	0	21	61	5.33e-51	5332	0.0114	196	7.57e-304	2364	296	106	5.27e-14	21	2502	1	21	2058	2078	0.82	21	21	82	2068	CCCCGGUCUUGGCUGAAACC	51	CCACAAAUCAUAUGAUGCUC	21
SEQ0077098	GSVIVT01023557001	0	2.99e-07	0	23	63	3.39e-85	90	0.7	34	3.39e-85	221	2	116	5.98e-15	23	1659	1	23	208	230	0.13	23	23	63	221	UUCUCGCUUCCGCUUCGUCC	34	UUCUCGCUUCCGCUUCGUCC	23
SEQ0387294	GSVIVT01035033001	0	3e-07	0	21	43	5.05e-16	14026	0.0031	334	0	820	663	104	2.11e-11	21	2217	1	21	1473	1493	0.66	21	21	253	1483	AGAGACAGGGUGGACAUCCU	36	AUCCGCGGCGAGUGGAAACU	21
SEQ0053105	GSVIVT01023557001	0	3.02e-07	0	29	63	3.39e-85	90	0.7	34	3.39e-85	221	2	148	2.36e-15	29	1659	1	29	205	233	0.12	29	29	63	221	UUCUCGCUUCCGCUUCGUCC	34	UUCUCGCUUCCGCUUCGUCC	29
SEQ0130626	GSVIVT01004877001	0	3.08e-07	0	21	15	2.27e-11	647	0.0232	10	7.97e-15	3226	82	102	5.93e-12	21	3606	1	21	3134	3154	0.87	21	21	21	3145	CAAAUCUACGGCAGGCACUU	8	CCAACAAUGAUCCAAUACAU	21
SEQ0260452	GSVIVT01001446001	1	3.16e-07	0	21	557	0	1482	0.3758	372	0	1284	2	104	2.29e-13	21	3642	1	21	1272	1292	0.35	21	21	643	1284	GCUCGGAGGUCUACUGCGCU	372	GCUCGGAGGUCUACUGCGCU	20
SEQ0414415	GSVIVT01013533001	0	3.25e-07	0	21	13	2.51e-26	49	0.2653	10	2.51e-26	2767	2	96	4.21e-12	21	3576	1	21	2755	2775	0.77	21	21	14	2767	CAACAAUCAACUCAAAAUUC	10	CAACAAUCAACUCAAAAUUC	21
SEQ0152869	GSVIVT01006243001	0	3.26e-07	0	21	26	2.82e-25	122	0.2131	12	2.82e-25	2003	0	102	1.54e-14	21	2457	1	21	1993	2013	0.81	21	21	36	2003	GCUUGUACAUAGAUUGUGAU	12	GCUUGUACAUAGAUUGUGAU	21
SEQ0429644	GSVIVT01000663001	0	3.33e-07	0	22	6	4.82e-12	73	0.0822	6	4.82e-12	152	2	104	3.2e-13	22	1821	1	22	140	161	0.08	22	22	8	152	ACGUAUGGAACGAGAAUCUC	6	ACGUAUGGAACGAGAAUCUC	22
SEQ0002804	GSVIVT01008639001	0.5	3.55e-07	0	21	33	3.15e-38	1572	0.021	50	1.77e-76	2354	1011	100	3.57e-10	21	2589	1	21	1333	1353	0.51	21	21	36	1345	GGUCAAGAAUUCUCGACCUU	29	UGAUUGUGUAUACUGAUGAU	20.5
SEQ0235738	GSVIVT01026903001	0	5.22e-07	0	21	32	3.22e-31	402	0.0796	33	7.3e-69	3235	180	100	8.98e-12	21	3411	1	21	3045	3065	0.89	21	21	58	3055	UCAUCCAUUAAGAGACUUGU	17	ACCAAUCUUCAAACAUUAGC	21
SEQ0409945	GSVIVT01036764001	0	5.23e-07	0	21	26	9.46e-38	167	0.1557	26	9.46e-38	277	1	98	1.25e-10	21	402	1	21	266	286	0.66	21	21	45	277	CACCAACUUAGUGUUAUCAU	26	CACCAACUUAGUGUUAUCAU	21
SEQ0234141	GSVIVT01035035001	0	5.29e-07	0	24	9	9.54e-11	263	0.0342	9	9.54e-11	408	242	126	1.94e-14	24	804	1	24	639	662	0.79	24	24	26	652	CGAUACACGUGGGAGCAUUU	9	UGAACAAAAGUCGCAGUUUC	24
SEQ0070876	GSVIVT01037850001	0	5.59e-07	0	24	97	1.63e-103	3462	0.028	184	2.98e-254	562	449	120	1.4e-13	24	1167	1	24	102	125	0.09	24	24	164	113	CAAAGCUCUUCUCUGCUCCC	94	CCUGCAGUAGCUGAGCUUCU	24
SEQ0013417	GSVIVT01021910001	0	5.91e-07	0	22	46	5.28e-29	3799	0.0121	1259	0	1187	196	102	2.88e-10	22	1416	1	22	1373	1394	0.97	22	22	87	1384	AUGGAUAAGAACUCAGCCUU	37	CCCUUUGGAUGUCUGCAUGU	22
SEQ0072525	GSVIVT01033011001	0	5.95e-07	0	24	41	4.56e-11	4603	0.0089	211	9.3e-307	1300	42	112	1.08e-11	24	1605	1	24	1247	1270	0.78	24	24	348	1258	AAUGUGGAAAUUAUAAACGA	20	UUUGAUGAUAGGCAAAAAGU	24
SEQ0121863	GSVIVT01020363001	1.5	6.24e-07	0	24	14	1.64e-20	54	0.2593	20	2.61e-32	166	8	109	1.64e-10	24	219	1	24	147	170	0.67	24	24	34	160	UUACAAAUGGUAUCAGAGCC	14	AUGGUAUCAGAGCCGAUCCC	18.5
SEQ0046671	GSVIVT01010995001	0	6.49e-07	0	21	79	1.7e-44	4540	0.0174	1676	0	1187	145	96	1.98e-12	21	1401	1	21	1322	1342	0.94	21	21	283	1333	UAUAGAUCAGUUGCUGGGCC	53	CCCUUUGGAUGUCUUCUUGC	21
SEQ0291155	GSVIVT01001446001	1	8.42e-07	0	22	256	0	1482	0.1727	372	0	1284	3	108	4.21e-09	22	3642	1	22	1271	1292	0.35	22	22	643	1283	CGCUCGGAGGUCUACUGCGC	179	GCUCGGAGGUCUACUGCGCU	21
SEQ0067010	GSVIVT01007740001	0	8.67e-07	0	21	26	4.77e-18	1285	0.0202	932	0	320	114	100	1.79e-13	21	651	1	21	424	444	0.65	21	21	44	434	CACCUUCAGAAGACAAAAAU	24	UGAGCAAAAAGCUCGGAAUC	21
SEQ0207441	GSVIVT01032230001	4	8.78e-07	2	24	21	1.29e-16	1113	0.0189	24	2.69e-26	1138	122	82	5.04e-05	24	1281	1	24	1250	1271	0.98	24	22	73	1260	CCUCCAUCCUCGCAAACCAU	17	CGCUUGGAAAUACUAGUCUU	0
SEQ0273811	GSVIVT01003823001	0.5	9.09e-07	0	24	70	1.53e-30	2800	0.025	89	7.31e-107	1002	225	112	1.84e-12	24	1254	1	24	766	789	0.61	24	24	195	778	UACUUUGCUAAUGGUGUUGU	36	ACUCAAAUAUCCUUCAAUUC	23.5
SEQ0294483	GSVIVT01023557001	0	9.28e-07	0	26	34	3.39e-85	90	0.3778	34	3.39e-85	221	0	134	1.37e-14	26	1659	1	26	209	234	0.13	26	26	63	221	UUCUCGCUUCCGCUUCGUCC	34	UUCUCGCUUCCGCUUCGUCC	26
SEQ0206977	GSVIVT01023557001	0	9.6e-07	0	19	29	1.88e-70	90	0.3222	34	3.39e-85	221	3	96	4.38e-10	19	1659	1	19	210	228	0.13	19	19	63	220	AUUCUCGCUUCCGCUUCGUC	29	UUCUCGCUUCCGCUUCGUCC	19
SEQ0071403	GSVIVT01021910001	0	1.02e-06	0	21	36	2.68e-21	3799	0.0095	1259	0	1187	121	106	1.64e-12	21	1416	1	21	1298	1318	0.92	21	21	120	1310	ACCCUGUUGAGAAGCUUUAU	30	CCCUUUGGAUGUCUGCAUGU	21
SEQ0208736	GSVIVT01031773001	0	1.02e-06	0	21	21	3.25e-19	999	0.021	17	9.27e-21	704	230	106	3.32e-13	21	2046	1	21	924	944	0.45	21	21	53	934	AACAGCCAAGGCCCAGAGCC	16	CUAAAAUCAACGACCAAUCU	21
SEQ0168052	GSVIVT01009601001	2	1.06e-06	0	24	29	7e-24	1433	0.0202	60	6.26e-66	499	290	104	7.83e-10	24	735	1	24	198	221	0.27	24	24	188	210	UACAUCUGCUACUUUAACAU	29	CCAAGAGUAUGGUUGAAUCC	15
SEQ0374470	GSVIVT01012447001	1.5	1.07e-06	0	20	112	3.02e-163	2583	0.0434	2019	0	968	3	89	1.55e-10	20	1680	1	20	956	975	0.57	20	20	2133	967	UCACUCCAAUAUCUAGAAAC	112	CACUCCAAUAUCUAGAAACC	13.5
SEQ0057897	GSVIVT01000879001	0	1.15e-06	0	21	28	5.47e-25	1023	0.0274	63	5.1e-112	1268	609	104	2.87e-11	21	2388	1	21	1867	1887	0.78	21	21	60	1879	CCCAAGGAUUUUGGGAACCU	19	CCAAGGAUUAUGUGCUUGAU	21
SEQ0080980	GSVIVT01036764001	0	1.28e-06	0	22	15	1.08e-18	167	0.0898	26	9.46e-38	277	8	106	3.32e-12	22	402	1	22	259	280	0.64	22	22	68	269	UUGCAUUUCACCAACUUAGU	15	CACCAACUUAGUGUUAUCAU	22
SEQ0085995	GSVIVT01015203001	0	1.29e-06	0	21	401	7.57e-304	5332	0.0752	196	7.57e-304	2364	1	102	1.11e-11	21	2502	1	21	2353	2373	0.94	21	21	629	2364	CCACAAAUCAUAUGAUGCUC	196	CCACAAAUCAUAUGAUGCUC	21
SEQ0137038	GSVIVT01032210001	0	1.32e-06	0	20	26	9.44e-80	86	0.3023	26	9.44e-80	1742	1	94	2.56e-11	20	7605	1	20	1732	1751	0.23	20	20	26	1742	AGACUCGUCAUUCAUCAUUU	26	AGACUCGUCAUUCAUCAUUU	20
SEQ0215972	GSVIVT01025159001	0.5	1.35e-06	0	19	68	1.25e-104	822	0.0827	57	1.25e-104	1345	2	90	1.97e-12	19	2397	1	19	1335	1353	0.56	19	19	88	1345	GGUCAAGAAAAUGUAGGUUU	57	GGUCAAGAAAAUGUAGGUUU	18.5
SEQ0215972	GSVIVT01008639001	0.5	1.35e-06	0	19	33	3.15e-38	1572	0.021	50	1.77e-76	2354	1011	90	1.97e-12	19	2589	1	19	1335	1353	0.52	19	19	36	1345	GGUCAAGAAUUCUCGACCUU	29	UGAUUGUGUAUACUGAUGAU	18.5
SEQ0215972	GSVIVT01021128001	0.5	1.35e-06	0	19	17	3.19e-22	271	0.0627	13	3.19e-22	1293	1	90	1.97e-12	19	2106	1	19	1284	1302	0.61	19	19	17	1293	AGGUCAAGAAAUUUUUGGUU	13	AGGUCAAGAAAUUUUUGGUU	18.5
SEQ0215972	GSVIVT01021128001	0.5	1.35e-06	0	19	14	3.19e-22	271	0.0517	13	3.19e-22	1293	206	90	1.97e-12	19	2106	1	19	1491	1509	0.71	19	19	17	1500	AGGUCAAGAAACAUUUCCAA	13	AGGUCAAGAAAUUUUUGGUU	18.5
SEQ0058325	GSVIVT01007740001	0	1.36e-06	0	21	27	4.77e-18	1285	0.021	932	0	320	113	100	8.89e-12	21	651	1	21	423	443	0.65	21	21	44	434	CACCUUCAGAAGACAAAAAU	24	UGAGCAAAAAGCUCGGAAUC	21
SEQ0304932	GSVIVT01021128001	1.5	1.37e-06	0	20	14	3.19e-22	271	0.0517	13	3.19e-22	1293	205	87	5.94e-13	20	2106	1	20	1489	1508	0.71	20	20	17	1500	AGGUCAAGAAACAUUUCCAA	13	AGGUCAAGAAAUUUUUGGUU	17.5
SEQ0304932	GSVIVT01021128001	1.5	1.37e-06	0	20	14	3.19e-22	271	0.0517	13	3.19e-22	1293	2	87	5.94e-13	20	2106	1	20	1282	1301	0.61	20	20	17	1293	AGGUCAAGAAAUUUUUGGUU	13	AGGUCAAGAAAUUUUUGGUU	17.5
SEQ0304932	GSVIVT01025159001	1.5	1.37e-06	0	20	11	4.66e-12	822	0.0134	57	1.25e-104	1345	3	87	5.94e-13	20	2397	1	20	1333	1352	0.56	20	20	88	1344	AGGUCAAGAAAAUGUAGGUU	10	GGUCAAGAAAAUGUAGGUUU	17.5
SEQ0344802	GSVIVT01036255001	0	1.38e-06	0	21	43	4.59e-97	204	0.2108	40	4.59e-97	2348	0	94	8.48e-13	21	3006	1	21	2338	2358	0.78	21	21	45	2348	UCUUGAUCAAUGGAUAUUGU	40	UCUUGAUCAAUGGAUAUUGU	21
SEQ0086161	GSVIVT01032785001	0	1.47e-06	0	24	7	1.03e-13	15	0.4667	5	1.03e-13	1885	2	116	2.25e-11	24	1980	1	24	1872	1895	0.95	24	24	9	1885	AUUCUAACUCUGUAUUUUUC	5	AUUCUAACUCUGUAUUUUUC	24
SEQ0344905	GSVIVT01022931001	1.5	1.49e-06	0	22	7	1.25e-13	64	0.1094	6	1.25e-13	1206	0	91	4.86e-09	22	2913	1	22	1196	1217	0.41	22	22	13	1206	UCUCAUUAACGACUUGGCUC	6	UCUCAUUAACGACUUGGCUC	18.5
SEQ0175035	GSVIVT01020363001	2	1.54e-06	0	24	14	1.64e-20	54	0.2593	20	2.61e-32	166	8	107	5.19e-12	24	219	1	24	147	170	0.67	24	24	34	160	UUACAAAUGGUAUCAGAGCC	14	AUGGUAUCAGAGCCGAUCCC	18
SEQ0343670	GSVIVT01003823001	2	1.6e-06	0	23	21	5.82e-13	2800	0.0075	89	7.31e-107	1002	9	103	1.09e-09	24	1254	2	24	1000	1022	0.8	23	23	373	1012	CCUUCAAUUCGAAAGAUUAU	20	ACUCAAAUAUCCUUCAAUUC	14
SEQ0364778	GSVIVT01031844001	0	1.63e-06	0	21	69	6.92e-32	5091	0.0136	843	0	164	155	108	2.74e-13	21	585	1	21	309	329	0.53	21	21	140	320	UGAAGUCUCUGAUUGGAUGC	63	UGAUCCAAAAGUGCGAAAAC	21
SEQ0108011	GSVIVT01027476001	0	1.65e-06	0	21	221	0	485	0.4557	215	0	234	1	104	3.03e-11	21	312	1	21	223	243	0.71	21	21	351	234	AAGCAGUCUGGAUUGUAGAU	215	AAGCAGUCUGGAUUGUAGAU	21
SEQ0165431	GSVIVT01010563001	1.5	1.74e-06	0	24	22	2.35e-45	522	0.0421	61	5.98e-174	566	140	107	1.11e-10	24	14439	1	24	415	438	0.03	24	24	37	426	AAGAGUUCUUGUGGUGUGCU	19	CAAUUGAACGACCACUCUUC	0
SEQ0090864	GSVIVT01023557001	0	1.76e-06	0	25	63	3.39e-85	90	0.7	34	3.39e-85	221	1	128	1.75e-14	25	1659	1	25	208	232	0.13	25	25	63	221	UUCUCGCUUCCGCUUCGUCC	34	UUCUCGCUUCCGCUUCGUCC	25
SEQ0099024	GSVIVT01019569001	1	1.81e-06	0	24	11	2.79e-17	52	0.2115	9	2.79e-17	301	1	107	1.86e-10	24	813	1	24	289	312	0.36	24	24	16	301	CCAGAUUUCAUCAAAUGUCC	9	CCAGAUUUCAUCAAAUGUCC	13
SEQ0221108	GSVIVT01010995001	0	1.84e-06	0	21	136	4.65e-138	4540	0.03	1676	0	1187	135	100	6.55e-11	21	1401	1	21	1312	1332	0.94	21	21	384	1322	AGCUUUACAUAUAUAGAUCA	119	CCCUUUGGAUGUCUUCUUGC	21
SEQ0022993	GSVIVT01014613001	0	1.84e-06	0	21	18	2.4e-21	1029	0.0175	154	2.38E-316	145	741	100	5.88e-09	21	1854	1	21	876	896	0.47	21	21	33	887	ACCACCAAAAUAUCCUUCAU	18	CUUCAUAUUGCUGCAAGAGU	21
SEQ0178549	GSVIVT01021092001	3	1.88e-06	1	22	200	7.74e-17	22725	0.0088	841	0	161	116	79	2.27e-06	22	366	1	22	267	287	0.73	22	21	1431	278	AUUACUUCGACAAGCCAACU	143	CUGGAACUCCGGCGACGCCU	0
SEQ0147707	GSVIVT01018780001	1	1.9e-06	0	20	18	7.92e-43	171	0.1053	18	7.92e-43	1038	1	100	1.06e-10	21	4704	2	21	1028	1047	0.22	20	20	41	1038	UCAGCAACAGUCAGUAGUGU	18	UCAGCAACAGUCAGUAGUGU	20
SEQ0028854	GSVIVT01010554001	0	1.91e-06	0	24	66	1.26e-55	3533	0.0187	235	0	310	283	112	1.13e-11	24	1035	1	24	582	605	0.56	24	24	397	595	AUUCCUAAUUCAGCAGGAGC	63	ACAUCGGUUAGAAGGGUGAU	24
SEQ0266477	GSVIVT01010574001	0.5	1.94e-06	0	24	117	9.76e-131	1784	0.0656	216	0	743	13	120	6.55e-12	24	990	1	24	719	742	0.73	24	24	251	731	CAGCUAUUCUUGACGCAGUU	98	ACGCAGUUGAAGCAAAACUC	23.5
SEQ0266477	GSVIVT01010580001	0.5	1.94e-06	0	24	24	8.63e-25	776	0.0309	75	8.45e-121	694	81	120	6.55e-12	24	1035	1	24	764	787	0.74	24	24	58	776	CAGCUAUUCUUGAUGCAGUU	22	GAGAAAUGUUUGACUCAGGC	23.5
SEQ0345578	GSVIVT01036764001	0	2.01e-06	0	21	12	1.33e-12	167	0.0719	26	9.46e-38	277	47	108	8.46e-11	21	402	1	21	220	240	0.55	21	21	17	230	CCGAGAGGGAGUUUGAAGAC	11	CACCAACUUAGUGUUAUCAU	21
SEQ0159077	GSVIVT01020363001	1.5	2.03e-06	0	24	14	1.64e-20	54	0.2593	20	2.61e-32	166	8	111	2.54e-12	24	219	1	24	147	170	0.67	24	24	34	160	UUACAAAUGGUAUCAGAGCC	14	AUGGUAUCAGAGCCGAUCCC	18.5
SEQ0350209	GSVIVT01010574001	1	2.05e-06	0	24	117	9.76e-131	1784	0.0656	216	0	743	13	115	2.44e-12	24	990	1	24	719	742	0.73	24	24	251	731	CAGCUAUUCUUGACGCAGUU	98	ACGCAGUUGAAGCAAAACUC	19
SEQ0417893	GSVIVT01003823001	0.5	2.05e-06	0	24	63	1.53e-30	2800	0.0225	89	7.31e-107	1002	226	114	2.46e-14	24	1254	1	24	765	788	0.61	24	24	195	778	UACUUUGCUAAUGGUGUUGU	36	ACUCAAAUAUCCUUCAAUUC	23.5
SEQ0350209	GSVIVT01010580001	1	2.05e-06	0	24	24	8.63e-25	776	0.0309	75	8.45e-121	694	81	115	2.44e-12	24	1035	1	24	764	787	0.74	24	24	58	776	CAGCUAUUCUUGAUGCAGUU	22	GAGAAAUGUUUGACUCAGGC	19
SEQ0125757	GSVIVT01027120001	0	2.08e-06	0	21	7	1.08e-11	196	0.0357	7	6.76e-14	4304	4	106	2.14e-10	21	4341	1	21	4290	4310	0.99	21	21	23	4301	AUGCAAUCGGAAAUAUUCCU	6	CAAUCGGAAAUAUUCCUUCC	21
SEQ0113437	GSVIVT01018780001	0.5	2.18e-06	0	21	13	2.92e-12	171	0.076	18	7.92e-43	1038	5	100	2.63e-11	21	4704	1	21	1033	1053	0.22	21	21	42	1045	CAGUCAGUAGUGUCUUUCCA	6	UCAGCAACAGUCAGUAGUGU	20.5
SEQ0340435	GSVIVT01023557001	0	2.27e-06	0	20	63	3.39e-85	90	0.7	34	3.39e-85	221	2	100	5.05e-11	20	1659	1	20	210	229	0.13	20	20	63	221	UUCUCGCUUCCGCUUCGUCC	34	UUCUCGCUUCCGCUUCGUCC	20
SEQ0034615	GSVIVT01010995001	0	2.3e-06	0	21	229	4.65e-138	4540	0.0504	1676	0	1187	134	100	7.38e-12	21	1401	1	21	1311	1331	0.94	21	21	363	1322	AGCUUUACAUAUAUAGAUCA	119	CCCUUUGGAUGUCUUCUUGC	21
SEQ0158004	GSVIVT01018780001	0	2.37e-06	0	21	8	6.41e-17	171	0.0468	18	7.92e-43	1038	4	104	1.96e-09	21	4704	1	21	1024	1044	0.22	21	21	34	1036	UCUCAGCAACAGUCAGUAGU	8	UCAGCAACAGUCAGUAGUGU	21
SEQ0300894	GSVIVT01023810001	1.5	2.39e-06	1	24	68	1.78e-92	1110	0.0613	82	2.1e-129	710	3	94	1.32e-07	24	1272	1	24	696	718	0.55	24	23	182	709	UUGAAUUUUGAUAUCUAUGA	63	UGAAUUUUGAUAUCUAUGAC	0
SEQ0346596	GSVIVT01033519001	1	2.46e-06	0	22	30	5.3e-28	147	0.2041	17	3.97e-30	710	3	99	8.2e-08	22	1050	1	22	697	718	0.66	22	22	51	708	UCUUCUGUCAAAUCAGCCAU	16	UUCUGUCAAAUCAGCCAUGG	11
SEQ0227939	GSVIVT01007740001	0	2.56e-06	0	21	25	4.77e-18	1285	0.0195	932	0	320	112	102	5.54e-11	21	651	1	21	422	442	0.65	21	21	31	434	CACCUUCAGAAGACAAAAAU	24	UGAGCAAAAAGCUCGGAAUC	21
SEQ0059502	GSVIVT01010554001	1	2.6e-06	0	24	67	9.3e-61	3533	0.019	235	0	310	137	111	2.47e-12	24	1035	1	24	436	459	0.42	24	24	459	449	UCCGUGGCCCUUCCGAAGAU	67	ACAUCGGUUAGAAGGGUGAU	20
SEQ0131050	GSVIVT01006378001	1	2.65e-06	0	20	45	1.3e-41	86	0.5233	27	1.3e-41	142	0	95	2.11e-11	20	234	1	20	133	152	0.57	20	20	71	142	UCUCGCUGUCAUACAAUCUU	27	UCUCGCUGUCAUACAAUCUU	14
SEQ0201875	GSVIVT01010574001	0	2.69e-06	0	24	117	9.76e-131	1784	0.0656	216	0	743	13	122	6.15e-11	24	990	1	24	719	742	0.73	24	24	251	731	CAGCUAUUCUUGACGCAGUU	98	ACGCAGUUGAAGCAAAACUC	24
SEQ0201875	GSVIVT01010580001	0	2.69e-06	0	24	24	8.63e-25	776	0.0309	75	8.45e-121	694	81	122	6.15e-11	24	1035	1	24	764	787	0.74	24	24	58	776	CAGCUAUUCUUGAUGCAGUU	22	GAGAAAUGUUUGACUCAGGC	24
SEQ0170133	GSVIVT01026915001	0	2.71e-06	0	24	19	6.74e-21	179	0.1061	38	1.44e-71	61	12	124	1.4e-13	24	795	1	24	62	85	0.08	24	24	35	74	CUCUACUGGUGACCACUCUC	14	UCUCCGACAAGCCCUCUACU	24
SEQ0074301	GSVIVT01033011001	0	2.73e-06	0	21	201	8.84e-119	4603	0.0437	211	9.3e-307	1300	64	106	1.93e-11	21	1605	1	21	1226	1246	0.76	21	21	292	1237	GCGGAGAAGAUGCCAAGGAU	103	UUUGAUGAUAGGCAAAAAGU	21
SEQ0076442	GSVIVT01016667001	0	2.76e-06	0	21	62	1.25e-18	3795	0.0163	88	1.22e-111	1907	51	104	3.64e-11	21	2013	1	21	1846	1866	0.92	21	21	123	1856	ACACUGGCCCAGGAGCUACC	24	UGACCAACAUCACAGAGGAU	21
SEQ0373284	GSVIVT01001446001	0.5	2.8e-06	0	20	256	0	1482	0.1727	372	0	1284	3	102	2.6e-09	20	3642	1	20	1272	1291	0.35	20	20	642	1283	CGCUCGGAGGUCUACUGCGC	179	GCUCGGAGGUCUACUGCGCU	19.5
SEQ0403625	GSVIVT01001469001	0	2.82e-06	0	21	9	4.2e-14	312	0.0288	21	1.32e-43	1153	127	106	5.78e-12	21	3837	1	21	1270	1290	0.33	21	21	20	1281	AAGCUACCAUCACCUCCCUC	8	UUGCCUUUAGCAGCAAAGUC	21
SEQ0140542	GSVIVT01010556001	1	2.84e-06	0	24	42	3.53e-57	360	0.1167	58	8.22e-104	251	122	109	7.99e-13	24	897	1	24	118	141	0.13	24	24	118	130	AACAUACGACAAGAGAUUAU	36	CCUCCGGUGUUGAAAUGCCC	20
SEQ0413406	GSVIVT01017885001	1	2.88e-06	0	22	52	3.9e-81	131	0.3969	38	3.9e-81	200	1	99	1.54e-11	22	990	1	22	189	210	0.19	22	22	53	200	UGCAAGUCUACAAGGGCCUU	38	UGCAAGUCUACAAGGGCCUU	18
SEQ0396320	GSVIVT01020363001	2	2.91e-06	0	24	14	1.64e-20	54	0.2593	20	2.61e-32	166	7	107	4.68e-11	24	219	1	24	148	171	0.68	24	24	34	160	UUACAAAUGGUAUCAGAGCC	14	AUGGUAUCAGAGCCGAUCCC	19
SEQ0167192	GSVIVT01012796001	0	2.92e-06	0	21	17	4.57e-11	1208	0.0141	44	1.1e-60	1501	151	106	4.73e-10	21	1578	1	21	1340	1360	0.85	21	21	78	1352	UACCUCCGGCGCUAAGAAUU	12	UUACAGAGGAUCAAGGUUUC	21
SEQ0315101	GSVIVT01016004001	1.5	3.11e-06	0	23	6	2.45e-11	23	0.2609	6	2.45e-11	12	0	102	2.1e-09	24	417	2	24	1	23	0	23	23	12	12	CCUAGCAAAUUUGAACUCUU	6	CCUAGCAAAUUUGAACUCUU	22.5
SEQ0314954	GSVIVT01036764001	0	3.14e-06	0	21	11	1.33e-12	167	0.0659	26	9.46e-38	277	49	106	7.48e-10	21	402	1	21	218	238	0.54	21	21	17	230	CCGAGAGGGAGUUUGAAGAC	11	CACCAACUUAGUGUUAUCAU	21
SEQ0375195	GSVIVT01025159001	0.5	3.4e-06	0	21	71	1.25e-104	822	0.0864	57	1.25e-104	1345	0	98	4.14e-09	21	2397	1	21	1335	1355	0.56	21	21	92	1345	GGUCAAGAAAAUGUAGGUUU	57	GGUCAAGAAAAUGUAGGUUU	20.5
SEQ0159743	GSVIVT01008639001	0.5	3.61e-06	0	20	33	3.15e-38	1572	0.021	50	1.77e-76	2354	1011	96	5.64e-09	20	2589	1	20	1334	1353	0.52	20	20	36	1345	GGUCAAGAAUUCUCGACCUU	29	UGAUUGUGUAUACUGAUGAU	19.5
SEQ0348755	GSVIVT01023557001	0	3.64e-06	0	21	29	1.88e-70	90	0.3222	34	3.39e-85	221	3	106	2.85e-11	21	1659	1	21	208	228	0.13	21	21	63	220	AUUCUCGCUUCCGCUUCGUC	29	UUCUCGCUUCCGCUUCGUCC	21
SEQ0161202	GSVIVT01027476001	0	3.71e-06	0	22	70	2.51e-78	485	0.1443	215	0	234	1	110	2.87e-14	22	312	1	22	225	246	0.72	22	22	351	236	GCAGUCUGGAUUGUAGAUGU	64	AAGCAGUCUGGAUUGUAGAU	22
SEQ0308666	GSVIVT01021910001	0	3.74e-06	0	21	44	1.88e-12	3799	0.0116	1259	0	1187	113	102	3.12e-12	21	1416	1	21	1290	1310	0.91	21	21	115	1300	CCUGAUGAAUACCCUGUUGA	21	CCCUUUGGAUGUCUGCAUGU	21
SEQ0174245	GSVIVT01021910001	0	3.78e-06	0	21	45	5.28e-29	3799	0.0118	1259	0	1187	197	98	6.58e-12	21	1416	1	21	1374	1394	0.97	21	21	87	1384	AUGGAUAAGAACUCAGCCUU	37	CCCUUUGGAUGUCUGCAUGU	21
SEQ0106641	GSVIVT01006243001	0	3.93e-06	0	22	26	2.82e-25	122	0.2131	12	2.82e-25	2003	0	108	6.01e-10	22	2457	1	22	1993	2014	0.81	22	22	36	2003	GCUUGUACAUAGAUUGUGAU	12	GCUUGUACAUAGAUUGUGAU	22
SEQ0052460	GSVIVT01020725001	0	3.96e-06	0	21	130	3.36e-60	10113	0.0129	196	6.45e-204	417	527	100	2.61e-12	21	1452	1	21	934	954	0.64	21	21	340	944	ACAUAGUUGAAAACGAGAUC	85	CAGAUACUGCGGCGCGUGCC	21
SEQ0177340	GSVIVT01018780001	0.5	4.13e-06	0	21	8	6.41e-17	171	0.0468	18	7.92e-43	1038	4	100	2.64e-13	21	4704	1	21	1024	1044	0.22	21	21	34	1036	UCUCAGCAACAGUCAGUAGU	8	UCAGCAACAGUCAGUAGUGU	20.5
SEQ0331697	GSVIVT01027476001	0	4.48e-06	0	23	221	0	485	0.4557	215	0	234	1	114	2.06e-10	23	312	1	23	222	244	0.71	23	23	351	234	AAGCAGUCUGGAUUGUAGAU	215	AAGCAGUCUGGAUUGUAGAU	23
SEQ0287610	GSVIVT01027476001	0	4.56e-06	0	22	280	0	485	0.5773	215	0	234	0	110	3.35e-13	22	312	1	22	224	245	0.72	22	22	351	234	AAGCAGUCUGGAUUGUAGAU	215	AAGCAGUCUGGAUUGUAGAU	22
SEQ0238780	GSVIVT01036764001	0	4.78e-06	0	21	15	1.08e-18	167	0.0898	26	9.46e-38	277	8	100	3.65e-11	21	402	1	21	259	279	0.64	21	21	68	269	UUGCAUUUCACCAACUUAGU	15	CACCAACUUAGUGUUAUCAU	21
SEQ0285051	GSVIVT01001446001	0.5	4.88e-06	0	21	256	0	1482	0.1727	372	0	1284	3	106	4.38e-11	21	3642	1	21	1271	1291	0.35	21	21	642	1283	CGCUCGGAGGUCUACUGCGC	179	GCUCGGAGGUCUACUGCGCU	20.5
SEQ0022105	GSVIVT01026903001	0	5.06e-06	0	21	39	7.3e-69	402	0.097	33	7.3e-69	3235	0	104	6.2e-12	21	3411	1	21	3225	3245	0.95	21	21	81	3235	ACCAAUCUUCAAACAUUAGC	33	ACCAAUCUUCAAACAUUAGC	21
SEQ0060352	GSVIVT01023557001	0	5.21e-06	0	28	34	3.39e-85	90	0.3778	34	3.39e-85	221	0	142	6.42e-16	28	1659	1	28	208	235	0.13	28	28	63	221	UUCUCGCUUCCGCUUCGUCC	34	UUCUCGCUUCCGCUUCGUCC	28
SEQ0156478	GSVIVT01036764001	0	5.22e-06	0	21	26	9.46e-38	167	0.1557	26	9.46e-38	277	0	100	5.83e-10	21	402	1	21	267	287	0.66	21	21	44	277	CACCAACUUAGUGUUAUCAU	26	CACCAACUUAGUGUUAUCAU	21
SEQ0028854	GSVIVT01010565001	0.5	5.36e-06	0	24	25	8.42e-17	1970	0.0127	167	6.56e-261	707	114	108	9.86e-11	24	1095	1	24	582	605	0.53	24	24	129	595	AUUCCUAAUUCACAAGGUGC	22	CUCAGGCUUUUGACCCACUU	23.5
SEQ0209730	GSVIVT01034003001	0.5	5.45e-06	0	22	65	9.97e-98	155	0.4194	78	2.75e-206	678	3	104	8.78e-10	22	1671	1	22	665	686	0.4	22	22	143	677	CACUCAAUGAAGAACUCUUC	42	ACUCAAUGAAGAACUCUUCU	21.5
SEQ0103118	GSVIVT01021910001	0	5.48e-06	0	21	115	5.55e-69	3799	0.0303	1259	0	1187	164	106	3.19e-12	21	1416	1	21	1341	1361	0.95	21	21	240	1353	CCGAUCAGACAUGCCAUCUU	68	CCCUUUGGAUGUCUGCAUGU	21
SEQ0240241	GSVIVT01018780001	0.5	5.51e-06	0	21	18	7.92e-43	171	0.1053	18	7.92e-43	1038	0	102	9.45e-07	21	4704	1	21	1028	1048	0.22	21	21	42	1038	UCAGCAACAGUCAGUAGUGU	18	UCAGCAACAGUCAGUAGUGU	20.5
SEQ0322545	GSVIVT01010574001	0	5.7e-06	0	24	22	1.09e-15	1784	0.0123	216	0	743	17	124	2.9e-14	24	990	1	24	715	738	0.72	24	24	209	727	GGCCCAGCUAUUCUUGACGC	21	ACGCAGUUGAAGCAAAACUC	24
SEQ0045463	GSVIVT01020902001	1	5.89e-06	0	20	76	1.38e-176	463	0.1641	76	1.38e-176	1959	2	102	6.85e-13	21	3021	2	21	1948	1967	0.64	20	20	76	1959	GGCCUUGCACGCUGCUGUAU	76	GGCCUUGCACGCUGCUGUAU	20
SEQ0289175	GSVIVT01034003001	0.5	5.92e-06	0	20	23	1.49e-47	155	0.1484	78	2.75e-206	678	4	94	9.92e-13	20	1671	1	20	665	684	0.4	20	20	143	676	GCACUCAAUGAAGAACUCUU	23	ACUCAAUGAAGAACUCUUCU	19.5
SEQ0256803	GSVIVT01021910001	0	5.92e-06	0	21	46	5.28e-29	3799	0.0121	1259	0	1187	196	98	3.16e-09	21	1416	1	21	1373	1393	0.97	21	21	86	1384	AUGGAUAAGAACUCAGCCUU	37	CCCUUUGGAUGUCUGCAUGU	21
SEQ0396647	GSVIVT01003823001	0.5	6.08e-06	0	24	70	1.53e-30	2800	0.025	89	7.31e-107	1002	224	112	2.7e-12	24	1254	1	24	767	790	0.61	24	24	195	778	UACUUUGCUAAUGGUGUUGU	36	ACUCAAAUAUCCUUCAAUUC	23.5
SEQ0085669	GSVIVT01001645001	0.5	6.11e-06	0	21	63	5.9e-153	71	0.8873	55	5.9e-153	191	2	100	7.43e-11	21	1140	1	21	179	199	0.16	21	21	63	191	UUGCAGCAAGCCGAGGCCAU	55	UUGCAGCAAGCCGAGGCCAU	20.5
SEQ0434033	GSVIVT01010995001	0	6.11e-06	0	21	75	1.7e-44	4540	0.0165	1676	0	1187	144	94	3.45e-11	21	1401	1	21	1321	1341	0.94	21	21	383	1333	UAUAGAUCAGUUGCUGGGCC	53	CCCUUUGGAUGUCUUCUUGC	21
SEQ0002804	GSVIVT01025159001	1.5	6.37e-06	0	21	68	1.25e-104	822	0.0827	57	1.25e-104	1345	2	91	6.88e-08	21	2397	1	21	1333	1353	0.56	21	21	88	1345	GGUCAAGAAAAUGUAGGUUU	57	GGUCAAGAAAAUGUAGGUUU	18.5
SEQ0002804	GSVIVT01021128001	1.5	6.37e-06	0	21	17	3.19e-22	271	0.0627	13	3.19e-22	1293	1	91	6.88e-08	21	2106	1	21	1282	1302	0.61	21	21	17	1293	AGGUCAAGAAAUUUUUGGUU	13	AGGUCAAGAAAUUUUUGGUU	18.5
SEQ0002804	GSVIVT01021128001	1.5	6.37e-06	0	21	14	3.19e-22	271	0.0517	13	3.19e-22	1293	206	91	6.88e-08	21	2106	1	21	1489	1509	0.71	21	21	17	1500	AGGUCAAGAAACAUUUCCAA	13	AGGUCAAGAAAUUUUUGGUU	18.5
SEQ0335514	GSVIVT01021625001	2.5	6.81e-06	0	18	17	2.46e-31	296	0.0574	17	2.46e-31	577	2	92	1.89e-09	20	2538	3	20	568	585	0.22	18	18	32	577	CCUGGUCCGGAUUCUAUUGG	17	CCUGGUCCGGAUUCUAUUGG	17.5
SEQ0335514	GSVIVT01016272001	2.5	6.81e-06	0	18	12	2.37e-20	315	0.0381	12	2.37e-20	577	2	92	1.89e-09	20	2523	3	20	568	585	0.23	18	18	15	577	CCUGGUCCGGAUUCGGUCGG	12	CCUGGUCCGGAUUCGGUCGG	17.5
SEQ0190795	GSVIVT01036764001	0	7.35e-06	0	24	11	1.33e-12	167	0.0659	26	9.46e-38	277	49	122	1.6e-10	24	402	1	24	217	240	0.54	24	24	17	230	CCGAGAGGGAGUUUGAAGAC	11	CACCAACUUAGUGUUAUCAU	24
SEQ0328215	GSVIVT01009146001	1	7.36e-06	0	22	6	2.51e-14	34	0.1765	10	1.74e-25	1293	3	93	5.47e-08	22	1956	1	22	1280	1301	0.65	22	22	16	1292	UGAGUUAUCAGCAUCUUUCU	6	GAGUUAUCAGCAUCUUUCUC	14
SEQ0387528	GSVIVT01023557001	0	7.4e-06	0	27	34	3.39e-85	90	0.3778	34	3.39e-85	221	0	138	4.86e-16	27	1659	1	27	208	234	0.13	27	27	63	221	UUCUCGCUUCCGCUUCGUCC	34	UUCUCGCUUCCGCUUCGUCC	27
SEQ0256626	GSVIVT01010995001	0	7.43e-06	0	21	57	6.98e-41	4540	0.0126	1676	0	1187	123	106	1.01e-11	21	1401	1	21	1300	1320	0.93	21	21	125	1312	UCAGUGGAGAAGCUUUACAU	50	CCCUUUGGAUGUCUUCUUGC	21
SEQ0389104	GSVIVT01032210001	0	7.61e-06	0	21	26	9.44e-80	86	0.3023	26	9.44e-80	1742	1	98	5.25e-09	21	7605	1	21	1731	1751	0.23	21	21	26	1742	AGACUCGUCAUUCAUCAUUU	26	AGACUCGUCAUUCAUCAUUU	21
SEQ0116637	GSVIVT01027476001	0	7.81e-06	0	20	221	0	485	0.4557	215	0	234	1	100	1.05e-09	20	312	1	20	224	243	0.72	20	20	350	234	AAGCAGUCUGGAUUGUAGAU	215	AAGCAGUCUGGAUUGUAGAU	20
SEQ0162176	GSVIVT01016266001	0	7.82e-06	0	21	1723	0	2679	0.6432	1011	0	1037	1	110	4.21e-13	21	1752	1	21	1026	1046	0.59	21	21	1726	1037	GAGCCAGGCAUGCUCAAUUC	1011	GAGCCAGGCAUGCUCAAUUC	21
SEQ0189912	GSVIVT01025393001	2	7.82e-06	0	24	15	7.53e-13	335	0.0448	27	5.86e-31	82	28	100	6.58e-10	24	396	1	24	99	122	0.25	24	24	53	112	UCAAAAACAGUUGGAAAGGC	14	AACUCAUUAACCGUUGGGCC	13
SEQ0055140	GSVIVT01034003001	0.5	7.97e-06	0	21	143	2.75e-206	155	0.9226	78	2.75e-206	678	2	100	1.34e-11	21	1671	1	21	666	686	0.4	21	21	143	678	ACUCAAUGAAGAACUCUUCU	78	ACUCAAUGAAGAACUCUUCU	20.5
SEQ0119481	GSVIVT01032827001	1	8.26e-06	0	21	9	8.92e-14	326	0.0276	116	1.21e-296	1658	1153	99	4.48e-10	21	2175	1	21	495	515	0.23	21	21	11	506	GUCUGGGAAAGACUACUCUU	9	AGUACUUAAGUCUUAAAUAU	14
SEQ0272970	GSVIVT01001381001	2	8.26e-06	0	21	11	4.4e-11	135	0.0815	8	4.4e-11	139	0	95	3.32e-09	21	693	1	21	129	149	0.19	21	21	19	139	CACCCGGUUCUCGAAAAUCU	8	CACCCGGUUCUCGAAAAUCU	0
SEQ0346596	GSVIVT01012247001	1.5	8.78e-06	0	22	244	0	342	0.7135	157	0	1065	1	97	2.15e-07	22	1497	1	22	1054	1075	0.7	22	22	259	1065	UCUUCUGUCAGCUCAAUCGC	157	UCUUCUGUCAGCUCAAUCGC	0
SEQ0433864	GSVIVT01017885001	1	8.83e-06	0	22	38	3.9e-81	131	0.2901	38	3.9e-81	200	2	97	6.86e-09	22	990	1	22	188	209	0.19	22	22	53	200	UGCAAGUCUACAAGGGCCUU	38	UGCAAGUCUACAAGGGCCUU	17
SEQ0150987	GSVIVT01025391001	0.5	9.08e-06	0	24	27	4e-11	526	0.0513	27	1.99e-32	562	107	116	1.18e-12	24	702	1	24	444	467	0.63	24	24	51	456	UACGGGACAAGAAGAUGCUU	12	GCUGAGGUAAGGGAGAUGCC	23.5
SEQ0154065	GSVIVT01010995001	0	9.13e-06	0	21	68	1.99e-49	4540	0.015	1676	0	1187	175	106	1.49e-13	21	1401	1	21	1352	1372	0.97	21	21	283	1363	AUGCCUCGAUUUGUGUGGAC	57	CCCUUUGGAUGUCUUCUUGC	21
SEQ0154306	GSVIVT01012247001	1	9.17e-06	0	21	255	0	342	0.7456	157	0	1065	0	99	2.71e-08	21	1497	1	21	1055	1075	0.7	21	21	259	1065	UCUUCUGUCAGCUCAAUCGC	157	UCUUCUGUCAGCUCAAUCGC	14
SEQ0114016	GSVIVT01021910001	0	9.19e-06	0	21	113	5.55e-69	3799	0.0297	1259	0	1187	166	106	3.21e-10	21	1416	1	21	1343	1363	0.95	21	21	255	1353	CCGAUCAGACAUGCCAUCUU	68	CCCUUUGGAUGUCUGCAUGU	21
SEQ0207501	GSVIVT01034146001	2	9.34e-06	0	24	10	3.67e-26	27	0.3704	10	3.67e-26	703	2	100	9.58e-11	24	1740	1	24	690	713	0.4	24	24	22	703	GCACUCAACGACGAACUUUU	10	GCACUCAACGACGAACUUUU	17
SEQ0075577	GSVIVT01027475001	1	9.49e-06	0	21	16	4.37e-13	534	0.03	70	4.73e-155	1577	22	99	8.9e-12	21	2985	1	21	1545	1565	0.52	21	21	72	1556	AUUCCCCAGAGACAACUUCU	9	CAAGCCAUGAACCUAGUUCC	0
SEQ0272392	GSVIVT01027476001	0	9.6e-06	0	20	70	2.51e-78	485	0.1443	215	0	234	1	100	6.45e-11	20	312	1	20	226	245	0.72	20	20	350	236	GCAGUCUGGAUUGUAGAUGU	64	AAGCAGUCUGGAUUGUAGAU	20
SEQ0221144	GSVIVT01038182001	3	9.75e-06	1	24	24	7.52e-16	3931	0.0061	195	6.69e-307	1876	96	87	3.41e-06	24	1950	1	24	1769	1791	0.91	24	23	111	1780	UCAAAUGGCAUUGGACUACC	22	ACUGAAGAAACACAAGACCC	17
SEQ0286010	GSVIVT01035061001	0	9.87e-06	0	21	293	8.14e-105	17497	0.0167	2755	0	251	199	106	6.58e-11	21	480	1	21	42	62	0.09	21	21	1829	52	AAGAUGUUCAAGGCCUCUAU	237	ACACUGUGAUUGAUGGAGAU	21
SEQ0267636	GSVIVT01021625001	1	9.94e-06	0	20	25	2.46e-31	296	0.0845	17	2.46e-31	577	0	98	8.76e-08	20	2538	1	20	568	587	0.22	20	20	32	577	CCUGGUCCGGAUUCUAUUGG	17	CCUGGUCCGGAUUCUAUUGG	19
SEQ0267636	GSVIVT01016272001	1	9.94e-06	0	20	15	2.37e-20	315	0.0476	12	2.37e-20	577	0	98	8.76e-08	20	2523	1	20	568	587	0.23	20	20	15	577	CCUGGUCCGGAUUCGGUCGG	12	CCUGGUCCGGAUUCGGUCGG	19
SEQ0178549	GSVIVT01023683001	3.5	1e-05	0	22	69	1.66e-32	2761	0.025	60	6.83e-66	1175	117	77	8.2e-06	22	1410	1	22	1048	1069	0.74	22	22	134	1058	CUGCUACUUGGAAAGAUUCU	36	CCACCCGGUACAGUGUAGAU	0
SEQ0347143	GSVIVT01019743001	3	1.02e-05	1	24	459	3.12e-53	44324	0.0104	767	0	356	108	91	3.42e-06	24	648	1	24	237	259	0.37	24	23	733	249	UUCCCAAUCCUAUGAGGUGU	234	ACACUGUCUUCUCUGCUACU	15
SEQ0056765	GSVIVT01020556001	2	1.03e-05	1	24	10	4.25e-16	578	0.0173	10	4.25e-16	4286	2	98	8.09e-08	24	4329	1	24	4273	4295	0.99	24	23	20	4286	CCACAUCUCUAUCAGUGUCU	10	CCACAUCUCUAUCAGUGUCU	18
SEQ0010949	GSVIVT01019569001	2	1.05e-05	0	24	11	2.79e-17	52	0.2115	9	2.79e-17	301	1	100	3.36e-07	24	813	1	24	289	312	0.36	24	24	16	301	CCAGAUUUCAUCAAAUGUCC	9	CCAGAUUUCAUCAAAUGUCC	13
SEQ0135450	GSVIVT01023557001	0	1.07e-05	0	24	34	3.39e-85	90	0.3778	34	3.39e-85	221	0	124	2.15e-13	24	1659	1	24	210	233	0.13	24	24	63	221	UUCUCGCUUCCGCUUCGUCC	34	UUCUCGCUUCCGCUUCGUCC	24
SEQ0354767	GSVIVT01010995001	0	1.1e-05	0	21	224	4.65e-138	4540	0.0493	1676	0	1187	133	102	4.06e-10	21	1401	1	21	1310	1330	0.94	21	21	369	1322	AGCUUUACAUAUAUAGAUCA	119	CCCUUUGGAUGUCUUCUUGC	21
SEQ0424364	GSVIVT01023557001	0	1.1e-05	0	30	29	1.88e-70	90	0.3222	34	3.39e-85	221	3	154	5.5e-17	30	1659	1	30	204	233	0.12	30	30	63	220	AUUCUCGCUUCCGCUUCGUC	29	UUCUCGCUUCCGCUUCGUCC	30
SEQ0393319	GSVIVT01032827001	2	1.12e-05	0	23	9	8.92e-14	326	0.0276	116	1.21e-296	1658	1154	100	1.06e-09	23	2175	1	23	493	515	0.23	23	23	11	506	GUCUGGGAAAGACUACUCUU	9	AGUACUUAAGUCUUAAAUAU	14
SEQ0412885	GSVIVT01010574001	0.5	1.15e-05	0	24	105	9.76e-131	1784	0.0589	216	0	743	12	120	5.01e-09	24	990	1	24	720	743	0.73	24	24	467	731	CAGCUAUUCUUGACGCAGUU	98	ACGCAGUUGAAGCAAAACUC	23.5
SEQ0438263	GSVIVT01035693001	0	1.15e-05	0	21	96	6.28e-83	1646	0.0583	118	4.74e-171	705	44	104	2.84e-10	21	993	1	21	651	671	0.66	21	21	580	661	AUGAACUACCCAUAUGCUGU	68	GACACGGACUUACAUGAUUC	21
SEQ0412885	GSVIVT01010580001	0.5	1.15e-05	0	24	23	8.63e-25	776	0.0296	75	8.45e-121	694	82	120	5.01e-09	24	1035	1	24	765	788	0.74	24	24	58	776	CAGCUAUUCUUGAUGCAGUU	22	GAGAAAUGUUUGACUCAGGC	23.5
SEQ0079966	GSVIVT01032199001	1.5	1.15e-05	0	21	6	9.51e-16	20	0.3	6	9.51e-16	623	2	96	2.39e-11	22	1872	1	21	610	630	0.33	21	21	8	623	UAUGUUUUUGUUUGGAAGAU	6	UAUGUUUUUGUUUGGAAGAU	20.5
SEQ0289244	GSVIVT01016962001	0	1.16e-05	0	21	155	1.73e-245	2708	0.0572	135	1.73e-245	1719	2	106	2.48e-11	21	3372	1	21	1707	1727	0.51	21	21	171	1719	GACACCGGAUGAAGCAUUUU	135	GACACCGGAUGAAGCAUUUU	21
SEQ0000912	GSVIVT01010554001	2	1.17e-05	0	24	67	9.3e-61	3533	0.019	235	0	310	137	102	1.88e-13	24	1035	1	24	436	459	0.42	24	24	459	449	UCCGUGGCCCUUCCGAAGAU	67	ACAUCGGUUAGAAGGGUGAU	0
SEQ0432613	GSVIVT01012247001	1	1.21e-05	0	19	244	0	342	0.7135	157	0	1065	1	87	1.06e-08	19	1497	1	19	1056	1074	0.71	19	19	259	1065	UCUUCUGUCAGCUCAAUCGC	157	UCUUCUGUCAGCUCAAUCGC	13
SEQ0432613	GSVIVT01010496001	1	1.21e-05	0	19	346	0	526	0.6578	244	0	978	1	87	1.06e-08	19	1257	1	19	969	987	0.77	19	19	432	978	UCUUCUGUCAACGAAUUCUU	244	UCUUCUGUCAACGAAUUCUU	13
SEQ0432613	GSVIVT01032239001	1	1.21e-05	0	19	117	3.87e-213	310	0.3774	99	3.87e-213	747	1	87	1.06e-08	19	981	1	19	738	756	0.75	19	19	183	747	UCUUCUGUCAACUAAUUCUU	99	UCUUCUGUCAACUAAUUCUU	13
SEQ0432613	GSVIVT01010522001	1	1.21e-05	0	19	77	5.71e-74	1385	0.0556	1231	0	833	3	87	1.06e-08	19	1266	1	19	822	840	0.65	19	19	1309	832	CUUCUGUCAUCGCCGCCACC	56	UUCUGUCAUCGCCGCCACCU	13
SEQ0432613	GSVIVT01008556001	1	1.21e-05	0	19	15	4.27e-34	50	0.3	22	7.9e-54	893	3	87	1.06e-08	19	1134	1	19	882	900	0.78	19	19	38	892	CUUCUGUCAUCACCGCAGAC	15	UUCUGUCAUCACCGCAGACC	13
SEQ0432613	GSVIVT01033519001	1	1.21e-05	0	19	30	5.3e-28	147	0.2041	17	3.97e-30	710	3	87	1.06e-08	19	1050	1	19	699	717	0.67	19	19	51	708	UCUUCUGUCAAAUCAGCCAU	16	UUCUGUCAAAUCAGCCAUGG	13
SEQ0432050	GSVIVT01018564001	0	1.24e-05	0	21	30	2.21e-23	3388	0.0089	57	9.69e-63	1511	110	104	7.87e-11	21	1824	1	21	1391	1411	0.76	21	21	125	1403	AUUCCAGUGAAUUAUAUCCU	28	UUAAGCUAAUGGGUAAUUCC	21
SEQ0423272	GSVIVT01027476001	0	1.29e-05	0	22	69	2.51e-78	485	0.1423	215	0	234	2	108	9.51e-12	22	312	1	22	226	247	0.72	22	22	350	236	GCAGUCUGGAUUGUAGAUGU	64	AAGCAGUCUGGAUUGUAGAU	22
SEQ0138215	GSVIVT01010574001	1	1.31e-05	0	24	45	4.33e-26	1784	0.0252	216	0	743	8	115	4.91e-08	24	990	1	24	724	747	0.73	24	24	519	736	AUUCUUGACGCAGUUGAAGC	30	ACGCAGUUGAAGCAAAACUC	20
SEQ0347417	GSVIVT01020902001	1	1.34e-05	0	21	76	1.38e-176	463	0.1641	76	1.38e-176	1959	0	101	6.38e-10	21	3021	1	21	1949	1969	0.65	21	21	76	1959	GGCCUUGCACGCUGCUGUAU	76	GGCCUUGCACGCUGCUGUAU	19
SEQ0186678	GSVIVT01010496001	0.5	1.39e-05	0	21	365	0	526	0.6939	244	0	978	0	102	9.96e-11	21	1257	1	21	968	988	0.77	21	21	432	978	UCUUCUGUCAACGAAUUCUU	244	UCUUCUGUCAACGAAUUCUU	20.5
SEQ0186678	GSVIVT01032239001	0.5	1.39e-05	0	21	173	3.87e-213	310	0.5581	99	3.87e-213	747	0	102	9.96e-11	21	981	1	21	737	757	0.75	21	21	183	747	UCUUCUGUCAACUAAUUCUU	99	UCUUCUGUCAACUAAUUCUU	20.5
SEQ0186678	GSVIVT01033519001	0.5	1.39e-05	0	21	47	3.97e-30	147	0.3197	17	3.97e-30	710	2	102	9.96e-11	21	1050	1	21	698	718	0.66	21	21	51	710	UUCUGUCAAAUCAGCCAUGG	17	UUCUGUCAAAUCAGCCAUGG	20.5
SEQ0292345	GSVIVT01034003001	1.5	1.44e-05	0	20	23	1.49e-47	155	0.1484	78	2.75e-206	678	4	94	1.18e-07	21	1671	2	21	665	684	0.4	20	20	143	676	GCACUCAAUGAAGAACUCUU	23	ACUCAAUGAAGAACUCUUCU	19.5
SEQ0164653	GSVIVT01034146001	2	1.44e-05	0	21	10	3.67e-26	27	0.3704	10	3.67e-26	703	2	93	2.43e-08	22	1740	1	21	690	710	0.4	21	21	22	703	GCACUCAACGACGAACUUUU	10	GCACUCAACGACGAACUUUU	17
SEQ0165614	GSVIVT01021910001	0	1.45e-05	0	21	66	1.26e-25	3799	0.0174	1259	0	1187	133	100	3.56e-12	21	1416	1	21	1310	1330	0.93	21	21	167	1321	AAGCUUUAUAUUUAUAGGAC	34	CCCUUUGGAUGUCUGCAUGU	21
SEQ0341340	GSVIVT01023958001	2.5	1.45e-05	1	21	18	1.57e-15	1198	0.015	31	5.37e-40	1090	455	84	3.1e-07	21	1743	1	21	1536	1555	0.88	21	20	44	1546	AUGCCAAAGAACACUCAUCC	15	UGUACAAGGCCUCCAAGCUU	0
SEQ0091657	GSVIVT01009601001	2	1.5e-05	0	24	29	7e-24	1433	0.0202	60	6.26e-66	499	290	102	1.85e-10	24	735	1	24	198	221	0.27	24	24	188	210	UACAUCUGCUACUUUAACAU	29	CCAAGAGUAUGGUUGAAUCC	14
SEQ0246255	GSVIVT01032210001	0	1.54e-05	0	20	26	9.44e-80	86	0.3023	26	9.44e-80	1742	2	94	7.48e-12	20	7605	1	20	1731	1750	0.23	20	20	26	1742	AGACUCGUCAUUCAUCAUUU	26	AGACUCGUCAUUCAUCAUUU	20
SEQ0148141	GSVIVT01013533001	2	1.55e-05	0	21	10	2.51e-26	49	0.2041	10	2.51e-26	2767	0	80	1.7e-08	21	3576	1	21	2757	2777	0.77	21	21	13	2767	CAACAAUCAACUCAAAAUUC	10	CAACAAUCAACUCAAAAUUC	0
SEQ0241531	GSVIVT01026915001	0	1.56e-05	0	24	19	6.74e-21	179	0.1061	38	1.44e-71	61	11	124	4.3e-12	24	795	1	24	61	84	0.08	24	24	73	74	CUCUACUGGUGACCACUCUC	14	UCUCCGACAAGCCCUCUACU	24
SEQ0276263	GSVIVT01007740001	0	1.57e-05	0	21	29	6.63e-16	1285	0.0226	932	0	320	218	102	5.51e-08	21	651	1	21	528	548	0.81	21	21	56	540	GGAUUAUGAGAGCUCUCUUU	22	UGAGCAAAAAGCUCGGAAUC	21
SEQ0099704	GSVIVT01008686001	2	1.58e-05	0	20	31	3.9e-13	4957	0.0063	188	1.41e-258	1171	186	86	1.09e-07	20	1617	1	20	976	995	0.6	20	20	83	987	GAAGAAAAAUGCUGUGGUCU	23	CUGUACAGUAGAAGUUACCU	0
SEQ0334931	GSVIVT01034930001	0	1.67e-05	0	21	356	1.93e-263	2639	0.1349	303	0	282	3	96	6.84e-11	21	627	1	21	269	289	0.43	21	21	1102	280	AAACUUGUCAAUGCUGCUGA	206	ACUUGUCAAUGCUGCUGAAU	21
SEQ0330110	GSVIVT01034146001	2	1.7e-05	0	19	16	3.67e-26	27	0.5926	10	3.67e-26	703	1	87	2.56e-07	20	1740	2	20	694	712	0.4	19	19	22	703	GCACUCAACGACGAACUUUU	10	GCACUCAACGACGAACUUUU	17
SEQ0062666	GSVIVT01000879001	1	1.73e-05	0	20	28	5.47e-25	1023	0.0274	63	5.1e-112	1268	609	100	1.15e-09	21	2388	1	20	1867	1886	0.78	20	20	60	1879	CCCAAGGAUUUUGGGAACCU	19	CCAAGGAUUAUGUGCUUGAU	20
SEQ0281500	GSVIVT01020363001	2	1.74e-05	0	24	14	1.64e-20	54	0.2593	20	2.61e-32	166	6	105	1.62e-09	24	219	1	24	149	172	0.68	24	24	34	160	UUACAAAUGGUAUCAGAGCC	14	AUGGUAUCAGAGCCGAUCCC	20
SEQ0314227	GSVIVT01036764001	0	1.74e-05	0	21	19	3.58e-11	167	0.1138	26	9.46e-38	277	16	94	2.4e-08	21	402	1	21	251	271	0.62	21	21	44	262	CAUCUACUUGCAUUUCACCA	10	CACCAACUUAGUGUUAUCAU	21
SEQ0342257	GSVIVT01027476001	0	1.78e-05	0	21	70	2.51e-78	485	0.1443	215	0	234	1	106	2.44e-09	21	312	1	21	225	245	0.72	21	21	351	236	GCAGUCUGGAUUGUAGAUGU	64	AAGCAGUCUGGAUUGUAGAU	21
SEQ0358414	GSVIVT01001645001	2	1.82e-05	0	20	63	5.9e-153	71	0.8873	55	5.9e-153	191	1	91	8.3e-12	21	1140	1	20	180	199	0.16	20	20	63	191	UUGCAGCAAGCCGAGGCCAU	55	UUGCAGCAAGCCGAGGCCAU	18
SEQ0226325	GSVIVT01010995001	0	1.87e-05	0	21	52	6.98e-41	4540	0.0115	1676	0	1187	124	104	7.78e-10	21	1401	1	21	1301	1321	0.93	21	21	216	1312	UCAGUGGAGAAGCUUUACAU	50	CCCUUUGGAUGUCUUCUUGC	21
SEQ0189362	GSVIVT01010554001	1	1.96e-05	0	23	241	1.73e-149	3533	0.0682	235	0	310	285	108	3.59e-11	24	1035	1	23	583	605	0.56	23	23	397	596	UUCCUAAUUCAGCAGGAGCC	128	ACAUCGGUUAGAAGGGUGAU	23
SEQ0165260	GSVIVT01006794001	0	2.01e-05	0	21	1090	0	4840	0.2252	1130	0	232	8	106	5.17e-10	21	1395	1	21	230	250	0.16	21	21	3185	241	CUUCUUGGCAUAGGAGGGCU	1079	AGGAAUGUGCUUCUUGGCAU	21
SEQ0298938	GSVIVT01010563001	1	2.02e-05	0	24	22	2.35e-45	522	0.0421	61	5.98e-174	566	140	111	5.31e-14	24	14439	1	24	415	438	0.03	24	24	37	426	AAGAGUUCUUGUGGUGUGCU	19	CAAUUGAACGACCACUCUUC	0
SEQ0248597	GSVIVT01018780001	0.5	2.02e-05	0	22	13	2.92e-12	171	0.076	18	7.92e-43	1038	5	106	2.11e-10	22	4704	1	22	1033	1054	0.22	22	22	42	1045	CAGUCAGUAGUGUCUUUCCA	6	UCAGCAACAGUCAGUAGUGU	21.5
SEQ0244223	GSVIVT01021694001	1	2.1e-05	0	21	19	3.77e-31	188	0.1011	17	3.77e-31	805	0	91	1.16e-09	21	1554	1	21	795	815	0.51	21	21	19	805	AUGCAAGUAGAUCAAUUCGU	17	AUGCAAGUAGAUCAAUUCGU	15
SEQ0056679	GSVIVT01032785001	1.5	2.12e-05	0	24	7	1.03e-13	15	0.4667	5	1.03e-13	1885	2	105	4.74e-10	24	1980	1	24	1872	1895	0.95	24	24	9	1885	AUUCUAACUCUGUAUUUUUC	5	AUUCUAACUCUGUAUUUUUC	0
SEQ0259749	GSVIVT01019569001	1	2.2e-05	0	24	9	2.79e-17	52	0.1731	9	2.79e-17	301	0	107	3.06e-09	24	813	1	24	290	313	0.36	24	24	15	301	CCAGAUUUCAUCAAAUGUCC	9	CCAGAUUUCAUCAAAUGUCC	14
SEQ0037823	GSVIVT01020725001	0	2.29e-05	0	21	66	3.03e-19	10113	0.0065	196	6.45e-204	417	880	106	2.92e-10	21	1452	1	21	1287	1307	0.89	21	21	428	1297	AAUAAGUCCUGUAAUUUUCU	42	CAGAUACUGCGGCGCGUGCC	21
SEQ0321997	GSVIVT01020363001	1	2.37e-05	0	24	20	1.91e-13	54	0.3704	20	2.61e-32	166	122	108	7.82e-11	24	219	1	24	33	56	0.15	24	24	20	44	UCCCACAUCGGAUAGGGGAG	10	AUGGUAUCAGAGCCGAUCCC	23
SEQ0428729	GSVIVT01023557001	0	2.4e-05	0	19	34	3.39e-85	90	0.3778	34	3.39e-85	221	0	98	6.2e-11	19	1659	1	19	213	231	0.13	19	19	63	221	UUCUCGCUUCCGCUUCGUCC	34	UUCUCGCUUCCGCUUCGUCC	19
SEQ0348839	GSVIVT01014782001	3.5	2.43e-05	1	21	431	5.54e-174	12987	0.0332	289	5.54e-174	357	0	93	2.3e-07	21	447	2	21	347	367	0.78	20	21	1053	357	GCCGUAUGCGUAUGCGUGUU	289	GCCGUAUGCGUAUGCGUGUU	0
SEQ0240634	GSVIVT01011670001	4	2.49e-05	0	23	49	4.54e-15	1871	0.0262	109	1.53e-110	367	85	90	2.86e-07	24	450	1	23	270	292	0.6	23	23	132	282	CUUCAAUCCGGGCGAUAGGC	29	ACAUUCGAUGAGUUUAUGAC	0
SEQ0195265	GSVIVT01008709001	2.5	2.49e-05	0	21	38	1.19e-14	1440	0.0264	30	7.62e-28	882	237	81	7.55e-07	21	921	1	21	635	655	0.69	21	21	76	645	UGCAAAAAUUGCAGGAUUCU	19	UGGCUAUGUAGACCUAAGCC	0
SEQ0157270	GSVIVT01032785001	2.5	2.5e-05	0	23	5	1.03e-13	15	0.3333	5	1.03e-13	1885	0	101	2.51e-08	24	1980	1	23	1873	1895	0.95	23	23	9	1885	AUUCUAACUCUGUAUUUUUC	5	AUUCUAACUCUGUAUUUUUC	0
SEQ0181769	GSVIVT01001446001	1.5	2.5e-05	0	23	11	8.93e-13	1482	0.0074	372	0	1284	208	101	1.29e-07	23	3642	1	23	1065	1087	0.29	23	23	34	1076	UAAUGGUAACAACUCGCCAU	11	GCUCGGAGGUCUACUGCGCU	0
SEQ0402387	GSVIVT01024922001	2	2.52e-05	1	22	160	9.68e-61	12692	0.0126	419	0	1061	356	89	1.15e-07	22	1155	1	22	695	715	0.6	22	21	881	707	UCAUCCUUGCUCUGUGUUUU	102	CACAAACUCAGCUUUAUUUU	0
SEQ0300300	GSVIVT01038244001	2	2.55e-05	1	22	18	6.35e-13	1372	0.0131	22	1.37e-23	1529	184	88	3.6e-06	22	1605	1	22	1335	1355	0.83	22	21	83	1345	UCAAUUGCCUUCAUUUCCCU	14	CCCGUUCUUUCUCAGUGUCU	13
SEQ0236122	GSVIVT01010496001	1	2.61e-05	0	21	365	0	526	0.6939	244	0	978	0	95	2.93e-10	21	1257	1	21	968	988	0.77	21	21	432	978	UCUUCUGUCAACGAAUUCUU	244	UCUUCUGUCAACGAAUUCUU	11
SEQ0236122	GSVIVT01032239001	1	2.61e-05	0	21	173	3.87e-213	310	0.5581	99	3.87e-213	747	0	95	2.93e-10	21	981	1	21	737	757	0.75	21	21	183	747	UCUUCUGUCAACUAAUUCUU	99	UCUUCUGUCAACUAAUUCUU	11
SEQ0236122	GSVIVT01033519001	1	2.61e-05	0	21	47	3.97e-30	147	0.3197	17	3.97e-30	710	2	95	2.93e-10	21	1050	1	21	698	718	0.66	21	21	51	710	UUCUGUCAAAUCAGCCAUGG	17	UUCUGUCAAAUCAGCCAUGG	11
SEQ0287440	GSVIVT01006378001	1.5	2.66e-05	0	21	45	1.3e-41	86	0.5233	27	1.3e-41	142	0	97	1.41e-10	21	234	1	21	132	152	0.56	21	21	71	142	UCUCGCUGUCAUACAAUCUU	27	UCUCGCUGUCAUACAAUCUU	14.5
SEQ0120851	GSVIVT01024753001	2	2.66e-05	0	24	20	6.06e-24	102	0.1961	19	6.06e-24	91	2	102	6.18e-09	24	210	1	24	78	101	0.37	24	24	42	91	AUCGCUCUCCAUCCGAGACU	19	AUCGCUCUCCAUCCGAGACU	15
SEQ0067452	GSVIVT01034003001	0.5	2.69e-05	0	20	143	2.75e-206	155	0.9226	78	2.75e-206	678	2	94	7.95e-10	20	1671	1	20	667	686	0.4	20	20	143	678	ACUCAAUGAAGAACUCUUCU	78	ACUCAAUGAAGAACUCUUCU	19.5
SEQ0023660	GSVIVT01012247001	1	2.73e-05	0	20	244	0	342	0.7135	157	0	1065	1	93	1.39e-09	20	1497	1	20	1055	1074	0.7	20	20	259	1065	UCUUCUGUCAGCUCAAUCGC	157	UCUUCUGUCAGCUCAAUCGC	13
SEQ0023660	GSVIVT01010496001	1	2.73e-05	0	20	346	0	526	0.6578	244	0	978	1	93	1.39e-09	20	1257	1	20	968	987	0.77	20	20	432	978	UCUUCUGUCAACGAAUUCUU	244	UCUUCUGUCAACGAAUUCUU	13
SEQ0023660	GSVIVT01032239001	1	2.73e-05	0	20	117	3.87e-213	310	0.3774	99	3.87e-213	747	1	93	1.39e-09	20	981	1	20	737	756	0.75	20	20	183	747	UCUUCUGUCAACUAAUUCUU	99	UCUUCUGUCAACUAAUUCUU	13
SEQ0023660	GSVIVT01010522001	1	2.73e-05	0	20	77	5.71e-74	1385	0.0556	1231	0	833	3	93	1.39e-09	20	1266	1	20	821	840	0.65	20	20	1309	832	CUUCUGUCAUCGCCGCCACC	56	UUCUGUCAUCGCCGCCACCU	13
SEQ0023660	GSVIVT01008556001	1	2.73e-05	0	20	15	4.27e-34	50	0.3	22	7.9e-54	893	3	93	1.39e-09	20	1134	1	20	881	900	0.78	20	20	38	892	CUUCUGUCAUCACCGCAGAC	15	UUCUGUCAUCACCGCAGACC	13
SEQ0023660	GSVIVT01033519001	1	2.73e-05	0	20	30	5.3e-28	147	0.2041	17	3.97e-30	710	3	93	1.39e-09	20	1050	1	20	698	717	0.66	20	20	51	708	UCUUCUGUCAAAUCAGCCAU	16	UUCUGUCAAAUCAGCCAUGG	13
SEQ0374470	GSVIVT01037362001	2.5	2.79e-05	0	20	38	1.67e-80	192	0.1979	81	3.62e-201	860	3	82	3.11e-08	20	1464	1	20	848	867	0.58	20	20	120	859	UCUCUCCAAUAUUCAGAGGC	38	CUCUCCAAUAUUCAGAGGCU	0
SEQ0216505	GSVIVT01008639001	1.5	2.82e-05	0	21	33	3.15e-38	1572	0.021	50	1.77e-76	2354	1011	100	2.64e-11	22	2589	2	22	1333	1353	0.51	21	21	36	1345	GGUCAAGAAUUCUCGACCUU	29	UGAUUGUGUAUACUGAUGAU	20.5
SEQ0140566	GSVIVT01008950001	1	2.84e-05	0	21	1473	0	1608	0.916	760	0	614	1	103	3.76e-09	21	963	1	21	603	623	0.63	21	21	1479	614	GAGCCAGGCAAGAUUCUUUC	760	GAGCCAGGCAAGAUUCUUUC	14
SEQ0187681	GSVIVT01027613001	3	2.85e-05	0	24	77	4.81e-33	3515	0.0219	85	9.68e-70	621	494	94	4.82e-08	24	672	1	24	116	139	0.17	24	24	151	129	UCGCGAUUACUCUAAAAUCU	52	CUUAAAUGCUAGUGGAAUUC	0
SEQ0192401	GSVIVT01014613001	0	2.85e-05	0	21	20	7.01e-17	1029	0.0194	154	2.38E-316	145	598	98	1.22e-10	21	1854	1	21	733	753	0.4	21	21	23	744	ACUACAACUAAAACCUUCCA	15	CUUCAUAUUGCUGCAAGAGU	21
SEQ0258162	GSVIVT01016840001	2.5	2.89e-05	0	24	37	1.05e-95	40	0.925	37	1.05e-95	143	2	98	8.37e-08	24	492	1	24	130	153	0.26	24	24	40	143	UCUGUGUCUCUAUAAAUGUC	37	UCUGUGUCUCUAUAAAUGUC	14.5
SEQ0207501	GSVIVT01034003001	2.5	2.96e-05	0	22	65	9.97e-98	155	0.4194	78	2.75e-206	678	3	104	6.34e-12	24	1671	3	24	665	686	0.4	22	22	143	677	CACUCAAUGAAGAACUCUUC	42	ACUCAAUGAAGAACUCUUCU	21.5
SEQ0195196	GSVIVT01034003001	0.5	2.96e-05	0	19	65	9.97e-98	155	0.4194	78	2.75e-206	678	3	90	3.83e-09	19	1671	1	19	667	685	0.4	19	19	143	677	CACUCAAUGAAGAACUCUUC	42	ACUCAAUGAAGAACUCUUCU	18.5
SEQ0395740	GSVIVT01020363001	1	2.97e-05	0	24	10	1.91e-13	54	0.1852	20	2.61e-32	166	124	113	7.76e-15	24	219	1	24	31	54	0.14	24	24	20	44	UCCCACAUCGGAUAGGGGAG	10	AUGGUAUCAGAGCCGAUCCC	0
SEQ0046182	GSVIVT01021910001	0	3.01e-05	0	21	230	1.23e-269	3799	0.0605	1259	0	1187	28	102	2.04e-12	21	1416	1	21	1205	1225	0.85	21	21	269	1216	UACAGAGCUUGUAAACUGCU	188	CCCUUUGGAUGUCUGCAUGU	21
SEQ0346596	GSVIVT01010496001	2	3.06e-05	0	21	365	0	526	0.6939	244	0	978	0	95	5.64e-07	22	1257	2	22	968	988	0.77	21	21	432	978	UCUUCUGUCAACGAAUUCUU	244	UCUUCUGUCAACGAAUUCUU	11
SEQ0346596	GSVIVT01032239001	2	3.06e-05	0	21	173	3.87e-213	310	0.5581	99	3.87e-213	747	0	95	5.64e-07	22	981	2	22	737	757	0.75	21	21	183	747	UCUUCUGUCAACUAAUUCUU	99	UCUUCUGUCAACUAAUUCUU	11
SEQ0346596	GSVIVT01008556001	2	3.06e-05	0	21	37	7.9e-54	50	0.74	22	7.9e-54	893	2	95	5.64e-07	22	1134	1	21	880	900	0.78	21	21	38	893	UUCUGUCAUCACCGCAGACC	22	UUCUGUCAUCACCGCAGACC	0
SEQ0138590	GSVIVT01032015001	2.5	3.09e-05	1	22	18	3.33e-12	377	0.0477	12	2.73e-17	812	318	85	5.6e-06	22	1677	1	22	1120	1140	0.67	22	21	42	1131	AUCCAAAAUGCUUAAAGGAU	9	CGAACUAUUCAGGCACUUGU	0
SEQ0431163	GSVIVT01035846001	2	3.1e-05	1	25	117	5.28e-200	724	0.1616	88	5.28e-200	1417	1	114	8.36e-13	24	3738	1	24	1404	1428	0.38	24	25	206	1417	CUCCAGCCGAGAGAAUUCCC	88	CUCCAGCCGAGAGAAUUCCC	20
SEQ0075205	GSVIVT01033852001	4	3.15e-05	1	24	31	1.32e-12	1293	0.024	37	1.94e-37	748	30	85	3.23e-06	24	840	1	24	707	729	0.84	24	23	109	718	CAGGUUGCUGCUCUGAAGGC	17	UCCGAUUGCAAGGACAACUC	0
SEQ0059993	GSVIVT01006378001	1.5	3.17e-05	0	22	46	1.3e-41	86	0.5349	27	1.3e-41	142	1	103	6.19e-11	22	234	1	22	131	152	0.56	22	22	72	142	UCUCGCUGUCAUACAAUCUU	27	UCUCGCUGUCAUACAAUCUU	15.5
SEQ0183787	GSVIVT01025159001	1.5	3.2e-05	0	20	19	2.6e-18	822	0.0231	57	1.25e-104	1345	1	92	2.32e-11	21	2397	1	20	1336	1355	0.56	20	20	92	1346	GUCAAGAAAAUGUAGGUUUU	14	GGUCAAGAAAAUGUAGGUUU	19.5
SEQ0331029	GSVIVT01036764001	0	3.2e-05	0	21	11	1.33e-12	167	0.0659	26	9.46e-38	277	48	106	4.04e-09	21	402	1	21	219	239	0.54	21	21	17	230	CCGAGAGGGAGUUUGAAGAC	11	CACCAACUUAGUGUUAUCAU	21
SEQ0386345	GSVIVT01029107001	2.5	3.23e-05	1	21	77	1e-34	3993	0.0193	116	9.74e-109	725	228	79	0.000144	21	750	1	21	488	507	0.65	21	20	406	498	UACAGCUCAAUCUCUAAGCC	54	ACCGAGAUGGAAUCGGAGAU	0
SEQ0184750	GSVIVT01020175001	3	3.39e-05	2	24	10	5.83e-11	792	0.0126	15	2.71e-18	1184	294	86	4.74e-06	24	1782	1	24	1468	1489	0.82	24	22	16	1478	GCACUGAUUCUGCUGCACGU	10	ACCUACAUUGUCACAAUCCC	14.5
SEQ0280435	GSVIVT01010498001	1	3.41e-05	0	20	44	2.12e-64	692	0.0636	42	2.12e-64	1127	2	93	2.06e-06	20	1338	1	20	1116	1135	0.83	20	20	79	1127	GAAUGCCAAACAUAUGGUGC	42	GAAUGCCAAACAUAUGGUGC	13
SEQ0162187	GSVIVT01008950001	0.5	3.63e-05	0	21	1473	0	1608	0.916	760	0	614	1	108	2.59e-10	21	963	1	21	603	623	0.63	21	21	1479	614	GAGCCAGGCAAGAUUCUUUC	760	GAGCCAGGCAAGAUUCUUUC	20.5
SEQ0305363	GSVIVT01027476001	0	3.64e-05	0	21	220	0	485	0.4536	215	0	234	2	102	8.95e-12	21	312	1	21	222	242	0.71	21	21	351	234	AAGCAGUCUGGAUUGUAGAU	215	AAGCAGUCUGGAUUGUAGAU	21
SEQ0259269	GSVIVT01016962001	1	3.65e-05	0	20	24	4.61e-12	2708	0.0089	135	1.73e-245	1719	1433	98	2.43e-10	21	3372	1	20	3142	3161	0.93	20	20	65	3153	CUACAAGCGAGCUUUGCCAU	13	GACACCGGAUGAAGCAUUUU	20
SEQ0379192	GSVIVT01032827001	1	3.72e-05	0	20	9	8.92e-14	326	0.0276	116	1.21e-296	1658	1153	95	4.5e-08	20	2175	1	20	496	515	0.23	20	20	11	506	GUCUGGGAAAGACUACUCUU	9	AGUACUUAAGUCUUAAAUAU	14
SEQ0207441	GSVIVT01030206001	5	3.72e-05	3	24	28	7.84e-11	1616	0.0173	38	1.85e-42	789	137	73	0.00699	24	1311	1	24	916	936	0.7	24	21	90	926	UCUCAUUCUCGUCCGGUUUC	14	CACUGUCGAUGAGAUCAUCC	13
SEQ0355819	GSVIVT01010995001	0	3.73e-05	0	21	108	1.76e-101	4540	0.0238	1676	0	1187	177	104	2.05e-08	21	1401	1	21	1354	1374	0.97	21	21	271	1366	CCUCGAUUUGUGUGGACAAU	95	CCCUUUGGAUGUCUUCUUGC	21
SEQ0081009	GSVIVT01035695001	1.5	3.77e-05	0	21	79	6.49e-29	2275	0.0347	98	8.46e-68	98	17	95	4.06e-08	21	285	1	21	105	125	0.37	21	21	269	115	CCUAAAGCUAUACGAGAUCU	58	UGCCUCACACUCCCAUGCCU	18.5
SEQ0413490	GSVIVT01012247001	1	3.81e-05	0	19	244	0	342	0.7135	157	0	1065	1	85	4.31e-09	19	1497	1	19	1056	1074	0.71	19	19	259	1065	UCUUCUGUCAGCUCAAUCGC	157	UCUUCUGUCAGCUCAAUCGC	0
SEQ0413490	GSVIVT01010496001	1	3.81e-05	0	19	346	0	526	0.6578	244	0	978	1	85	4.31e-09	19	1257	1	19	969	987	0.77	19	19	432	978	UCUUCUGUCAACGAAUUCUU	244	UCUUCUGUCAACGAAUUCUU	0
SEQ0413490	GSVIVT01032239001	1	3.81e-05	0	19	117	3.87e-213	310	0.3774	99	3.87e-213	747	1	85	4.31e-09	19	981	1	19	738	756	0.75	19	19	183	747	UCUUCUGUCAACUAAUUCUU	99	UCUUCUGUCAACUAAUUCUU	0
SEQ0413490	GSVIVT01010522001	1	3.81e-05	0	19	77	5.71e-74	1385	0.0556	1231	0	833	3	85	4.31e-09	19	1266	1	19	822	840	0.65	19	19	1309	832	CUUCUGUCAUCGCCGCCACC	56	UUCUGUCAUCGCCGCCACCU	0
SEQ0413490	GSVIVT01008556001	1	3.81e-05	0	19	15	4.27e-34	50	0.3	22	7.9e-54	893	3	85	4.31e-09	19	1134	1	19	882	900	0.78	19	19	38	892	CUUCUGUCAUCACCGCAGAC	15	UUCUGUCAUCACCGCAGACC	0
SEQ0413490	GSVIVT01033519001	1	3.81e-05	0	19	30	5.3e-28	147	0.2041	17	3.97e-30	710	3	85	4.31e-09	19	1050	1	19	699	717	0.67	19	19	51	708	UCUUCUGUCAAAUCAGCCAU	16	UUCUGUCAAAUCAGCCAUGG	0
SEQ0154914	GSVIVT01021600001	0	3.82e-05	0	21	93	9.01e-121	553	0.1682	85	9.01e-121	148	0	108	1.37e-10	21	420	1	21	138	158	0.33	21	21	120	148	CGACAUCCGGGCGAAAGCCU	85	CGACAUCCGGGCGAAAGCCU	21
SEQ0424949	GSVIVT01031853001	4	3.86e-05	1	24	44	1.37e-33	3248	0.0135	278	0	3235	260	76	7.73e-05	24	3258	1	24	2964	2986	0.91	24	23	191	2976	ACAAAGCUCUUCAACCUCAU	30	UAUUCAGGAUUGCGGCAAUC	0
SEQ0416075	GSVIVT01010574001	1	3.9e-05	0	24	114	9.76e-131	1784	0.0639	216	0	743	14	115	2.69e-10	24	990	1	24	718	741	0.73	24	24	219	731	CAGCUAUUCUUGACGCAGUU	98	ACGCAGUUGAAGCAAAACUC	18
SEQ0416075	GSVIVT01010580001	1	3.9e-05	0	24	25	8.63e-25	776	0.0322	75	8.45e-121	694	80	115	2.69e-10	24	1035	1	24	763	786	0.74	24	24	47	776	CAGCUAUUCUUGAUGCAGUU	22	GAGAAAUGUUUGACUCAGGC	18
SEQ0316267	GSVIVT01028363001	4	3.94e-05	3	23	20	2.07e-17	647	0.0309	15	2.07e-17	919	1	73	0.00936	23	1269	1	23	909	928	0.72	23	20	36	919	UCCACUGGCAAAGCAGGUUU	15	UCCACUGGCAAAGCAGGUUU	0
SEQ0386873	GSVIVT01016962001	0	3.96e-05	0	21	15	1.41e-14	2708	0.0055	135	1.73e-245	1719	877	98	6.34e-12	21	3372	1	21	2586	2606	0.77	21	21	63	2596	CUGAAGAAUUUGACAAAACU	15	GACACCGGAUGAAGCAUUUU	21
SEQ0002014	GSVIVT01034003001	0.5	3.98e-05	0	21	65	9.97e-98	155	0.4194	78	2.75e-206	678	3	100	4.5e-10	21	1671	1	21	665	685	0.4	21	21	143	677	CACUCAAUGAAGAACUCUUC	42	ACUCAAUGAAGAACUCUUCU	20.5
SEQ0259696	GSVIVT01020363001	0.5	3.99e-05	0	24	20	2.61e-32	54	0.3704	20	2.61e-32	166	2	114	2.48e-12	24	219	1	24	153	176	0.7	24	24	34	166	AUGGUAUCAGAGCCGAUCCC	20	AUGGUAUCAGAGCCGAUCCC	23.5
SEQ0232302	GSVIVT01010554001	0	4.02e-05	0	24	191	1.73e-149	3533	0.0541	235	0	310	284	112	5.81e-12	24	1035	1	24	583	606	0.56	24	24	399	596	UUCCUAAUUCAGCAGGAGCC	128	ACAUCGGUUAGAAGGGUGAU	24
SEQ0287840	GSVIVT01021609001	4	4.02e-05	1	22	22	4.5e-11	4728	0.0047	92	1.77e-106	1058	490	84	2.71e-06	24	1854	3	24	1538	1558	0.83	22	21	110	1548	CUAUUUCUUCUUUGGAUUGC	19	AUAAGGAUGCCCCAUUUUCU	0
SEQ0155512	GSVIVT01008132001	1.5	4.14e-05	0	24	10	6.24e-11	71	0.1408	7	6.24e-11	287	0	109	1.48e-08	24	588	1	24	276	299	0.47	24	24	14	287	UUCAGUCUGGCUCAAAAAUC	7	UUCAGUCUGGCUCAAAAAUC	13.5
SEQ0131050	GSVIVT01001543001	2	4.16e-05	0	20	178	0	207	0.8599	159	0	142	0	86	1.02e-08	20	378	1	20	133	152	0.35	20	20	190	142	UGUCGCUGUCAUACAAUCUU	159	UGUCGCUGUCAUACAAUCUU	0
SEQ0131050	GSVIVT01019977001	2	4.16e-05	0	20	38	2.13e-55	563	0.0675	37	2.13e-55	991	1	84	4.08e-08	20	1122	1	20	981	1000	0.87	20	20	82	991	CUAGUUGUCAUCUUAAUCAU	37	CUAGUUGUCAUCUUAAUCAU	0
SEQ0431665	GSVIVT01006243001	1	4.23e-05	0	20	6	1.85e-11	122	0.0492	12	2.82e-25	2003	1366	92	3.33e-09	21	2457	2	21	628	647	0.26	20	20	8	639	UCUAAAUUCAGAUGCAUGUC	6	GCUUGUACAUAGAUUGUGAU	20
SEQ0045107	GSVIVT01016962001	1	4.24e-05	0	20	155	1.73e-245	2708	0.0572	135	1.73e-245	1719	2	91	3.11e-07	20	3372	1	20	1708	1727	0.51	20	20	171	1719	GACACCGGAUGAAGCAUUUU	135	GACACCGGAUGAAGCAUUUU	15
SEQ0186678	GSVIVT01012247001	1	4.25e-05	0	21	255	0	342	0.7456	157	0	1065	0	100	3.34e-10	21	1497	1	21	1055	1075	0.7	21	21	259	1065	UCUUCUGUCAGCUCAAUCGC	157	UCUUCUGUCAGCUCAAUCGC	20
SEQ0075927	GSVIVT01010554001	2.5	4.3e-05	0	23	49	2.25e-25	3533	0.0139	235	0	310	140	105	2.08e-09	24	1035	2	24	439	461	0.42	23	23	295	451	CGUGGCCCUUCCGAAGAUGC	37	ACAUCGGUUAGAAGGGUGAU	0
SEQ0169124	GSVIVT01027475001	1	4.32e-05	0	21	24	3.6e-24	534	0.0449	70	4.73e-155	1577	21	99	1.02e-09	21	2985	1	21	1546	1566	0.52	21	21	72	1558	UCCCCAGAGACAACUUCUGC	15	CAAGCCAUGAACCUAGUUCC	0
SEQ0114888	GSVIVT01032015001	2.5	4.37e-05	1	24	9	3.33e-12	377	0.0239	12	2.73e-17	812	317	95	1.06e-07	24	1677	1	24	1118	1140	0.67	24	23	42	1131	AUCCAAAAUGCUUAAAGGAU	9	CGAACUAUUCAGGCACUUGU	0
SEQ0063833	GSVIVT01020363001	2.5	4.48e-05	0	24	10	1.91e-13	54	0.1852	20	2.61e-32	166	124	101	5.82e-10	24	219	1	24	31	54	0.14	24	24	20	44	UCCCACAUCGGAUAGGGGAG	10	AUGGUAUCAGAGCCGAUCCC	19
SEQ0266244	GSVIVT01023557001	0	4.5e-05	0	23	34	3.39e-85	90	0.3778	34	3.39e-85	221	0	118	3.61e-12	23	1659	1	23	210	232	0.13	23	23	63	221	UUCUCGCUUCCGCUUCGUCC	34	UUCUCGCUUCCGCUUCGUCC	23
SEQ0087206	GSVIVT01016765001	0	4.65e-05	0	21	15	1.45e-12	670	0.0224	392	0	355	71	102	1.37e-07	21	612	1	21	416	436	0.68	21	21	21	428	GAGUGGUAGAGGAGGUGAAU	15	UUGAGCAAGAAAAUAAAGCA	21
SEQ0316638	GSVIVT01021910001	0	4.66e-05	0	21	41	1.88e-12	3799	0.0108	1259	0	1187	112	104	6.78e-08	21	1416	1	21	1289	1309	0.91	21	21	85	1300	CCUGAUGAAUACCCUGUUGA	21	CCCUUUGGAUGUCUGCAUGU	21
SEQ0213417	GSVIVT01036764001	0	4.71e-05	0	24	11	1.33e-12	167	0.0659	26	9.46e-38	277	48	120	2.69e-12	24	402	1	24	218	241	0.54	24	24	17	230	CCGAGAGGGAGUUUGAAGAC	11	CACCAACUUAGUGUUAUCAU	24
SEQ0250535	GSVIVT01034098001	3	4.82e-05	1	24	11	4.05e-11	404	0.0272	46	2.01e-76	835	8	92	1.99e-06	24	948	1	24	816	838	0.86	24	23	121	828	AGAACUCUUCUCAAAAUUUU	10	UUCUCAAAAUUUUCUGCUAU	0
SEQ0111831	GSVIVT01034098001	3	4.88e-05	1	24	23	5.49e-14	404	0.0569	46	2.01e-76	835	7	92	1.69e-06	24	948	1	24	817	839	0.86	24	23	121	830	AACUCUUCUCAAAAUUUUCU	12	UUCUCAAAAUUUUCUGCUAU	0
SEQ0325612	GSVIVT01033519001	2	4.91e-05	1	22	30	5.3e-28	147	0.2041	17	3.97e-30	710	3	94	2.77e-09	22	1050	2	22	697	718	0.66	21	22	51	708	UCUUCUGUCAAAUCAGCCAU	16	UUCUGUCAAAUCAGCCAUGG	0
SEQ0139478	GSVIVT01019271001	1	4.92e-05	0	20	458	0	539	0.8497	428	0	487	2	96	7.14e-09	21	918	1	20	475	494	0.52	20	20	500	487	UUGGCAUUCGGAAUCGACUU	428	UUGGCAUUCGGAAUCGACUU	20
SEQ0088061	GSVIVT01036400001	0	4.94e-05	0	21	16	8.4e-14	963	0.0166	83	3.54e-167	2801	198	102	3.74e-10	21	2952	1	21	2593	2613	0.88	21	21	35	2605	CCAUCUUCACUUGAAGAUUU	11	UGCUGAGGCCGUGGGAACUC	21
SEQ0252636	GSVIVT01001446001	1	5.01e-05	0	22	557	0	1482	0.3758	372	0	1284	2	108	1.58e-09	22	3642	1	22	1272	1293	0.35	22	22	643	1284	GCUCGGAGGUCUACUGCGCU	372	GCUCGGAGGUCUACUGCGCU	21
SEQ0432613	GSVIVT01033064001	1.5	5.11e-05	0	19	10	9.24e-21	55	0.1818	22	1.09e-52	878	3	83	1.52e-07	19	1137	1	19	867	885	0.76	19	19	33	877	CUUCUGUCAUUGCCAGCAAC	10	UUCUGUCAUUGCCAGCAACA	13
SEQ0189362	GSVIVT01010565001	1.5	5.23e-05	0	23	58	6.66e-25	1970	0.0294	167	6.56e-261	707	112	104	3.56e-10	24	1095	1	23	583	605	0.53	23	23	129	596	UUCCUAAUUCACAAGGUGCU	29	CUCAGGCUUUUGACCCACUU	22.5
SEQ0189362	GSVIVT01010563001	1.5	5.23e-05	0	23	7	2.94e-12	522	0.0134	61	5.98e-174	566	47	104	3.56e-10	24	14439	1	23	601	623	0.04	23	23	15	614	UUCCUAAUUCACAGGGUGCU	6	CAAUUGAACGACCACUCUUC	22.5
SEQ0428469	GSVIVT01017073001	3	5.28e-05	0	21	17	1.1e-11	1160	0.0147	32	1.18e-45	1758	242	83	1.69e-07	21	2253	1	21	1990	2010	0.88	21	21	74	2002	AGCAGCAUUGCUAUACUGCC	11	CUUAAGAGAUGAAGCUCGCC	0
SEQ0016603	GSVIVT01035061001	0	5.37e-05	0	21	280	8.14e-105	17497	0.016	2755	0	251	200	106	7.75e-10	21	480	1	21	41	61	0.09	21	21	1491	52	AAGAUGUUCAAGGCCUCUAU	237	ACACUGUGAUUGAUGGAGAU	21
SEQ0292345	GSVIVT01034146001	2	5.49e-05	0	20	10	3.67e-26	27	0.3704	10	3.67e-26	703	2	89	1.77e-06	21	1740	1	20	691	710	0.4	20	20	22	703	GCACUCAACGACGAACUUUU	10	GCACUCAACGACGAACUUUU	17
SEQ0123462	GSVIVT01010044001	3.5	5.58e-05	2	24	84	1.03e-29	4802	0.0175	156	2.33e-149	277	327	79	0.000302	24	711	1	24	594	615	0.84	24	22	366	606	UUACGACUCUGGUGAACUGC	54	CCUAUGAACUAUGAAGAGAU	0
SEQ0015946	GSVIVT01026903001	0.5	5.59e-05	0	21	12	1.22e-20	402	0.0299	33	7.3e-69	3235	231	98	1.92e-08	21	3411	1	21	2994	3014	0.88	21	21	25	3005	UCCACUUGAAAUUCUUAUGC	12	ACCAAUCUUCAAACAUUAGC	20.5
SEQ0109252	GSVIVT01014122001	3	5.59e-05	1	20	22	1.37e-15	921	0.0239	29	4.71e-28	566	20	80	4.26e-06	21	669	2	21	538	556	0.8	20	19	47	548	UUCCUCAUGAGCCAGAACCC	19	CCGCUAUGAUACCUGUUGCU	0
SEQ0145723	GSVIVT01018382001	5	5.66e-05	3	24	20	2.27e-18	993	0.0201	49	2.83e-68	403	726	70	0.00142	24	1212	1	24	1119	1139	0.92	24	21	57	1131	CCUCCUGGGGGAGACUAUAU	18	GAUGUAUAUCUUGUGCAACC	0
SEQ0290091	GSVIVT01020363001	3.5	5.79e-05	0	24	14	1.64e-20	54	0.2593	20	2.61e-32	166	7	97	1.82e-08	24	219	1	24	148	171	0.68	24	24	34	160	UUACAAAUGGUAUCAGAGCC	14	AUGGUAUCAGAGCCGAUCCC	0
SEQ0164653	GSVIVT01034003001	2.5	5.91e-05	0	20	23	1.49e-47	155	0.1484	78	2.75e-206	678	4	94	1.31e-08	22	1671	3	22	665	684	0.4	20	20	143	676	GCACUCAAUGAAGAACUCUU	23	ACUCAAUGAAGAACUCUUCU	19.5
SEQ0255887	GSVIVT01000243001	3	5.96e-05	0	21	23	1.41e-11	2331	0.0099	41	5.55e-46	1605	10	75	5.15e-05	21	1782	1	21	1585	1605	0.89	21	21	168	1596	GCCAGUGCUACAUCGGCUUU	15	ACAUCGGCUUUCUGUGUUCC	0
SEQ0264251	GSVIVT01018780001	1	5.99e-05	0	21	8	6.41e-17	171	0.0468	18	7.92e-43	1038	4	95	3.57e-09	21	4704	1	21	1024	1044	0.22	21	21	34	1036	UCUCAGCAACAGUCAGUAGU	8	UCAGCAACAGUCAGUAGUGU	17
SEQ0093334	GSVIVT01027475001	2	6e-05	0	21	24	3.6e-24	534	0.0449	70	4.73e-155	1577	21	88	4.19e-09	21	2985	1	21	1546	1566	0.52	21	21	72	1558	UCCCCAGAGACAACUUCUGC	15	CAAGCCAUGAACCUAGUUCC	0
SEQ0400184	GSVIVT01017924001	4	6.04e-05	2	23	44	3.06e-34	1424	0.0309	47	3.95e-55	94	288	85	0.000387	24	1086	2	24	372	392	0.34	23	21	110	384	CAUCGCCUAUGACGACUGCU	33	CCCAUAGUUCCACCAUUUCC	0
SEQ0070515	GSVIVT01031378001	2	6.13e-05	0	21	13	1.09e-11	1643	0.0079	184	0	3870	131	86	5.92e-09	21	4383	1	21	3729	3749	0.85	21	21	76	3740	UUUUCCUCGGAGCUUCAAAU	10	GACAAUUUAUGUUGCAAUUC	0
SEQ0361114	GSVIVT01032827001	1.5	6.18e-05	1	21	9	8.92e-14	326	0.0276	116	1.21e-296	1658	1154	94	2.09e-05	21	2175	1	21	495	514	0.23	21	20	11	506	GUCUGGGAAAGACUACUCUU	9	AGUACUUAAGUCUUAAAUAU	0
SEQ0156785	GSVIVT01001446001	0.5	6.2e-05	0	20	557	0	1482	0.3758	372	0	1284	2	102	1.37e-07	20	3642	1	20	1273	1292	0.35	20	20	643	1284	GCUCGGAGGUCUACUGCGCU	372	GCUCGGAGGUCUACUGCGCU	19.5
SEQ0159743	GSVIVT01025159001	1.5	6.38e-05	0	19	68	1.25e-104	822	0.0827	57	1.25e-104	1345	2	90	1.85e-07	20	2397	2	20	1335	1353	0.56	19	19	88	1345	GGUCAAGAAAAUGUAGGUUU	57	GGUCAAGAAAAUGUAGGUUU	18.5
SEQ0159743	GSVIVT01021128001	1.5	6.38e-05	0	19	17	3.19e-22	271	0.0627	13	3.19e-22	1293	1	90	1.85e-07	20	2106	2	20	1284	1302	0.61	19	19	17	1293	AGGUCAAGAAAUUUUUGGUU	13	AGGUCAAGAAAUUUUUGGUU	18.5
SEQ0159743	GSVIVT01021128001	1.5	6.38e-05	0	19	14	3.19e-22	271	0.0517	13	3.19e-22	1293	206	90	1.85e-07	20	2106	2	20	1491	1509	0.71	19	19	17	1500	AGGUCAAGAAACAUUUCCAA	13	AGGUCAAGAAAUUUUUGGUU	18.5
SEQ0307519	GSVIVT01010498001	1	6.4e-05	0	19	44	2.12e-64	692	0.0636	42	2.12e-64	1127	2	87	5.81e-06	19	1338	1	19	1117	1135	0.83	19	19	79	1127	GAAUGCCAAACAUAUGGUGC	42	GAAUGCCAAACAUAUGGUGC	13
SEQ0322231	GSVIVT01016962001	1	6.4e-05	0	21	13	7.48e-11	2708	0.0048	135	1.73e-245	1719	1435	97	1.4e-08	21	3372	1	21	3144	3164	0.93	21	21	74	3156	CAAGCGAGCUUUGCCAUUUC	12	GACACCGGAUGAAGCAUUUU	18
SEQ0213649	GSVIVT01027990001	2.5	6.43e-05	1	21	35	2.11e-24	3890	0.009	67	1.49e-90	3088	336	83	3.04e-05	21	3240	1	21	2743	2762	0.85	21	20	138	2753	CUCAAGAACCCGUUCUUUUC	25	CACAGGAUACCCACAGUCAU	0
SEQ0359511	GSVIVT01025505001	0	6.43e-05	0	21	14	6.2e-13	551	0.0254	38	1.46e-56	830	71	100	5.46e-12	21	1050	1	21	891	911	0.85	21	21	53	903	CAAUGGGAAUUCCUCAUCAU	12	GUGGAAAUGGCAGAAGGUCU	21
SEQ0184366	GSVIVT01010574001	2	6.45e-05	0	23	48	4.33e-26	1784	0.0269	216	0	743	7	111	5.95e-10	24	990	1	23	724	746	0.73	23	23	508	736	AUUCUUGACGCAGUUGAAGC	30	ACGCAGUUGAAGCAAAACUC	20
SEQ0014428	GSVIVT01016313001	3.5	6.48e-05	0	24	52	1.48e-18	2718	0.0191	59	5.59e-53	67	83	89	1.1e-05	24	879	1	24	139	162	0.16	24	24	168	152	UCAAUCUUAUUCCUCUGCUC	29	GACGAGUACACCCAGAUUCU	12.5
SEQ0140609	GSVIVT01019271001	1	6.73e-05	0	20	458	0	539	0.8497	428	0	487	2	96	1.31e-10	21	918	1	20	475	494	0.52	20	20	500	487	UUGGCAUUCGGAAUCGACUU	428	UUGGCAUUCGGAAUCGACUU	20
SEQ0124971	GSVIVT01032827001	2.5	6.73e-05	0	21	117	1.21e-296	326	0.3589	116	1.21e-296	1658	0	87	3.23e-07	22	2175	1	21	1647	1667	0.76	21	21	120	1658	AGUACUUAAGUCUUAAAUAU	116	AGUACUUAAGUCUUAAAUAU	17.5
SEQ0261344	GSVIVT01014613001	0	6.75e-05	0	21	12	2.46e-11	1029	0.0117	154	2.38E-316	145	219	102	1.34e-07	21	1854	1	21	354	374	0.19	21	21	13	366	CAUGGAAGGCAACACGCCAU	11	CUUCAUAUUGCUGCAAGAGU	21
SEQ0142289	GSVIVT01035555001	4	6.77e-05	1	23	36	2.92e-21	2450	0.0147	47	1.21e-48	1230	24	87	1.5e-07	24	1350	2	24	1196	1217	0.89	23	22	95	1208	CUGCUUUGUUGGCCUUACCC	26	CAUCUUUUUGUUUAGAAUUU	11.5
SEQ0156936	GSVIVT01025450001	3	6.79e-05	1	21	45	8.34e-53	822	0.0547	39	8.34e-53	891	2	86	2.01e-06	21	1128	1	21	880	899	0.78	21	20	80	891	UCCUGAGGAACUUCUACCUC	39	UCCUGAGGAACUUCUACCUC	14
SEQ0292254	GSVIVT01006275001	0	6.85e-05	0	21	124	5.86e-136	640	0.1938	175	0	1195	29	96	7.4e-06	21	1440	1	21	1214	1234	0.84	21	21	126	1226	AAACUGAGACUUCCACAGCA	74	UUGAGCAAGAAACUACAACA	21
SEQ0027972	GSVIVT01008526001	3	6.85e-05	1	24	203	1.34e-98	7814	0.026	155	4.53e-119	396	198	91	2.34e-06	24	738	1	24	583	605	0.79	24	23	479	595	UUGGUUUCUGUGGACGACCU	137	UUCUGGAAAGAAGAAAGAGU	15
SEQ0229507	GSVIVT01027829001	4	6.9e-05	2	24	17	1.07e-13	2435	0.007	34	1.48e-35	1498	71	75	0.000985	24	1839	1	24	1559	1580	0.85	24	22	124	1569	UUAUGAUUUACUCCACGCUU	17	CUGAUCUAUGACAGAGGUCU	0
SEQ0414415	GSVIVT01022965001	2	6.91e-05	0	21	14	7.28e-38	27	0.5185	14	7.28e-38	1173	1	80	3.37e-07	21	1512	1	21	1162	1182	0.77	21	21	16	1173	UCAAAAAUCAAGUAGUAGAA	14	UCAAAAAUCAAGUAGUAGAA	0
SEQ0389437	GSVIVT01023810001	2.5	6.93e-05	1	23	68	1.78e-92	1110	0.0613	82	2.1e-129	710	3	88	1.8e-07	24	1272	1	23	696	717	0.55	23	22	178	709	UUGAAUUUUGAUAUCUAUGA	63	UGAAUUUUGAUAUCUAUGAC	0
SEQ0145011	GSVIVT01027475001	1	7.06e-05	0	22	16	4.37e-13	534	0.03	70	4.73e-155	1577	22	105	5.68e-09	22	2985	1	22	1545	1566	0.52	22	22	72	1556	AUUCCCCAGAGACAACUUCU	9	CAAGCCAUGAACCUAGUUCC	0
SEQ0230707	GSVIVT01010554001	2.5	7.12e-05	0	23	191	1.73e-149	3533	0.0541	235	0	310	284	99	1.62e-08	24	1035	2	24	583	605	0.56	23	23	397	596	UUCCUAAUUCAGCAGGAGCC	128	ACAUCGGUUAGAAGGGUGAU	20.5
SEQ0266683	GSVIVT01006378001	2	7.22e-05	0	21	18	1.17e-24	86	0.2093	27	1.3e-41	142	1	101	1.86e-10	22	234	1	21	132	152	0.56	21	21	71	143	CUCGCUGUCAUACAAUCUUC	18	UCUCGCUGUCAUACAAUCUU	15
SEQ0180326	GSVIVT01012247001	2	7.28e-05	0	21	98	1.23e-193	342	0.2865	157	0	1065	1	99	3.85e-11	22	1497	1	21	1055	1075	0.7	21	21	259	1066	CUUCUGUCAGCUCAAUCGCA	87	UCUUCUGUCAGCUCAAUCGC	14
SEQ0372868	GSVIVT01016840001	2.5	7.43e-05	0	24	38	1.05e-95	40	0.95	37	1.05e-95	143	1	98	8.64e-10	24	492	1	24	131	154	0.27	24	24	40	143	UCUGUGUCUCUAUAAAUGUC	37	UCUGUGUCUCUAUAAAUGUC	15.5
SEQ0394331	GSVIVT01012247001	0.5	7.66e-05	0	20	244	0	342	0.7135	157	0	1065	1	98	3.32e-10	20	1497	1	20	1055	1074	0.7	20	20	259	1065	UCUUCUGUCAGCUCAAUCGC	157	UCUUCUGUCAGCUCAAUCGC	19.5
SEQ0394331	GSVIVT01010496001	0.5	7.66e-05	0	20	346	0	526	0.6578	244	0	978	1	98	3.32e-10	20	1257	1	20	968	987	0.77	20	20	432	978	UCUUCUGUCAACGAAUUCUU	244	UCUUCUGUCAACGAAUUCUU	19.5
SEQ0394331	GSVIVT01032239001	0.5	7.66e-05	0	20	117	3.87e-213	310	0.3774	99	3.87e-213	747	1	98	3.32e-10	20	981	1	20	737	756	0.75	20	20	183	747	UCUUCUGUCAACUAAUUCUU	99	UCUUCUGUCAACUAAUUCUU	19.5
SEQ0394331	GSVIVT01010522001	0.5	7.66e-05	0	20	77	5.71e-74	1385	0.0556	1231	0	833	3	98	3.32e-10	20	1266	1	20	821	840	0.65	20	20	1309	832	CUUCUGUCAUCGCCGCCACC	56	UUCUGUCAUCGCCGCCACCU	19.5
SEQ0394331	GSVIVT01008556001	0.5	7.66e-05	0	20	15	4.27e-34	50	0.3	22	7.9e-54	893	3	98	3.32e-10	20	1134	1	20	881	900	0.78	20	20	38	892	CUUCUGUCAUCACCGCAGAC	15	UUCUGUCAUCACCGCAGACC	19.5
SEQ0394331	GSVIVT01033519001	0.5	7.66e-05	0	20	30	5.3e-28	147	0.2041	17	3.97e-30	710	3	98	3.32e-10	20	1050	1	20	698	717	0.66	20	20	51	708	UCUUCUGUCAAAUCAGCCAU	16	UUCUGUCAAAUCAGCCAUGG	19.5
SEQ0028084	GSVIVT01036762001	4.5	7.69e-05	3	25	18	1.71e-15	490	0.0367	14	1.71e-15	152	0	82	0.000357	25	894	1	25	142	163	0.16	25	22	21	152	CCGCCGUGUCAGGCCUCUGU	14	CCGCCGUGUCAGGCCUCUGU	0
SEQ0177263	GSVIVT01018842001	4	7.76e-05	2	24	18	1.19e-15	1227	0.0147	23	2.5e-25	574	869	81	1.9e-05	24	1482	1	24	1433	1454	0.97	24	22	89	1444	CUUGGACUAAUACUACUCUU	16	CAAAAAUGGGACAAGAUUUU	0
SEQ0192993	GSVIVT01012247001	0	7.77e-05	0	20	244	0	342	0.7135	157	0	1065	1	100	6.57e-09	20	1497	1	20	1055	1074	0.7	20	20	259	1065	UCUUCUGUCAGCUCAAUCGC	157	UCUUCUGUCAGCUCAAUCGC	20
SEQ0192993	GSVIVT01010496001	0	7.77e-05	0	20	346	0	526	0.6578	244	0	978	1	100	6.57e-09	20	1257	1	20	968	987	0.77	20	20	432	978	UCUUCUGUCAACGAAUUCUU	244	UCUUCUGUCAACGAAUUCUU	20
SEQ0192993	GSVIVT01032239001	0	7.77e-05	0	20	117	3.87e-213	310	0.3774	99	3.87e-213	747	1	100	6.57e-09	20	981	1	20	737	756	0.75	20	20	183	747	UCUUCUGUCAACUAAUUCUU	99	UCUUCUGUCAACUAAUUCUU	20
SEQ0192993	GSVIVT01010522001	0	7.77e-05	0	20	77	5.71e-74	1385	0.0556	1231	0	833	3	100	6.57e-09	20	1266	1	20	821	840	0.65	20	20	1309	832	CUUCUGUCAUCGCCGCCACC	56	UUCUGUCAUCGCCGCCACCU	20
SEQ0192993	GSVIVT01008556001	0	7.77e-05	0	20	15	4.27e-34	50	0.3	22	7.9e-54	893	3	100	6.57e-09	20	1134	1	20	881	900	0.78	20	20	38	892	CUUCUGUCAUCACCGCAGAC	15	UUCUGUCAUCACCGCAGACC	20
SEQ0192993	GSVIVT01033519001	0	7.77e-05	0	20	30	5.3e-28	147	0.2041	17	3.97e-30	710	3	100	6.57e-09	20	1050	1	20	698	717	0.66	20	20	51	708	UCUUCUGUCAAAUCAGCCAU	16	UUCUGUCAAAUCAGCCAUGG	20
SEQ0021431	GSVIVT01026881001	2	7.8e-05	0	20	14	2.28e-25	46	0.3043	11	2.28e-25	1218	2	82	1.05e-07	20	1464	1	20	1207	1226	0.82	20	20	14	1218	UGUGGAUGAUGAGGAGAAAG	11	UGUGGAUGAUGAGGAGAAAG	13
SEQ0136074	GSVIVT01038655001	3.5	7.89e-05	1	22	23	1.35e-15	1124	0.0205	80	9.48e-96	458	15	76	2.5e-06	22	552	1	22	433	453	0.78	22	21	142	443	UGAAGUUCUUGAAGAACUGU	22	ACUGUUAUCAGGCACUUCCA	0
SEQ0019458	GSVIVT01027438001	3	7.91e-05	2	24	8	1.76e-12	416	0.0192	11	5.46e-21	4903	407	84	1.09e-05	24	5805	1	24	5300	5321	0.91	24	22	9	5311	GAACUUCUGGAAAAUGAGGC	7	CUGAAUAAGUGGAGUAUCCC	0
SEQ0330110	GSVIVT01033501001	2.5	7.93e-05	0	20	17	5.35e-35	123	0.1382	45	1.22e-111	681	3	83	2.75e-06	20	1674	1	20	669	688	0.4	20	20	62	680	CACUCAACGAUGAGCUCUUC	17	ACUCAACGAUGAGCUCUUCU	16
SEQ0330110	GSVIVT01018939001	2.5	7.93e-05	0	20	13	8.78e-28	82	0.1585	13	8.78e-28	635	2	82	4.93e-06	20	1629	1	20	624	643	0.38	20	20	22	635	CUCUCAACGAUGAGCUUUUC	13	CUCUCAACGAUGAGCUUUUC	0
SEQ0313208	GSVIVT01028055001	3.5	7.94e-05	1	24	26	7.7e-14	2732	0.0095	80	1.08e-84	501	125	84	1.62e-06	24	972	1	24	615	637	0.63	24	23	68	626	CUUGGCCUUAUGCCAUUCCC	23	CGUAGUUGUAGAGCGGUUUU	0
SEQ0236122	GSVIVT01012247001	1.5	8.02e-05	0	21	255	0	342	0.7456	157	0	1065	0	93	1.05e-09	21	1497	1	21	1055	1075	0.7	21	21	259	1065	UCUUCUGUCAGCUCAAUCGC	157	UCUUCUGUCAGCUCAAUCGC	0
SEQ0089523	GSVIVT01012726001	4	8.05e-05	1	24	9	6.29e-15	339	0.0265	29	8.28e-60	2907	685	80	5.67e-05	24	3042	1	24	2211	2233	0.73	24	23	16	2223	ACAACUUUUAGAGCAGCUGC	9	AUCAAUAUGUGACCUUGCCA	0
SEQ0345612	GSVIVT01000663001	2.5	8.07e-05	0	21	6	4.82e-12	73	0.0822	6	4.82e-12	152	1	80	3.92e-05	21	1821	1	21	141	161	0.08	21	21	8	152	ACGUAUGGAACGAGAAUCUC	6	ACGUAUGGAACGAGAAUCUC	0
SEQ0159726	GSVIVT01025159001	0.5	8.08e-05	0	20	68	1.25e-104	822	0.0827	57	1.25e-104	1345	2	94	8.79e-10	20	2397	1	20	1334	1353	0.56	20	20	88	1345	GGUCAAGAAAAUGUAGGUUU	57	GGUCAAGAAAAUGUAGGUUU	19.5
SEQ0159726	GSVIVT01021128001	0.5	8.08e-05	0	20	17	3.19e-22	271	0.0627	13	3.19e-22	1293	1	94	8.79e-10	20	2106	1	20	1283	1302	0.61	20	20	17	1293	AGGUCAAGAAAUUUUUGGUU	13	AGGUCAAGAAAUUUUUGGUU	19.5
SEQ0159726	GSVIVT01021128001	0.5	8.08e-05	0	20	14	3.19e-22	271	0.0517	13	3.19e-22	1293	206	94	8.79e-10	20	2106	1	20	1490	1509	0.71	20	20	17	1500	AGGUCAAGAAACAUUUCCAA	13	AGGUCAAGAAAUUUUUGGUU	19.5
SEQ0017428	GSVIVT01000944001	2.5	8.24e-05	0	20	79	1.43e-75	4028	0.0196	76	1.43e-75	517	2	85	6.36e-08	21	1290	2	21	506	525	0.39	20	20	133	517	UUCAUGACAUUUAAUUUCUC	76	UUCAUGACAUUUAAUUUCUC	15.5
SEQ0067452	GSVIVT01034146001	1	8.25e-05	0	20	21	3.67e-26	27	0.7778	10	3.67e-26	703	0	91	5.67e-09	20	1740	1	20	694	713	0.4	20	20	22	703	GCACUCAACGACGAACUUUU	10	GCACUCAACGACGAACUUUU	17
SEQ0101818	GSVIVT01038017001	2	8.25e-05	0	19	65	3.67e-13	1486	0.0437	266	0	43	34	92	1.05e-09	21	285	3	21	1	19	0	19	19	146	9	ACGAUCUAUAUGGAAGGGCA	30	UUCCUGUUGAGAAUGAAGAA	19
SEQ0063455	GSVIVT01014407001	3.5	8.37e-05	1	23	85	3.9e-33	3351	0.0254	154	3.34e-177	634	56	95	4.45e-06	24	789	2	24	568	589	0.72	23	22	177	579	GACUGCCGGAUGGAAACUUU	48	CCAGUAGAACAAAGGCUCCU	0
SEQ0349747	GSVIVT01010496001	2	8.38e-05	1	21	365	0	526	0.6939	244	0	978	0	90	5.88e-08	21	1257	2	21	968	988	0.77	20	21	432	978	UCUUCUGUCAACGAAUUCUU	244	UCUUCUGUCAACGAAUUCUU	0
SEQ0349747	GSVIVT01032239001	2	8.38e-05	1	21	173	3.87e-213	310	0.5581	99	3.87e-213	747	0	90	5.88e-08	21	981	2	21	737	757	0.75	20	21	183	747	UCUUCUGUCAACUAAUUCUU	99	UCUUCUGUCAACUAAUUCUU	0
SEQ0349747	GSVIVT01008556001	2	8.38e-05	1	21	37	7.9e-54	50	0.74	22	7.9e-54	893	2	90	5.88e-08	21	1134	1	20	880	900	0.78	20	21	38	893	UUCUGUCAUCACCGCAGACC	22	UUCUGUCAUCACCGCAGACC	15
SEQ0349747	GSVIVT01033519001	2	8.38e-05	1	22	30	5.3e-28	147	0.2041	17	3.97e-30	710	3	94	5.41e-09	21	1050	1	21	697	718	0.66	21	22	51	708	UCUUCUGUCAAAUCAGCCAU	16	UUCUGUCAAAUCAGCCAUGG	0
SEQ0210458	GSVIVT01034003001	0.5	8.57e-05	0	19	143	2.75e-206	155	0.9226	78	2.75e-206	678	2	90	6.23e-08	19	1671	1	19	668	686	0.4	19	19	143	678	ACUCAAUGAAGAACUCUUCU	78	ACUCAAUGAAGAACUCUUCU	18.5
SEQ0055140	GSVIVT01024795001	1.5	8.62e-05	0	21	11	6.96e-31	20	0.55	11	6.96e-31	675	2	93	1.59e-09	21	1665	1	21	663	683	0.4	21	21	11	675	GCUGAAUGAAGAGCUCUUCU	11	GCUGAAUGAAGAGCUCUUCU	14.5
SEQ0280566	GSVIVT01032968001	3	8.68e-05	0	23	19	5.64e-12	2171	0.0088	73	7.83e-86	658	270	98	1.1e-07	24	1107	1	23	376	398	0.34	23	23	38	390	CGAGAACAACGCCGGCGCCC	18	CUGAAAGACGUCCCAGGGUU	0
SEQ0216505	GSVIVT01021128001	2	8.71e-05	0	22	14	3.19e-22	271	0.0517	13	3.19e-22	1293	205	93	2.73e-09	22	2106	1	22	1488	1509	0.71	22	22	17	1500	AGGUCAAGAAACAUUUCCAA	13	AGGUCAAGAAAUUUUUGGUU	18.5
SEQ0216505	GSVIVT01025159001	2	8.71e-05	0	22	11	4.66e-12	822	0.0134	57	1.25e-104	1345	3	93	2.73e-09	22	2397	1	22	1332	1353	0.56	22	22	88	1344	AGGUCAAGAAAAUGUAGGUU	10	GGUCAAGAAAAUGUAGGUUU	18.5
SEQ0125560	GSVIVT01000453001	4	8.72e-05	3	27	39	9.32e-30	745	0.0523	34	8.26e-34	374	300	81	5.22e-05	27	504	1	27	63	86	0.12	27	24	73	75	UUAUGCUUCCUUCUUUGUCC	31	GGAAAGUUGUAAGAGGACCU	0
SEQ0105142	GSVIVT01010574001	1	8.74e-05	0	24	114	9.76e-131	1784	0.0639	216	0	743	14	118	6.04e-10	24	990	1	24	718	741	0.73	24	24	219	731	CAGCUAUUCUUGACGCAGUU	98	ACGCAGUUGAAGCAAAACUC	23
SEQ0105142	GSVIVT01010580001	1	8.74e-05	0	24	25	8.63e-25	776	0.0322	75	8.45e-121	694	80	118	6.04e-10	24	1035	1	24	763	786	0.74	24	24	47	776	CAGCUAUUCUUGAUGCAGUU	22	GAGAAAUGUUUGACUCAGGC	23
SEQ0232302	GSVIVT01010565001	0.5	9.03e-05	0	24	51	6.66e-25	1970	0.0259	167	6.56e-261	707	113	108	5.55e-11	24	1095	1	24	583	606	0.53	24	24	129	596	UUCCUAAUUCACAAGGUGCU	29	CUCAGGCUUUUGACCCACUU	23.5
SEQ0232302	GSVIVT01010563001	0.5	9.03e-05	0	24	6	2.94e-12	522	0.0115	61	5.98e-174	566	46	108	5.55e-11	24	14439	1	24	601	624	0.04	24	24	15	614	UUCCUAAUUCACAGGGUGCU	6	CAAUUGAACGACCACUCUUC	23.5
SEQ0000912	GSVIVT01010590001	3	9.1e-05	0	24	26	7.86e-19	2694	0.0097	162	1.27e-233	991	400	95	2.25e-11	24	1179	1	24	580	603	0.49	24	24	129	593	UUCGAGGACCUUCCGAAGAU	26	CUAAGUGAGUAUGGAAACAU	0
SEQ0063409	GSVIVT01010995001	0	9.24e-05	0	21	265	0	4540	0.0584	1676	0	1187	49	102	1.03e-11	21	1401	1	21	1226	1246	0.88	21	21	325	1238	GUCAGAAGAUGCCCAGACUC	250	CCCUUUGGAUGUCUUCUUGC	21
SEQ0023660	GSVIVT01033064001	1.5	9.27e-05	0	20	10	9.24e-21	55	0.1818	22	1.09e-52	878	3	89	1.71e-08	20	1137	1	20	866	885	0.76	20	20	33	877	CUUCUGUCAUUGCCAGCAAC	10	UUCUGUCAUUGCCAGCAACA	13
SEQ0171313	GSVIVT01000663001	0	9.29e-05	0	21	6	4.82e-12	73	0.0822	6	4.82e-12	152	1	100	1.05e-10	21	1821	1	21	141	161	0.08	21	21	8	152	ACGUAUGGAACGAGAAUCUC	6	ACGUAUGGAACGAGAAUCUC	21
SEQ0235564	GSVIVT01018780001	0	9.42e-05	0	20	18	7.92e-43	171	0.1053	18	7.92e-43	1038	1	100	2.27e-09	20	4704	1	20	1028	1047	0.22	20	20	41	1038	UCAGCAACAGUCAGUAGUGU	18	UCAGCAACAGUCAGUAGUGU	20
SEQ0089180	GSVIVT01008819001	2	9.48e-05	1	21	99	2.94e-108	148	0.6689	52	2.94e-108	537	2	87	0.000118	21	720	1	21	526	545	0.73	21	20	100	537	AGUCGGAAAUUACUACCAAC	52	AGUCGGAAAUUACUACCAAC	0
SEQ0089180	GSVIVT01036764001	2	9.48e-05	1	21	19	1.08e-18	167	0.1138	26	9.46e-38	277	102	85	0.000299	21	402	1	21	370	389	0.92	21	20	20	381	AGUCGGAAAAAGGUAUGAAU	15	CACCAACUUAGUGUUAUCAU	0
SEQ0423082	GSVIVT01019089001	2.5	9.63e-05	0	24	62	2.64e-19	5650	0.011	146	2.98e-123	470	28	96	1.67e-08	24	681	1	24	431	454	0.63	24	24	423	443	UCAUUGUCCGAGAUGUUAAU	46	CAAACCCUGAUGAAGUUGCU	12.5
SEQ0415210	GSVIVT01011634001	3	9.66e-05	2	21	23	5.29e-19	2596	0.0089	62	3.18e-81	1661	224	72	0.00443	21	2109	1	21	1877	1895	0.89	21	19	100	1886	AUCAUCUCGAGAGUGUACUC	21	UUGCUGCAGAGCAUGGUUAU	0
SEQ0302185	GSVIVT01003825001	1	9.88e-05	0	24	20	2.5e-17	248	0.0806	16	1.93e-22	301	480	112	7.42e-11	24	810	1	24	770	793	0.95	24	24	60	782	AUCAACAUGUUGCGCGUGCC	13	ACUGAAGAGACCAAAGUGCU	23
SEQ0162187	GSVIVT01016266001	1	9.95e-05	0	20	1723	0	2679	0.6432	1011	0	1037	1	106	7.71e-10	21	1752	2	21	1027	1046	0.59	20	20	1726	1037	GAGCCAGGCAUGCUCAAUUC	1011	GAGCCAGGCAUGCUCAAUUC	20
SEQ0069604	GSVIVT01023557001	4	0.000101	0	24	29	1.88e-70	90	0.3222	34	3.39e-85	221	3	89	8.32e-08	24	1659	1	24	207	230	0.12	24	24	63	220	AUUCUCGCUUCCGCUUCGUC	29	UUCUCGCUUCCGCUUCGUCC	11.5
SEQ0103717	GSVIVT01027680001	1	0.000101	0	22	39	6.69e-51	1402	0.0278	469	0	711	3	103	1.97e-10	22	1722	1	22	698	719	0.41	22	22	661	710	CGCGGCUCAAUCACCAGCUC	39	GCGGCUCAAUCACCAGCUCU	18
SEQ0103717	GSVIVT01001308001	1	0.000101	0	22	18	6.18e-20	1027	0.0175	244	0	516	3	103	1.97e-10	22	1539	1	22	503	524	0.33	22	22	524	515	CGCGGCUCAAUCAUCAGCUC	18	GCGGCUCAAUCAUCAGCUCU	18
SEQ0227463	GSVIVT01028024001	4	0.000101	0	23	25	1.09e-13	1967	0.0127	41	2.41e-29	414	104	84	3.21e-07	24	573	1	23	298	320	0.52	23	23	136	312	UUGCAAAAUCUCUCCAUGGC	25	CAAAGAUGGUGGCAGUGGCC	13.5
SEQ0195196	GSVIVT01034146001	1	0.000102	0	19	16	3.67e-26	27	0.5926	10	3.67e-26	703	1	87	2.84e-08	19	1740	1	19	694	712	0.4	19	19	22	703	GCACUCAACGACGAACUUUU	10	GCACUCAACGACGAACUUUU	17
SEQ0346596	GSVIVT01033064001	2.5	0.000103	0	21	32	1.09e-52	55	0.5818	22	1.09e-52	878	2	91	3.78e-06	22	1137	1	21	865	885	0.76	21	21	33	878	UUCUGUCAUUGCCAGCAACA	22	UUCUGUCAUUGCCAGCAACA	0
SEQ0341666	GSVIVT01019271001	3	0.000103	0	24	35	1.89e-47	539	0.0649	428	0	487	1	91	2.65e-07	24	918	1	24	477	500	0.52	24	24	497	488	UGGCAUUCGGAAUCGACUUC	34	UUGGCAUUCGGAAUCGACUU	0
SEQ0191251	GSVIVT01025745001	4	0.000103	0	24	38	8.5e-22	1851	0.0205	71	3.54e-102	1155	37	82	1.33e-06	24	1782	1	24	1107	1130	0.62	24	24	70	1120	UCUGAUGCAAUAGAUUUUGU	22	UAAAGAUUACCGCAAGAGGC	0
SEQ0289500	GSVIVT01012247001	1	0.000104	0	21	244	0	342	0.7135	157	0	1065	1	95	2.96e-07	21	1497	1	21	1054	1074	0.7	21	21	259	1065	UCUUCUGUCAGCUCAAUCGC	157	UCUUCUGUCAGCUCAAUCGC	0
SEQ0206985	GSVIVT01020902001	0	0.000104	0	19	76	1.38e-176	463	0.1641	76	1.38e-176	1959	2	98	1.75e-08	19	3021	1	19	1949	1967	0.65	19	19	76	1959	GGCCUUGCACGCUGCUGUAU	76	GGCCUUGCACGCUGCUGUAU	19
SEQ0289500	GSVIVT01008556001	1	0.000104	0	21	15	4.27e-34	50	0.3	22	7.9e-54	893	3	95	2.96e-07	21	1134	1	21	880	900	0.78	21	21	38	892	CUUCUGUCAUCACCGCAGAC	15	UUCUGUCAUCACCGCAGACC	0
SEQ0289500	GSVIVT01033519001	1	0.000104	0	21	30	5.3e-28	147	0.2041	17	3.97e-30	710	3	95	2.96e-07	21	1050	1	21	697	717	0.66	21	21	51	708	UCUUCUGUCAAAUCAGCCAU	16	UUCUGUCAAAUCAGCCAUGG	0
SEQ0032049	GSVIVT01034378001	3	0.000105	0	21	37	4.52e-22	340	0.1088	18	4.52e-22	611	2	78	8.72e-06	21	675	1	21	599	619	0.89	21	21	67	611	UUGCCAUCGCGAAAUAUUUC	18	UUGCCAUCGCGAAAUAUUUC	0
SEQ0224718	GSVIVT01012447001	2	0.000106	0	21	2131	0	2583	0.825	2019	0	968	1	90	2.42e-07	21	1680	1	21	957	977	0.57	21	21	2135	968	CACUCCAAUAUCUAGAAACC	2019	CACUCCAAUAUCUAGAAACC	0
SEQ0364351	GSVIVT01010496001	1	0.000106	0	19	307	0	526	0.5837	244	0	978	2	87	2.87e-07	19	1257	1	19	968	986	0.77	19	19	430	978	UCUUCUGUCAACGAAUUCUU	244	UCUUCUGUCAACGAAUUCUU	0
SEQ0364351	GSVIVT01012247001	1	0.000106	0	19	158	0	342	0.462	157	0	1065	2	87	2.87e-07	19	1497	1	19	1055	1073	0.7	19	19	259	1065	UCUUCUGUCAGCUCAAUCGC	157	UCUUCUGUCAGCUCAAUCGC	0
SEQ0364351	GSVIVT01032239001	1	0.000106	0	19	107	3.87e-213	310	0.3452	99	3.87e-213	747	2	87	2.87e-07	19	981	1	19	737	755	0.75	19	19	183	747	UCUUCUGUCAACUAAUUCUU	99	UCUUCUGUCAACUAAUUCUU	0
SEQ0364351	GSVIVT01033519001	1	0.000106	0	19	17	5.3e-28	147	0.1156	17	3.97e-30	710	4	87	2.87e-07	19	1050	1	19	698	716	0.66	19	19	51	708	UCUUCUGUCAAAUCAGCCAU	16	UUCUGUCAAAUCAGCCAUGG	0
SEQ0364351	GSVIVT01010522001	1	0.000106	0	19	22	3.28e-16	1385	0.0159	1231	0	833	4	87	2.87e-07	19	1266	1	19	821	839	0.65	19	19	1309	831	UCUUCUGUCAUCGCCGCCAC	18	UUCUGUCAUCGCCGCCACCU	0
SEQ0014280	GSVIVT01030269001	4.5	0.000107	0	24	131	1.53e-60	4023	0.0326	187	1.46e-153	16	266	88	6.61e-06	24	366	1	24	271	294	0.74	24	24	375	282	ACGCUUCUUCCUCAAAUUCU	103	CUGUCCACUAACGUGAGCCU	0
SEQ0221883	GSVIVT01026580001	3	0.000108	0	24	130	7.39e-53	27270	0.0048	355	1.11e-283	655	221	99	5.69e-07	24	1227	1	24	423	446	0.34	24	24	344	436	AAGGCCAACAGAGAAAAGAU	128	ACUGAUGCUCUGAUGAAGAU	0
SEQ0305104	GSVIVT01016196001	3.5	0.000108	0	24	24	2.17e-20	1289	0.0186	70	4.35e-110	935	270	91	8.76e-07	24	1704	1	24	654	677	0.38	24	24	70	666	CUACAAUUUUCUUUACAUCU	19	UAGACAUGCUUAUUCUAUUC	0
SEQ0194221	GSVIVT01025159001	1.5	0.000109	0	22	81	1.25e-104	822	0.0985	57	1.25e-104	1345	1	95	1.44e-06	22	2397	1	22	1334	1355	0.56	22	22	92	1345	GGUCAAGAAAAUGUAGGUUU	57	GGUCAAGAAAAUGUAGGUUU	19.5
SEQ0211180	GSVIVT01030275001	4	0.000109	1	22	24	1.01e-13	1725	0.0139	73	9.48e-110	1384	338	81	5.58e-06	23	1875	1	22	1711	1731	0.91	22	21	36	1723	ACGAAUUAUACAGCCGGAUU	15	UUCAGACCUUCUCUCUUCCU	0
SEQ0108440	GSVIVT01010572001	1	0.00011	0	24	66	2.75e-62	2281	0.0289	175	1.15e-277	827	262	111	2.69e-08	24	1284	1	24	554	577	0.43	24	24	67	566	UAUGCUCUGAGAUCACUGUU	56	CUGAGAACAUAGAGAAAUGU	0
SEQ0262951	GSVIVT01000663001	0	0.00011	0	21	6	4.82e-12	73	0.0822	6	4.82e-12	152	2	100	2.52e-09	21	1821	1	21	140	160	0.08	21	21	8	152	ACGUAUGGAACGAGAAUCUC	6	ACGUAUGGAACGAGAAUCUC	21
SEQ0418041	GSVIVT01016295001	2	0.000113	1	19	345	8.96e-65	29975	0.0115	697	0	491	202	78	3.7e-06	19	606	1	19	282	299	0.47	19	18	1065	290	CAAUUUUGGCGAUCGAAUUC	214	UCCAACAGUCGGCUUAUCCC	14.5
SEQ0050889	GSVIVT01025622001	4	0.000113	2	24	74	1.31e-20	2558	0.0289	93	1.06e-70	166	75	79	0.000164	24	393	2	24	80	102	0.2	23	23	210	92	CGAAAGUUAUUGUCAAGUUU	43	CACAGAUCAGGAAAAAUUGU	0
SEQ0319262	GSVIVT01012564001	3	0.000114	1	24	148	5.28e-162	633	0.2338	116	5.28e-162	118	2	101	7e-09	24	336	2	24	105	128	0.31	23	24	192	118	GCCGAGAGAAUUCGGCAGCC	116	GCCGAGAGAAUUCGGCAGCC	0
SEQ0144570	GSVIVT01010554001	2.5	0.000114	0	24	67	9.3e-61	3533	0.019	235	0	310	137	102	1.39e-07	24	1035	1	24	436	459	0.42	24	24	459	449	UCCGUGGCCCUUCCGAAGAU	67	ACAUCGGUUAGAAGGGUGAU	0
SEQ0319262	GSVIVT01035846001	3	0.000114	1	25	41	1.25e-37	724	0.0566	88	5.28e-200	1417	3	107	1.98e-10	24	3738	1	24	1408	1432	0.38	24	25	206	1422	GCCGAGAGAAUUCCCCUUUU	22	CUCCAGCCGAGAGAAUUCCC	0
SEQ0417308	GSVIVT01025511001	4	0.000114	1	24	28	2.96e-13	4521	0.0062	101	4.52e-98	913	85	73	0.00113	24	1047	1	24	817	839	0.78	24	23	86	829	UAUCCUUCUUACAGGGACCU	27	GUUUGCCAGAUUAAGUCAUC	0
SEQ0292153	GSVIVT01022569001	3	0.000115	0	21	36	3.97e-16	1344	0.0268	29	7.39e-38	1844	24	80	2.67e-05	21	2148	1	21	1810	1830	0.84	21	21	114	1821	CUACAAGCUGUCAAGUGUCC	15	AACCAUCGGAUGAAAAACCU	13
SEQ0061481	GSVIVT01016717001	4	0.000116	1	24	14	3.15e-16	349	0.0401	14	3.35e-24	2472	114	80	3.5e-05	24	2688	1	24	2575	2597	0.96	24	23	22	2587	CACUUGUUUAGUCAGCAUCA	10	UCCAGAACUUGCUCUUCGAU	0
SEQ0247249	GSVIVT01035846001	3	0.000117	1	25	150	5.28e-200	724	0.2072	88	5.28e-200	1417	0	109	4.24e-11	24	3738	1	24	1405	1429	0.38	24	25	206	1417	CUCCAGCCGAGAGAAUUCCC	88	CUCCAGCCGAGAGAAUUCCC	0
SEQ0154306	GSVIVT01010522001	2	0.000118	0	20	1305	0	1385	0.9422	1231	0	833	2	93	6.47e-07	21	1266	1	20	821	840	0.65	20	20	1309	833	UUCUGUCAUCGCCGCCACCU	1231	UUCUGUCAUCGCCGCCACCU	13
SEQ0154306	GSVIVT01010496001	2	0.000118	0	20	365	0	526	0.6939	244	0	978	0	93	6.47e-07	21	1257	1	20	968	987	0.77	20	20	432	978	UCUUCUGUCAACGAAUUCUU	244	UCUUCUGUCAACGAAUUCUU	13
SEQ0154306	GSVIVT01032239001	2	0.000118	0	20	173	3.87e-213	310	0.5581	99	3.87e-213	747	0	93	6.47e-07	21	981	1	20	737	756	0.75	20	20	183	747	UCUUCUGUCAACUAAUUCUU	99	UCUUCUGUCAACUAAUUCUU	13
SEQ0154306	GSVIVT01008556001	2	0.000118	0	20	37	7.9e-54	50	0.74	22	7.9e-54	893	2	93	6.47e-07	21	1134	1	20	881	900	0.78	20	20	38	893	UUCUGUCAUCACCGCAGACC	22	UUCUGUCAUCACCGCAGACC	13
SEQ0413508	GSVIVT01008858001	3	0.000118	2	24	119	3e-34	3185	0.0374	97	4.56e-76	361	45	80	5.32e-06	24	495	1	24	396	417	0.8	24	22	511	406	AUCCUCAUCUUUGCUGAAGC	58	CGGGCUAAUGCACAGCAGCC	12.5
SEQ0154306	GSVIVT01033519001	2	0.000118	0	20	47	3.97e-30	147	0.3197	17	3.97e-30	710	2	93	6.47e-07	21	1050	1	20	698	717	0.66	20	20	51	710	UUCUGUCAAAUCAGCCAUGG	17	UUCUGUCAAAUCAGCCAUGG	13
SEQ0154306	GSVIVT01018205001	2	0.000118	0	20	9	3.95e-11	28	0.3214	5	3.95e-11	809	2	93	6.47e-07	21	1215	1	20	797	816	0.66	20	20	10	809	UUCUGUCAUCGAAGUCGGAU	5	UUCUGUCAUCGAAGUCGGAU	13
SEQ0300620	GSVIVT01038244001	2	0.00012	1	21	18	6.35e-13	1372	0.0131	22	1.37e-23	1529	184	82	1.16e-05	21	1605	1	21	1336	1355	0.83	21	20	82	1345	UCAAUUGCCUUCAUUUCCCU	14	CCCGUUCUUUCUCAGUGUCU	13
SEQ0254749	GSVIVT01032827001	2	0.000121	0	22	9	8.92e-14	326	0.0276	116	1.21e-296	1658	1153	105	2.47e-06	23	2175	2	23	495	516	0.23	22	22	11	506	GUCUGGGAAAGACUACUCUU	9	AGUACUUAAGUCUUAAAUAU	15
SEQ0232462	GSVIVT01001369001	3	0.000122	0	22	12	2.64e-12	428	0.028	12	2.64e-12	128	0	86	1.07e-07	22	723	1	22	118	139	0.16	22	22	25	128	CCAAGUUUUUCAGCACUUCU	12	CCAAGUUUUUCAGCACUUCU	11
SEQ0379869	GSVIVT01025159001	2.5	0.000125	0	23	71	1.25e-104	822	0.0864	57	1.25e-104	1345	0	99	5.84e-08	24	2397	1	23	1333	1355	0.56	23	23	92	1345	GGUCAAGAAAAUGUAGGUUU	57	GGUCAAGAAAAUGUAGGUUU	20.5
SEQ0429460	GSVIVT01020363001	1.5	0.000125	0	24	14	1.64e-20	54	0.2593	20	2.61e-32	166	7	111	3.97e-12	24	219	1	24	148	171	0.68	24	24	34	160	UUACAAAUGGUAUCAGAGCC	14	AUGGUAUCAGAGCCGAUCCC	19.5
SEQ0186678	GSVIVT01010522001	1.5	0.000126	0	20	1305	0	1385	0.9422	1231	0	833	2	98	1.13e-09	21	1266	1	20	821	840	0.65	20	20	1309	833	UUCUGUCAUCGCCGCCACCU	1231	UUCUGUCAUCGCCGCCACCU	19.5
SEQ0111037	GSVIVT01023557001	0	0.000126	0	24	63	3.39e-85	90	0.7	34	3.39e-85	221	2	122	3.4e-13	24	1659	1	24	208	231	0.13	24	24	63	221	UUCUCGCUUCCGCUUCGUCC	34	UUCUCGCUUCCGCUUCGUCC	24
SEQ0003844	GSVIVT01027476001	1.5	0.000126	0	21	69	2.51e-78	485	0.1423	215	0	234	2	91	1.3e-07	21	312	1	21	226	246	0.72	21	21	350	236	GCAGUCUGGAUUGUAGAUGU	64	AAGCAGUCUGGAUUGUAGAU	14.5
SEQ0186678	GSVIVT01008556001	1.5	0.000126	0	20	37	7.9e-54	50	0.74	22	7.9e-54	893	2	98	1.13e-09	21	1134	1	20	881	900	0.78	20	20	38	893	UUCUGUCAUCACCGCAGACC	22	UUCUGUCAUCACCGCAGACC	19.5
SEQ0353686	GSVIVT01017937001	2.5	0.000126	1	24	31	6e-20	3677	0.0084	59	1.36e-60	1469	81	95	5.16e-07	24	1611	1	24	1377	1399	0.85	24	23	179	1390	UCCUUCUUUGUGCUCUUUUU	27	AUUGGUUGUGGAAGAGAUUC	0
SEQ0262212	GSVIVT01017684001	3.5	0.000126	1	21	19	2.01e-16	1383	0.0137	19	2.01e-16	416	0	67	0.00934	21	1110	1	21	407	426	0.37	21	20	48	416	UUAAUGUGAAGAUUGUUUAU	19	UUAAUGUGAAGAUUGUUUAU	0
SEQ0262212	GSVIVT01027539001	3.5	0.000126	1	21	38	4.18e-16	4002	0.0095	243	0	992	588	68	0.00541	21	1224	1	21	395	414	0.32	21	20	50	404	UCAAGGUCAUGGACGAUUUC	27	CCGAAUCCCCAUUCAAAUUC	0
SEQ0186678	GSVIVT01018205001	1.5	0.000126	0	20	9	3.95e-11	28	0.3214	5	3.95e-11	809	2	98	1.13e-09	21	1215	1	20	797	816	0.66	20	20	10	809	UUCUGUCAUCGAAGUCGGAU	5	UUCUGUCAUCGAAGUCGGAU	19.5
SEQ0092454	GSVIVT01035343001	3.5	0.000127	0	23	119	1.54e-35	10832	0.011	156	1.34e-144	1230	656	92	3.13e-07	24	1482	2	24	563	585	0.38	23	23	218	576	UAAUGAUCUGAUCGAAGUCU	62	UGAGGUUCUGAAGACUGUCC	0
SEQ0021975	GSVIVT01033662001	3.5	0.000128	1	24	29	3.53e-14	1569	0.0185	54	1.06e-39	163	34	80	0.000113	24	378	1	24	186	208	0.49	24	23	170	197	UCAUCAUGGCAAAGGUUUAU	28	CCAAUAGUCAACUUAUUGCC	0
SEQ0439573	GSVIVT01010496001	2	0.000129	1	24	346	0	526	0.6578	244	0	978	1	97	2.21e-08	24	1257	1	24	966	988	0.77	24	23	432	978	UCUUCUGUCAACGAAUUCUU	244	UCUUCUGUCAACGAAUUCUU	0
SEQ0320348	GSVIVT01006794001	1	0.000129	0	24	1752	0	4840	0.362	1130	0	232	1	107	3.31e-10	24	1395	1	24	220	243	0.16	24	24	4561	232	AGGAAUGUGCUUCUUGGCAU	1130	AGGAAUGUGCUUCUUGGCAU	14
SEQ0439573	GSVIVT01033519001	2	0.000129	0	23	30	5.3e-28	147	0.2041	17	3.97e-30	710	3	105	2.33e-10	24	1050	2	24	696	718	0.66	23	23	52	708	UCUUCUGUCAAAUCAGCCAU	16	UUCUGUCAAAUCAGCCAUGG	11
SEQ0413490	GSVIVT01033064001	1.5	0.000131	0	19	10	9.24e-21	55	0.1818	22	1.09e-52	878	3	81	6.16e-08	19	1137	1	19	867	885	0.76	19	19	33	877	CUUCUGUCAUUGCCAGCAAC	10	UUCUGUCAUUGCCAGCAACA	0
SEQ0094279	GSVIVT01019871001	3.5	0.000132	2	24	13	2.41e-14	912	0.0143	21	1.59e-26	1684	21	87	0.000715	24	1737	1	24	1653	1674	0.95	24	22	38	1665	CGUCAUGAUGCUUGGAAGGU	13	UACAUGGGACUAAGGAUUCU	0
SEQ0417481	GSVIVT01035292001	2	0.000133	0	18	16	9.2e-21	641	0.025	16	9.2e-21	1181	2	81	2.71e-09	19	1647	2	19	1172	1189	0.71	18	18	27	1181	AACUUGUGAAGAAGCCUGAU	16	AACUUGUGAAGAAGCCUGAU	15
SEQ0075205	GSVIVT01019909001	4.5	0.000134	2	24	215	3.01e-50	10789	0.0199	514	0	904	74	83	1.17e-05	24	1122	2	24	967	989	0.86	23	23	766	979	CACUUGAUGCUGGCCUCGCU	86	CAGAAUUUUGAGCUGAUUCC	0
SEQ0159204	GSVIVT01009916001	4	0.000134	2	24	24	1.68e-12	829	0.029	22	5.55e-25	940	33	72	0.00127	24	1128	1	24	963	984	0.85	24	22	67	973	UUCAAUUCCCAAGGUGCACC	13	CAGCCAGUUUUGAUGCUUCA	0
SEQ0091109	GSVIVT01031342001	4.5	0.000137	1	24	39	2.23e-38	1595	0.0245	37	2.23e-38	968	1	73	0.000888	24	1098	1	24	956	978	0.87	24	23	115	968	AUUCUCCCAUUAUUAAAAAC	37	AUUCUCCCAUUAUUAAAAAC	0
SEQ0030398	GSVIVT01028251001	3	0.000138	1	21	34	1.54e-25	1051	0.0324	19	1.54e-25	2459	48	75	0.000196	21	2625	1	21	2498	2517	0.95	21	20	56	2509	CGAACUUUGACAGCAGACCA	19	CAGCACACAAAGAUCCUCCU	11
SEQ0231903	GSVIVT01026942001	3.5	0.00014	1	20	89	7.05e-38	1783	0.0499	226	0	452	34	79	0.000202	21	573	1	20	409	427	0.71	20	19	116	419	CUGCUAGGAGUCUGGGGGCC	47	ACAGAGAGCAUGCCUGGGAU	0
SEQ0142632	GSVIVT01002244001	3.5	0.00014	0	22	20	1.28e-17	627	0.0319	26	3.7e-45	2676	470	79	8.98e-06	22	2976	1	22	2196	2217	0.74	22	22	28	2207	CUACACAUUCUGCAGAUGCC	12	CCAAAGGAAUGAAAGAUUUC	0
SEQ0231903	GSVIVT01026944001	3.5	0.00014	1	20	24	6.93e-16	546	0.044	47	1.05e-61	452	34	79	0.000202	21	573	1	20	409	427	0.71	20	19	56	419	CUGCUAGGAGUCUCGGGGCC	17	ACAGGGGGAAUGCCUGGGAU	0
SEQ0030058	GSVIVT01022965001	1.5	0.000141	0	22	14	7.28e-38	27	0.5185	14	7.28e-38	1173	2	87	2.2e-07	22	1512	1	22	1161	1182	0.77	22	22	16	1173	UCAAAAAUCAAGUAGUAGAA	14	UCAAAAAUCAAGUAGUAGAA	15
SEQ0030058	GSVIVT01023324001	1.5	0.000141	0	21	18	3.1e-26	31	0.5806	11	3.1e-26	936	1	90	4.05e-08	22	1113	1	21	924	944	0.83	21	21	20	936	UCAGAAAUCUGUUUUCAAUG	11	UCAGAAAUCUGUUUUCAAUG	20.5
SEQ0370563	GSVIVT01035140001	2.5	0.000142	1	21	127	4.87e-26	3313	0.0383	158	5.59e-149	332	10	79	6.28e-06	21	471	1	21	333	352	0.71	21	20	326	342	UUGCAAUUCCGGGCUGCCUU	51	CACUGUCCACUUGCAAUUCC	13
SEQ0266484	GSVIVT01037237001	4	0.000143	1	23	239	2.25e-130	13816	0.0173	801	0	1027	416	82	1.96e-05	24	1125	1	23	600	621	0.53	23	22	657	613	UUUGACUGGAAUGACUACUU	173	CUUAAGGAUGUGGGAUACCC	0
SEQ0002813	GSVIVT01008639001	1.5	0.000144	0	20	33	3.15e-38	1572	0.021	50	1.77e-76	2354	1011	96	1.39e-09	21	2589	2	21	1334	1353	0.52	20	20	36	1345	GGUCAAGAAUUCUCGACCUU	29	UGAUUGUGUAUACUGAUGAU	19.5
SEQ0096303	GSVIVT01007988001	4	0.000145	0	23	259	3.99e-78	15753	0.0164	425	0	691	258	87	1.62e-06	24	750	1	23	421	443	0.56	23	23	906	433	UUGUUCCACUACGUCGAGAU	156	UUGCAGCACAUCUCAGACCC	0
SEQ0427532	GSVIVT01001034001	4.5	0.000145	2	24	29	1.02e-17	2026	0.0143	50	4e-61	1389	70	77	9.78e-06	24	1638	1	24	1309	1330	0.8	24	22	80	1319	UCAUUGUUUUGAUCCUUCUU	20	UGUGGAGGACUGGAAAUGGU	12
SEQ0161902	GSVIVT01037221001	3	0.000145	0	23	6	5.74e-14	51	0.1176	6	5.74e-14	866	1	97	3.16e-09	24	2619	1	23	853	875	0.33	23	23	6	866	CACUUAAAGUUUUGGGUUCU	6	CACUUAAAGUUUUGGGUUCU	0
SEQ0346191	GSVIVT01018314001	3	0.000145	1	20	18	4.78e-12	4126	0.0044	56	1.75e-63	2252	114	75	4.55e-05	21	2439	1	20	2357	2375	0.97	20	19	198	2366	CAUCUCUUUAUUCCAGUCGU	17	GUAUGGGCUAUGGAGGAGGU	0
SEQ0065032	GSVIVT01035830001	3.5	0.000147	1	24	39	1.52e-26	2351	0.0166	40	7.63e-52	2702	19	89	3.2e-05	24	2766	1	24	2710	2732	0.98	24	23	121	2722	GCUACUGGAAUACUUGAGCU	24	UCCUCUUUGUCUCCAUUUUC	12
SEQ0325612	GSVIVT01012247001	2.5	0.000148	1	22	244	0	342	0.7135	157	0	1065	1	92	9.47e-09	22	1497	2	22	1054	1075	0.7	21	22	259	1065	UCUUCUGUCAGCUCAAUCGC	157	UCUUCUGUCAGCUCAAUCGC	0
SEQ0170457	GSVIVT01010496001	1	0.000149	0	20	365	0	526	0.6939	244	0	978	0	89	4.96e-08	20	1257	1	20	969	988	0.77	20	20	432	978	UCUUCUGUCAACGAAUUCUU	244	UCUUCUGUCAACGAAUUCUU	11
SEQ0170457	GSVIVT01032239001	1	0.000149	0	20	173	3.87e-213	310	0.5581	99	3.87e-213	747	0	89	4.96e-08	20	981	1	20	738	757	0.75	20	20	183	747	UCUUCUGUCAACUAAUUCUU	99	UCUUCUGUCAACUAAUUCUU	11
SEQ0128216	GSVIVT01012447001	1	0.000149	0	19	112	3.02e-163	2583	0.0434	2019	0	968	3	89	6.78e-08	19	1680	1	19	957	975	0.57	19	19	2133	967	UCACUCCAAUAUCUAGAAAC	112	CACUCCAAUAUCUAGAAACC	13
SEQ0170457	GSVIVT01033519001	1	0.000149	0	20	47	3.97e-30	147	0.3197	17	3.97e-30	710	2	89	4.96e-08	20	1050	1	20	699	718	0.67	20	20	51	710	UUCUGUCAAAUCAGCCAUGG	17	UUCUGUCAAAUCAGCCAUGG	11
SEQ0315389	GSVIVT01035140001	3.5	0.000149	1	20	81	6.53e-13	3313	0.0244	158	5.59e-149	332	7	75	0.000111	21	471	1	20	330	348	0.7	20	19	534	341	CUUGCAAUUCCGGGCUGCCU	34	CACUGUCCACUUGCAAUUCC	0
SEQ0273093	GSVIVT01019467001	5	0.00015	2	24	10	1.29e-12	1478	0.0068	58	7.31e-110	4528	102	72	0.00418	24	4911	1	24	4620	4641	0.94	24	22	51	4631	UUGCUUAUUUUGAUACAUAU	10	CCUGAGUUUGCAAGGGAGAU	0
SEQ0089529	GSVIVT01026504001	6.5	0.00015	1	30	22	5.3e-11	1357	0.0162	51	7.96e-50	475	199	107	2.68e-06	30	609	1	30	262	290	0.43	30	29	75	277	CGAUCCAUUGAAGGAUGGAU	18	AUGAAUGGGACUGAACUUCU	0
SEQ0273672	GSVIVT01003859001	3.5	0.000151	1	24	36	6.46e-35	1083	0.0332	58	6.83e-89	1238	165	84	1.92e-05	24	1557	1	24	1062	1084	0.68	24	23	233	1073	AGCAAGUUCUCUCUAAUUGU	28	CUAACAAGAACACCGUUCCU	0
SEQ0340892	GSVIVT01010170001	3	0.000152	2	24	49	2.13e-16	1581	0.031	47	2e-41	563	114	81	0.000128	24	609	1	24	439	460	0.72	24	22	144	451	AGUCUUGCUUACUUUGAUUC	25	CUUUCCAUACCGAAUGGUUC	0
SEQ0008159	GSVIVT01015910001	3	0.000152	1	23	24	2.15e-11	1362	0.0176	22	3.16e-25	1333	530	89	6.26e-08	23	1899	1	23	1853	1874	0.98	23	22	59	1864	CGAGCACCACCAACGGUUCC	12	CUACUCACGGAUCCCAAUCC	0
SEQ0305941	GSVIVT01012247001	1	0.000153	0	20	244	0	342	0.7135	157	0	1065	1	91	4.86e-08	20	1497	1	20	1055	1074	0.7	20	20	259	1065	UCUUCUGUCAGCUCAAUCGC	157	UCUUCUGUCAGCUCAAUCGC	0
SEQ0305941	GSVIVT01010496001	1	0.000153	0	20	346	0	526	0.6578	244	0	978	1	91	4.86e-08	20	1257	1	20	968	987	0.77	20	20	432	978	UCUUCUGUCAACGAAUUCUU	244	UCUUCUGUCAACGAAUUCUU	0
SEQ0305941	GSVIVT01032239001	1	0.000153	0	20	117	3.87e-213	310	0.3774	99	3.87e-213	747	1	91	4.86e-08	20	981	1	20	737	756	0.75	20	20	183	747	UCUUCUGUCAACUAAUUCUU	99	UCUUCUGUCAACUAAUUCUU	0
SEQ0305941	GSVIVT01010522001	1	0.000153	0	20	77	5.71e-74	1385	0.0556	1231	0	833	3	91	4.86e-08	20	1266	1	20	821	840	0.65	20	20	1309	832	CUUCUGUCAUCGCCGCCACC	56	UUCUGUCAUCGCCGCCACCU	0
SEQ0305941	GSVIVT01008556001	1	0.000153	0	20	15	4.27e-34	50	0.3	22	7.9e-54	893	3	91	4.86e-08	20	1134	1	20	881	900	0.78	20	20	38	892	CUUCUGUCAUCACCGCAGAC	15	UUCUGUCAUCACCGCAGACC	0
SEQ0305941	GSVIVT01033519001	1	0.000153	0	20	30	5.3e-28	147	0.2041	17	3.97e-30	710	3	91	4.86e-08	20	1050	1	20	698	717	0.66	20	20	51	708	UCUUCUGUCAAAUCAGCCAU	16	UUCUGUCAAAUCAGCCAUGG	0
SEQ0319718	GSVIVT01029551001	3	0.000153	1	23	17	2.15e-11	283	0.0601	10	2.15e-11	553	2	83	4.28e-07	23	711	1	23	541	562	0.76	23	22	25	553	CCAUAUCCGUACUCAAGAUC	10	CCAUAUCCGUACUCAAGAUC	13
SEQ0142246	GSVIVT01013736001	4	0.000154	1	21	85	3.37e-40	2565	0.0331	67	2.19e-61	593	107	79	1.36e-05	22	771	1	21	690	709	0.89	21	20	174	701	ACGAUUUUGUCAACGGAUCU	50	CUAACUGUGAGAAGGAGGCU	11
SEQ0039646	GSVIVT01028415001	3	0.000155	0	24	68	4.66e-15	1640	0.0415	57	9.79e-37	195	121	94	9.46e-07	24	303	1	24	63	86	0.21	24	24	219	75	CAACUCCAUUUCUCAGUCCC	33	UUUCCUCAUCCUCGUGGUCC	11
SEQ0098192	GSVIVT01025319001	3.5	0.000155	0	23	13	1.11e-13	594	0.0219	15	4.05e-20	1286	10	94	2.1e-08	24	1776	1	23	1264	1286	0.71	23	23	52	1277	AGUCACUCUACCAAGACUUU	11	ACCAAGACUUUGAGAACUGU	12
SEQ0169230	GSVIVT01028121001	3.5	0.000155	1	22	13	4.76e-13	1414	0.0092	26	4.8e-35	2688	77	74	0.000153	22	2742	1	22	2601	2621	0.95	22	21	35	2611	ACUGAUCCGGAAAGCAAGAC	12	UCACCCUAGGGCUAGGGCAU	0
SEQ0188137	GSVIVT01018780001	2.5	0.000155	0	22	6	2.92e-12	171	0.0351	18	7.92e-43	1038	18	94	2.7e-07	22	4704	1	22	1010	1031	0.21	22	22	15	1020	UCAGUCUCAGGGAAGUUCUC	6	UCAGCAACAGUCAGUAGUGU	13.5
SEQ0131050	GSVIVT01029087001	2.5	0.000156	0	19	5	6.33e-11	34	0.1471	5	6.33e-11	616	1	83	8.15e-08	20	1359	2	20	607	625	0.45	19	19	5	616	CUCGUUGUCACACAAUUUCG	5	CUCGUUGUCACACAAUUUCG	14.5
SEQ0055120	GSVIVT01012447001	2.5	0.000157	0	20	112	3.02e-163	2583	0.0434	2019	0	968	3	89	1.47e-07	21	1680	2	21	956	975	0.57	20	20	2133	967	UCACUCCAAUAUCUAGAAAC	112	CACUCCAAUAUCUAGAAACC	13.5
SEQ0055120	GSVIVT01037362001	2.5	0.000157	0	21	38	1.67e-80	192	0.1979	81	3.62e-201	860	3	88	2.79e-07	21	1464	1	21	847	867	0.58	21	21	120	859	UCUCUCCAAUAUUCAGAGGC	38	CUCUCCAAUAUUCAGAGGCU	0
SEQ0295373	GSVIVT01011593001	4	0.000159	1	23	30	2.78e-17	1625	0.0185	47	2.48e-58	1128	42	81	2.64e-05	24	1452	1	23	1159	1180	0.8	23	22	92	1172	UGGUAAGAUCUGGCUUCAGU	19	GCUUGCUCAUGAGCUCCCUC	11.5
SEQ0171736	GSVIVT01027909001	4	0.000159	2	24	14	1.49e-11	1340	0.0104	34	6.67e-45	1831	218	75	0.00456	24	1929	1	24	1603	1624	0.83	24	22	46	1614	UCUUAUUGAAAGGUGGAGAU	12	AUUCAUUUCCGAUCAAUGCU	11
SEQ0263101	GSVIVT01015776001	3	0.00016	1	21	51	3.2e-25	3140	0.0162	72	4.32e-61	725	282	72	1.54e-05	21	750	1	21	434	453	0.58	21	20	126	443	ACCUCUCUAAGGAGGAUGAU	40	CCUCAAAGCCAUCAGUUGCU	0
SEQ0235072	GSVIVT01014599001	2	0.000163	0	22	12	3.78e-21	238	0.0504	12	3.78e-21	782	2	86	5.71e-10	22	2214	1	22	770	791	0.35	22	22	14	782	GGAAGGAAAUUGAUUUGGAU	12	GGAAGGAAAUUGAUUUGGAU	0
SEQ0143822	GSVIVT01031676001	3	0.000164	0	20	30	1.45e-26	2010	0.0149	44	2.54e-51	559	981	79	2e-05	20	1602	1	20	1531	1550	0.96	20	20	66	1542	UCUAUGGGAACAUGGCACGU	27	GUCGUAGAUUCUGCGGUAGU	11
SEQ0036446	GSVIVT01011593001	4.5	0.000164	1	24	24	9.51e-24	1625	0.0148	47	2.48e-58	1128	84	71	0.00853	24	1452	1	24	1033	1055	0.71	24	23	37	1045	CACAAUUUUACUGAUGGGAU	24	GCUUGCUCAUGAGCUCCCUC	0
SEQ0234020	GSVIVT01024596001	3.5	0.000164	0	24	39	8.37e-14	5312	0.0073	122	2.53e-115	866	353	92	2.56e-07	24	966	1	24	502	525	0.52	24	24	139	513	CAAUCUCAUCUCUAAGUUCC	31	UCACUUCUGACUUUGUUGCC	19
SEQ0002648	GSVIVT01024339001	3.5	0.000165	0	22	14	2.41e-12	154	0.0909	13	2.41e-12	167	1	81	5.39e-05	22	213	1	22	156	177	0.73	22	22	50	167	AGUACCUCCAGAACCGAAGC	13	AGUACCUCCAGAACCGAAGC	15.5
SEQ0026391	GSVIVT01014236001	3.5	0.000166	2	24	669	0	2856	0.2342	332	0	866	1	89	5.86e-06	24	903	1	24	855	876	0.95	24	22	718	866	UCAGUCCAGCAACACGCCUU	332	UCAGUCCAGCAACACGCCUU	11
SEQ0298966	GSVIVT01001361001	4	0.000166	0	24	20	8.1e-14	4239	0.0047	74	1.39e-118	5640	631	85	2.93e-06	24	5760	1	24	4998	5021	0.87	24	24	67	5010	UCCAUUCCUCUUCAAUCCAU	14	CCCAUUUGUUUCAGAAUUCC	0
SEQ0290197	GSVIVT01000336001	3	0.000167	1	21	46	7.89e-57	1387	0.0332	43	7.89e-57	1530	0	70	0.000137	21	1620	1	21	1521	1540	0.94	21	20	85	1530	CCAGAUCAAAACAGUGACUC	43	CCAGAUCAAAACAGUGACUC	0
SEQ0111197	GSVIVT01021625001	1	0.000168	0	19	23	2.46e-31	296	0.0777	17	2.46e-31	577	1	94	2.96e-07	19	2538	1	19	568	586	0.22	19	19	32	577	CCUGGUCCGGAUUCUAUUGG	17	CCUGGUCCGGAUUCUAUUGG	18
SEQ0111197	GSVIVT01016272001	1	0.000168	0	19	14	2.37e-20	315	0.0444	12	2.37e-20	577	1	94	2.96e-07	19	2523	1	19	568	586	0.23	19	19	15	577	CCUGGUCCGGAUUCGGUCGG	12	CCUGGUCCGGAUUCGGUCGG	18
SEQ0163444	GSVIVT01018780001	1	0.000169	0	21	26	7.92e-43	171	0.152	18	7.92e-43	1038	2	95	1.53e-08	21	4704	1	21	1026	1046	0.22	21	21	41	1038	UCAGCAACAGUCAGUAGUGU	18	UCAGCAACAGUCAGUAGUGU	19
SEQ0398166	GSVIVT01020363001	2.5	0.000172	0	24	14	1.64e-20	54	0.2593	20	2.61e-32	166	7	103	1.29e-08	24	219	1	24	148	171	0.68	24	24	34	160	UUACAAAUGGUAUCAGAGCC	14	AUGGUAUCAGAGCCGAUCCC	16
SEQ0020281	GSVIVT01028043001	2.5	0.000174	1	19	112	2.9e-114	6965	0.0161	121	1.08e-147	2387	11	68	6.02e-06	19	2436	1	19	2369	2386	0.97	19	18	429	2377	ACUCUUAAGUUCCGUGAUCU	100	UCCGUGAUCUGGCAAAAUCU	0
SEQ0150129	GSVIVT01031247001	4	0.000174	1	24	17	4.72e-14	1145	0.0148	22	1.18e-21	911	24	78	0.00011	24	1089	1	24	876	898	0.8	24	23	59	889	UCUAUUAGUUGUGACUGGGU	16	CUUUAGAUAUCGCUUUAGUC	0
SEQ0093486	GSVIVT01027673001	4	0.000175	1	24	13	1.71e-12	1156	0.0112	43	1.35e-59	678	14	88	9.71e-05	24	1566	1	24	653	675	0.42	24	23	29	665	CAGACGUUAACUGCUUUCUC	13	CUUUCUCGGAACAAACUGCC	16
SEQ0020370	GSVIVT01014239001	1	0.000176	0	20	68	2.39e-164	135	0.5037	66	2.39e-164	599	2	91	3.67e-08	20	1212	1	20	588	607	0.49	20	20	68	599	CAAACCAAAGCUAUUAUGGC	66	CAAACCAAAGCUAUUAUGGC	14
SEQ0255003	GSVIVT01030053001	3	0.000176	0	23	395	4.25e-65	34811	0.0113	850	0	285	130	97	2.48e-09	24	519	1	23	403	425	0.78	23	23	1900	415	AUUGUCACUGGAAAGGGCCC	254	CCUUGCAAUCUGGGCCUGCC	14
SEQ0162176	GSVIVT01008950001	1.5	0.000178	0	20	1473	0	1608	0.916	760	0	614	1	104	2.04e-11	21	963	2	21	604	623	0.63	20	20	1479	614	GAGCCAGGCAAGAUUCUUUC	760	GAGCCAGGCAAGAUUCUUUC	19.5
SEQ0226600	GSVIVT01027476001	0	0.000178	0	21	280	0	485	0.5773	215	0	234	0	106	5.49e-10	21	312	1	21	224	244	0.72	21	21	350	234	AAGCAGUCUGGAUUGUAGAU	215	AAGCAGUCUGGAUUGUAGAU	21
SEQ0277038	GSVIVT01010496001	1	0.000179	0	19	307	0	526	0.5837	244	0	978	2	89	3.32e-07	19	1257	1	19	968	986	0.77	19	19	430	978	UCUUCUGUCAACGAAUUCUU	244	UCUUCUGUCAACGAAUUCUU	12
SEQ0277038	GSVIVT01012247001	1	0.000179	0	19	158	0	342	0.462	157	0	1065	2	89	3.32e-07	19	1497	1	19	1055	1073	0.7	19	19	259	1065	UCUUCUGUCAGCUCAAUCGC	157	UCUUCUGUCAGCUCAAUCGC	12
SEQ0277038	GSVIVT01032239001	1	0.000179	0	19	107	3.87e-213	310	0.3452	99	3.87e-213	747	2	89	3.32e-07	19	981	1	19	737	755	0.75	19	19	183	747	UCUUCUGUCAACUAAUUCUU	99	UCUUCUGUCAACUAAUUCUU	12
SEQ0277038	GSVIVT01033519001	1	0.000179	0	19	17	5.3e-28	147	0.1156	17	3.97e-30	710	4	89	3.32e-07	19	1050	1	19	698	716	0.66	19	19	51	708	UCUUCUGUCAAAUCAGCCAU	16	UUCUGUCAAAUCAGCCAUGG	12
SEQ0014771	GSVIVT01020837001	2.5	0.000179	0	24	34	7.66e-23	1110	0.0306	123	3.4e-145	317	37	95	3.65e-07	24	348	1	24	269	292	0.77	24	24	254	281	UCAAAUCCAUUGAAGAGUAU	34	CCAAGCGAAUCGUAGACCCU	20
SEQ0277038	GSVIVT01010522001	1	0.000179	0	19	22	3.28e-16	1385	0.0159	1231	0	833	4	89	3.32e-07	19	1266	1	19	821	839	0.65	19	19	1309	831	UCUUCUGUCAUCGCCGCCAC	18	UUCUGUCAUCGCCGCCACCU	12
SEQ0124268	GSVIVT01014239001	2	0.00018	0	21	68	2.39e-164	135	0.5037	66	2.39e-164	599	2	88	1.66e-06	21	1212	1	21	587	607	0.48	21	21	68	599	CAAACCAAAGCUAUUAUGGC	66	CAAACCAAAGCUAUUAUGGC	0
SEQ0166378	GSVIVT01021694001	1	0.00018	0	22	19	3.77e-31	188	0.1011	17	3.77e-31	805	0	95	1.69e-09	22	1554	1	22	795	816	0.51	22	22	19	805	AUGCAAGUAGAUCAAUUCGU	17	AUGCAAGUAGAUCAAUUCGU	16
SEQ0334853	GSVIVT01021609001	4.5	0.00018	0	24	39	4.08e-24	4728	0.0082	92	1.77e-106	1058	249	76	7.66e-05	24	1854	1	24	1296	1319	0.7	24	24	131	1309	UUCACAGAUCUUGGUAUUCU	32	AUAAGGAUGCCCCAUUUUCU	0
SEQ0214217	GSVIVT01024631001	4	0.000181	0	24	28	1.66e-31	1586	0.0177	27	1.66e-31	1757	2	85	2.68e-06	24	1950	1	24	1744	1767	0.89	24	24	52	1757	UCCAGAGUGUUCCAGAAGCC	27	UCCAGAGUGUUCCAGAAGCC	0
SEQ0209730	GSVIVT01034146001	2	0.000181	0	22	16	3.67e-26	27	0.5926	10	3.67e-26	703	1	92	7.75e-07	22	1740	1	22	692	713	0.4	22	22	22	703	GCACUCAACGACGAACUUUU	10	GCACUCAACGACGAACUUUU	17
SEQ0229609	GSVIVT01010913001	2.5	0.000181	0	21	29	1.83e-14	518	0.056	17	1.83e-14	131	1	80	3e-05	21	447	1	21	120	140	0.27	21	21	58	131	CUGAAUUCUGUUCAGUGCCU	17	CUGAAUUCUGUUCAGUGCCU	0
SEQ0223523	GSVIVT01024854001	3.5	0.000181	2	24	53	2.22e-14	2063	0.0257	63	1.88e-48	362	330	79	0.00347	24	465	1	24	22	43	0.05	24	22	97	32	CUUCAUUCACUUCUGAACUU	29	CUGGAUCAUAUCCUGUUUUC	0
SEQ0140346	GSVIVT01009515001	3.5	0.000182	0	24	22	2.5e-21	1154	0.0191	22	1.41e-29	2522	231	90	3.63e-07	24	2556	1	24	2280	2303	0.89	24	24	48	2292	UUCUGAUUGCAAUCCAUUCU	17	ACUGGAGACUGCCACCUCCC	0
SEQ0182068	GSVIVT01010498001	1	0.000183	0	21	62	2.12e-64	692	0.0896	42	2.12e-64	1127	1	97	5.67e-06	21	1338	1	21	1116	1136	0.83	21	21	81	1127	GAAUGCCAAACAUAUGGUGC	42	GAAUGCCAAACAUAUGGUGC	14
SEQ0152571	GSVIVT01021609001	4.5	0.000183	2	24	30	9.58e-18	4728	0.0063	92	1.77e-106	1058	420	72	0.00068	24	1854	1	24	1468	1489	0.79	24	22	167	1478	UCCUUCUGGGAUCAAUAGAU	26	AUAAGGAUGCCCCAUUUUCU	0
SEQ0269475	GSVIVT01012772001	4.5	0.000184	3	24	40	2.29e-54	46	0.8696	23	2.29e-54	745	1	81	0.00825	24	801	1	24	734	754	0.92	24	21	41	745	CCUCCUCCGCCACCACCUCC	23	CCUCCUCCGCCACCACCUCC	0
SEQ0123158	GSVIVT01020363001	1.5	0.000184	0	24	14	1.64e-20	54	0.2593	20	2.61e-32	166	7	109	1.89e-08	24	219	1	24	148	171	0.68	24	24	34	160	UUACAAAUGGUAUCAGAGCC	14	AUGGUAUCAGAGCCGAUCCC	19.5
SEQ0295900	GSVIVT01033011001	0	0.000185	0	21	29	4.56e-11	4603	0.0063	211	9.3e-307	1300	43	100	1.14e-07	21	1605	1	21	1247	1267	0.78	21	21	283	1258	AAUGUGGAAAUUAUAAACGA	20	UUUGAUGAUAGGCAAAAAGU	21
SEQ0047063	GSVIVT01001813001	3.5	0.000186	1	20	12	2.25e-12	511	0.0235	18	6.46e-21	566	33	69	0.000643	21	873	2	21	591	609	0.68	20	19	20	599	UUCAUAGGAUGAGCAAUCCU	12	CACAAGAUGGAAGUUCUUCC	0
SEQ0129165	GSVIVT01012247001	1	0.000187	0	21	244	0	342	0.7135	157	0	1065	1	97	4.73e-10	21	1497	1	21	1054	1074	0.7	21	21	259	1065	UCUUCUGUCAGCUCAAUCGC	157	UCUUCUGUCAGCUCAAUCGC	13
SEQ0129165	GSVIVT01008556001	1	0.000187	0	21	15	4.27e-34	50	0.3	22	7.9e-54	893	3	97	4.73e-10	21	1134	1	21	880	900	0.78	21	21	38	892	CUUCUGUCAUCACCGCAGAC	15	UUCUGUCAUCACCGCAGACC	13
SEQ0129165	GSVIVT01033519001	1	0.000187	0	21	30	5.3e-28	147	0.2041	17	3.97e-30	710	3	97	4.73e-10	21	1050	1	21	697	717	0.66	21	21	51	708	UCUUCUGUCAAAUCAGCCAU	16	UUCUGUCAAAUCAGCCAUGG	13
SEQ0077374	GSVIVT01024418001	4	0.000187	3	24	15	9.53e-11	1515	0.0099	36	2.01e-54	3081	490	72	0.0083	24	3231	1	24	2581	2601	0.8	24	21	24	2592	UCCUGCUUUGAUUCGGUUGU	10	CGUUCAAUCAAAAGAAUUCU	0
SEQ0161355	GSVIVT01024922001	4.5	0.000188	2	24	200	9.68e-61	12692	0.0158	419	0	1061	354	81	9.32e-05	24	1155	1	23	695	717	0.6	23	23	930	707	UCAUCCUUGCUCUGUGUUUU	102	CACAAACUCAGCUUUAUUUU	11.5
SEQ0237123	GSVIVT01032000001	3	0.000191	1	23	10	1.42e-19	15	0.6667	7	1.42e-19	741	1	83	8.09e-07	24	1743	1	23	729	750	0.42	23	22	11	741	UCAAAAAUCUAUUAGAAAAA	7	UCAAAAAUCUAUUAGAAAAA	14
SEQ0301155	GSVIVT01014442001	3.5	0.000192	0	24	31	2.55e-22	2975	0.0104	70	4.23e-83	1592	232	85	3.35e-06	24	1620	1	24	1349	1372	0.83	24	24	100	1361	AACAUUUUAGAUACACAUUU	27	AGCCAAAUCAAGAUGAUUUC	0
SEQ0024611	GSVIVT01032015001	2.5	0.000194	1	21	9	3.33e-12	377	0.0239	12	2.73e-17	812	317	79	2.63e-05	21	1677	1	21	1120	1139	0.67	21	20	42	1131	AUCCAAAAUGCUUAAAGGAU	9	CGAACUAUUCAGGCACUUGU	0
SEQ0391838	GSVIVT01031766001	3.5	0.000195	1	24	28	3.01e-25	2759	0.0101	50	1.69e-69	2710	272	85	7.14e-06	24	3297	1	24	2971	2993	0.9	24	23	73	2984	GUCAAUUGGAAAUGGAUGAU	23	GAAAAUGAAGCUAUUGUGAU	0
SEQ0262755	GSVIVT01021526001	3.5	0.000197	1	24	22	8.59e-16	1385	0.0159	75	3.28e-106	871	239	82	8.91e-06	24	1197	1	24	621	643	0.52	24	23	40	634	CUUGACAAUUGCGUGAUUCU	18	GCGGAUGGGCAGGGAGUUCU	0
SEQ0214203	GSVIVT01023711001	4	0.000199	2	24	10	2.11e-12	253	0.0395	16	5.87e-25	937	63	77	0.000149	24	1185	1	24	864	885	0.73	24	22	29	874	AAUGUUGUGCCUGCAGGAGU	9	ACAUCUAUAUCUGAAUCUGU	13
SEQ0256191	GSVIVT01020363001	3.5	0.0002	0	24	10	1.91e-13	54	0.1852	20	2.61e-32	166	124	92	1.34e-08	24	219	1	24	31	54	0.14	24	24	20	44	UCCCACAUCGGAUAGGGGAG	10	AUGGUAUCAGAGCCGAUCCC	13
SEQ0215764	GSVIVT01037635001	3	0.000202	0	24	130	4.96e-66	2393	0.0543	110	1.05e-119	461	17	96	5.95e-08	24	675	1	24	467	490	0.69	24	24	356	480	UAACAUGUACUAUGGAGCCU	72	CGCCACCUCCUCAAGACCCU	0
SEQ0192812	GSVIVT01025583001	3	0.000202	1	21	23	7.57e-21	834	0.0276	23	2.13e-35	2293	461	73	0.00085	21	2793	1	21	2745	2764	0.98	21	20	70	2754	AUCCAGCACAAGGAAAUCCU	15	CCUCGUAGAAGUGAUGACUC	0
SEQ0416653	GSVIVT01000754001	4	0.000202	1	24	51	1.03e-14	3227	0.0158	88	8.63e-68	432	9	85	6.03e-06	24	531	1	24	430	452	0.81	24	23	624	443	CUGAAUUCUCAAUCUCUUAC	34	UCAUUAUCUGGCUGAAUUCU	0
SEQ0034312	GSVIVT01010590001	3.5	0.000204	0	24	54	2.38e-36	2694	0.02	162	1.27e-233	991	599	90	9.92e-08	24	1179	1	24	381	404	0.32	24	24	169	393	AACCUCUGGUGUAGAAAUGC	41	CUAAGUGAGUAUGGAAACAU	11
SEQ0284558	GSVIVT01026000001	3	0.000206	2	21	112	1.23e-75	7313	0.0153	168	2.43e-231	2256	2	64	0.00164	21	2679	1	21	2250	2268	0.84	21	19	573	2258	CUGAAUCUUAUUCUAGCUGU	73	UACUGAAUCUUAUUCUAGCU	0
SEQ0014219	GSVIVT01009146001	1	0.000206	0	21	16	1.74e-25	34	0.4706	10	1.74e-25	1293	2	87	3.58e-07	21	1956	1	21	1281	1301	0.65	21	21	16	1293	GAGUUAUCAGCAUCUUUCUC	10	GAGUUAUCAGCAUCUUUCUC	14
SEQ0243254	GSVIVT01007868001	4.5	0.000208	2	24	43	4.66e-30	2605	0.0165	110	6.98e-133	922	151	73	0.00405	24	969	1	24	761	782	0.79	24	22	97	773	CUUGUGUUUUGUUCAAUGCU	38	ACAGAACUGACUGAGAUUAU	0
SEQ0190745	GSVIVT01034152001	4.5	0.000208	1	24	24	2.15e-11	2828	0.0085	120	1.41e-132	741	11	77	3.66e-05	24	762	1	24	719	741	0.94	24	23	302	731	CACUUUUUUCCCAGAUCAGU	23	CCAGAUCAGUACUCGAUUUU	0
SEQ0040629	GSVIVT01001034001	4	0.000209	2	24	32	3.38e-20	2026	0.0158	50	4e-61	1389	59	75	9.96e-05	24	1638	1	24	1438	1459	0.88	24	22	163	1448	ACAUCUUCUUGUACUCAAUC	22	UGUGGAGGACUGGAAAUGGU	0
SEQ0409884	GSVIVT01003487001	2.5	0.000209	2	24	8	1.4e-12	34	0.2353	8	1.4e-12	61	0	88	9.8e-07	24	261	1	24	51	72	0.2	24	22	9	61	UCAAUAAUCCUCGCCUUGCU	8	UCAAUAAUCCUCGCCUUGCU	12
SEQ0071728	GSVIVT01006378001	1	0.000212	0	19	28	1.3e-41	86	0.3256	27	1.3e-41	142	2	91	1.63e-07	19	234	1	19	132	150	0.56	19	19	71	142	UCUCGCUGUCAUACAAUCUU	27	UCUCGCUGUCAUACAAUCUU	15
SEQ0192993	GSVIVT01033064001	0.5	0.000212	0	20	10	9.24e-21	55	0.1818	22	1.09e-52	878	3	96	5.13e-08	20	1137	1	20	866	885	0.76	20	20	33	877	CUUCUGUCAUUGCCAGCAAC	10	UUCUGUCAUUGCCAGCAACA	19.5
SEQ0001959	GSVIVT01030985001	2.5	0.000212	0	21	42	1.17e-11	2490	0.0169	219	6.28e-213	250	68	89	1.37e-08	21	279	1	21	172	192	0.62	21	21	527	182	GUGGGUACCUCAAGGACCCA	37	ACCUGUGGUGUUCAAUUUCC	0
SEQ0350344	GSVIVT01008819001	2.5	0.000213	1	22	99	2.94e-108	148	0.6689	52	2.94e-108	537	2	89	1.33e-05	22	720	1	22	525	545	0.73	22	21	100	537	AGUCGGAAAUUACUACCAAC	52	AGUCGGAAAUUACUACCAAC	0
SEQ0156726	GSVIVT01026833001	6	0.000213	2	28	137	2.08e-55	12752	0.0107	330	1.51E-316	791	275	96	6.8e-05	29	909	2	29	504	529	0.55	28	26	450	517	CUAGGGAAGUUGCAGAAUGU	107	ACAACAUUGGCAUCUUAACU	0
SEQ0350344	GSVIVT01036764001	2.5	0.000213	1	22	19	1.08e-18	167	0.1138	26	9.46e-38	277	102	87	3.69e-05	22	402	1	22	369	389	0.92	22	21	20	381	AGUCGGAAAAAGGUAUGAAU	15	CACCAACUUAGUGUUAUCAU	0
SEQ0394331	GSVIVT01033064001	1	0.000215	0	20	10	9.24e-21	55	0.1818	22	1.09e-52	878	3	94	3.68e-09	20	1137	1	20	866	885	0.76	20	20	33	877	CUUCUGUCAUUGCCAGCAAC	10	UUCUGUCAUUGCCAGCAACA	19
SEQ0187363	GSVIVT01033962001	3.5	0.000216	2	24	26	8.37e-16	2855	0.0091	74	7.61e-83	895	152	83	2.12e-05	24	1260	1	24	1037	1058	0.82	24	22	75	1047	CAGUCUCCUUGAGACAAGCU	23	GAACAUGCUGGAGCAGUCAU	0
SEQ0394037	GSVIVT01016570001	4	0.000216	2	24	30	3.66e-14	602	0.0498	16	3.66e-14	135	1	83	2.32e-05	24	588	1	24	124	145	0.21	24	22	61	135	CGCUUCCUUCUGCUUCUCCC	16	CGCUUCCUUCUGCUUCUCCC	0
SEQ0435662	GSVIVT01031151001	4	0.000217	2	23	101	3.96e-38	2292	0.0441	118	5.52e-83	212	62	76	0.000142	24	249	1	23	139	159	0.56	23	21	375	152	CCUUUGCUCUUUGCGGCUUU	73	UCUGGCAAAAGAAGAAAGCC	0
SEQ0180326	GSVIVT01033064001	2.5	0.000218	0	22	32	1.09e-52	55	0.5818	22	1.09e-52	878	2	90	1.59e-08	22	1137	1	22	866	887	0.76	22	22	33	878	UUCUGUCAUUGCCAGCAACA	22	UUCUGUCAUUGCCAGCAACA	13
SEQ0230707	GSVIVT01010565001	3	0.000218	0	23	51	6.66e-25	1970	0.0259	167	6.56e-261	707	113	95	1.77e-07	24	1095	2	24	583	605	0.53	23	23	129	596	UUCCUAAUUCACAAGGUGCU	29	CUCAGGCUUUUGACCCACUU	20
SEQ0231702	GSVIVT01026649001	2.5	0.000218	1	21	16	5.67e-16	140	0.1143	12	5.67e-16	335	0	81	0.000375	21	483	1	21	326	345	0.67	21	20	32	335	CCAAGAGAUUCAGGCAAGAU	12	CCAAGAGAUUCAGGCAAGAU	15.5
SEQ0230707	GSVIVT01010563001	3	0.000218	0	23	6	2.94e-12	522	0.0115	61	5.98e-174	566	46	95	1.77e-07	24	14439	2	24	601	623	0.04	23	23	15	614	UUCCUAAUUCACAGGGUGCU	6	CAAUUGAACGACCACUCUUC	20
SEQ0026801	GSVIVT01025159001	1.5	0.000219	0	20	81	1.25e-104	822	0.0985	57	1.25e-104	1345	1	94	4.7e-09	21	2397	2	21	1335	1354	0.56	20	20	88	1345	GGUCAAGAAAAUGUAGGUUU	57	GGUCAAGAAAAUGUAGGUUU	19.5
SEQ0026801	GSVIVT01008639001	1.5	0.000219	0	20	33	3.15e-38	1572	0.021	50	1.77e-76	2354	1010	96	1.4e-09	21	2589	1	20	1334	1353	0.52	20	20	36	1345	GGUCAAGAAUUCUCGACCUU	29	UGAUUGUGUAUACUGAUGAU	19.5
SEQ0026801	GSVIVT01021128001	1.5	0.000219	0	20	16	3.19e-22	271	0.059	13	3.19e-22	1293	0	94	4.7e-09	21	2106	2	21	1284	1303	0.61	20	20	17	1293	AGGUCAAGAAAUUUUUGGUU	13	AGGUCAAGAAAUUUUUGGUU	19.5
SEQ0026801	GSVIVT01021128001	1.5	0.000219	0	20	14	3.19e-22	271	0.0517	13	3.19e-22	1293	207	94	4.7e-09	21	2106	2	21	1491	1510	0.71	20	20	17	1500	AGGUCAAGAAACAUUUCCAA	13	AGGUCAAGAAAUUUUUGGUU	19.5
SEQ0213119	GSVIVT01017642001	4	0.00022	1	24	18	2.03e-18	96	0.1875	16	2.03e-18	38	1	80	0.000466	24	180	1	24	26	48	0.14	24	23	42	38	CCAGGACUCGUAAAAUAUGU	16	CCAGGACUCGUAAAAUAUGU	0
SEQ0184078	GSVIVT01001308001	0.5	0.000223	0	21	258	0	1027	0.2512	244	0	516	1	102	3.55e-11	21	1539	1	21	507	527	0.33	21	21	524	519	GCUCAAUCAUCAGCUCUCCC	203	GCGGCUCAAUCAUCAGCUCU	20.5
SEQ0184078	GSVIVT01027680001	0.5	0.000223	0	21	151	8.92e-246	1402	0.1077	469	0	711	1	102	3.55e-11	21	1722	1	21	702	722	0.41	21	21	661	714	GCUCAAUCACCAGCUCUCUC	135	GCGGCUCAAUCACCAGCUCU	20.5
SEQ0184078	GSVIVT01019006001	0.5	0.000223	0	21	76	1.68e-99	1739	0.0437	275	0	690	1	102	3.55e-11	21	1731	1	21	681	701	0.39	21	21	362	692	GGCUCAAUCAACGGUUGCGA	69	GCGGCUCAAUCAACGGUUGC	20.5
SEQ0348186	GSVIVT01022965001	1.5	0.000223	0	20	14	7.28e-38	27	0.5185	14	7.28e-38	1173	1	79	1.67e-07	20	1512	1	20	1163	1182	0.77	20	20	16	1173	UCAAAAAUCAAGUAGUAGAA	14	UCAAAAAUCAAGUAGUAGAA	15
SEQ0348186	GSVIVT01013533001	1.5	0.000223	0	20	13	2.51e-26	49	0.2653	10	2.51e-26	2767	2	79	1.67e-07	20	3576	1	20	2756	2775	0.77	20	20	14	2767	CAACAAUCAACUCAAAAUUC	10	CAACAAUCAACUCAAAAUUC	13.5
SEQ0348186	GSVIVT01023324001	1.5	0.000223	0	19	18	3.1e-26	31	0.5806	11	3.1e-26	936	1	82	2.24e-08	20	1113	1	19	926	944	0.83	19	19	20	936	UCAGAAAUCUGUUUUCAAUG	11	UCAGAAAUCUGUUUUCAAUG	18.5
SEQ0091211	GSVIVT01038148001	3	0.000223	1	21	33	2.42e-22	1474	0.0224	54	7.68e-70	945	212	73	0.000286	21	1308	1	21	1148	1167	0.88	21	20	89	1157	CAACAGUGUCAGCUAAAGCC	23	CCCAUGGUGGUGGAACUGGU	11
SEQ0011797	GSVIVT01020407001	4.5	0.000224	2	29	46	1.87e-59	849	0.0542	46	1.87e-59	327	1	102	1.01e-07	29	870	1	29	313	339	0.36	29	27	60	327	GAUUGACCGAUUCAUUUCUC	46	GAUUGACCGAUUCAUUUCUC	0
SEQ0057276	GSVIVT01031351001	4	0.000224	3	23	65	3.07e-33	4810	0.0135	126	3.38e-105	328	69	78	0.000718	24	654	2	24	388	407	0.59	23	20	200	397	ACUCUCAUUUCCAAGUCCAU	60	CCUCGUGCUACAGAGAUGGU	0
SEQ0431163	GSVIVT01035934001	3	0.000227	1	25	11	5.31e-18	35	0.3143	11	5.31e-18	97	1	105	2.23e-10	24	243	1	24	84	108	0.35	24	25	11	97	CUCCAGACGAGAGAAUCCCC	11	CUCCAGACGAGAGAAUCCCC	14
SEQ0124663	GSVIVT01014611001	3.5	0.000227	1	21	19	3.24e-16	2085	0.0091	23	3.35e-28	2793	349	67	0.00756	21	3375	1	21	3133	3152	0.93	21	20	36	3142	AGUCAGUUUGUGCUGCAGCA	15	ACUUAAACUUCUGCCUUUAU	0
SEQ0416562	GSVIVT01001297001	3.5	0.000228	1	19	1150	3e-155	75079	0.0153	3147	0	168	106	76	1.84e-05	21	336	2	20	54	71	0.16	19	18	4693	62	CCAUUGUCUCUGCAUGUGGC	749	CCCAUGCUGCUCUCUCAUCC	11.5
SEQ0167130	GSVIVT01017868001	2.5	0.000228	1	21	64	5.76e-41	3486	0.0184	47	5.76e-41	973	1	75	0.000299	21	1299	1	21	963	982	0.74	21	20	129	973	CUGAUAAAGAAGGCAAUUCU	47	CUGAUAAAGAAGGCAAUUCU	0
SEQ0232189	GSVIVT01001106001	3.5	0.000228	0	23	21	3.77e-13	3500	0.006	46	3.79e-46	1487	375	91	1.67e-07	24	1821	1	23	1100	1122	0.6	23	23	76	1114	CAAGUAGAAGAAGUGAAGAU	19	UCCUGUAUGAGGAGGCCCCC	0
SEQ0177479	GSVIVT01014407001	2.5	0.000229	1	24	55	3.9e-33	3351	0.0164	154	3.34e-177	634	55	101	9.06e-07	24	789	1	24	568	590	0.72	24	23	195	579	GACUGCCGGAUGGAAACUUU	48	CCAGUAGAACAAAGGCUCCU	0
SEQ0138498	GSVIVT01037511001	4	0.00023	0	24	14	2.82e-13	622	0.0225	12	1.39e-16	1698	590	88	2.16e-05	24	2415	1	24	2277	2300	0.94	24	24	25	2290	AACAUCCUAUGGGUGAACCC	10	CAUCUAUGGUGAUGUGAGUC	0
SEQ0308025	GSVIVT01019449001	4	0.00023	0	23	9	1.4e-11	312	0.0288	14	6.72e-20	1081	3	92	1.54e-06	24	1182	2	24	1067	1089	0.9	23	23	41	1080	UUCUUUACUGGGAACAUUCU	9	UCUUUACUGGGAACAUUCUU	0
SEQ0439825	GSVIVT01006378001	1	0.000231	0	19	45	1.3e-41	86	0.5233	27	1.3e-41	142	0	89	1.08e-06	19	234	1	19	134	152	0.57	19	19	71	142	UCUCGCUGUCAUACAAUCUU	27	UCUCGCUGUCAUACAAUCUU	13
SEQ0249873	GSVIVT01031780001	3.5	0.000232	2	24	102	2.43e-88	3207	0.0318	85	2.43e-88	722	0	85	0.000208	24	1029	1	24	712	733	0.69	24	22	175	722	UCUCUCAGUUUGGUGAGGUU	85	UCUCUCAGUUUGGUGAGGUU	12.5
SEQ0140484	GSVIVT01016977001	3.5	0.000232	1	24	113	2.86e-35	9444	0.012	1080	0	680	231	92	1.01e-06	24	1068	1	24	900	922	0.84	24	23	769	911	CUGAUAUCAUCUAUGACUGU	67	CCCAGGAUAAAACCACAGCU	0
SEQ0293834	GSVIVT01015983001	4	0.000232	0	22	23	3.1e-28	123	0.187	23	3.1e-28	63	1	95	1.04e-07	24	201	1	22	50	71	0.25	22	22	31	63	CAUCGCCUUUGGGAUUCCAU	23	CAUCGCCUUUGGGAUUCCAU	17
SEQ0409638	GSVIVT01007388001	4.5	0.000235	2	24	15	3.31e-17	255	0.0588	33	7.85e-65	905	550	72	0.00768	24	1602	1	24	1445	1466	0.9	24	22	21	1456	CCUAUGCUCUUUGCAAUUCC	11	AAGCUGCAAGAGCUUAUGAU	0
SEQ0308654	GSVIVT01027476001	1.5	0.000237	0	21	70	2.51e-78	485	0.1443	215	0	234	1	93	1.89e-06	21	312	1	21	225	245	0.72	21	21	351	236	GCAGUCUGGAUUGUAGAUGU	64	AAGCAGUCUGGAUUGUAGAU	15.5
SEQ0159726	GSVIVT01008639001	1	0.000237	0	20	33	3.15e-38	1572	0.021	50	1.77e-76	2354	1011	92	3.33e-09	20	2589	1	20	1334	1353	0.52	20	20	36	1345	GGUCAAGAAUUCUCGACCUU	29	UGAUUGUGUAUACUGAUGAU	19
SEQ0236122	GSVIVT01010522001	2	0.000238	0	20	1305	0	1385	0.9422	1231	0	833	2	91	3.8e-09	21	1266	1	20	821	840	0.65	20	20	1309	833	UUCUGUCAUCGCCGCCACCU	1231	UUCUGUCAUCGCCGCCACCU	0
SEQ0236122	GSVIVT01008556001	2	0.000238	0	20	37	7.9e-54	50	0.74	22	7.9e-54	893	2	91	3.8e-09	21	1134	1	20	881	900	0.78	20	20	38	893	UUCUGUCAUCACCGCAGACC	22	UUCUGUCAUCACCGCAGACC	0
SEQ0120851	GSVIVT01003282001	3	0.000238	0	24	34	2.64e-36	82	0.4146	24	2.64e-36	54	2	95	3e-07	24	234	1	24	41	64	0.18	24	24	64	54	AUCGCUCUCCAUCGGAGACU	24	AUCGCUCUCCAUCGGAGACU	12
SEQ0236122	GSVIVT01018205001	2	0.000238	0	20	9	3.95e-11	28	0.3214	5	3.95e-11	809	2	91	3.8e-09	21	1215	1	20	797	816	0.66	20	20	10	809	UUCUGUCAUCGAAGUCGGAU	5	UUCUGUCAUCGAAGUCGGAU	0
SEQ0122289	GSVIVT01023557001	0	0.00024	0	20	29	1.88e-70	90	0.3222	34	3.39e-85	221	3	102	1.63e-13	20	1659	1	20	209	228	0.13	20	20	63	220	AUUCUCGCUUCCGCUUCGUC	29	UUCUCGCUUCCGCUUCGUCC	20
SEQ0140566	GSVIVT01016266001	2	0.000241	0	20	1723	0	2679	0.6432	1011	0	1037	1	99	3.21e-08	21	1752	2	21	1027	1046	0.59	20	20	1726	1037	GAGCCAGGCAUGCUCAAUUC	1011	GAGCCAGGCAUGCUCAAUUC	14
SEQ0128940	GSVIVT01032015001	2.5	0.000241	1	22	9	3.33e-12	377	0.0239	12	2.73e-17	812	317	85	3.6e-06	22	1677	1	22	1119	1139	0.67	22	21	42	1131	AUCCAAAAUGCUUAAAGGAU	9	CGAACUAUUCAGGCACUUGU	0
SEQ0277041	GSVIVT01020232001	2	0.000241	1	19	6	7.46e-11	134	0.0448	5	7.46e-11	4689	1	71	0.000769	19	5370	1	19	4681	4698	0.87	19	18	13	4689	CAAUGAUUCUACCAGAAGAU	5	CAAUGAUUCUACCAGAAGAU	0
SEQ0040873	GSVIVT01021694001	2	0.000242	0	20	17	3.77e-31	188	0.0904	17	3.77e-31	805	2	85	1.23e-06	21	1554	2	21	794	813	0.51	20	20	19	805	AUGCAAGUAGAUCAAUUCGU	17	AUGCAAGUAGAUCAAUUCGU	13
SEQ0275941	GSVIVT01019962001	5	0.000242	1	24	25	1.47e-15	246	0.1016	13	1.47e-15	529	1	82	1.38e-05	24	588	2	24	517	540	0.88	23	24	75	529	ACUGACGAUACUGCAAAGAC	13	ACUGACGAUACUGCAAAGAC	12
SEQ0117145	GSVIVT01033348001	3.5	0.000243	2	23	20	9.91e-14	2166	0.0092	45	7.24e-59	2155	66	79	0.00137	23	2355	1	23	2211	2231	0.94	23	21	145	2221	UGCUACGUCACCUCAUUCCU	15	UACCUAUUCAACCGGACUCC	0
SEQ0282633	GSVIVT01018564001	0	0.000243	0	21	27	2.07e-11	3388	0.008	57	9.69e-63	1511	34	104	5.68e-12	21	1824	1	21	1467	1487	0.8	21	21	73	1477	CUGACACUAAAGAAGCUGCC	17	UUAAGCUAAUGGGUAAUUCC	21
SEQ0067452	GSVIVT01024795001	1.5	0.000245	0	20	11	6.96e-31	20	0.55	11	6.96e-31	675	2	87	7.84e-08	20	1665	1	20	664	683	0.4	20	20	11	675	GCUGAAUGAAGAGCUCUUCU	11	GCUGAAUGAAGAGCUCUUCU	13.5
SEQ0178549	GSVIVT01008848001	4.5	0.000245	2	22	36	1.14e-16	5986	0.006	145	3.83e-167	1121	527	67	0.00298	22	1500	2	22	584	604	0.39	21	21	107	596	AUACUUCGGAUGCCAAAUUC	30	CUGAAGUCAACAAUGAACCU	0
SEQ0224437	GSVIVT01004004001	4	0.000247	1	24	93	4.75e-98	4106	0.0226	145	9.08e-205	1804	528	79	0.00241	24	1878	1	24	1265	1287	0.67	24	23	255	1276	CGAAUUAUCCAUAGAAAUAU	83	ACUGCCGAUGCUGAUCUCCC	0
SEQ0042908	GSVIVT01033181001	3	0.000247	2	21	9	7.72e-12	895	0.0101	26	2.64e-43	3383	169	69	0.00653	21	3618	1	21	3544	3562	0.98	21	19	31	3554	AUGUUGUCUCCAAGGAAGAU	9	AGAUAGAUGCUGCCCUUGAU	0
SEQ0058224	GSVIVT01026000001	3	0.000248	2	22	67	2.94e-38	7313	0.0092	168	2.43e-231	2256	73	71	0.00712	22	2679	1	22	2320	2339	0.87	22	20	212	2331	CACUGAAAAGAGUGAUAUAU	45	UACUGAAUCUUAUUCUAGCU	0
SEQ0270474	GSVIVT01001839001	3	0.000249	1	22	39	6.18e-20	5839	0.0067	153	1.82e-173	1293	226	73	4.41e-05	22	1329	1	22	1057	1077	0.8	22	21	236	1067	UUGCAUUCACAAUGUUUGUC	35	CAUACUCGAAGCAAAAACCU	0
SEQ0337639	GSVIVT01033561001	4	0.00025	2	24	206	6.18e-224	2169	0.095	190	6.18e-224	27	1	79	0.0035	24	444	1	24	16	37	0.04	24	22	317	27	CGAGCCUUUCGUUGAUUGGU	190	CGAGCCUUUCGUUGAUUGGU	0
SEQ0015004	GSVIVT01006378001	2	0.000251	0	20	18	1.17e-24	86	0.2093	27	1.3e-41	142	1	95	1.21e-08	21	234	1	20	133	152	0.57	20	20	71	143	CUCGCUGUCAUACAAUCUUC	18	UCUCGCUGUCAUACAAUCUU	14
SEQ0417162	GSVIVT01009531001	3	0.000251	2	21	28	4.26e-14	5060	0.0055	240	0	950	312	69	0.00718	21	1383	1	21	1254	1272	0.91	21	19	61	1262	AUGAGACCAAUGAGGAGGCU	26	ACAAUGCGGAUCAAGCAGCC	0
SEQ0341551	GSVIVT01027075001	3.5	0.000254	0	21	125	2.26e-58	6341	0.0197	78	1.63e-59	1092	613	73	0.000186	21	1134	1	21	469	489	0.41	21	21	296	481	CCAGAGAAUACCACAUUGUU	77	CGAUUUCAAGCCACCGACAU	0
SEQ0385573	GSVIVT01024922001	3	0.000255	1	21	225	9.68e-61	12692	0.0177	419	0	1061	355	83	7.25e-07	21	1155	1	20	695	715	0.6	20	21	881	707	UCAUCCUUGCUCUGUGUUUU	102	CACAAACUCAGCUUUAUUUU	0
SEQ0034659	GSVIVT01025352001	3.5	0.000255	0	24	54	1.85e-29	1964	0.0275	37	1.03e-44	1921	118	96	5.23e-06	24	2019	1	24	1792	1815	0.89	24	24	80	1804	UCGAUGAAUUCUGUUAAUCC	27	CGCCCAUAUGACGAGCAACC	15
SEQ0089808	GSVIVT01027570001	4.5	0.000255	1	24	12	4.99e-13	1538	0.0078	149	6.74e-307	1554	14	79	0.00162	24	2970	1	24	1557	1579	0.52	24	23	65	1568	AUCCCUGUGUGACGCUUUUU	12	GCAGUAUGAUCCUGAUCCCU	0
SEQ0096634	GSVIVT01005666001	2.5	0.000256	0	21	54	1.14e-39	944	0.0572	41	1.14e-39	263	2	84	9.32e-05	21	507	1	21	251	271	0.5	21	21	107	263	ACAAGUCCACAACAAAAUUC	41	ACAAGUCCACAACAAAAUUC	11.5
SEQ0329607	GSVIVT01024082001	4.5	0.000256	3	24	122	1.73e-34	3912	0.0312	73	3.2e-56	506	59	67	0.00896	24	762	1	24	555	575	0.73	24	21	355	566	UUGUCUUCCUUGGAAUUGCC	53	ACAAUGGAACCAUUGAAGUU	0
SEQ0329607	GSVIVT01030494001	4.5	0.000256	0	23	43	1.24e-13	4002	0.0107	115	5.44e-184	1681	1205	83	6.84e-07	24	3540	2	24	2875	2897	0.81	23	23	118	2888	CUGUCUUCCUCUUCAUCUCC	16	ACAACGAACCAUCCAAUUUC	0
SEQ0398425	GSVIVT01016257001	4	0.000258	0	23	49	6.16e-35	2401	0.0204	41	5.06e-45	1187	431	91	3.27e-06	24	1737	2	24	1607	1629	0.93	23	23	103	1620	GAAUCAAGGACUGCAGAUCC	34	UCCAGUUCCUUGCUAAUCCU	13
SEQ0238118	GSVIVT01029546001	4.5	0.000259	1	23	37	1.55e-22	4135	0.0089	58	5.42e-60	1223	527	78	0.000129	24	1872	2	24	1740	1761	0.93	23	22	149	1751	GUCUUGUGUCUCAGAAAUUC	29	CAAUUGUUGGGGCUGUGUCU	0
SEQ0023145	GSVIVT01036640001	4.5	0.000259	3	24	43	1.18e-19	2341	0.0184	36	1.54e-36	1017	195	78	0.00246	24	1563	1	24	1202	1222	0.77	24	21	70	1214	ACUGUGGUCUGGAUGAUGCU	23	UGCUGUUGUGACAUGGUCUA	0
SEQ0232965	GSVIVT01005930001	3.5	0.000259	1	22	48	3.15e-14	4149	0.0116	57	1.06e-53	1098	53	77	0.000515	22	1533	1	22	1141	1161	0.74	22	21	107	1152	AACGUUAAGAGAAUUGUUUC	23	UACUCGACUAUACCUUGCCU	0
SEQ0408217	GSVIVT01006378001	1	0.000262	0	20	46	1.3e-41	86	0.5349	27	1.3e-41	142	1	97	3.43e-12	20	234	1	20	132	151	0.56	20	20	71	142	UCUCGCUGUCAUACAAUCUU	27	UCUCGCUGUCAUACAAUCUU	15
SEQ0347349	GSVIVT01018007001	3	0.000262	2	20	11	9.7e-14	217	0.0507	12	3.7e-17	776	43	72	0.00327	21	939	2	21	812	829	0.86	20	18	18	820	AAGCAGUGGAAUGUAAAGAU	10	ACAUGCGGUUUGAAGAUGAU	0
SEQ0198378	GSVIVT01020902001	3	0.000264	0	22	37	3.44e-72	463	0.0799	76	1.38e-176	1959	358	86	2.49e-06	22	3021	1	22	1591	1612	0.53	22	22	40	1603	AAUCUGAACGGGGACACUGU	36	GGCCUUGCACGCUGCUGUAU	11
SEQ0193193	GSVIVT01018061001	4	0.000264	2	24	6	7e-17	59	0.1017	6	7e-17	487	1	77	0.000467	24	9303	1	24	478	499	0.05	24	22	13	488	AACAAGCUGGCUUUAUGGAU	6	CAACAAGCUGGCUUUAUGGA	0
SEQ0169145	GSVIVT01038610001	3	0.000265	0	24	24	3.77e-12	2504	0.0096	43	9.75e-51	1989	573	103	2.67e-07	24	2103	1	24	1405	1428	0.67	24	24	51	1417	GACGUCUACGAUGUGGACCU	15	ACACACAGUCAGGGAGUUUC	14
SEQ0428125	GSVIVT01003315001	3.5	0.000266	0	23	5	6.27e-11	55	0.0909	4	6.27e-11	8312	2	92	5.34e-07	24	8598	2	24	8299	8321	0.97	23	23	8	8312	UGAAGAUUGUAUCCGGUUUC	4	UGAAGAUUGUAUCCGGUUUC	0
SEQ0419190	GSVIVT01017792001	3.5	0.000268	1	24	15	6.96e-19	525	0.0286	17	4.07e-22	1108	69	83	3.97e-05	24	1296	1	24	1166	1188	0.9	24	23	36	1178	CAAAGGAUCCUGCCGUGUCU	15	UGCAGAAUAGUGAUGGACCC	0
SEQ0358414	GSVIVT01001636001	3	0.000269	0	20	11	4.92e-31	21	0.5238	11	4.92e-31	920	1	84	1.9e-09	21	1836	1	20	909	928	0.5	20	20	11	920	UUGCAGCUAACCGUGACCAU	11	UUGCAGCUAACCGUGACCAU	14
SEQ0326873	GSVIVT01033086001	4	0.000269	1	22	28	2.95e-13	2199	0.0127	71	1.19e-61	480	200	77	0.000381	22	561	1	22	270	290	0.48	22	21	111	280	UUCCACCCAGGGAAGAAUGU	26	CAGAAAAGAAGGCAUUGUCC	11
SEQ0055140	GSVIVT01034146001	2	0.00027	0	20	21	3.67e-26	27	0.7778	10	3.67e-26	703	0	91	6.34e-09	21	1740	2	21	694	713	0.4	20	20	22	703	GCACUCAACGACGAACUUUU	10	GCACUCAACGACGAACUUUU	17
SEQ0210458	GSVIVT01034146001	1	0.000271	0	19	21	3.67e-26	27	0.7778	10	3.67e-26	703	0	87	3.79e-07	19	1740	1	19	695	713	0.4	19	19	22	703	GCACUCAACGACGAACUUUU	10	GCACUCAACGACGAACUUUU	16
SEQ0369790	GSVIVT01033647001	3.5	0.000271	0	21	25	2.45e-12	655	0.0382	16	9.02e-15	450	127	73	0.000414	21	699	1	21	313	333	0.45	21	21	51	324	AUCAAGAACUCAAAAAUUUC	14	CUGUAUCUUUGGGUUUUGCC	0
SEQ0405573	GSVIVT01020229001	2.5	0.000272	0	21	10	1.23e-11	777	0.0129	31	5.22e-48	1974	314	81	5.38e-06	21	2052	1	21	1650	1670	0.8	21	21	18	1661	CAUCUUCUGAGAGGGAAGAU	10	CCAUGAAUUCUGUGAAAGAC	0
SEQ0278351	GSVIVT01029213001	3	0.000274	1	21	66	2.06e-35	5536	0.0119	75	8.89e-78	1705	199	72	8.9e-05	21	1983	1	21	1497	1516	0.75	21	20	144	1506	CAAACUUCCUGCUGAUACUU	43	UCUGGUGCGCUCUCAGAGCU	0
SEQ0197551	GSVIVT01031230001	5	0.000275	2	26	268	7.24e-75	56672	0.0047	602	0	1538	454	85	4.57e-05	26	2280	1	26	1981	2004	0.87	26	24	1062	1993	UCACUGGUUUCUGGUGUCCA	163	ACAAAAUACGUCAAAGAACU	15
SEQ0431516	GSVIVT01037845001	3.5	0.000275	0	24	14	7.46e-12	940	0.0149	21	4.83e-27	1871	116	103	6.64e-07	24	1896	1	24	1744	1767	0.92	24	24	42	1757	CUGGUACUGGAGCAUAUCUU	11	AUCAUGUCUCUGAGGAUCAU	0
SEQ0375808	GSVIVT01011478001	3	0.000276	1	22	30	1.51e-23	1939	0.0155	94	3.26e-119	916	315	85	2.26e-05	22	963	1	22	591	611	0.61	22	21	66	603	AGCUGUUUGUGACACAAUUU	29	UUAACAAAGGAGGUUCAAGU	0
SEQ0078843	GSVIVT01000906001	4	0.000276	0	21	14	4.03e-12	356	0.0393	12	4.03e-12	435	2	80	1.18e-05	21	582	1	21	423	443	0.73	21	21	34	435	UCGUCCGAGAGGUCGAAUUU	12	UCGUCCGAGAGGUCGAAUUU	0
SEQ0080585	GSVIVT01021909001	3	0.000277	0	21	25	1.74e-16	224	0.1116	18	1.74e-16	13	2	96	3.08e-08	24	222	4	24	1	21	0	21	21	80	13	UCUCUUGAAUACCAUGUUGA	18	UCUCUUGAAUACCAUGUUGA	21
SEQ0346849	GSVIVT01003181001	4.5	0.000279	1	24	120	3.44e-98	9822	0.0122	137	4.72e-125	1246	73	78	0.00116	24	1473	1	24	1308	1330	0.89	24	23	595	1319	UCAUUUACUUCUUCUUGCCU	116	UUAAAUAUGCUGUGUCACAU	11
SEQ0177418	GSVIVT01034146001	2	0.000281	0	23	10	3.67e-26	27	0.3704	10	3.67e-26	703	2	96	1.6e-08	23	1740	1	23	690	712	0.4	23	23	22	703	GCACUCAACGACGAACUUUU	10	GCACUCAACGACGAACUUUU	17
SEQ0332160	GSVIVT01015311001	4	0.000282	1	24	71	1.46e-21	8463	0.0084	114	1.12e-111	1752	919	75	0.000205	24	1776	1	24	822	844	0.46	24	23	171	835	AUACAGUUUGAAGAUUUUGC	38	UCCUGUGUACCGCAGUUACC	0
SEQ0087130	GSVIVT01009760001	4.5	0.000282	1	24	32	1.77e-11	2886	0.0111	51	7.6e-46	888	51	78	0.000846	24	1068	1	24	826	848	0.77	24	23	85	838	AGCGAUGGAAUGAGAGUCAU	20	UUCUUCGGAUGGCUUAUUAU	0
SEQ0316757	GSVIVT01029207001	3.5	0.000282	0	22	6	1.92e-11	88	0.0682	6	1.92e-11	707	2	79	6.81e-06	22	1752	1	22	695	716	0.4	22	22	6	707	AUGAAUCUGACAUGUUUCCU	6	AUGAAUCUGACAUGUUUCCU	0
SEQ0289500	GSVIVT01033064001	1.5	0.000283	0	21	10	9.24e-21	55	0.1818	22	1.09e-52	878	3	91	2.01e-06	21	1137	1	21	865	885	0.76	21	21	33	877	CUUCUGUCAUUGCCAGCAAC	10	UUCUGUCAUUGCCAGCAACA	0
SEQ0279470	GSVIVT01017074001	3	0.000283	0	24	23	1.19e-11	1416	0.0162	48	2.58e-38	321	2	94	5.03e-08	24	441	1	24	312	335	0.71	24	24	131	325	UUCAUUGGGAUAUUGUAUUC	22	UGAAUUCAUUGGGAUAUUGU	0
SEQ0294233	GSVIVT01024596001	3.5	0.000283	1	24	62	1.32e-11	5312	0.0117	122	2.53e-115	866	64	80	0.00113	24	966	1	24	791	813	0.82	24	23	220	804	UCUCUACAAUGGAGGUUCCA	28	UCACUUCUGACUUUGUUGCC	12.5
SEQ0000129	GSVIVT01032946001	4	0.000284	2	20	13	1.24e-12	2148	0.0061	86	4.26e-144	2261	269	67	0.00487	21	2976	1	20	2522	2539	0.85	20	18	55	2530	GUAUCCUCCAUGCCUGGCCU	13	CAGUUGGAGAACAGAAAGUU	0
SEQ0051806	GSVIVT01032820001	4	0.000285	1	21	38	1.24e-23	418	0.0909	33	3.44e-45	520	80	68	0.00433	21	687	1	21	431	450	0.63	21	20	60	441	UGAGAACUUUAAACUGAAUC	20	UUCUUCAUUACAACAGUAGC	12
SEQ0226958	GSVIVT01014113001	6.5	0.000285	1	30	19	1.35e-20	370	0.0514	13	1.2e-22	3035	235	93	5.47e-05	30	3111	1	30	2786	2814	0.9	30	29	25	2801	UGGCAAUGCUCAACAUAGCU	12	CAUGGACUGCUUCUUCAUCC	0
SEQ0002627	GSVIVT01025159001	0.5	0.000286	0	21	68	1.25e-104	822	0.0827	57	1.25e-104	1345	2	98	2.91e-10	21	2397	1	21	1333	1353	0.56	21	21	88	1345	GGUCAAGAAAAUGUAGGUUU	57	GGUCAAGAAAAUGUAGGUUU	20.5
SEQ0117138	GSVIVT01029383001	2	0.000286	0	19	27	3.16e-33	1892	0.0143	119	7.51e-225	3038	2669	85	3.24e-05	19	3117	1	19	361	379	0.12	19	19	28	371	ACCAAGCUACGCAGGCGAGU	26	UGACAAGCGGUGCUGCUGCU	16
SEQ0002627	GSVIVT01021128001	0.5	0.000286	0	21	17	3.19e-22	271	0.0627	13	3.19e-22	1293	1	98	2.91e-10	21	2106	1	21	1282	1302	0.61	21	21	17	1293	AGGUCAAGAAAUUUUUGGUU	13	AGGUCAAGAAAUUUUUGGUU	20.5
SEQ0002627	GSVIVT01021128001	0.5	0.000286	0	21	14	3.19e-22	271	0.0517	13	3.19e-22	1293	206	98	2.91e-10	21	2106	1	21	1489	1509	0.71	21	21	17	1500	AGGUCAAGAAACAUUUCCAA	13	AGGUCAAGAAAUUUUUGGUU	20.5
SEQ0322351	GSVIVT01011934001	2.5	0.000286	0	21	33	8.41e-18	3096	0.0107	81	3.1e-70	502	170	82	3.1e-06	21	693	1	21	662	682	0.96	21	21	88	672	UCUUUCAACAGUUGAAUCAU	33	UUGGCUGCAGAUGAGAACCC	0
SEQ0244875	GSVIVT01033417001	4	0.000287	1	24	71	2.73e-53	894	0.0794	32	2.73e-53	2818	1	75	0.000218	24	3009	1	24	2806	2828	0.93	24	23	92	2818	CCCAAAAUAGUUGCAGUCUU	32	CCCAAAAUAGUUGCAGUCUU	0
SEQ0113096	GSVIVT01020363001	2.5	0.000287	0	24	14	1.64e-20	54	0.2593	20	2.61e-32	166	8	103	1.66e-08	24	219	1	24	147	170	0.67	24	24	34	160	UUACAAAUGGUAUCAGAGCC	14	AUGGUAUCAGAGCCGAUCCC	16
SEQ0059993	GSVIVT01001543001	2.5	0.00029	0	22	183	0	207	0.8841	159	0	142	1	94	1.44e-08	22	378	1	22	131	152	0.35	22	22	190	142	UGUCGCUGUCAUACAAUCUU	159	UGUCGCUGUCAUACAAUCUU	0
SEQ0059993	GSVIVT01029087001	2.5	0.00029	1	22	5	6.33e-11	34	0.1471	5	6.33e-11	616	1	85	3.33e-06	22	1359	1	22	605	625	0.45	22	21	5	616	CUCGUUGUCACACAAUUUCG	5	CUCGUUGUCACACAAUUUCG	14.5
SEQ0346276	GSVIVT01026115001	3.5	0.000291	0	24	9	6.45e-13	280	0.0321	10	1.18e-14	1428	460	86	0.000645	24	1497	1	24	957	980	0.64	24	24	15	968	UCAAUAAUGCUCAAACUGCU	9	UCGAUCCAUGAUGCAAAACC	12
SEQ0287440	GSVIVT01001543001	2.5	0.000293	0	21	178	0	207	0.8599	159	0	142	0	88	4.4e-08	21	378	1	21	132	152	0.35	21	21	190	142	UGUCGCUGUCAUACAAUCUU	159	UGUCGCUGUCAUACAAUCUU	0
SEQ0384098	GSVIVT01030181001	2.5	0.000294	0	20	13	1.23e-12	394	0.033	13	5.21e-14	407	381	83	1.55e-08	21	711	1	20	16	35	0.02	20	20	21	27	UACAAUCUACCGUACAUCGU	12	UGAGUACAUUUGAAGAAAUU	0
SEQ0343092	GSVIVT01031919001	3.5	0.000295	0	21	95	5.6e-38	7069	0.0134	213	1.42e-173	347	108	73	4.31e-06	21	552	1	21	229	249	0.41	21	21	623	240	UUUCCAAGUUUCUCCCAUCU	83	UAAGAGAGGACUGGAAACCU	0
SEQ0223415	GSVIVT01009902001	4	0.000295	1	24	352	2.74e-17	37638	0.0094	1192	0	223	180	81	0.000108	24	297	1	24	32	54	0.11	24	23	2299	44	UUCUUGUUUACCAGAUUACU	244	ACGUCUGGUAACCAAGAGAU	0
SEQ0010723	GSVIVT01032015001	3.5	0.000295	1	23	18	3.33e-12	377	0.0477	12	2.73e-17	812	318	91	1.04e-07	24	1677	1	23	1119	1140	0.67	23	22	42	1131	AUCCAAAAUGCUUAAAGGAU	9	CGAACUAUUCAGGCACUUGU	0
SEQ0370548	GSVIVT01019665001	3	0.000296	1	21	34	1.85e-11	2690	0.0126	55	9.84e-54	856	175	79	0.000521	21	1119	1	21	1022	1041	0.91	21	20	110	1031	AGGCUCACAAUCCGUAUUUU	19	UGCUGUGCCGUCUUGUUCCC	0
SEQ0023044	GSVIVT01026000001	4	0.000297	2	23	53	7.8e-36	7313	0.0072	168	2.43e-231	2256	4	72	0.000533	24	2679	1	23	2249	2269	0.84	23	21	588	2261	AAUCUUAUUCUAGCUGUUUU	43	UACUGAAUCUUAUUCUAGCU	0
SEQ0349747	GSVIVT01012247001	2.5	0.000298	1	22	244	0	342	0.7135	157	0	1065	1	92	1.78e-08	21	1497	1	21	1054	1075	0.7	21	22	259	1065	UCUUCUGUCAGCUCAAUCGC	157	UCUUCUGUCAGCUCAAUCGC	0
SEQ0349747	GSVIVT01033064001	2.5	0.000298	1	21	32	1.09e-52	55	0.5818	22	1.09e-52	878	2	86	6.31e-07	21	1137	1	20	865	885	0.76	20	21	33	878	UUCUGUCAUUGCCAGCAACA	22	UUCUGUCAUUGCCAGCAACA	14.5
SEQ0289175	GSVIVT01034146001	2	0.000298	0	19	10	3.67e-26	27	0.3704	10	3.67e-26	703	2	85	1.4e-09	20	1740	1	19	692	710	0.4	19	19	22	703	GCACUCAACGACGAACUUUU	10	GCACUCAACGACGAACUUUU	17
SEQ0091532	GSVIVT01028202001	3.5	0.0003	2	24	25	1.78e-14	672	0.0372	34	6.11e-31	203	4	86	0.000444	24	375	1	24	197	218	0.53	24	22	105	209	CUCCUGGAAAAGCUCUUUUC	20	AUCUGACUCCUGGAAAAGCU	0
SEQ0226745	GSVIVT01013763001	5	0.0003	0	24	52	8.57e-14	4208	0.0124	193	9.31e-214	392	298	76	0.000281	24	720	1	24	83	106	0.12	24	24	175	94	UACGACAACAUAGACCACCU	32	AUAUGUACAAGCCCAUCCCU	12
SEQ0262538	GSVIVT01035247001	3	0.0003	2	24	28	1.34e-12	6274	0.0045	79	2.02e-69	1233	170	85	2.05e-05	24	1467	1	24	1053	1074	0.72	24	22	108	1063	AAAGAAGGAUUGGAGAAGAC	26	ACAACAUGUGACUGUUCUUC	0
SEQ0222297	GSVIVT01029213001	3.5	0.000301	0	21	53	2.51e-27	5536	0.0096	75	8.89e-78	1705	24	81	1.23e-09	22	1983	2	22	1671	1691	0.84	21	21	158	1682	AUGAGCUGAAUGGCUUUGUU	36	UCUGGUGCGCUCUCAGAGCU	0
SEQ0115236	GSVIVT01022354001	4	0.000301	2	24	65	2.26e-11	9540	0.0068	301	2.06e-297	599	246	85	3.62e-05	24	798	1	24	343	364	0.43	24	22	178	353	CUCCCAGAGGUGUCAAAACC	42	ACACAGAUUCUAGUGGAUCC	0
SEQ0097915	GSVIVT01020407001	4.5	0.000302	2	27	46	1.87e-59	849	0.0542	46	1.87e-59	327	2	92	7.19e-06	27	870	1	27	313	337	0.36	27	25	60	327	GAUUGACCGAUUCAUUUCUC	46	GAUUGACCGAUUCAUUUCUC	0
SEQ0372912	GSVIVT01038136001	3	0.000302	0	21	21	1.78e-17	288	0.0729	14	4.35e-21	1175	8	80	6.56e-08	21	1326	1	21	1157	1177	0.87	21	21	71	1169	CAUUCACCACUGAAGAUCUC	12	CCACUGAAGAUCUCAUAUUU	0
SEQ0144570	GSVIVT01010590001	3	0.000303	0	24	26	7.86e-19	2694	0.0097	162	1.27e-233	991	400	95	3.84e-06	24	1179	1	24	580	603	0.49	24	24	129	593	UUCGAGGACCUUCCGAAGAU	26	CUAAGUGAGUAUGGAAACAU	0
SEQ0107669	GSVIVT01033800001	2	0.000304	1	21	95	5.04e-246	160	0.5938	95	5.04e-246	480	0	90	3.71e-07	21	1176	2	21	470	490	0.4	20	21	99	480	GCCUGUGGAAAUCCCCACAC	95	GCCUGUGGAAAUCCCCACAC	0
SEQ0107669	GSVIVT01032797001	2	0.000304	1	21	18	1.72e-20	157	0.1146	9	1.72e-20	5667	0	83	2.39e-05	21	5796	1	21	5658	5677	0.98	21	20	20	5667	AGCCGUGGAAAAAAUCAGGC	9	AGCCGUGGAAAAAAUCAGGC	11
SEQ0152798	GSVIVT01011037001	4.5	0.000306	1	23	19	1.54e-13	1524	0.0125	96	3.7e-127	650	293	84	3.46e-05	24	843	2	24	347	368	0.41	23	22	41	359	ACCCAUGUGCAUAUGAUGAU	19	UCGUUGUCGUGGCUGGUUUU	0
SEQ0367916	GSVIVT01036096001	4	0.000307	3	23	129	3.24e-139	2114	0.061	124	3.24e-139	67	0	72	0.000492	24	576	2	24	58	77	0.1	23	20	251	67	ACUGCUCUCUUCUUCCUCCU	124	ACUGCUCUCUUCUUCCUCCU	0
SEQ0359652	GSVIVT01036940001	4.5	0.000309	0	24	15	5.57e-13	698	0.0215	17	6.36e-25	2383	102	83	0.000142	24	2529	1	24	2270	2293	0.9	24	24	42	2281	CCUAUAUCCGAUGUCAUUCC	10	AUCAAACUCGAGCUGCUUCC	0
SEQ0292547	GSVIVT01018057001	4.5	0.000311	2	24	82	3.95e-62	5543	0.0148	449	0	24	896	77	0.000159	24	1077	2	24	909	931	0.84	23	23	332	922	UUCAUAUCUGGCACAAAGAU	78	AACUCUUCAUUUCAAUUCGC	0
SEQ0191134	GSVIVT01010554001	3.5	0.000312	0	23	241	1.73e-149	3533	0.0682	235	0	310	285	95	9.39e-06	24	1035	1	23	583	605	0.56	23	23	397	596	UUCCUAAUUCAGCAGGAGCC	128	ACAUCGGUUAGAAGGGUGAU	16
SEQ0222623	GSVIVT01030053001	4.5	0.000313	0	24	362	2.4e-57	34811	0.0104	850	0	285	109	81	0.000144	24	519	1	24	383	406	0.74	24	24	3471	395	UUGGAUUCUUCGUUCAGGCU	240	CCUUGCAAUCUGGGCCUGCC	12
SEQ0317043	GSVIVT01020556001	4	0.000316	1	24	10	4.25e-16	578	0.0173	10	4.25e-16	4286	1	80	5.46e-06	24	4329	1	24	4274	4296	0.99	24	23	20	4286	CCACAUCUCUAUCAGUGUCU	10	CCACAUCUCUAUCAGUGUCU	12
SEQ0185595	GSVIVT01013410001	6	0.000316	4	29	23	5.5e-12	1489	0.0154	19	7.97e-20	1432	9	84	0.00167	29	1833	1	29	1429	1453	0.78	29	25	124	1442	AUGAUAUCAUUAGCCGAUGU	13	CAGCAGGUUCAUGAUAUCAU	0
SEQ0410925	GSVIVT01031006001	4.5	0.000317	2	24	130	4.85e-160	2289	0.0568	162	3.65e-268	1547	2	70	0.000934	24	1629	1	24	1539	1560	0.94	24	22	390	1549	UUGUACAUAGCUGGUAAUGU	108	UCUUGUACAUAGCUGGUAAU	0
SEQ0436226	GSVIVT01012247001	1.5	0.000318	0	20	244	0	342	0.7135	157	0	1065	1	91	4.2e-07	20	1497	1	20	1055	1074	0.7	20	20	259	1065	UCUUCUGUCAGCUCAAUCGC	157	UCUUCUGUCAGCUCAAUCGC	12.5
SEQ0436226	GSVIVT01010496001	1.5	0.000318	0	20	346	0	526	0.6578	244	0	978	1	91	4.2e-07	20	1257	1	20	968	987	0.77	20	20	432	978	UCUUCUGUCAACGAAUUCUU	244	UCUUCUGUCAACGAAUUCUU	12.5
SEQ0436226	GSVIVT01032239001	1.5	0.000318	0	20	117	3.87e-213	310	0.3774	99	3.87e-213	747	1	91	4.2e-07	20	981	1	20	737	756	0.75	20	20	183	747	UCUUCUGUCAACUAAUUCUU	99	UCUUCUGUCAACUAAUUCUU	12.5
SEQ0436226	GSVIVT01010522001	1.5	0.000318	0	20	77	5.71e-74	1385	0.0556	1231	0	833	3	91	4.2e-07	20	1266	1	20	821	840	0.65	20	20	1309	832	CUUCUGUCAUCGCCGCCACC	56	UUCUGUCAUCGCCGCCACCU	12.5
SEQ0436226	GSVIVT01008556001	1.5	0.000318	0	20	15	4.27e-34	50	0.3	22	7.9e-54	893	3	91	4.2e-07	20	1134	1	20	881	900	0.78	20	20	38	892	CUUCUGUCAUCACCGCAGAC	15	UUCUGUCAUCACCGCAGACC	12.5
SEQ0436226	GSVIVT01033519001	1.5	0.000318	0	20	30	5.3e-28	147	0.2041	17	3.97e-30	710	3	91	4.2e-07	20	1050	1	20	698	717	0.66	20	20	51	708	UCUUCUGUCAAAUCAGCCAU	16	UUCUGUCAAAUCAGCCAUGG	12.5
SEQ0312376	GSVIVT01008570001	4.5	0.000319	3	24	24	2.49e-14	1050	0.0229	49	8.88e-54	407	150	80	0.00231	24	648	1	23	246	267	0.38	23	22	60	257	AUCCGCCGAUGGGGCAGCCC	19	GCAGUGGACAGGGGAAUCUU	0
SEQ0259592	GSVIVT01021625001	3.5	0.000321	0	18	17	2.46e-31	296	0.0574	17	2.46e-31	577	2	92	1.65e-07	21	2538	4	21	568	585	0.22	18	18	32	577	CCUGGUCCGGAUUCUAUUGG	17	CCUGGUCCGGAUUCUAUUGG	17.5
SEQ0217430	GSVIVT01015362001	4	0.000321	1	24	16	1.94e-23	205	0.078	15	1.94e-23	448	2	80	1.91e-05	24	1014	1	24	435	457	0.43	24	23	20	448	ACUCAUGCCAAGGAGACACC	15	ACUCAUGCCAAGGAGACACC	0
SEQ0259592	GSVIVT01016272001	3.5	0.000321	0	18	12	2.37e-20	315	0.0381	12	2.37e-20	577	2	92	1.65e-07	21	2523	4	21	568	585	0.23	18	18	15	577	CCUGGUCCGGAUUCGGUCGG	12	CCUGGUCCGGAUUCGGUCGG	17.5
SEQ0215769	GSVIVT01007552001	2.5	0.000323	0	23	29	3.28e-47	156	0.1859	23	3.28e-47	214	2	98	1.23e-06	23	1626	1	23	201	223	0.12	23	23	29	214	CAAUGGGAAAUAACGGUAUC	23	CAAUGGGAAAUAACGGUAUC	0
SEQ0240994	GSVIVT01009967001	4	0.000323	2	24	48	2.23e-26	1221	0.0393	56	5.7e-47	211	77	71	0.00311	24	366	1	24	278	299	0.76	24	22	331	290	CUUUCAAUAUCAAAAAUGAU	38	AUCAAGAGUCUCCUGGAUCU	0
SEQ0324956	GSVIVT01038548001	4	0.000323	0	23	24	5.94e-11	1779	0.0135	24	2.42e-27	2244	26	92	1.9e-07	24	2265	1	23	2206	2228	0.97	23	23	40	2218	AUCUACAUGGAAGAGAGGAU	12	CUUCAUUGAGAGGAAUUUGU	16
SEQ0051007	GSVIVT01033311001	3.5	0.000324	2	21	44	2.91e-33	1467	0.03	57	1.27e-74	1132	110	70	0.00321	21	1284	1	21	1234	1252	0.96	21	19	64	1243	UCAGAUGUCGUGAAUGGGAU	31	CAGGAACUAGAAAAAGCUUC	0
SEQ0138869	GSVIVT01032199001	2	0.000324	0	21	6	9.51e-16	20	0.3	6	9.51e-16	623	2	91	5.67e-08	22	1872	1	21	610	630	0.33	21	21	8	623	UAUGUUUUUGUUUGGAAGAU	6	UAUGUUUUUGUUUGGAAGAU	0
SEQ0187153	GSVIVT01026000001	3	0.000324	2	21	22	2.9e-13	7313	0.003	168	2.43e-231	2256	72	67	0.00892	21	2679	1	21	2320	2338	0.87	21	19	205	2329	GUCACUGAAAAGAGUGAUAU	22	UACUGAAUCUUAUUCUAGCU	0
SEQ0045309	GSVIVT01016088001	4	0.000324	2	23	27	2.38e-11	913	0.0296	29	2.22e-28	639	118	85	0.000117	24	681	1	23	510	530	0.75	23	21	73	523	CUCGUCCUCCUGGCCUUCCU	15	UGCAAAAAGUACUCUAUCCU	0
SEQ0050672	GSVIVT01028332001	3.5	0.000325	0	23	149	4.32e-95	3922	0.038	151	1.2e-177	858	329	89	1.84e-08	24	999	2	24	518	540	0.52	23	23	299	529	UCUGAUGUUAAGAAUGUUAU	96	UUCCUUCCCUGUAACUUGCU	12
SEQ0050672	GSVIVT01028330001	3.5	0.000325	0	23	95	6.27e-36	2167	0.0438	97	3.9e-121	866	337	89	1.84e-08	24	999	2	24	518	540	0.52	23	23	170	529	UCCGAUGUUAAGAAUGUUAU	40	CUGUAACCUGCUGUGCUGGU	12
SEQ0129085	GSVIVT01032792001	4.5	0.000325	0	23	23	6.84e-19	1592	0.0144	20	2.13e-29	4833	53	83	2.49e-07	24	5115	2	24	4769	4791	0.93	23	23	68	4782	CAUUGCUCUUGAACUUGCCU	14	AUAUCUGUUGCAGUUUAUCC	14.5
SEQ0152171	GSVIVT01038182001	3	0.000326	1	22	24	7.52e-16	3931	0.0061	195	6.69e-307	1876	96	77	1.54e-05	22	1950	1	22	1770	1790	0.91	22	21	104	1780	UCAAAUGGCAUUGGACUACC	22	ACUGAAGAAACACAAGACCC	16
SEQ0144789	GSVIVT01031773001	4	0.000327	1	23	17	2.56e-13	999	0.017	17	9.27e-21	704	7	78	8.74e-05	24	2046	1	23	700	721	0.34	23	22	92	712	AACGACCAAUCUCAGAAACU	12	CUAAAAUCAACGACCAAUCU	0
SEQ0103879	GSVIVT01010522001	2	0.000328	1	23	1305	0	1385	0.9422	1231	0	833	2	95	1.31e-06	23	1266	1	23	821	842	0.65	23	22	1312	833	UUCUGUCAUCGCCGCCACCU	1231	UUCUGUCAUCGCCGCCACCU	13
SEQ0103879	GSVIVT01008556001	2	0.000328	1	23	37	7.9e-54	50	0.74	22	7.9e-54	893	2	95	1.31e-06	23	1134	1	23	881	902	0.78	23	22	38	893	UUCUGUCAUCACCGCAGACC	22	UUCUGUCAUCACCGCAGACC	13
SEQ0103879	GSVIVT01018205001	2	0.000328	1	23	9	3.95e-11	28	0.3214	5	3.95e-11	809	2	95	1.31e-06	23	1215	1	23	797	818	0.66	23	22	10	809	UUCUGUCAUCGAAGUCGGAU	5	UUCUGUCAUCGAAGUCGGAU	13
SEQ0175680	GSVIVT01027876001	3.5	0.000329	1	24	30	1.52e-14	6801	0.0044	202	1.41e-264	1758	327	87	2.67e-07	24	1779	1	24	1420	1442	0.8	24	23	119	1433	UCUUUUACGACCAGGCACCU	27	CCAAGAAGAGUCGAGGACUU	0
SEQ0098978	GSVIVT01035689001	2	0.00033	0	21	287	5.45e-243	1856	0.1546	168	5.45e-243	762	1	84	3.02e-06	21	786	1	21	751	771	0.96	21	21	604	762	CGAAAUCUUGAACCGGUUUU	168	CGAAAUCUUGAACCGGUUUU	14
SEQ0103462	GSVIVT01017211001	2.5	0.000331	0	19	31	5.25e-19	1765	0.0176	26	4.37e-27	1169	577	81	1.23e-05	19	1668	1	19	584	602	0.35	19	19	41	593	CUCUGUUUGGACUUGGAGCC	20	CAAAGUUUGGAUUGACUCCU	0
SEQ0014968	GSVIVT01029167001	2.5	0.000331	1	21	56	8.06e-12	5362	0.0104	204	5.92e-169	416	227	86	2.43e-06	21	453	1	21	180	199	0.4	21	20	325	191	UCGAUCCCACUGCCAACUUU	43	CUGCCUCCUACAGGAACUUU	13
SEQ0081993	GSVIVT01023557001	0	0.000332	0	23	63	3.39e-85	90	0.7	34	3.39e-85	221	1	118	1.81e-13	23	1659	1	23	209	231	0.13	23	23	63	221	UUCUCGCUUCCGCUUCGUCC	34	UUCUCGCUUCCGCUUCGUCC	23
SEQ0123485	GSVIVT01013355001	4.5	0.000332	1	24	11	8.23e-11	807	0.0136	55	4.34e-93	1484	108	75	0.00144	24	1752	1	24	1581	1603	0.9	24	23	50	1592	GCAUAGGAGCAGAGUUUGCU	10	CUGAUACUUUUGUUGAUCCC	0
SEQ0184091	GSVIVT01026206001	4	0.000333	0	24	21	1.23e-25	1457	0.0144	28	2.66e-39	2994	88	88	6.48e-05	24	3018	1	24	2895	2918	0.96	24	24	47	2906	CAUCCACAGCAUCACCUGCU	20	UCAGGCUUUUGAAUAUACAU	0
SEQ0063441	GSVIVT01021625001	3	0.000334	0	19	25	2.46e-31	296	0.0845	17	2.46e-31	577	0	94	1.1e-05	21	2538	2	20	568	586	0.22	19	19	32	577	CCUGGUCCGGAUUCUAUUGG	17	CCUGGUCCGGAUUCUAUUGG	18
SEQ0063441	GSVIVT01016272001	3	0.000334	0	19	15	2.37e-20	315	0.0476	12	2.37e-20	577	0	94	1.1e-05	21	2523	2	20	568	586	0.23	19	19	15	577	CCUGGUCCGGAUUCGGUCGG	12	CCUGGUCCGGAUUCGGUCGG	18
SEQ0308254	GSVIVT01003424001	4.5	0.000334	1	24	12	2.15e-11	730	0.0164	29	1.84e-43	1527	480	80	9.42e-05	24	1821	1	24	1036	1058	0.57	24	23	22	1049	UUUCUCAGAUGGAGAAUUCU	10	CUCCACCGCCUUGUCUGAGU	0
SEQ0346596	GSVIVT01010522001	3	0.000335	0	20	1305	0	1385	0.9422	1231	0	833	2	91	3.78e-06	22	1266	2	21	821	840	0.65	20	20	1309	833	UUCUGUCAUCGCCGCCACCU	1231	UUCUGUCAUCGCCGCCACCU	0
SEQ0078301	GSVIVT01024481001	1	0.000335	0	21	56	2.47e-97	444	0.1261	54	2.47e-97	1086	1	93	1.12e-05	21	1236	1	21	1075	1095	0.87	21	21	93	1086	GAAUAAUGAGCUUCAGAAGU	54	GAAUAAUGAGCUUCAGAAGU	19
SEQ0304604	GSVIVT01009838001	4.5	0.000335	1	24	112	2.37e-16	9016	0.0124	292	1.59e-209	380	76	80	0.000525	24	411	1	24	293	315	0.71	24	23	584	305	UGGGGCUGUUUGAGGACACC	72	UGGCCAGGCGAAUCCGUGGC	11
SEQ0346596	GSVIVT01018205001	3	0.000335	0	20	9	3.95e-11	28	0.3214	5	3.95e-11	809	2	91	3.78e-06	22	1215	2	21	797	816	0.66	20	20	10	809	UUCUGUCAUCGAAGUCGGAU	5	UUCUGUCAUCGAAGUCGGAU	0
SEQ0228272	GSVIVT01021213001	3.5	0.000337	2	24	11	1.15e-12	751	0.0146	76	1.31e-153	2440	40	85	6.38e-05	24	2526	1	24	2390	2411	0.95	24	22	34	2402	UGACGGUUAUGCCAACACCC	10	ACGGCAAUUCUGGAAAAGGC	0
SEQ0397235	GSVIVT01032827001	1.5	0.000339	1	20	9	8.92e-14	326	0.0276	116	1.21e-296	1658	1154	90	3.12e-05	20	2175	1	20	496	514	0.23	20	19	11	506	GUCUGGGAAAGACUACUCUU	9	AGUACUUAAGUCUUAAAUAU	0
SEQ0173575	GSVIVT01014547001	4.5	0.000339	2	23	23	5.59e-11	1464	0.0157	74	4.7e-66	269	104	79	0.00236	24	384	1	23	154	174	0.4	23	21	72	167	UGCCAGAUUCAUACAUAGAU	23	AACGAAGAGAAUCAAAAUAU	0
SEQ0113461	GSVIVT01019006001	1.5	0.00034	0	21	276	0	1739	0.1587	275	0	690	2	97	2.32e-07	21	1731	1	21	678	698	0.39	21	21	363	690	GCGGCUCAAUCAACGGUUGC	275	GCGGCUCAAUCAACGGUUGC	17.5
SEQ0281146	GSVIVT01020858001	3	0.00034	1	21	61	2.38e-15	7526	0.0081	296	8.9e-246	361	50	77	0.000716	21	444	1	21	302	321	0.68	21	20	505	311	UUUCCAUGUUUGGCUUCUUU	60	CUGGAGAACUUGGCUGACCA	0
SEQ0437597	GSVIVT01018553001	3	0.000342	0	22	218	1.74e-68	3199	0.0681	236	3.04e-236	181	3	86	2.76e-07	22	354	1	22	168	189	0.47	22	22	735	179	ACAUCACUACCAGGAAAUCU	103	AUCACUACCAGGAAAUCUCC	11
SEQ0076216	GSVIVT01018352001	3	0.000343	2	22	107	4.57e-82	2233	0.0479	97	4.57e-82	362	1	79	3.47e-05	22	405	1	22	352	371	0.87	22	20	272	362	ACUGCUUUUGCAAAGAAAGU	97	ACUGCUUUUGCAAAGAAAGU	0
SEQ0363705	GSVIVT01008201001	2.5	0.000344	1	21	17	1.21e-14	2804	0.0061	35	1.22e-41	2248	372	69	0.00246	21	2898	1	21	2611	2630	0.9	21	20	94	2620	AGUAAAAGCUCCAACAUUGU	16	UCUACUGUUGAAACGAUCUC	11.5
SEQ0140714	GSVIVT01024086001	3.5	0.000346	1	23	44	3.2e-14	2067	0.0213	60	8.15e-58	170	445	77	0.000479	23	771	1	23	605	626	0.78	23	22	71	615	ACGAAUUAUUUAUGGAGGUU	23	CAGAUCGGAUUGAGAUAUCU	13.5
SEQ0033787	GSVIVT01022931001	1.5	0.000346	0	21	7	1.25e-13	64	0.1094	6	1.25e-13	1206	0	87	3.84e-07	21	2913	1	21	1196	1216	0.41	21	21	13	1206	UCUCAUUAACGACUUGGCUC	6	UCUCAUUAACGACUUGGCUC	18.5
SEQ0117645	GSVIVT01008706001	3.5	0.000347	0	20	27	2.32e-31	473	0.0571	24	3.04e-39	1189	337	91	1.35e-07	22	1896	1	20	1515	1534	0.8	20	20	60	1527	CACCGGCCUCUUCGCUUCCC	20	AAGCCCAUUACAAAUCAGGC	0
SEQ0196136	GSVIVT01005205001	4.5	0.000349	0	24	14	7.34e-18	671	0.0209	27	1.09e-40	1501	128	77	2.26e-05	24	1815	1	24	1618	1641	0.89	24	24	81	1631	AUGCAAAUCCUAGAAUGGAU	14	UUCAACCCCAAGGAAAAGGC	0
SEQ0161933	GSVIVT01027069001	3.5	0.00035	1	24	43	9.73e-36	2755	0.0156	55	2.01e-52	902	123	86	5.34e-06	24	1083	1	24	768	790	0.71	24	23	198	781	CCGGUGUCGCCAUGCCAGAU	42	ACAGUUUCCCGCUGGAUCCU	11
SEQ0282543	GSVIVT01020556001	3.5	0.00035	0	24	10	4.25e-16	578	0.0173	10	4.25e-16	4286	2	90	1.38e-08	24	4329	1	24	4273	4296	0.99	24	24	20	4286	CCACAUCUCUAUCAGUGUCU	10	CCACAUCUCUAUCAGUGUCU	0
SEQ0189774	GSVIVT01032063001	3	0.000351	2	24	232	3.84e-118	4076	0.0569	127	7.5e-121	323	221	87	0.000137	24	726	1	24	534	555	0.74	24	22	687	544	CUUCAUCUCUCGGAGAUUGU	125	CUGGAUCGGACGAAGGACGC	13
SEQ0309915	GSVIVT01016667001	3	0.000352	1	22	88	1.22e-111	3795	0.0232	88	1.22e-111	1907	0	83	2.5e-05	22	2013	1	22	1897	1917	0.94	22	21	138	1907	UGACCAACAUCACAGAGGAU	88	UGACCAACAUCACAGAGGAU	0
SEQ0191251	GSVIVT01021620001	4.5	0.000352	2	24	18	1.23e-16	1688	0.0107	33	8.95e-43	1834	149	70	0.00231	24	2358	1	24	1675	1696	0.71	24	22	37	1685	CUUCUCUGCGAUUGGGAGAU	16	GGUGGAAAUGAUGAAGUGAU	0
SEQ0321486	GSVIVT01018003001	4	0.000353	1	23	60	1.11e-30	4112	0.0146	161	3.42e-148	385	87	82	1.96e-06	24	543	1	23	461	482	0.85	23	22	138	474	CGUUAUUCUGAAGGGCAGAU	58	CUGGAGGCGCUGGUGGAUGU	14
SEQ0005447	GSVIVT01036400001	3.5	0.000353	2	21	17	1.31e-18	963	0.0177	83	3.54e-167	2801	95	66	0.00427	21	2952	1	21	2888	2906	0.98	21	19	41	2898	UGGACUUUGGCACAUGUUGC	14	UGCUGAGGCCGUGGGAACUC	0
SEQ0142661	GSVIVT01019950001	2.5	0.000354	2	21	9	3.53e-12	577	0.0156	14	1.21e-23	3942	60	76	5.96e-05	21	4071	1	21	3874	3892	0.95	21	19	23	3882	CAGGUUUUUUGACCGGAACC	8	UCACAACCUUGGGAACUUCC	0
SEQ0024352	GSVIVT01033561001	4	0.000357	2	24	206	6.18e-224	2169	0.095	190	6.18e-224	27	1	79	0.000398	24	444	1	24	16	37	0.04	24	22	317	27	CGAGCCUUUCGUUGAUUGGU	190	CGAGCCUUUCGUUGAUUGGU	0
SEQ0179186	GSVIVT01036285001	4.5	0.000357	2	24	54	6.87e-15	2221	0.0243	58	2.21e-37	373	215	81	0.000588	24	399	1	24	148	169	0.37	24	22	122	158	CUUUCUCGGUGGCAGCUGCC	33	CCAUGGCCUGUGAUGAGUCU	0
SEQ0024530	GSVIVT01005051001	3.5	0.000358	1	22	54	3.4e-27	3737	0.0145	89	3.61e-85	184	469	75	0.000375	22	945	1	22	643	663	0.68	22	21	105	654	UGAGAAUUUUGACAGGGACC	41	CGAUUAGAAACCCUCGAUUC	0
SEQ0077089	GSVIVT01035833001	3	0.000358	0	20	21	9.23e-15	1278	0.0164	28	4.05e-29	962	113	86	1.76e-06	21	1131	2	21	1066	1085	0.94	20	20	92	1076	UCAUGUGCUAUGAGGCAUGC	17	ACAAAAAUGUAUUACAUGCU	12
SEQ0401597	GSVIVT01031230001	3.5	0.000359	1	24	118	1.96e-15	56672	0.0021	602	0	1538	470	82	0.000405	24	2280	1	24	1057	1079	0.46	24	23	583	1069	CAACUUCUCAUCUCAACUAU	74	ACAAAAUACGUCAAAGAACU	0
SEQ0406950	GSVIVT01003487001	3	0.000359	2	24	8	1.4e-12	34	0.2353	8	1.4e-12	61	0	86	1.19e-05	24	261	1	24	51	72	0.2	24	22	9	61	UCAAUAAUCCUCGCCUUGCU	8	UCAAUAAUCCUCGCCUUGCU	12
SEQ0357852	GSVIVT01010853001	5.5	0.000359	0	23	21	3.51e-11	857	0.0245	26	6.28e-31	1020	8	76	0.000116	24	1149	2	24	1017	1039	0.89	23	23	74	1030	CUGAUUUUCACUUUGAAGAA	12	CAUAUACACACUGAUUUUCA	0
SEQ0297324	GSVIVT01002259001	4	0.00036	2	24	40	1.03e-45	2512	0.0159	111	1.24e-172	1760	283	79	7.02e-05	24	2064	1	24	2033	2054	0.98	24	22	68	2043	CACCCAGCAUGUUGGGUUCU	40	UUGCAAAGUUUAUUGAAGCU	0
SEQ0436213	GSVIVT01004944001	5	0.00036	0	24	134	1.36e-28	15185	0.0088	2060	0	166	49	93	5.45e-05	25	420	2	25	204	227	0.49	24	24	602	216	AGCUUGUGAUGCUGAAAUGU	124	UCCACAACCUCUGUCUUCCC	0
SEQ0334052	GSVIVT01005930001	4.5	0.00036	1	24	27	4.06e-18	4149	0.0065	57	1.06e-53	1098	192	82	0.000523	24	1533	1	24	1279	1301	0.83	24	23	141	1291	UCUGCUUCUCCGGGAAAUAU	27	UACUCGACUAUACCUUGCCU	0
SEQ0065756	GSVIVT01018560001	3	0.00036	0	20	15	2.02e-15	951	0.0158	21	5.42e-26	1050	507	83	1.1e-07	21	1707	1	20	1547	1566	0.91	20	20	40	1557	AGCUUCAAUGUUACAUUUGU	14	CAAGACUCAACUCAAGGCCU	0
SEQ0266202	GSVIVT01023471001	3.5	0.000361	0	24	52	2.47e-19	6759	0.0077	842	0	916	92	88	8.71e-07	24	2316	1	24	997	1020	0.43	24	24	271	1008	UCAUCUUGUUCUUCGACUCC	29	CCUCCAGAUCAGCAGAGGCU	12
SEQ0193352	GSVIVT01017937001	3.5	0.000362	1	21	31	6e-20	3677	0.0084	59	1.36e-60	1469	81	68	0.00416	21	1611	1	21	1379	1398	0.86	21	20	174	1390	UCCUUCUUUGUGCUCUUUUU	27	AUUGGUUGUGGAAGAGAUUC	0
SEQ0186678	GSVIVT01033064001	2	0.000363	0	20	32	1.09e-52	55	0.5818	22	1.09e-52	878	2	94	1.3e-08	21	1137	1	20	866	885	0.76	20	20	33	878	UUCUGUCAUUGCCAGCAACA	22	UUCUGUCAUUGCCAGCAACA	19
SEQ0405384	GSVIVT01010554001	2	0.000365	0	23	52	2.25e-25	3533	0.0147	235	0	310	141	107	1.17e-09	24	1035	1	23	439	461	0.42	23	23	295	451	CGUGGCCCUUCCGAAGAUGC	37	ACAUCGGUUAGAAGGGUGAU	17
SEQ0063704	GSVIVT01008995001	3	0.000366	1	21	26	4.37e-17	2039	0.0128	32	1.28e-32	1395	173	77	0.000423	21	1527	1	21	1213	1232	0.79	21	20	61	1222	UACAACCUCUUCGAAGAUAU	20	CCAGAGAUUCGCAAAGGCUC	0
SEQ0110914	GSVIVT01016775001	4	0.000366	0	24	69	7.17e-16	6077	0.0114	133	2.87e-105	245	428	93	9.04e-09	24	705	1	24	662	685	0.94	24	24	421	674	CGGCUGCAGAUAUUGAGGUU	42	ACACUGUGGAGCUUUAUGCU	15.5
SEQ0116935	GSVIVT01003418001	4	0.000368	2	22	25	8.14e-20	506	0.0494	92	1.35e-161	443	220	69	0.00335	22	750	1	22	214	233	0.29	22	20	34	225	UCUGCUUCACAGAGGCACCC	18	ACCUCUCGAAGGAGGAUGAU	0
SEQ0384385	GSVIVT01022927001	3	0.000368	2	21	23	1.97e-14	805	0.0286	20	1.97e-14	30	2	67	0.00442	21	444	1	21	20	38	0.05	21	19	57	30	CCUCUCCAACCAGGCACUCU	20	CCUCUCCAACCAGGCACUCU	0
SEQ0432933	GSVIVT01015203001	4	0.000369	1	24	153	2.91e-135	5332	0.0287	196	7.57e-304	2364	2	80	0.000684	24	2502	1	24	2355	2377	0.94	24	23	641	2366	ACAAAUCAUAUGAUGCUCUU	105	CCACAAAUCAUAUGAUGCUC	14
SEQ0264711	GSVIVT01027517001	4.5	0.00037	2	24	63	2.08e-33	4006	0.0157	147	3.53e-148	347	333	83	0.000132	24	708	1	24	4	25	0.01	24	22	191	14	AUGCAACUCGAGCAGAACUC	54	AAGAACGAGCUGAGCAAAUU	11
SEQ0149583	GSVIVT01011239001	4	0.00037	1	23	10	1e-22	34	0.2941	10	1e-22	777	2	84	3.21e-05	24	1044	2	24	765	786	0.73	23	22	16	777	CAUGUCUGCAAUGAAGAAAC	10	CAUGUCUGCAAUGAAGAAAC	0
SEQ0264711	GSVIVT01017868001	4.5	0.00037	1	24	37	3.45e-18	3486	0.0106	47	5.76e-41	973	138	83	0.000132	24	1299	1	24	824	846	0.63	24	23	103	836	ACAUUCUUGAGAGGAUUACU	27	CUGAUAAAGAAGGCAAUUCU	0
SEQ0236537	GSVIVT01033561001	4	0.000372	2	24	206	6.18e-224	2169	0.095	190	6.18e-224	27	1	79	0.00591	24	444	1	24	16	37	0.04	24	22	317	27	CGAGCCUUUCGUUGAUUGGU	190	CGAGCCUUUCGUUGAUUGGU	0
SEQ0150987	GSVIVT01025394001	2.5	0.000372	0	24	35	7.75e-15	676	0.0518	35	6.46e-35	28	175	102	3.73e-09	24	450	1	24	192	215	0.43	24	24	55	204	UACGGGACUAGAAGAAACUU	19	CAACUUUAUUGGCAAGAUGU	16
SEQ0095691	GSVIVT01023918001	4	0.000373	2	24	11	2.6e-14	611	0.018	12	7.87e-18	2756	240	80	0.000276	24	3021	1	24	2986	3007	0.99	24	22	32	2996	CCAUUCUAUCUGAAAAAGCA	10	CGCUACAAGAUCCUGCAGCU	12
SEQ0061732	GSVIVT01004129001	3	0.000373	1	22	7	3.26e-13	18	0.3889	7	3.26e-13	41	2	78	2.62e-05	22	285	1	22	29	49	0.1	22	21	16	41	CAGUCAUAAGUACAAAACAU	7	CAGUCAUAAGUACAAAACAU	0
SEQ0204550	GSVIVT01008446001	3	0.000373	0	23	28	4.39e-11	1554	0.018	34	2.58e-23	256	70	97	6.41e-08	24	498	2	24	175	197	0.35	23	23	145	187	CCUAAUCUUCCAAUCAAGCU	21	GCAGAAUUCACCAUCAAUCC	13.5
SEQ0247411	GSVIVT01018852001	4	0.000375	2	24	62	9.34e-45	1445	0.0429	53	9.34e-45	331	0	79	0.00024	24	459	1	24	321	342	0.7	24	22	137	331	ACUGAUUGGGCUGUGGAGGC	53	ACUGAUUGGGCUGUGGAGGC	0
SEQ0215374	GSVIVT01018101001	4	0.000376	1	24	53	8.93e-13	5445	0.0097	88	6.13e-60	427	38	78	0.00012	24	714	1	24	454	476	0.64	24	23	229	467	CCUUCACCAUGGGCAACUAU	35	UACCAAGAACUCUCUGAUGC	0
SEQ0348102	GSVIVT01024728001	4	0.000377	2	24	207	3.95e-232	7218	0.0287	183	3.5e-246	2209	30	77	0.00348	24	2259	1	24	2169	2190	0.96	24	22	722	2180	AUCUCAAUAGUGGAGGUUCU	175	CCACCUUGGGUCGAGCAGUU	0
SEQ0300741	GSVIVT01005158001	6.5	0.000377	2	30	66	1.87e-83	1585	0.0416	57	1.87e-83	1937	0	89	0.00104	30	1986	1	30	1924	1951	0.97	30	28	112	1937	CACAGAUGUCGGUCAAUGAU	57	CACAGAUGUCGGUCAAUGAU	0
SEQ0263201	GSVIVT01033442001	3.5	0.000378	1	21	36	5.36e-23	2189	0.0164	46	3.4e-55	1739	144	68	0.00277	21	1812	1	21	1586	1605	0.88	21	20	61	1595	CAACAAAUGAACCUUUAUUU	24	CUUCUCCGGAGUGGUCCUCU	0
SEQ0015711	GSVIVT01021128001	1	0.000378	0	21	14	3.19e-22	271	0.0517	13	3.19e-22	1293	2	96	2.26e-08	21	2106	1	21	1281	1301	0.61	21	21	17	1293	AGGUCAAGAAAUUUUUGGUU	13	AGGUCAAGAAAUUUUUGGUU	20
SEQ0427903	GSVIVT01036279001	3	0.000378	0	21	52	3.25e-16	2308	0.0225	125	2.35e-120	208	126	80	1.1e-05	21	432	1	21	324	344	0.75	21	21	118	336	GGAUUCCGGAGUGUUCAAUC	34	UUCUGUGGACCUUCUGGUCC	14.5
SEQ0071090	GSVIVT01007982001	2	0.00038	0	19	301	0	398	0.7563	259	0	617	2	100	6.41e-08	21	855	3	21	607	625	0.71	19	19	302	617	GCUUCUCCAACCCCAUCGAU	259	GCUUCUCCAACCCCAUCGAU	19
SEQ0041224	GSVIVT01020812001	3.5	0.000381	2	24	27	1.34e-14	943	0.0286	32	1.17e-42	1269	175	82	0.00022	24	1473	1	24	1434	1455	0.97	24	22	78	1446	UAUCCCGCUUCAGAUUUCCC	14	CCCUGUAGACAAUCUAUUUU	0
SEQ0030058	GSVIVT01032000001	2	0.000382	0	21	10	1.42e-19	15	0.6667	7	1.42e-19	741	1	85	6.74e-07	22	1743	1	21	729	749	0.42	21	21	11	741	UCAAAAAUCUAUUAGAAAAA	7	UCAAAAAUCUAUUAGAAAAA	11
SEQ0030058	GSVIVT01031998001	2	0.000382	0	21	10	6.61e-19	66	0.1515	8	6.61e-19	1005	1	85	6.74e-07	22	3120	1	21	993	1013	0.32	21	21	10	1005	CCAAAAAUCUAUUAAAAAAA	8	CCAAAAAUCUAUUAAAAAAA	0
SEQ0364885	GSVIVT01030275001	2.5	0.000383	1	20	26	1.01e-13	1725	0.0151	73	9.48e-110	1384	337	73	0.00135	20	1875	1	20	1713	1731	0.91	20	19	36	1723	ACGAAUUAUACAGCCGGAUU	15	UUCAGACCUUCUCUCUUCCU	0
SEQ0413041	GSVIVT01009070001	4	0.000383	1	24	38	1.63e-11	4496	0.0085	77	1.22e-68	410	188	83	2.53e-05	24	1113	1	24	211	233	0.19	24	23	86	224	UCAAUCUCUUGAGGGCUUUC	24	CAACUGAGUUCUGGACAUCC	0
SEQ0408111	GSVIVT01012831001	3.5	0.000384	1	24	49	7.95e-57	1615	0.0303	201	0	53	213	90	4.99e-05	24	1239	1	24	255	277	0.21	24	23	109	268	UCUCUUCUCUCCAGCGACCC	48	CUCUAGGCUCUAGAGUAUAC	0
SEQ0252253	GSVIVT01009576001	3	0.000385	1	21	39	1.28e-14	5720	0.0068	74	2.24e-75	1833	366	79	2.27e-08	21	1986	1	21	1458	1477	0.73	21	20	139	1467	UCAGUCUGUUGUAGACCUGC	24	UCUACCAAAAUCUGCUGCCU	0
SEQ0422219	GSVIVT01021289001	3.5	0.000385	1	21	12	3.04e-12	994	0.0121	26	4.11e-40	2618	413	70	0.00351	21	3027	1	21	2196	2215	0.73	21	20	19	2206	CUGUUGGUAUAUGAAUACAU	10	AUGAAGAUUAUGUGUGUCUU	0
SEQ0097306	GSVIVT01011111001	4	0.000385	1	24	17	2.18e-11	1383	0.0123	25	2.63e-27	1484	16	84	0.00037	24	1524	1	24	1489	1511	0.98	24	23	33	1501	CGUGGUAUGGUCAAAUACUU	13	AACUCAGCGUUGAAGGUCGU	12
SEQ0111262	GSVIVT01031289001	2	0.000386	2	21	304	5.55e-148	20206	0.015	642	0	1154	318	78	9.43e-07	21	1776	1	21	1464	1482	0.82	21	19	802	1474	UUCCAGAACACUCAGGGUCU	183	UCUCGUUUGGGCAGCUUCUC	0
SEQ0252498	GSVIVT01025466001	3	0.000386	1	21	194	9.52e-62	3995	0.0486	220	1.65e-214	421	32	83	7.95e-06	21	444	1	21	380	399	0.86	21	20	1315	390	CGUCCCCACCUUCUUUGCCU	96	CUUGCUUUUGGCUUCCUCCU	0
SEQ0378893	GSVIVT01008328001	4	0.000388	1	24	12	4.29e-13	358	0.0335	20	2.7e-34	1244	62	75	3.88e-06	24	2004	1	24	1295	1317	0.65	24	23	17	1306	AAUGGGUCUCUUGAAAACUU	9	UCAGACUUUUGGGCUUUUGU	0
SEQ0400892	GSVIVT01025151001	2.5	0.000389	1	24	11	1.1e-11	988	0.0111	24	5.95e-35	2447	272	99	9.37e-08	24	2637	1	24	2164	2186	0.82	24	23	37	2177	CUGCUCUAGUUCCUGAUCCU	10	AGCAAUUACCAUCCAAAGAU	15
SEQ0343926	GSVIVT01007818001	3.5	0.000392	1	23	38	5.31e-48	484	0.0785	31	4.07e-52	1311	151	87	2.74e-06	24	1722	2	24	1452	1473	0.84	23	22	71	1464	CAUUCCCACCAAUGGGACUU	29	CCAUCAACACAGUUUCUUCC	15
SEQ0399532	GSVIVT01015090001	4.5	0.000394	2	23	26	1.15e-14	1005	0.0259	114	1.95e-167	549	8	72	0.004	23	648	1	23	531	551	0.82	23	21	339	542	AUACCUGCUUUAAGCAUUUC	19	CUUUAAGCAUUUCGUUCUGU	0
SEQ0389253	GSVIVT01019630001	4	0.000396	1	24	7	3.92e-11	201	0.0348	83	1.92e-212	1423	2	78	0.000185	24	1791	1	24	1414	1436	0.79	24	23	102	1427	CAAUGACCUUGCACAUAGCU	7	AUCUCAAUGACCUUGCACAU	0
SEQ0154306	GSVIVT01033064001	2.5	0.000397	0	20	32	1.09e-52	55	0.5818	22	1.09e-52	878	2	89	5.18e-06	21	1137	1	20	866	885	0.76	20	20	33	878	UUCUGUCAUUGCCAGCAACA	22	UUCUGUCAUUGCCAGCAACA	13
SEQ0232718	GSVIVT01025572001	3	0.000397	1	22	12	6.66e-18	229	0.0524	12	6.66e-18	683	2	81	0.000149	22	1143	1	22	671	691	0.59	22	21	14	683	CCAUAGGUGACGCAUAUCUU	12	CCAUAGGUGACGCAUAUCUU	0
SEQ0343171	GSVIVT01037221001	2	0.000397	0	20	6	5.74e-14	51	0.1176	6	5.74e-14	866	2	81	1.06e-07	20	2619	1	20	855	874	0.33	20	20	6	866	CACUUAAAGUUUUGGGUUCU	6	CACUUAAAGUUUUGGGUUCU	0
SEQ0231872	GSVIVT01015754001	4.5	0.000397	1	24	44	5.76e-14	8747	0.005	154	3.51e-125	790	120	75	0.00276	24	924	1	24	659	681	0.71	24	23	337	671	CCACCCUUCUGGCCAACACC	41	CCGGGAUAUCCAGGGCGGCU	0
SEQ0273206	GSVIVT01009832001	4	0.000398	1	23	157	6.86e-43	4663	0.0337	275	9.2e-289	353	105	85	2.51e-07	24	495	2	24	448	469	0.91	23	22	342	458	UCCUAUCUUCUCGAGCUGGU	78	CUGGUGUGAGAGCCAAUGCU	14.5
SEQ0029159	GSVIVT01008636001	3.5	0.000398	1	24	20	1.17e-11	5280	0.0038	109	2.11e-137	1985	204	90	4.49e-06	24	2241	1	24	1770	1792	0.79	24	23	88	1781	CAACCCUCAUAGACAAAGGC	19	CUGUUAAAGCCAUCAGCCGU	14
SEQ0433187	GSVIVT01029822001	3	0.000398	0	21	12	2.2e-11	405	0.0296	14	1.59e-15	635	27	83	3.49e-06	21	744	1	21	652	672	0.88	21	21	36	662	CUGUGGAUUUCAAGAAGCCU	11	UGUCACCGGAUCAAGUAGUU	13
SEQ0295223	GSVIVT01025415001	2.5	0.000399	1	23	70	1.09e-16	1705	0.0411	146	2.04e-117	132	89	102	0.000475	24	195	1	23	32	53	0.16	23	22	301	43	CUCCUCUCUCUGGCCCUCCU	45	CCGGGGCCUGAUCCCCUCCU	11
SEQ0142584	GSVIVT01009141001	4.5	0.0004	0	24	143	5.56e-36	9460	0.0151	347	2.34e-287	321	99	87	2.97e-05	24	474	1	24	409	432	0.86	24	24	819	420	GGACAAUCUUACUCUUUGGA	100	UAGCAUGGCCAAACAGGCAU	0
SEQ0048789	GSVIVT01024042001	3	0.0004	1	21	42	5.24e-19	7174	0.0059	173	3.13e-233	122	1993	72	0.00336	21	2388	1	21	2106	2125	0.88	21	20	262	2117	UUAUCCGAACGUUGACAAAU	29	CUGCUUCAAACUCAACUCCU	0
SEQ0318679	GSVIVT01032411001	3	0.0004	1	23	10	7.02e-13	2518	0.004	46	6.01e-84	7807	1088	84	4.25e-05	23	8901	1	23	6709	6730	0.75	23	22	17	6719	AAGUCUCUGAAUCAGUUCCU	10	UCAGGCUCUGAUGCUCCCAU	0
SEQ0066654	GSVIVT01000132001	4.5	0.0004	2	23	27	7.97e-13	1353	0.02	39	1.85e-46	639	169	73	0.00273	24	1275	1	23	797	817	0.63	23	21	40	810	UGGCAAAGAAUACAAUGUUC	15	UCUCUCAGACUAUGAUAUUC	0
SEQ0119742	GSVIVT01013736001	3	0.000401	1	22	100	3.37e-40	2565	0.039	67	2.19e-61	593	106	83	4.16e-07	22	771	1	22	689	709	0.89	22	21	182	701	ACGAUUUUGUCAACGGAUCU	50	CUAACUGUGAGAAGGAGGCU	11
SEQ0407146	GSVIVT01020175001	3	0.000401	1	22	20	2.71e-18	792	0.0253	15	2.71e-18	1184	0	83	5.06e-05	22	1782	1	22	1174	1194	0.66	22	21	31	1184	ACCUACAUUGUCACAAUCCC	15	ACCUACAUUGUCACAAUCCC	0
SEQ0131664	GSVIVT01017334001	3.5	0.000401	0	21	43	3.56e-13	2474	0.0174	52	9.09e-39	57	334	77	2.24e-05	21	624	1	21	381	401	0.61	21	21	135	392	AUCGAUGUUGCACGAUUUUU	26	CACUGUUUUCAAGACCUCCC	14.5
SEQ0180447	GSVIVT01025104001	3.5	0.000402	1	23	233	1.63e-45	30909	0.0075	444	3.24e-283	633	377	85	7.38e-07	24	753	1	23	245	266	0.33	23	22	1566	258	ACAAUUCCCUAUCAUUUCGU	163	UCUCUCAGACCCAGCCUUCC	0
SEQ0358768	GSVIVT01001034001	4	0.000402	1	24	59	1.91e-39	2026	0.0291	50	4e-61	1389	78	78	3.62e-05	24	1638	1	24	1456	1478	0.89	24	23	187	1469	ACUAUCUUGUAUUUGAUCUC	36	UGUGGAGGACUGGAAAUGGU	14.5
SEQ0084287	GSVIVT01017308001	4	0.000403	0	24	47	2.9e-40	3581	0.0131	181	7.61e-254	1249	55	87	1.12e-06	24	1287	1	24	1183	1206	0.92	24	24	454	1196	CUGAUGUUCUUAAUCAGGUU	47	CCUGAGCAAAUUGAUACUUC	0
SEQ0141996	GSVIVT01030921001	3	0.000403	0	23	42	2.87e-17	1970	0.0213	37	5.38e-34	920	4	95	1.76e-08	24	1023	2	24	913	935	0.89	23	23	210	924	UCCAUUUCGUUACGUCAAUC	23	CUCCUCCAUUUCGUUACGUC	20
SEQ0223873	GSVIVT01012182001	3.5	0.000405	1	21	599	0	7556	0.0793	572	0	332	1	81	2.98e-06	21	426	1	20	320	340	0.75	20	21	1306	332	AUUCCUCCUCACACUCCGGU	572	AUUCCUCCUCACACUCCGGU	12
SEQ0103195	GSVIVT01001106001	3.5	0.000405	1	21	28	7.9e-22	3500	0.008	46	3.79e-46	1487	25	74	0.000443	21	1821	1	21	1453	1472	0.8	21	20	66	1463	UCUGCAUUGUGGGGUUACUC	27	UCCUGUAUGAGGAGGCCCCC	0
SEQ0070507	GSVIVT01037858001	3.5	0.000406	2	24	21	3.75e-15	332	0.0633	22	3.92e-25	339	211	90	8.98e-05	24	462	1	24	118	139	0.26	24	22	63	130	UCCGAUCUCGUACACAUUCC	15	GGAUGCUCAAGCGAUUUUGC	14
SEQ0176871	GSVIVT01035793001	3.5	0.000407	1	24	18	6.16e-25	374	0.0481	23	6.58e-34	889	1	82	2.1e-05	24	1071	1	24	879	901	0.82	24	23	86	892	ACAUAUUCGUCAUUGCUGGU	18	CCAACAUAUUCGUCAUUGCU	0
SEQ0176871	GSVIVT01035791001	3.5	0.000407	1	24	13	5.15e-14	1231	0.0106	40	4.01e-59	2023	1	82	2.1e-05	24	2205	1	24	2013	2035	0.91	24	23	131	2026	ACAUAUUCAUCAUUGCUGGU	13	CCAACAUAUUCAUCAUUGCU	0
SEQ0098956	GSVIVT01033742001	3	0.000408	0	21	17	3.8e-12	505	0.0337	17	1.67e-23	1455	19	78	2.33e-06	21	1506	1	21	1426	1446	0.95	21	21	37	1436	CUAAACCAGUUGAAGAUCCU	10	UCAAUCAAGUAGUAAACCCU	14
SEQ0175732	GSVIVT01021625001	2	0.000409	0	19	25	2.46e-31	296	0.0845	17	2.46e-31	577	0	94	2.22e-07	20	2538	1	19	568	586	0.22	19	19	32	577	CCUGGUCCGGAUUCUAUUGG	17	CCUGGUCCGGAUUCUAUUGG	18
SEQ0175732	GSVIVT01016272001	2	0.000409	0	19	15	2.37e-20	315	0.0476	12	2.37e-20	577	0	94	2.22e-07	20	2523	1	19	568	586	0.23	19	19	15	577	CCUGGUCCGGAUUCGGUCGG	12	CCUGGUCCGGAUUCGGUCGG	18
SEQ0248441	GSVIVT01005682001	3	0.00041	0	20	26	4.53e-11	1821	0.0143	41	3.89e-29	434	139	78	6.87e-06	20	525	1	20	286	305	0.54	20	20	103	297	CGUUCUCGACCUGGAAAACC	22	CUGAAACUCGGGCAAUGCCU	0
SEQ0319282	GSVIVT01020837001	3.5	0.000411	0	22	34	7.66e-23	1110	0.0306	123	3.4e-145	317	37	92	5.55e-08	24	348	2	23	269	290	0.77	22	22	227	281	UCAAAUCCAUUGAAGAGUAU	34	CCAAGCGAAUCGUAGACCCU	20
SEQ0084319	GSVIVT01009980001	3.5	0.000415	1	24	31	4.84e-31	1704	0.0182	51	4.08e-63	1151	15	88	1.53e-05	24	1401	1	24	1125	1147	0.8	24	23	117	1136	CAAGGGUUCUCCGAGAACAU	30	AACAUGGGUUGUCAGUUACC	0
SEQ0209932	GSVIVT01007435001	3	0.000415	1	23	30	3.55e-14	980	0.0306	75	1.58e-104	683	565	91	1.31e-06	24	801	1	23	107	128	0.13	23	22	81	119	CAUGCCAUUCAACUAAUGCU	17	UCAAAGUCGAUGACUAUUCC	0
SEQ0059502	GSVIVT01010590001	3.5	0.000418	0	24	26	7.86e-19	2694	0.0097	162	1.27e-233	991	400	93	1.02e-07	24	1179	1	24	580	603	0.49	24	24	129	593	UUCGAGGACCUUCCGAAGAU	26	CUAAGUGAGUAUGGAAACAU	0
SEQ0347648	GSVIVT01018144001	3	0.000418	1	21	9	4.29e-13	198	0.0455	11	1.17e-16	48	693	75	0.000376	21	1107	1	21	732	751	0.66	21	20	32	743	AUCAAUCAGUUGUUGAAGAU	9	UCGCUUUAGGACAGCUAGUC	0
SEQ0263763	GSVIVT01030921001	4.5	0.00042	1	24	45	1.03e-32	1970	0.0228	37	5.38e-34	920	10	77	0.000815	24	1023	1	24	899	921	0.88	24	23	228	912	UCGAGAUUCUCCUCCAUUUC	36	CUCCUCCAUUUCGUUACGUC	0
SEQ0022969	GSVIVT01021128001	2	0.000421	0	21	14	3.19e-22	271	0.0517	13	3.19e-22	1293	205	89	1.09e-07	21	2106	1	21	1488	1508	0.71	21	21	17	1500	AGGUCAAGAAACAUUUCCAA	13	AGGUCAAGAAAUUUUUGGUU	17.5
SEQ0256546	GSVIVT01030053001	4	0.000421	2	21	161	3.07e-20	34811	0.0046	850	0	285	103	71	0.00145	21	519	1	21	174	192	0.34	21	19	1324	183	CGAGGUCAUUCACUGCAGAU	159	CCUUGCAAUCUGGGCCUGCC	0
SEQ0022969	GSVIVT01025159001	2	0.000421	0	21	11	4.66e-12	822	0.0134	57	1.25e-104	1345	3	89	1.09e-07	21	2397	1	21	1332	1352	0.56	21	21	88	1344	AGGUCAAGAAAAUGUAGGUU	10	GGUCAAGAAAAUGUAGGUUU	17.5
SEQ0172659	GSVIVT01027627001	4	0.000421	0	24	15	8.83e-11	1633	0.0092	31	8.22e-30	980	21	88	2.1e-05	24	1098	1	24	990	1013	0.9	24	24	48	1001	UGAAUAUAGUGAAGGAAAUC	15	UGGCAAAGAGGGUAGAGUUC	13
SEQ0273389	GSVIVT01031230001	3.5	0.000422	1	24	149	6.04e-20	56672	0.0026	602	0	1538	104	84	4.22e-05	24	2280	1	24	1423	1445	0.62	24	23	789	1436	CUUUGGGAAUGCUCAGCACU	83	ACAAAAUACGUCAAAGAACU	0
SEQ0330809	GSVIVT01032015001	2.5	0.000423	1	23	9	3.33e-12	377	0.0239	12	2.73e-17	812	317	91	1.52e-06	23	1677	1	23	1119	1140	0.67	23	22	42	1131	AUCCAAAAUGCUUAAAGGAU	9	CGAACUAUUCAGGCACUUGU	0
SEQ0220356	GSVIVT01030494001	3.5	0.000424	0	21	33	4.77e-21	4002	0.0082	115	5.44e-184	1681	1592	78	1.46e-05	21	3540	1	21	3263	3283	0.92	21	21	93	3275	CUCUGGUAGACAAAGUGACC	22	ACAACGAACCAUCCAAUUUC	0
SEQ0425984	GSVIVT01034919001	3	0.000425	1	22	33	1.49e-61	54	0.6111	33	1.49e-61	114	2	76	1.46e-06	22	213	1	22	102	122	0.48	22	21	38	114	UCAUCUCCUGUGCGUUAAGU	33	UCAUCUCCUGUGCGUUAAGU	0
SEQ0066452	GSVIVT01033277001	3.5	0.000425	1	22	39	3.18e-22	2606	0.015	63	2.03e-97	3277	376	75	0.00176	22	3609	1	22	2891	2911	0.8	22	21	92	2901	CCUUGACUCAUCAGAAAUCU	20	CCGAAUUCUUUCAGGAAGUU	13
SEQ0272915	GSVIVT01001369001	4	0.000425	0	21	12	2.64e-12	428	0.028	12	2.64e-12	128	0	75	0.00171	21	723	1	21	118	138	0.16	21	21	25	128	CCAAGUUUUUCAGCACUUCU	12	CCAAGUUUUUCAGCACUUCU	0
SEQ0264877	GSVIVT01010522001	2	0.000426	1	20	1305	0	1385	0.9422	1231	0	833	2	86	1.84e-09	20	1266	1	19	821	840	0.65	19	20	1309	833	UUCUGUCAUCGCCGCCACCU	1231	UUCUGUCAUCGCCGCCACCU	14
SEQ0264877	GSVIVT01010496001	2	0.000426	1	21	365	0	526	0.6939	244	0	978	0	90	1.07e-10	20	1257	1	20	968	988	0.77	20	21	432	978	UCUUCUGUCAACGAAUUCUU	244	UCUUCUGUCAACGAAUUCUU	0
SEQ0264877	GSVIVT01032239001	2	0.000426	1	21	173	3.87e-213	310	0.5581	99	3.87e-213	747	0	90	1.07e-10	20	981	1	20	737	757	0.75	20	21	183	747	UCUUCUGUCAACUAAUUCUU	99	UCUUCUGUCAACUAAUUCUU	0
SEQ0264877	GSVIVT01008556001	2	0.000426	1	20	37	7.9e-54	50	0.74	22	7.9e-54	893	2	86	1.84e-09	20	1134	1	19	881	900	0.78	19	20	38	893	UUCUGUCAUCACCGCAGACC	22	UUCUGUCAUCACCGCAGACC	14
SEQ0175140	GSVIVT01023726001	4	0.000426	0	24	146	7.89e-35	20984	0.007	1295	0	562	250	89	2.11e-06	24	585	1	24	301	324	0.51	24	24	1063	312	CUAUGUCACUCCGACUAAUU	134	CCCAGAUGGAAGCCAUACCC	0
SEQ0264877	GSVIVT01033519001	2	0.000426	1	21	47	3.97e-30	147	0.3197	17	3.97e-30	710	2	90	1.07e-10	20	1050	1	20	698	718	0.66	20	21	51	710	UUCUGUCAAAUCAGCCAUGG	17	UUCUGUCAAAUCAGCCAUGG	0
SEQ0007284	GSVIVT01024033001	4	0.000426	1	24	30	2.17e-21	1441	0.0208	47	1.17e-81	3967	347	80	0.000126	24	4059	1	24	3609	3631	0.89	24	23	62	3620	CUCCGGAUGAAUUGGAUUAU	16	CUCAAGCUUCCUCCGUACUC	0
SEQ0327415	GSVIVT01016661001	4	0.000426	1	24	13	1.13e-15	600	0.0217	27	7.83e-47	541	241	93	0.000395	24	2739	1	24	289	311	0.11	24	23	31	302	CCAUUCUUGGUUCCAUACCC	11	CCGAAUUACCCCACAAACAU	12
SEQ0264877	GSVIVT01018205001	2	0.000426	1	20	9	3.95e-11	28	0.3214	5	3.95e-11	809	2	86	1.84e-09	20	1215	1	19	797	816	0.66	19	20	10	809	UUCUGUCAUCGAAGUCGGAU	5	UUCUGUCAUCGAAGUCGGAU	14
SEQ0170457	GSVIVT01012247001	1.5	0.000427	0	20	255	0	342	0.7456	157	0	1065	0	87	1.7e-07	20	1497	1	20	1056	1075	0.71	20	20	259	1065	UCUUCUGUCAGCUCAAUCGC	157	UCUUCUGUCAGCUCAAUCGC	0
SEQ0278025	GSVIVT01030215001	3	0.000427	1	21	28	1.47e-13	8352	0.0034	169	1.54e-207	1900	132	76	3.93e-05	21	2151	1	21	2023	2042	0.94	21	20	354	2034	CCUCAACAAUACGGAGAGGU	26	GAUGAAGUUCUAAUUAAGUU	0
SEQ0240017	GSVIVT01031053001	4.5	0.000428	0	23	18	6.85e-12	894	0.0201	22	3.21e-17	81	65	78	0.000264	23	528	1	23	135	157	0.26	23	23	48	146	UCAGACUCCGUGCUUCACCU	17	CAGACUCAUGUUCAAAUCCU	0
SEQ0325612	GSVIVT01032239001	3	0.000431	1	23	117	3.87e-213	310	0.3774	99	3.87e-213	747	1	93	5.12e-09	22	981	1	22	735	757	0.75	22	23	183	747	UCUUCUGUCAACUAAUUCUU	99	UCUUCUGUCAACUAAUUCUU	0
SEQ0122024	GSVIVT01017204001	5	0.000431	2	24	86	1.32e-82	7741	0.0111	145	7.27e-266	4134	189	76	0.00579	25	9429	2	25	3935	3956	0.42	24	22	412	3945	UCUGUUUUUCAUGUUCUUCA	57	CCCAGUUUCAUGGACUUUGU	12
SEQ0325612	GSVIVT01008556001	3	0.000431	1	21	37	7.9e-54	50	0.74	22	7.9e-54	893	2	90	3.25e-08	22	1134	2	21	880	900	0.78	20	21	38	893	UUCUGUCAUCACCGCAGACC	22	UUCUGUCAUCACCGCAGACC	15
SEQ0171795	GSVIVT01018513001	3	0.000431	1	20	16	1.08e-14	361	0.0443	12	1.08e-14	276	0	90	1.7e-06	21	972	1	20	267	285	0.27	20	19	18	276	AGGGCGGCCGGUGGAUUCAU	12	AGGGCGGCCGGUGGAUUCAU	13
SEQ0269014	GSVIVT01028050001	4.5	0.000431	1	24	46	1.61e-13	4678	0.0098	111	1.38e-96	542	456	85	5.75e-05	24	780	1	24	75	97	0.1	24	23	128	87	CUUCGCUAAACCCGAUGGCU	32	CAGAGACUGUGACGGAAGCU	0
SEQ0229088	GSVIVT01018882001	4.5	0.000431	1	24	45	8.35e-13	11419	0.0039	436	0	880	94	82	7.1e-05	24	1104	2	24	775	798	0.7	23	24	246	787	CAAAUUGCUGCAAAUAUGGU	41	UACAUUUGCUCAAGAAAUUU	14
SEQ0134848	GSVIVT01029829001	2.5	0.000432	1	20	46	1.25e-59	2097	0.0219	43	1.25e-59	2200	2	69	0.000334	20	2853	1	20	2190	2208	0.77	20	19	60	2200	CCUAUAAUUCACAGAGAUAU	43	CCUAUAAUUCACAGAGAUAU	0
SEQ0305941	GSVIVT01033064001	1.5	0.000432	0	20	10	9.24e-21	55	0.1818	22	1.09e-52	878	3	87	4.56e-07	20	1137	1	20	866	885	0.76	20	20	33	877	CUUCUGUCAUUGCCAGCAAC	10	UUCUGUCAUUGCCAGCAACA	0
SEQ0134254	GSVIVT01028292001	2	0.000433	2	19	43	9.71e-28	465	0.0925	28	9.71e-28	257	0	66	0.00124	19	372	1	19	251	267	0.67	19	17	99	257	CAGGAACUAUGGAUCGAUUU	28	CAGGAACUAUGGAUCGAUUU	0
SEQ0304361	GSVIVT01031908001	4	0.000433	0	24	51	4.13e-15	3764	0.0135	67	8.73e-62	1109	17	87	0.000216	24	1143	1	24	1081	1104	0.95	24	24	132	1094	UCAUCAAGGUAUUCGACAUU	26	ACAUUAAACGGGAAGAAGCC	0
SEQ0082956	GSVIVT01001446001	0.5	0.000434	0	21	552	0	1482	0.3725	372	0	1284	1	106	1.46e-10	21	3642	1	21	1273	1293	0.35	21	21	643	1284	GCUCGGAGGUCUACUGCGCU	372	GCUCGGAGGUCUACUGCGCU	20.5
SEQ0170745	GSVIVT01006378001	2	0.000434	0	19	18	1.17e-24	86	0.2093	27	1.3e-41	142	1	89	9.62e-08	20	234	1	19	134	152	0.57	19	19	71	143	CUCGCUGUCAUACAAUCUUC	18	UCUCGCUGUCAUACAAUCUU	13
SEQ0362779	GSVIVT01001839001	3	0.000434	1	23	39	6.18e-20	5839	0.0067	153	1.82e-173	1293	226	77	9.7e-07	23	1329	1	23	1057	1078	0.8	23	22	237	1067	UUGCAUUCACAAUGUUUGUC	35	CAUACUCGAAGCAAAAACCU	0
SEQ0100524	GSVIVT01024546001	4	0.000434	2	24	47	1.01e-17	3188	0.0147	88	6.85e-62	289	18	76	0.00157	24	447	1	24	297	318	0.66	24	22	230	307	CUAUUGUCAAUAUGUUCUCU	41	CUUACCAUUUCCAAGGUUCU	0
SEQ0149127	GSVIVT01025122001	3	0.000434	2	24	54	5.65e-16	1901	0.0284	38	8.45e-30	678	7	81	0.000639	24	699	1	24	661	682	0.95	24	22	172	673	UCUCAACCUAGUAGGAUCCA	25	ACCUAGUAGGAUCCAGUUUU	0
SEQ0131572	GSVIVT01020543001	5	0.000435	2	24	24	4.92e-17	845	0.0284	18	5.88e-28	3561	31	76	0.00707	24	3582	1	24	3520	3541	0.98	24	22	52	3532	CUUACAAAGGAAGUGAAGCC	12	UCAAAAGAAAAAAGGAGCAU	0
SEQ0276749	GSVIVT01022079001	4.5	0.000436	0	24	16	1.23e-13	1833	0.0087	51	6.16e-69	1829	117	84	0.000252	24	1965	1	24	1701	1724	0.87	24	24	87	1712	AGCAGAGGACAUUGUUGGGU	15	UGCUAGAAUCACCGGAAGCU	0
SEQ0004403	GSVIVT01033986001	4.5	0.000437	2	23	26	5.45e-14	3583	0.0073	38	2.73e-31	1337	917	75	0.000102	24	1437	1	23	409	429	0.28	23	21	161	422	CUUUCCUCCUCUUUGGAUCU	22	CCAACUUCGUCAGGCAAGUU	12
SEQ0433066	GSVIVT01031053001	3.5	0.000437	0	21	19	6.85e-12	894	0.0213	22	3.21e-17	81	63	77	0.00026	21	528	1	21	134	154	0.25	21	21	44	146	UCAGACUCCGUGCUUCACCU	17	CAGACUCAUGUUCAAAUCCU	0
SEQ0399700	GSVIVT01036740001	4.5	0.000438	0	24	19	2.11e-16	738	0.0257	20	2.17e-20	371	11	80	0.000215	24	828	1	24	371	394	0.45	24	24	90	382	GAGAACUAUAAAUUGAUCUU	17	UUACUGGUAUUGAGAACUAU	0
SEQ0001095	GSVIVT01007563001	3.5	0.000438	2	24	25	5.56e-16	1146	0.0218	21	6.75e-23	1016	273	82	0.0001	24	1455	1	24	1279	1300	0.88	24	22	71	1291	GCCUGUAAAUUUGACCAUCC	16	ACAAUACAGCAACGGAUGCC	0
SEQ0225110	GSVIVT01027381001	4.5	0.000441	1	23	77	1.69e-25	1249	0.0616	183	2.47e-215	94	58	77	0.000283	24	264	2	24	142	163	0.54	23	22	239	152	CUAUUUUCUCGUCAAUCUUC	43	UGCAAACCUAUUUUUGUACU	0
SEQ0248141	GSVIVT01003754001	4.5	0.000442	2	24	30	1.06e-34	654	0.0459	44	8.82e-106	8906	52	72	0.00643	24	8952	1	24	8844	8865	0.99	24	22	93	8855	CAUUGUCAAUGCUUCAAAGC	17	CCAGCAAGAUCUCAGAUUUU	0
SEQ0248141	GSVIVT01018003001	4.5	0.000442	0	23	55	1.69e-21	4112	0.0134	161	3.42e-148	385	32	85	4.37e-06	24	543	2	24	342	364	0.63	23	23	185	353	CUAUAUUUAAUGAGUGGCCA	47	CUGGAGGCGCUGGUGGAUGU	0
SEQ0235072	GSVIVT01036657001	2.5	0.000443	0	21	21	5.4e-35	45	0.4667	13	5.4e-35	889	0	87	2.71e-10	22	2979	1	21	878	898	0.29	21	21	22	889	UGGAAUGAGAACCAUGAUUC	13	UGGAAUGAGAACCAUGAUUC	15.5
SEQ0154937	GSVIVT01038625001	3.5	0.000443	0	24	24	1.43e-21	1349	0.0178	37	4.15e-54	2434	33	96	2.25e-07	24	2502	1	24	2456	2479	0.98	24	24	77	2468	CCCUAGAAGAUAGAGAUGAU	18	AACAGUCGGGCAGGACAACU	13
SEQ0383415	GSVIVT01023919001	4	0.000445	1	24	63	1.18e-60	1573	0.0401	57	1.18e-60	610	2	88	1.33e-06	24	780	1	24	597	619	0.77	24	23	170	610	CCACUGCAACUCAGGUUUGU	57	CCACUGCAACUCAGGUUUGU	0
SEQ0277109	GSVIVT01019509001	5	0.000446	0	24	21	1.79e-27	311	0.0675	19	1.79e-27	689	0	80	4.83e-05	24	978	1	24	678	701	0.69	24	24	36	689	UCACUGUUGCAUGGGCACCU	19	UCACUGUUGCAUGGGCACCU	0
SEQ0277109	GSVIVT01017042001	5	0.000446	2	24	120	5.01e-24	16185	0.0074	449	0	253	27	76	0.000486	24	525	1	23	214	236	0.41	23	23	499	227	CAUGUUUCCUACUCAAACUU	104	GGAGGCUUGACGACUCCCGU	0
SEQ0289172	GSVIVT01019778001	4.5	0.000446	0	24	44	6.8e-22	1752	0.0251	74	5.81e-113	1499	101	84	3.89e-07	24	1983	1	24	1589	1612	0.8	24	24	71	1601	UCUGUGUUCUUCCAAAUUCU	21	UCACAGAAGAUUUUUCUCCC	11.5
SEQ0416245	GSVIVT01031378001	0	0.000449	0	21	211	0	1643	0.1284	184	0	3870	2	102	3.33e-09	21	4383	1	21	3858	3878	0.88	21	21	234	3870	GACAAUUUAUGUUGCAAUUC	184	GACAAUUUAUGUUGCAAUUC	21
SEQ0416245	GSVIVT01031377001	0	0.000449	0	21	28	2e-57	302	0.0927	26	2e-57	3654	2	102	3.33e-09	21	4167	1	21	3642	3662	0.87	21	21	37	3654	GACAAUUUAUGUUGCGAUUC	26	GACAAUUUAUGUUGCGAUUC	21
SEQ0407812	GSVIVT01021407001	5.5	0.00045	4	29	36	7.26e-35	871	0.0413	25	1.08e-36	2227	309	90	0.00318	29	2304	1	29	1906	1930	0.83	29	25	126	1919	ACUGUGACUUGAAGCCUUCU	24	CCCGACAUGAAUGAGGUGCU	0
SEQ0099435	GSVIVT01021562001	4.5	0.000452	2	24	68	2.48e-17	12389	0.0055	167	1.7e-172	1848	33	79	0.000882	24	2040	1	24	1871	1892	0.92	24	22	353	1883	CCGUACCUCUUGAAGUUGCU	37	UGUCUGUCAGAAGAAAUUCU	0
SEQ0174568	GSVIVT01019739001	3	0.000453	1	21	8	1.18e-11	447	0.0179	13	8.66e-21	2636	193	81	0.000168	21	2706	1	21	2434	2453	0.9	21	20	23	2444	CCUACCAAGAUCCCCAGCCU	8	AUACAAACUUGCACCUUUCU	11.5
SEQ0387323	GSVIVT01038041001	3	0.000454	2	22	28	1.91e-15	881	0.0318	32	9.98e-39	914	339	76	0.00162	22	1035	1	22	566	585	0.55	22	20	68	576	GCAAAUCCCGGUUCUGAUCC	16	AUGCAUAUGAGAGCUUUGGU	0
SEQ0099080	GSVIVT01034099001	3	0.000455	1	21	60	2.23e-45	2709	0.0221	54	2.23e-45	541	0	68	0.00462	21	828	1	21	532	551	0.64	21	20	191	541	UGUAAAUCCAAGGGGGUUCA	54	UGUAAAUCCAAGGGGGUUCA	0
SEQ0038741	GSVIVT01025181001	4	0.000455	0	24	16	1.16e-20	420	0.0381	15	1.16e-20	1311	1	87	4.58e-06	24	1365	1	24	1299	1322	0.95	24	24	28	1311	CGCAAAGUCUUCAGCAAGGC	15	CGCAAAGUCUUCAGCAAGGC	0
SEQ0371815	GSVIVT01028137001	4	0.000455	0	23	17	6.29e-11	1407	0.0121	27	7.16e-35	1979	19	89	1.34e-07	24	2316	1	23	1948	1970	0.84	23	23	84	1960	CCUUCAUCUCAAACUGUUCC	11	CAAGUCGAGCUGCUGCAGUU	0
SEQ0146390	GSVIVT01016669001	4	0.000456	2	21	65	2.07e-30	2062	0.0315	70	8.65e-91	1015	382	74	0.000105	21	1449	1	21	1389	1407	0.96	21	19	85	1397	UCUCCCGCCUGACAGAAUUC	31	GGUCAAAUUCUUGCAAGCCU	13.5
SEQ0087091	GSVIVT01032361001	4.5	0.000456	2	24	37	3.19e-17	3587	0.0103	77	5.97e-66	713	86	75	0.000874	24	819	1	24	617	638	0.75	24	22	105	629	ACGGUAAGGUGGUUGAUGCC	32	AGACAGAACUGAAUGAUGCC	0
SEQ0176916	GSVIVT01033800001	3	0.000457	1	21	95	5.04e-246	160	0.5938	95	5.04e-246	480	0	79	0.00011	21	1176	2	21	470	490	0.4	20	21	99	480	GCCUGUGGAAAUCCCCACAC	95	GCCUGUGGAAAUCCCCACAC	0
SEQ0069846	GSVIVT01001645001	1	0.000457	0	21	63	5.9e-153	71	0.8873	55	5.9e-153	191	2	97	1.99e-10	21	1140	1	21	179	199	0.16	21	21	63	191	UUGCAGCAAGCCGAGGCCAU	55	UUGCAGCAAGCCGAGGCCAU	19
SEQ0248190	GSVIVT01009599001	4.5	0.000458	0	23	145	4.65e-98	2851	0.0509	154	2.37e-176	485	9	81	0.000219	24	663	1	23	482	504	0.73	23	23	1043	494	CUCCAUCAGAUGCACCGGUU	101	AACUUUCAACUCCAUCAGAU	0
SEQ0426315	GSVIVT01037763001	4.5	0.000458	3	24	115	1.01e-50	3796	0.0303	128	4.47e-119	467	39	72	0.00608	24	639	1	24	496	516	0.78	24	21	232	508	CGGUUGUUGGCUGCAAUCUC	72	ACAAACUUGACCCACAUAUC	0
SEQ0212389	GSVIVT01022547001	2	0.00046	1	21	42	7.39e-38	1767	0.0238	137	3.44e-213	1102	437	88	2.43e-08	21	1176	2	21	655	675	0.56	20	21	99	667	CCAUCUGUUCAAACUGAUCA	37	UCAGCAAUUGCAUCUGUCCU	0
SEQ0314421	GSVIVT01018057001	2.5	0.000463	0	20	452	0	5543	0.0815	449	0	24	2	89	2.38e-07	21	1077	2	21	13	32	0.01	20	20	532	24	AACUCUUCAUUUCAAUUCGC	449	AACUCUUCAUUUCAAUUCGC	13.5
SEQ0179132	GSVIVT01009580001	4	0.000463	1	24	46	4.01e-27	2023	0.0227	59	4.68e-44	331	39	82	0.00012	24	459	1	24	359	381	0.78	24	23	246	372	AUCAGUUCUUCGGUAUUGGC	43	CAUAAUUGGGGUCCUCUUCC	0
SEQ0356915	GSVIVT01034930001	2.5	0.000464	0	22	67	4.56e-29	2639	0.0254	303	0	282	156	88	1.19e-06	22	627	1	22	428	449	0.68	22	22	141	440	UGAGUUGUAGGAGUCCAUCC	44	ACUUGUCAAUGCUGCUGAAU	14
SEQ0168878	GSVIVT01019909001	3	0.000464	0	21	59	2.51e-21	10789	0.0055	514	0	904	433	76	9.51e-06	21	1122	1	21	461	481	0.41	21	21	308	472	CAAAGUAUAAGGCGUCGUUU	52	CAGAAUUUUGAGCUGAUUCC	12
SEQ0129165	GSVIVT01033064001	1.5	0.000465	0	21	10	9.24e-21	55	0.1818	22	1.09e-52	878	3	93	5.41e-09	21	1137	1	21	865	885	0.76	21	21	33	877	CUUCUGUCAUUGCCAGCAAC	10	UUCUGUCAUUGCCAGCAACA	13
SEQ0051246	GSVIVT01020071001	5	0.000465	1	24	68	6.82e-17	14827	0.0046	235	8.57e-199	1075	157	73	0.000771	24	1122	1	24	907	929	0.81	24	23	480	918	UGCCUUCUCUGUGAAUGUGC	54	UCACAAAUUAGGGUAGGUCU	0
SEQ0315349	GSVIVT01038182001	4	0.000466	1	26	26	7.52e-16	3931	0.0066	195	6.69e-307	1876	97	90	6.9e-06	26	1950	1	26	1767	1791	0.91	26	25	111	1780	UCAAAUGGCAUUGGACUACC	22	ACUGAAGAAACACAAGACCC	17
SEQ0254117	GSVIVT01008452001	3	0.000468	1	22	25	6.94e-19	1058	0.0236	28	2.99e-22	474	17	77	4.15e-05	22	525	1	22	481	501	0.92	22	21	85	491	UCUAUCAGUCUCGUGAUCCA	25	GCGGCCAAAUGAUGAUUUCU	11
SEQ0050739	GSVIVT01000663001	2.5	0.000468	0	20	6	4.82e-12	73	0.0822	6	4.82e-12	152	1	76	0.000172	20	1821	1	20	142	161	0.08	20	20	8	152	ACGUAUGGAACGAGAAUCUC	6	ACGUAUGGAACGAGAAUCUC	0
SEQ0151942	GSVIVT01018598001	3	0.00047	2	22	377	1.06e-216	6521	0.0578	235	1.06e-216	207	1	80	5.54e-05	22	597	1	22	197	216	0.33	22	20	426	207	CACCGCUUUGACGGUGAGCC	235	CACCGCUUUGACGGUGAGCC	0
SEQ0027020	GSVIVT01007552001	2.5	0.000476	0	22	23	3.28e-47	156	0.1474	23	3.28e-47	214	0	94	1.62e-06	22	1626	1	22	204	225	0.13	22	22	29	214	CAAUGGGAAAUAACGGUAUC	23	CAAUGGGAAAUAACGGUAUC	0
SEQ0399949	GSVIVT01021584001	4.5	0.000476	0	24	135	1.44e-39	8762	0.0154	274	8.22e-187	148	35	85	3.29e-05	24	390	1	24	172	195	0.44	24	24	877	183	CCUAAUGCUGUUUGCUGGGC	112	UCACCCACCAAUCUGAUUAU	0
SEQ0374516	GSVIVT01032196001	5	0.000478	1	24	56	1.81e-50	3022	0.0185	64	5.44e-61	848	163	82	2.91e-05	24	1032	1	23	999	1022	0.97	23	24	278	1011	CAAAUCUCCGUCGAGUGUCU	56	CUGAUUUUUCUGAAGAAGAU	0
SEQ0001278	GSVIVT01020407001	4.5	0.00048	2	27	46	1.87e-59	849	0.0542	46	1.87e-59	327	1	90	4.21e-05	27	870	1	27	314	338	0.36	27	25	60	327	GAUUGACCGAUUCAUUUCUC	46	GAUUGACCGAUUCAUUUCUC	0
SEQ0375195	GSVIVT01008639001	2.5	0.00048	0	19	30	3.15e-38	1572	0.0191	50	1.77e-76	2354	1009	90	3.92e-07	21	2589	1	19	1335	1353	0.52	19	19	36	1345	GGUCAAGAAUUCUCGACCUU	29	UGAUUGUGUAUACUGAUGAU	18.5
SEQ0121935	GSVIVT01003823001	4	0.00048	0	24	70	1.53e-30	2800	0.025	89	7.31e-107	1002	225	87	8.23e-06	24	1254	1	24	766	789	0.61	24	24	195	778	UACUUUGCUAAUGGUGUUGU	36	ACUCAAAUAUCCUUCAAUUC	0
SEQ0144869	GSVIVT01035140001	6	0.000481	3	29	86	2.39e-24	3313	0.026	158	5.59e-149	332	29	86	0.00502	29	471	2	29	290	316	0.62	28	27	359	305	CCAACUGCAACCUAGUGGUU	49	CACUGUCCACUUGCAAUUCC	0
SEQ0374439	GSVIVT01033341001	5	0.000481	0	24	31	3.78e-15	1823	0.017	58	1.05e-42	329	40	78	0.0001	24	411	1	24	358	381	0.87	24	24	194	371	CCAACCCUGUUGUCAAAGCU	30	CCUUUGAUUACCGGACUGCU	0
SEQ0114160	GSVIVT01004004001	3.5	0.000482	1	24	41	2.46e-19	4106	0.01	145	9.08e-205	1804	196	86	0.000272	24	1878	1	24	1597	1619	0.85	24	23	94	1608	CCAAACUGCCAUUGACAAGU	26	ACUGCCGAUGCUGAUCUCCC	0
SEQ0043630	GSVIVT01032503001	3.5	0.000482	0	24	13	1.61e-13	1036	0.0125	16	1.74e-19	1868	283	94	4.53e-07	24	2208	1	24	2140	2163	0.97	24	24	46	2152	GCGCUAAGCAUUCCUCAUGC	12	UCAUCCGGUCAGAAGGGCCU	16
SEQ0071373	GSVIVT01012247001	2	0.000484	0	21	244	0	342	0.7135	157	0	1065	1	97	4.01e-10	22	1497	2	22	1054	1074	0.7	21	21	259	1065	UCUUCUGUCAGCUCAAUCGC	157	UCUUCUGUCAGCUCAAUCGC	13
SEQ0071373	GSVIVT01032239001	2	0.000484	0	22	107	3.87e-213	310	0.3452	99	3.87e-213	747	2	96	7.49e-10	22	981	1	22	735	756	0.75	22	22	183	747	UCUUCUGUCAACUAAUUCUU	99	UCUUCUGUCAACUAAUUCUU	13
SEQ0071373	GSVIVT01008556001	2	0.000484	0	21	15	4.27e-34	50	0.3	22	7.9e-54	893	3	97	4.01e-10	22	1134	2	22	880	900	0.78	21	21	38	892	CUUCUGUCAUCACCGCAGAC	15	UUCUGUCAUCACCGCAGACC	13
SEQ0071373	GSVIVT01033519001	2	0.000484	0	21	30	5.3e-28	147	0.2041	17	3.97e-30	710	3	97	4.01e-10	22	1050	2	22	697	717	0.66	21	21	51	708	UCUUCUGUCAAAUCAGCCAU	16	UUCUGUCAAAUCAGCCAUGG	13
SEQ0197378	GSVIVT01001989001	4	0.000485	1	24	16	1.66e-12	527	0.0304	29	8.04e-47	1419	160	75	0.000635	24	1710	1	24	1248	1270	0.73	24	23	65	1259	UACUUUUGUAUGAAAACCUU	10	ACCAAGGGCACGUGUAUCUC	0
SEQ0370742	GSVIVT01015790001	4	0.000489	2	24	9	8.13e-15	75	0.12	8	8.13e-15	919	37	77	0.000377	24	1107	1	24	946	967	0.85	24	22	17	957	UAAUUUCGAUAAUGGAACAU	8	AUGGAAAUGAGCUGGAUUGA	0
SEQ0424722	GSVIVT01034003001	1.5	0.00049	0	21	65	9.97e-98	155	0.4194	78	2.75e-206	678	3	100	5.63e-11	22	1671	2	22	665	685	0.4	21	21	143	677	CACUCAAUGAAGAACUCUUC	42	ACUCAAUGAAGAACUCUUCU	20.5
SEQ0321233	GSVIVT01026833001	5	0.000491	2	27	140	2.08e-55	12752	0.011	330	1.51E-316	791	274	90	0.00022	27	909	1	27	505	529	0.56	27	25	440	517	CUAGGGAAGUUGCAGAAUGU	107	ACAACAUUGGCAUCUUAACU	0
SEQ0263055	GSVIVT01033512001	4.5	0.000491	1	23	38	1.84e-47	475	0.08	33	1.84e-47	794	1	75	0.000248	24	915	1	23	782	803	0.85	23	22	39	794	ACACAGGAAUCGAUUUUUCU	33	ACACAGGAAUCGAUUUUUCU	11
SEQ0375168	GSVIVT01016373001	4	0.000492	0	24	94	5.44e-21	9377	0.01	139	1.4e-117	924	163	89	3.51e-06	25	1182	2	25	750	773	0.63	24	24	459	762	UGGUGAAGGAAAGCUGUUCU	47	CUUCACAAAUGUGACAUCCC	0
SEQ0408005	GSVIVT01038637001	2.5	0.000492	1	19	39	5.64e-20	1517	0.0257	110	8.3e-108	173	103	71	8.5e-05	19	336	1	19	63	80	0.19	19	18	110	70	CCGGAGAAGAUCAAUACUUU	36	UCAUUGCCAACGUUGGUUCC	0
SEQ0371826	GSVIVT01006243001	3	0.000492	0	21	6	1.85e-11	122	0.0492	12	2.82e-25	2003	1365	73	9.78e-06	21	2457	1	21	628	648	0.26	21	21	8	639	UCUAAAUUCAGAUGCAUGUC	6	GCUUGUACAUAGAUUGUGAU	0
SEQ0185885	GSVIVT01003424001	4	0.000495	2	24	12	2.15e-11	730	0.0164	29	1.84e-43	1527	480	79	0.00117	24	1821	1	24	1037	1058	0.57	24	22	22	1049	UUUCUCAGAUGGAGAAUUCU	10	CUCCACCGCCUUGUCUGAGU	0
SEQ0087882	GSVIVT01004465001	4	0.000499	3	24	29	8.19e-19	2632	0.011	41	4.7e-52	2721	97	83	0.00736	24	2847	1	24	2808	2828	0.99	24	21	157	2818	UCACCACCACCUGAUCUCCU	19	CUCAAUAGUGACAGAGUCCU	0
SEQ0410814	GSVIVT01015776001	3.5	0.000499	1	21	32	6.58e-12	3140	0.0102	72	4.32e-61	725	303	70	0.0018	21	750	1	21	413	432	0.55	21	20	160	422	CUAAGAUUCGAAAGCUCUUC	25	CCUCAAAGCCAUCAGUUGCU	0
SEQ0143853	GSVIVT01020902001	1	0.0005	0	20	76	1.38e-176	463	0.1641	76	1.38e-176	1959	1	102	2.62e-09	21	3021	1	20	1948	1967	0.64	20	20	76	1959	GGCCUUGCACGCUGCUGUAU	76	GGCCUUGCACGCUGCUGUAU	20
SEQ0074727	GSVIVT01022200001	3	0.000502	1	19	17	9.26e-16	551	0.0309	14	9.26e-16	1029	1	73	0.00178	19	1050	1	19	1021	1038	0.97	19	18	20	1029	CCGUCCUCGUGAGCCUGCCU	14	CCGUCCUCGUGAGCCUGCCU	0
SEQ0387651	GSVIVT01017723001	3.5	0.000503	0	22	171	7.47e-36	26777	0.0064	1677	0	49	35	80	1e-05	22	504	1	22	4	25	0.01	22	22	875	14	AGGAUUUGCUCACCGCUGAU	171	UCAUUCCCAUACAAGGAGCU	0
SEQ0176127	GSVIVT01000044001	3	0.000505	2	21	26	1.04e-11	1759	0.0148	60	2.96e-87	1943	143	71	0.00164	21	2055	1	21	1792	1810	0.87	21	19	47	1802	AGGAUAUGGGAAUUGAGCCU	13	ACAGUCGGCUUAUUAAUCGC	0
SEQ0164413	GSVIVT01012247001	3	0.000506	1	23	158	0	342	0.462	157	0	1065	2	91	1.54e-08	22	1497	1	22	1052	1074	0.7	22	23	259	1065	UCUUCUGUCAGCUCAAUCGC	157	UCUUCUGUCAGCUCAAUCGC	15
SEQ0318628	GSVIVT01027613001	4	0.000506	0	24	153	9.68e-70	3515	0.0435	85	9.68e-70	621	0	81	1.28e-06	24	672	1	24	610	633	0.91	24	24	345	621	CUUAAAUGCUAGUGGAAUUC	85	CUUAAAUGCUAGUGGAAUUC	0
SEQ0227984	GSVIVT01026467001	4	0.000507	2	24	10	9.81e-14	304	0.0329	10	9.81e-14	1192	0	70	0.00985	24	1314	1	24	1182	1203	0.9	24	22	17	1192	CGUGCUUUUCUUGGGGAGCC	10	CGUGCUUUUCUUGGGGAGCC	0
SEQ0438723	GSVIVT01037591001	4.5	0.000508	2	24	13	1.28e-17	915	0.0142	13	1.28e-17	2642	137	76	0.00507	24	3150	1	24	2769	2790	0.88	24	22	23	2780	UUACUUUUGGGCCUGAUCGU	13	UGGAACAGAUUGAGAAUCUU	0
SEQ0194193	GSVIVT01025104001	3.5	0.000509	2	21	279	4.61e-65	30909	0.009	444	3.24e-283	633	87	67	0.00349	21	753	1	21	712	730	0.95	21	19	1272	722	AGCUCUCUGAGCUGGGAUUU	194	UCUCUCAGACCCAGCCUUCC	0
SEQ0280836	GSVIVT01024544001	3	0.000509	1	19	60	8.59e-47	3752	0.016	74	1.2e-66	857	27	67	0.00179	19	987	1	19	823	840	0.83	19	18	132	830	CAGAUAAAAUUAGUGCUGCU	58	CUGCUAUUUGUCAAGAAGCU	0
SEQ0280836	GSVIVT01009531001	3	0.000509	1	19	37	4.26e-14	5060	0.0073	240	0	950	322	65	0.00664	19	1383	1	19	621	638	0.45	19	18	109	629	CAACAAUAUUUUCCACUUAU	26	ACAAUGCGGAUCAAGCAGCC	0
SEQ0108642	GSVIVT01020448001	4	0.000509	2	21	21	1.23e-13	561	0.0374	14	2.09e-18	1474	173	65	0.00349	22	1662	2	22	1293	1311	0.78	21	19	24	1302	AUUAGUCUUUGAUAGGCCUC	11	UCCAAGUCAAGUAGAUUCCC	0
SEQ0330905	GSVIVT01013456001	3	0.000509	1	24	22	1.1e-12	1477	0.0149	38	1.19e-30	486	337	86	4.17e-07	24	576	1	24	138	160	0.24	24	23	71	149	CCUGCUUUGUCUGCAACUCC	21	ACUGCAGAGACACUCAUCCC	0
SEQ0172343	GSVIVT01024010001	3	0.00051	0	22	151	5.82e-82	8077	0.0187	249	3.42e-213	334	117	79	0.000196	22	597	1	22	441	462	0.74	22	22	355	452	ACAAUGAAAAAGUUUGGGAC	134	CCUGUUUUGGCUCCCCUGCC	0
SEQ0080324	GSVIVT01017808001	4.5	0.00051	1	22	117	7.47e-57	10052	0.0116	706	0	660	563	74	0.000227	22	1350	1	22	87	107	0.06	22	21	179	99	CUCUCGGACGACUAGGAUCU	84	CCAAGUUUACCAUGACUUCU	0
SEQ0080735	GSVIVT01038182001	2	0.000511	1	21	27	7.52e-16	3931	0.0069	195	6.69e-307	1876	98	82	0.000774	21	1950	1	21	1769	1788	0.91	21	20	98	1780	UCAAAUGGCAUUGGACUACC	22	ACUGAAGAAACACAAGACCC	17
SEQ0365467	GSVIVT01018040001	5	0.000512	2	23	85	1.72e-39	4747	0.0179	206	1.71e-212	478	13	72	0.002	24	639	1	23	454	474	0.71	23	21	273	466	CACCGGUUCACACUGGAUUC	67	CUGGAUUCGAACAACUACAU	0
SEQ0365467	GSVIVT01028920001	5	0.000512	2	24	22	7.14e-15	2221	0.0099	35	5.62e-31	896	424	71	0.00322	24	1116	1	24	462	483	0.41	24	22	55	472	UCUAUAUGUAUUGCAUUUGU	21	ACAAAUAUAUAUGGUAUGCC	13
SEQ0067071	GSVIVT01025169001	2.5	0.000513	0	20	36	1.25e-73	101	0.3564	32	1.25e-73	906	1	78	3.63e-08	20	1278	1	20	896	915	0.7	20	20	36	906	AGAAAAAUUGGCGAAUUUGA	32	AGAAAAAUUGGCGAAUUUGA	0
SEQ0117484	GSVIVT01019527001	3	0.000513	2	21	28	6.42e-12	2460	0.0114	30	7.5e-31	1727	79	70	0.00157	21	1989	1	21	1640	1658	0.82	21	19	84	1649	ACGGCAACAGCUUUGAGUCC	15	ACAAUAUUUCUGGGGAUUUU	0
SEQ0197899	GSVIVT01021707001	5	0.000513	2	24	18	1.55e-11	1778	0.0101	52	8.47e-53	495	404	76	0.002	24	855	1	24	81	102	0.09	24	22	43	92	CCAUGGAUUCUGUCAGAUCC	18	UCUGUAUGACAUCUGCUUCC	0
SEQ0242907	GSVIVT01005751001	3.5	0.000514	1	21	59	9.17e-37	1521	0.0388	44	9.17e-37	372	2	72	0.00201	21	558	1	21	361	380	0.65	21	20	153	372	CUCACAAUUGUCUGUCGCCU	44	CUCACAAUUGUCUGUCGCCU	0
SEQ0138140	GSVIVT01035793001	3.5	0.000514	1	23	18	6.16e-25	374	0.0481	23	6.58e-34	889	1	78	3.64e-07	23	1071	1	23	880	901	0.82	23	22	86	892	ACAUAUUCGUCAUUGCUGGU	18	CCAACAUAUUCGUCAUUGCU	0
SEQ0319521	GSVIVT01018092001	3	0.000514	1	24	20	9.09e-15	866	0.0231	24	5.04e-22	575	81	92	2.31e-05	24	657	1	24	483	505	0.74	24	23	66	494	CAGACAAACCCCACAAUUUU	18	CCAUGGAUAUAUGGGAAUUU	12.5
SEQ0138140	GSVIVT01035791001	3.5	0.000514	1	23	13	5.15e-14	1231	0.0106	40	4.01e-59	2023	1	78	3.64e-07	23	2205	1	23	2014	2035	0.91	23	22	131	2026	ACAUAUUCAUCAUUGCUGGU	13	CCAACAUAUUCAUCAUUGCU	0
SEQ0385539	GSVIVT01010496001	1	0.000515	0	19	365	0	526	0.6939	244	0	978	0	85	1.21e-06	19	1257	1	19	970	988	0.77	19	19	432	978	UCUUCUGUCAACGAAUUCUU	244	UCUUCUGUCAACGAAUUCUU	11
SEQ0385539	GSVIVT01032239001	1	0.000515	0	19	173	3.87e-213	310	0.5581	99	3.87e-213	747	0	85	1.21e-06	19	981	1	19	739	757	0.75	19	19	183	747	UCUUCUGUCAACUAAUUCUU	99	UCUUCUGUCAACUAAUUCUU	11
SEQ0385539	GSVIVT01033519001	1	0.000515	0	19	47	3.97e-30	147	0.3197	17	3.97e-30	710	2	85	1.21e-06	19	1050	1	19	700	718	0.67	19	19	51	710	UUCUGUCAAAUCAGCCAUGG	17	UUCUGUCAAAUCAGCCAUGG	11
SEQ0280763	GSVIVT01034555001	2.5	0.000516	1	20	62	8.19e-32	5225	0.0119	192	2.01e-246	1311	86	77	1.33e-05	20	1350	1	20	1217	1235	0.9	20	19	178	1226	AGACAUCUCGUGUGGCCCUU	45	ACAAGAGAAGCAGAAGUUCU	0
SEQ0021809	GSVIVT01026014001	4	0.000516	0	24	35	2.63e-29	258	0.1357	35	3.99e-70	1403	216	83	1.02e-05	24	1677	1	24	1176	1199	0.7	24	24	71	1189	AUUGAUGCCAAUGGUAUCCU	17	AGCUAAAAGAACUGGGAGAC	0
SEQ0290732	GSVIVT01008819001	2.5	0.000517	1	23	47	1.62e-95	148	0.3176	52	2.94e-108	537	3	93	6.12e-05	23	720	1	23	524	545	0.73	23	22	100	536	CAGUCGGAAAUUACUACCAA	47	AGUCGGAAAUUACUACCAAC	0
SEQ0139567	GSVIVT01035033001	3.5	0.000517	1	21	79	2.59e-23	14026	0.0056	334	0	820	480	74	1.15e-05	21	2217	1	21	1291	1310	0.58	21	20	155	1301	CAUGUGGUUACACAACUCCC	45	AUCCGCGGCGAGUGGAAACU	0
SEQ0139567	GSVIVT01030239001	3.5	0.000517	1	21	23	1.12e-11	2554	0.009	84	5.33e-89	408	170	70	0.000162	21	870	1	21	229	248	0.26	21	20	37	240	AAAUUGUUAUAAGAAAACAU	21	UCAAGCUGCUGAACUUUUCC	0
SEQ0352912	GSVIVT01020678001	5	0.000519	0	23	77	6.81e-23	9828	0.0078	433	0	656	156	81	0.000208	24	756	2	24	489	511	0.65	23	23	556	500	GAGAAAUGCAGCCAUACUUC	63	AUAGCGGCGAGCAUGGUGGC	12
SEQ0055950	GSVIVT01008483001	4	0.00052	1	24	63	7.24e-11	12303	0.0051	342	0	1048	982	80	0.000148	24	1071	1	24	55	77	0.05	24	23	116	68	ACAUAUGGGUUGGUGGAUCU	40	ACUACCAUCCUCUGGAAGCC	0
SEQ0045326	GSVIVT01014236001	2.5	0.000521	1	20	268	0	2856	0.0938	332	0	866	3	81	6.98e-05	20	903	1	20	855	873	0.95	20	19	706	865	UUCAGUCCAGCAACACGCCU	259	UCAGUCCAGCAACACGCCUU	12
SEQ0045326	GSVIVT01021528001	2.5	0.000521	1	20	33	1.86e-31	1005	0.0328	188	0	756	3	81	6.98e-05	20	960	1	20	745	763	0.78	20	19	285	755	UUCAGUCCAAUUCUCCGUCU	29	UCAGUCCAAUUCUCCGUCUC	12
SEQ0177331	GSVIVT01009854001	3	0.000522	1	21	58	4.72e-66	192	0.3021	29	4.72e-66	2617	0	68	0.000352	21	2739	1	21	2608	2627	0.95	21	20	76	2617	UACUCAUUUGACUGGGAAAU	29	UACUCAUUUGACUGGGAAAU	0
SEQ0198064	GSVIVT01030057001	3	0.000522	1	20	21	2.49e-11	2445	0.0086	41	9.49e-40	371	654	73	0.000184	20	1305	1	20	1017	1035	0.78	20	19	37	1025	UGCAGAGGAUUGCUCUUGCC	17	UUAUCUGUAACAAGUUUGAU	11.5
SEQ0329435	GSVIVT01031892001	4	0.000523	1	24	12	5.8e-11	400	0.03	8	5.8e-11	1464	375	85	5.47e-06	24	1980	1	23	1827	1850	0.92	23	24	23	1839	AGUUCAUUUGGACCCAAAUC	8	UCUGGUGGAUGGGUGGUUCC	12
SEQ0138341	GSVIVT01036484001	4.5	0.000524	2	24	35	3.38e-22	1023	0.0342	50	8.43e-73	1280	200	75	0.00165	24	1416	1	24	1070	1091	0.76	24	22	58	1082	UACAUUUGAGAGAAGUUCCU	20	ACGAUAAGCAGUCAAAUCCU	0
SEQ0160784	GSVIVT01010792001	3.5	0.000524	0	23	24	4.72e-13	844	0.0284	25	3.33e-28	949	130	95	2.01e-06	24	1014	2	24	808	830	0.8	23	23	54	820	UCAUAUUACUUCUUGAUGCC	14	AUUGCUUUGGCUCAGCUCCC	16.5
SEQ0108245	GSVIVT01025213001	3.5	0.000524	0	20	14	3.97e-11	2122	0.0066	71	2.05e-98	1773	578	78	0.000418	21	1809	2	21	1186	1205	0.66	20	20	39	1197	CGAUAUUCCAAUUAAUGGAU	14	UGCUAGAUCAUUUCCUGCCC	12
SEQ0002015	GSVIVT01028043001	3	0.000525	1	20	107	2.9e-114	6965	0.0154	121	1.08e-147	2387	10	70	0.000627	20	2436	1	20	2369	2387	0.97	20	19	550	2377	ACUCUUAAGUUCCGUGAUCU	100	UCCGUGAUCUGGCAAAAUCU	0
SEQ0308948	GSVIVT01019538001	2.5	0.000525	0	19	10	1.74e-12	195	0.0513	11	6.52e-16	734	76	73	4.84e-05	19	933	1	19	802	820	0.86	19	19	21	811	UCAUCUCUCACCCGAAGCGU	9	UUCCAAAUCUCAAUGUAGCC	0
SEQ0300057	GSVIVT01020936001	3.5	0.000525	2	24	11	1.15e-11	368	0.0299	12	8e-22	3827	181	77	0.00114	24	3918	1	24	3636	3657	0.93	24	22	20	3647	UUCUAAAACGAAAGAAGCCU	7	AGCAGGUGUCGAGAAAGCGU	0
SEQ0185814	GSVIVT01033747001	5	0.000527	2	22	57	1.36e-19	4394	0.013	74	9.72e-76	1082	370	74	0.0043	24	1545	3	24	703	722	0.46	22	20	81	712	ACUCAAAUUUUUGCAAAGAU	29	UCAAUCAAGAUCUCUACUUC	0
SEQ0075063	GSVIVT01033800001	3	0.000528	1	21	95	5.04e-246	160	0.5938	95	5.04e-246	480	0	90	7.68e-10	22	1176	3	22	470	490	0.4	20	21	99	480	GCCUGUGGAAAUCCCCACAC	95	GCCUGUGGAAAUCCCCACAC	0
SEQ0075063	GSVIVT01003435001	3	0.000528	0	22	99	2.58e-138	456	0.2171	82	2.58e-138	504	1	84	1.16e-07	22	645	1	22	493	514	0.76	22	22	113	504	AGCUGUGGAAACAAUUGACC	82	AGCUGUGGAAACAAUUGACC	17
SEQ0075063	GSVIVT01032797001	3	0.000528	1	21	18	1.72e-20	157	0.1146	9	1.72e-20	5667	0	83	2.66e-07	22	5796	2	22	5658	5677	0.98	21	20	20	5667	AGCCGUGGAAAAAAUCAGGC	9	AGCCGUGGAAAAAAUCAGGC	11
SEQ0234327	GSVIVT01026510001	4.5	0.000529	0	24	30	8.94e-16	462	0.0649	15	6.76e-19	664	142	83	2.82e-05	24	1143	1	24	511	534	0.45	24	24	70	524	UUCUUAGCUGUGGAAUCUCU	13	AGAAUUAUUGGGAUUGAUCU	0
SEQ0427987	GSVIVT01019483001	3.5	0.00053	2	24	35	3.34e-65	188	0.1862	34	3.34e-65	943	1	83	0.000249	24	1011	1	24	932	953	0.92	24	22	41	943	GAAACCCGGUCUGAAGGCUC	34	GAAACCCGGUCUGAAGGCUC	0
SEQ0427987	GSVIVT01013533001	3.5	0.00053	0	24	10	2.51e-26	49	0.2041	10	2.51e-26	2767	0	87	3.82e-05	24	3576	1	24	2756	2779	0.77	24	24	14	2767	CAACAAUCAACUCAAAAUUC	10	CAACAAUCAACUCAAAAUUC	18.5
SEQ0048517	GSVIVT01016898001	5	0.000531	1	24	42	1.69e-22	1567	0.0268	78	4.15e-65	255	39	78	0.000534	24	342	1	24	205	227	0.6	24	23	59	218	UCGGUGGGGCUGCCACAGCC	39	CGGCCAAGGCGGAGAAGGUC	0
SEQ0397454	GSVIVT01014581001	4	0.000531	1	24	15	7.78e-16	318	0.0472	11	7.78e-16	1420	0	84	8.66e-06	24	1500	1	24	1409	1431	0.94	24	23	38	1420	CCUGAUAUUCGCCAGAAGCU	11	CCUGAUAUUCGCCAGAAGCU	12.5
SEQ0120711	GSVIVT01008476001	3	0.000531	1	24	67	9.87e-13	4326	0.0155	113	6.49e-96	560	45	94	4.45e-06	24	675	1	24	504	526	0.75	24	23	289	516	GCUCGACUCUUGCAACUCCU	32	GCCCGGAGCGGUUCGACCCC	15
SEQ0054212	GSVIVT01000162001	3.5	0.000533	2	21	102	9.75e-15	7057	0.0145	340	0	280	65	67	0.0049	21	723	1	21	337	355	0.47	21	19	369	347	UCUCGAUCAACGGUUCUCCC	43	CACUCGGUUUCCGCCAUGAU	0
SEQ0312089	GSVIVT01031310001	5	0.000533	2	25	40	9.43e-13	7228	0.0055	145	2.39e-145	827	102	83	0.00141	25	1272	1	24	713	736	0.56	24	24	210	725	UACUAAGCCCCACAGAGGGC	30	UAGCUGGAGGUGGUGCAAGU	0
SEQ0221123	GSVIVT01017061001	4	0.000533	0	24	35	7.25e-12	1974	0.0177	65	4.51e-60	458	143	94	1.1e-06	24	624	1	24	590	613	0.95	24	24	54	603	AUCAUCAGGAUGUGAAUGCU	22	CUUACUUUGAGACCUCUGCC	11.5
SEQ0017217	GSVIVT01027069001	3.5	0.000533	0	23	25	4.79e-11	2755	0.0091	55	2.01e-52	902	360	90	6.56e-09	24	1083	2	24	531	553	0.49	23	23	62	544	UCUCGUGUAGCGCCGGCCUC	19	ACAGUUUCCCGCUGGAUCCU	0
SEQ0110900	GSVIVT01026487001	4	0.000535	2	24	59	1.74e-27	4598	0.0128	89	8.3e-102	1463	271	77	4.63e-05	24	1803	1	24	1724	1745	0.96	24	22	164	1734	CCCUUGGUCUGACAACCCCC	35	GAACGAGUCUUACUUUAUUU	0
SEQ0246444	GSVIVT01037389001	3	0.000535	0	19	98	4.75e-25	6220	0.0158	282	6.69e-206	207	152	86	3.78e-06	21	306	3	21	47	65	0.15	19	19	302	56	UCGAAAACCUUGCCCGAUUC	85	CAAGUAUGAAGCCAAAAUCU	18
SEQ0313395	GSVIVT01021909001	2	0.000535	0	19	18	1.14e-11	224	0.0804	18	1.74e-16	13	4	88	1.4e-08	21	222	3	21	1	19	0	19	19	77	10	AGUUCUCUUGAAUACCAUGU	14	UCUCUUGAAUACCAUGUUGA	19
SEQ0262651	GSVIVT01031509001	3	0.000536	1	21	13	6.91e-14	739	0.0176	19	7.58e-25	1552	18	80	0.000364	21	1695	1	21	1525	1544	0.9	21	20	31	1534	UCAAUCCUUCUUCCACUUCU	12	CUGGCUUCAACUGGAUACAU	12
SEQ0398866	GSVIVT01000663001	3.5	0.000539	0	22	6	4.82e-12	73	0.0822	6	4.82e-12	152	1	84	1.44e-05	23	1821	1	22	140	161	0.08	22	22	8	152	ACGUAUGGAACGAGAAUCUC	6	ACGUAUGGAACGAGAAUCUC	0
SEQ0085893	GSVIVT01038267001	4.5	0.00054	0	24	23	1.8e-12	1264	0.0182	16	5.16e-20	2513	68	85	6.2e-07	24	2910	1	24	2434	2457	0.84	24	24	64	2447	UUGAUGGUGUAGCAUUUCUC	11	CAGACAGCAUUGCUAGGUCU	0
SEQ0110261	GSVIVT01011092001	3	0.000541	1	20	62	1.11e-23	2022	0.0307	62	4.38e-59	672	41	77	0.000821	21	714	2	21	623	641	0.87	20	19	120	631	AAGGUUGACGAUGAAGAGGC	33	ACAGCAGAACAUGAUGGACU	0
SEQ0222949	GSVIVT01029147001	3.5	0.000541	1	22	18	6.96e-12	718	0.0251	28	1.36e-47	2859	4	83	0.0005	22	2937	1	22	2845	2865	0.97	22	21	73	2856	UUCCGAUCCAGCAGAGAGGC	9	CGAUCCAGCAGAGAGGCCAU	0
SEQ0209730	GSVIVT01033501001	2.5	0.000542	0	22	17	5.35e-35	123	0.1382	45	1.22e-111	681	3	91	1.35e-06	22	1674	1	22	668	689	0.4	22	22	62	680	CACUCAACGAUGAGCUCUUC	17	ACUCAACGAUGAGCUCUUCU	16
SEQ0209730	GSVIVT01018939001	2.5	0.000542	0	22	13	8.78e-28	82	0.1585	13	8.78e-28	635	2	90	2.36e-06	22	1629	1	22	623	644	0.38	22	22	22	635	CUCUCAACGAUGAGCUUUUC	13	CUCUCAACGAUGAGCUUUUC	0
SEQ0275864	GSVIVT01033979001	4	0.000542	0	24	60	1.21e-18	2010	0.0299	99	1.53e-83	122	17	85	4.6e-06	24	357	1	24	94	117	0.26	24	24	255	106	ACUCGUUUCGUUUCACUCUC	38	UCUCAAUUUCUGCAACUUCU	12.5
SEQ0262096	GSVIVT01004847001	2.5	0.000544	1	21	74	3.36e-49	3375	0.0219	69	8.37e-68	850	107	85	1.84e-05	21	1152	1	21	734	753	0.64	21	20	234	744	CUGCCCCAAGAUGUACUCCU	55	UCCUGUGGGACAAGUUUUUC	15.5
SEQ0246802	GSVIVT01003300001	3	0.000544	2	22	19	1.54e-14	141	0.1348	11	1.54e-14	333	1	78	0.00251	22	507	1	22	323	342	0.64	22	20	28	333	UCAUCAGUGGUCGAAUUUCC	11	UCAUCAGUGGUCGAAUUUCC	12
SEQ0145609	GSVIVT01000561001	3.5	0.000545	2	24	46	1.53e-27	999	0.046	40	1.32e-53	1234	378	90	1.95e-06	24	1299	1	24	846	867	0.65	24	22	91	857	ACUACCGAGCGCCUGAGGUU	24	AGACUCACAGCUCAAGAUGC	11
SEQ0178121	GSVIVT01026890001	3	0.000545	2	21	48	6.34e-13	3238	0.0148	84	4.24e-69	541	67	77	0.000358	21	630	1	21	600	618	0.95	21	19	129	609	AGCUGUUACCCUUGAUUCAU	29	AACAUCGGUCAUCGACAGCC	0
SEQ0248732	GSVIVT01008985001	2	0.000545	0	20	13	2.96e-12	1528	0.0085	26	1.52e-30	1720	156	91	6.72e-11	21	1977	2	21	1867	1886	0.94	20	20	68	1877	AUGCAUCCAAGUUCGCAGAU	13	CUACCAAGAGUUCAAUUUUU	11
SEQ0411629	GSVIVT01025159001	1.5	0.000547	0	20	81	1.25e-104	822	0.0985	57	1.25e-104	1345	1	94	7.39e-10	21	2397	1	20	1334	1353	0.56	20	20	88	1345	GGUCAAGAAAAUGUAGGUUU	57	GGUCAAGAAAAUGUAGGUUU	19.5
SEQ0411629	GSVIVT01021128001	1.5	0.000547	0	20	16	3.19e-22	271	0.059	13	3.19e-22	1293	0	94	7.39e-10	21	2106	1	20	1283	1302	0.61	20	20	17	1293	AGGUCAAGAAAUUUUUGGUU	13	AGGUCAAGAAAUUUUUGGUU	19.5
SEQ0411629	GSVIVT01021128001	1.5	0.000547	0	20	14	3.19e-22	271	0.0517	13	3.19e-22	1293	207	94	7.39e-10	21	2106	1	20	1490	1509	0.71	20	20	17	1500	AGGUCAAGAAACAUUUCCAA	13	AGGUCAAGAAAUUUUUGGUU	19.5
SEQ0273093	GSVIVT01019071001	5.5	0.000549	0	22	19	1.2e-19	1197	0.0159	32	4.37e-39	1320	1291	82	2.2e-05	24	1443	1	22	17	38	0.01	22	22	21	31	UGCUUAUUGGCAUUGUUCCU	19	ACGUUCUGGAUCUGUAUUCC	0
SEQ0170556	GSVIVT01037763001	4	0.000552	2	24	41	5.41e-19	3796	0.0108	128	4.47e-119	467	60	83	0.0011	24	639	1	24	517	538	0.81	24	22	494	527	CAUCCCGUCCUGGUCAGUGU	39	ACAAACUUGACCCACAUAUC	0
SEQ0032762	GSVIVT01025723001	3.5	0.000553	2	24	55	1.44e-12	10433	0.0053	106	2.95e-105	2303	161	85	0.00119	24	2421	1	24	2132	2153	0.88	24	22	142	2143	AGGAGGAGAAGGGAGAACCC	26	AAUCCAGAGGCUUUGGAACU	0
SEQ0386966	GSVIVT01011450001	3.5	0.000554	2	24	28	2.03e-11	4086	0.0069	150	1.84e-199	1093	68	81	5.73e-05	24	1494	1	24	1015	1036	0.68	24	22	104	1027	CUGGGUGGUGUUCUCAACCC	20	CGUGUACAGCAACAAAAUUC	0
SEQ0359355	GSVIVT01025691001	3	0.000555	0	21	40	2.03e-51	376	0.1064	29	2.03e-51	1639	0	82	2.77e-05	21	1743	1	21	1629	1649	0.93	21	21	101	1639	AAACAUAUCGGCGAUGAACC	29	AAACAUAUCGGCGAUGAACC	0
SEQ0131050	GSVIVT01010496001	3	0.000556	1	21	346	0	526	0.6578	244	0	978	1	85	2.04e-08	20	1257	1	20	967	987	0.77	20	21	432	978	UCUUCUGUCAACGAAUUCUU	244	UCUUCUGUCAACGAAUUCUU	0
SEQ0131050	GSVIVT01032239001	3	0.000556	1	21	117	3.87e-213	310	0.3774	99	3.87e-213	747	1	85	2.04e-08	20	981	1	20	736	756	0.75	20	21	183	747	UCUUCUGUCAACUAAUUCUU	99	UCUUCUGUCAACUAAUUCUU	0
SEQ0131050	GSVIVT01010522001	3	0.000556	1	21	77	5.71e-74	1385	0.0556	1231	0	833	3	85	2.04e-08	20	1266	1	20	820	840	0.65	20	21	1309	832	CUUCUGUCAUCGCCGCCACC	56	UUCUGUCAUCGCCGCCACCU	0
SEQ0120048	GSVIVT01008846001	5	0.000556	1	23	52	1.73e-12	3323	0.0156	39	1.14e-29	467	437	76	0.000548	24	1119	2	24	894	915	0.8	23	22	135	906	UAUUCUUUUCGAAGAUCCAU	22	CUAUCAAAGACAAGUAUUCU	0
SEQ0180484	GSVIVT01025592001	3	0.000556	0	21	14	3.87e-11	1827	0.0077	31	1.15e-35	1787	257	75	7.42e-05	21	1917	1	21	1520	1540	0.79	21	21	58	1531	UUCAUCUUUAAUGCCAUUGC	13	CUUAUUAUGUGGUGAAGUCC	15
SEQ0275337	GSVIVT01028043001	5	0.000557	1	24	86	1.32e-88	6965	0.0123	121	1.08e-147	2387	16	69	0.00606	24	2436	1	24	2360	2382	0.97	24	23	528	2372	UCUACACUCUUAAGUUCCGU	83	UCCGUGAUCUGGCAAAAUCU	0
SEQ0255032	GSVIVT01000115001	4.5	0.000557	1	24	77	2.42e-45	418	0.1842	36	2.42e-45	465	2	79	3.32e-06	24	495	1	24	452	474	0.91	24	23	165	465	CAUACCCUUUUUAUUUUUCA	36	CAUACCCUUUUUAUUUUUCA	0
SEQ0010594	GSVIVT01015983001	3	0.000557	0	21	23	3.1e-28	123	0.187	23	3.1e-28	63	1	91	9.71e-10	22	201	1	21	51	71	0.25	21	21	31	63	CAUCGCCUUUGGGAUUCCAU	23	CAUCGCCUUUGGGAUUCCAU	17
SEQ0071912	GSVIVT01013175001	3.5	0.000557	1	21	122	1.5e-20	8677	0.0141	302	4.03e-250	311	284	73	2.49e-05	21	498	1	21	18	37	0.04	21	20	574	28	ACUGCUAAUGCUCUGAGAGU	70	CCCCAAUCUCUGGCGAGGUU	0
SEQ0192293	GSVIVT01017211001	3	0.000557	0	21	20	9.94e-18	1765	0.0113	26	4.37e-27	1169	37	79	0.000184	21	1668	1	21	1122	1142	0.67	21	21	52	1132	CUGAUUUUGUUUGGGGACCC	19	CAAAGUUUGGAUUGACUCCU	0
SEQ0275337	GSVIVT01007404001	5	0.000557	3	24	51	5.18e-15	3130	0.0163	142	8.3e-142	389	98	69	0.00606	24	561	1	24	281	301	0.5	24	21	153	293	UCAACUCGUACUGGAUCAAU	33	UCAAUUGGAUAUGCAAACCU	0
SEQ0071912	GSVIVT01008196001	3.5	0.000557	2	21	10	3.58e-12	251	0.0398	13	7.19e-17	605	28	65	0.00572	21	756	1	21	625	643	0.83	21	19	21	634	ACUGGAAAUGAAGCUGAGAU	10	ACCAUGACUACCCUUAUUCC	0
SEQ0196202	GSVIVT01014186001	4.5	0.000557	0	23	10	1.08e-11	444	0.0225	20	6.99e-28	865	132	87	1.44e-06	24	1191	1	23	985	1007	0.83	23	23	21	999	GACGGGUUUCCUCUGCAAGC	10	UCCCAAUGCCUAUGCGUCCU	0
SEQ0035364	GSVIVT01032063001	3	0.00056	2	22	209	4.45e-88	4076	0.0513	127	7.5e-121	323	222	79	0.000627	22	726	1	22	536	555	0.74	22	20	657	547	CAUCUCUCGGAGAUUGUGCU	102	CUGGAUCGGACGAAGGACGC	13
SEQ0241886	GSVIVT01022547001	2	0.00056	1	21	44	7.39e-38	1767	0.0249	137	3.44e-213	1102	436	88	3.13e-06	21	1176	1	20	655	675	0.56	20	21	99	667	CCAUCUGUUCAAACUGAUCA	37	UCAGCAAUUGCAUCUGUCCU	0
SEQ0246809	GSVIVT01017204001	5	0.000561	1	24	56	1.86e-42	7741	0.0072	145	7.27e-266	4134	182	69	0.00137	24	9429	1	24	3941	3963	0.42	24	23	335	3954	CAUGUUCUUCACCUUAAUGU	34	CCCAGUUUCAUGGACUUUGU	11
SEQ0246809	GSVIVT01007976001	5	0.000561	1	24	29	1.26e-17	2690	0.0108	91	1.73e-97	642	58	69	0.00137	24	873	1	24	573	595	0.66	24	23	154	584	UGUCUGUAAAUCCUGGGUUU	28	CUCAGACUUGAGAAGAAUAU	0
SEQ0060637	GSVIVT01036965001	4.5	0.000561	0	23	34	6.65e-13	5181	0.0066	96	1.03e-86	946	290	87	1.31e-07	24	1071	1	23	644	666	0.6	23	23	99	658	CAUUCUGGGGUGACAAUUUU	28	CGCAGUGGAGCAGAGGAGAU	11.5
SEQ0439842	GSVIVT01016262001	2.5	0.000561	2	24	21	5.32e-11	1677	0.0125	32	4.35e-34	914	77	86	2.82e-07	24	1401	1	24	827	848	0.59	24	22	51	838	AAACAUAUUCUUGCGAGGCU	14	CGCAUUUGCGUACGGAUUCU	0
SEQ0092391	GSVIVT01000668001	4	0.000563	0	24	44	1.12e-55	251	0.1753	31	1.12e-55	999	1	87	9.63e-06	24	1137	1	24	987	1010	0.87	24	24	63	999	ACUCAAACUGUUGAGAAUUU	31	ACUCAAACUGUUGAGAAUUU	0
SEQ0111850	GSVIVT01036582001	4	0.000566	1	23	39	2.75e-58	751	0.0519	32	2.75e-58	3482	1	86	6.99e-05	24	3615	1	23	3470	3491	0.96	23	22	70	3482	CACAGAAUCUGGUGAAAUUU	32	CACAGAAUCUGGUGAAAUUU	0
SEQ0287267	GSVIVT01033499001	4	0.000566	1	24	60	1.97e-27	4475	0.0134	130	1.92e-118	392	91	78	0.000531	24	708	1	24	290	312	0.41	24	23	193	302	CCUAUGGAAAAACCACAGUC	50	UUCGACUGAAAGAAGAAUAU	0
SEQ0401618	GSVIVT01031289001	3	0.000568	0	21	80	1.56e-35	20206	0.004	642	0	1154	337	84	1.71e-06	21	1776	1	21	1481	1501	0.83	21	21	618	1493	UCAUCUUCGUGGUUGAUAGC	75	UCUCGUUUGGGCAGCUUCUC	0
SEQ0280710	GSVIVT01016892001	4	0.000568	0	22	15	5.06e-12	592	0.0253	22	3.57e-24	632	84	82	5.53e-05	23	741	2	23	706	727	0.95	22	22	32	716	CUCAUUCUUCAAGGCGAGCC	13	ACAUUGAUUUUGAUGACGAU	0
SEQ0333113	GSVIVT01028407001	4	0.000569	1	24	129	1.13e-33	4294	0.03	124	7.52e-86	362	59	76	0.00219	24	423	1	24	292	314	0.69	24	23	359	305	CCGGUGUCAUUGUGAAUCCC	70	UUGGAAAAGAGUGUGCUGAU	0
SEQ0270224	GSVIVT01015064001	4.5	0.000569	1	24	30	4.69e-26	193	0.1554	30	4.69e-26	26	2	75	1.04e-05	24	117	1	24	13	35	0.11	24	23	53	26	AUCCACUCGUGGAAACGCCA	30	AUCCACUCGUGGAAACGCCA	0
SEQ0290091	GSVIVT01035343001	4.5	0.000569	1	24	71	4.36e-24	10832	0.0066	156	1.34e-144	1230	238	77	0.00131	24	1482	1	24	981	1003	0.66	24	23	228	993	UGCAAAUGAUAACUACACUU	49	UGAGGUUCUGAAGACUGUCC	0
SEQ0238047	GSVIVT01032705001	4	0.000569	2	23	20	1.84e-17	575	0.0348	41	2.98e-52	606	337	76	3.04e-06	24	627	1	23	258	278	0.41	23	21	27	270	AGAUUCCUUGAGGAGUGGAU	18	CCGUUCCCUGCGUGGAACUU	0
SEQ0335514	GSVIVT01022063001	4	0.00057	1	20	522	3.86e-164	35715	0.0146	646	0	695	389	68	0.0052	20	738	1	20	298	316	0.4	20	19	792	308	ACUUGUCUGGGAAGAGUUCU	344	ACUUGUCUUUUGGAACUGCU	0
SEQ0154696	GSVIVT01009832001	3	0.000572	0	24	157	1.1e-26	4663	0.0337	275	9.2e-289	353	54	90	7.44e-07	24	495	1	24	396	419	0.8	24	24	538	407	UUCUCAUCUUUGCUGAAGCU	59	CUGGUGUGAGAGCCAAUGCU	17
SEQ0263598	GSVIVT01022063001	4.5	0.000573	1	23	384	3.86e-164	35715	0.0108	646	0	695	387	80	0.000787	23	738	1	23	298	319	0.4	23	22	802	308	ACUUGUCUGGGAAGAGUUCU	344	ACUUGUCUUUUGGAACUGCU	0
SEQ0204104	GSVIVT01024072001	4	0.000573	1	24	17	2.12e-12	1023	0.0166	77	9.73e-111	788	170	84	2.51e-06	24	903	1	24	607	629	0.67	24	23	41	618	AAAUCCUUUUGGAGAGGCCC	15	AUGCGAGGGCGAGUUUGCCU	0
SEQ0260732	GSVIVT01017942001	4	0.000574	3	24	16	2e-14	870	0.0184	18	5.03e-20	1208	159	75	0.00636	24	1320	1	24	1039	1059	0.79	24	21	35	1051	CUCAUUUCCAAACUGAACGC	14	CUGCAACUGCACAGAAUUUU	0
SEQ0276042	GSVIVT01037703001	4.5	0.000576	1	24	110	6.42e-21	29895	0.0037	555	0	1235	435	82	0.000498	24	1284	1	24	789	811	0.61	24	23	347	801	AGGCAAUGGGGUGAAGAUCU	82	ACCCUGCUGCCAUGGUGGCU	0
SEQ0124268	GSVIVT01012447001	2.5	0.000577	0	20	2131	0	2583	0.825	2019	0	968	2	89	9.44e-07	21	1680	1	20	956	975	0.57	20	20	2133	968	CACUCCAAUAUCUAGAAACC	2019	CACUCCAAUAUCUAGAAACC	13.5
SEQ0437217	GSVIVT01016695001	3	0.000579	1	20	40	7.94e-20	4741	0.0084	232	1.53e-278	800	346	84	1e-06	21	840	1	20	445	463	0.53	20	19	130	455	UGCGUCGCACUAUUGCUCCC	39	CAGUAGUUGAAGGUGUUCCU	14
SEQ0194066	GSVIVT01036764001	2.5	0.000579	0	21	19	1.08e-18	167	0.1138	26	9.46e-38	277	102	86	1.96e-05	21	402	1	21	369	389	0.92	21	21	20	381	AGUCGGAAAAAGGUAUGAAU	15	CACCAACUUAGUGUUAUCAU	13.5
SEQ0191460	GSVIVT01005906001	4	0.00058	1	22	18	1.86e-26	279	0.0645	17	1.86e-26	971	0	76	0.000831	22	1236	1	22	961	981	0.78	22	21	21	971	CUUUGUUCGGGAGUCCAUGU	17	CUUUGUUCGGGAGUCCAUGU	0
SEQ0057532	GSVIVT01030552001	3	0.00058	1	21	68	3.39e-25	2397	0.0284	82	6.04e-76	531	391	76	3.85e-05	21	612	1	21	131	150	0.21	21	20	183	140	CCCUCUUUCUGAUCAAAUCC	39	GGCUCCCAUUCCGGCGAAGC	0
SEQ0046752	GSVIVT01014407001	4	0.00058	0	24	43	5.19e-15	3351	0.0128	154	3.34e-177	634	157	94	1.42e-05	24	789	1	24	466	489	0.59	24	24	75	477	UGCUGUUUGGAAUAGCAUUU	29	CCAGUAGAACAAAGGCUCCU	0
SEQ0020920	GSVIVT01031773001	2.5	0.000583	1	21	23	1.07e-17	999	0.023	17	9.27e-21	704	552	81	6.59e-06	21	2046	1	21	1247	1266	0.61	21	20	81	1258	CCCACUUGCGACAAGGCUGU	15	CUAAAAUCAACGACCAAUCU	13.5
SEQ0053429	GSVIVT01034653001	3.5	0.000584	2	24	124	9.98e-30	5932	0.0209	146	4.97e-103	456	424	98	6.01e-07	24	513	1	23	20	42	0.04	23	23	438	33	UCAUCUCCAUCUCCAUCUUC	69	UCCGGCCAUGGUGUUCGGCC	0
SEQ0271248	GSVIVT01000145001	3.5	0.000584	1	24	33	1.23e-14	1621	0.0204	42	1.42e-35	513	117	84	2.92e-06	24	636	1	24	385	407	0.61	24	23	160	398	CUUCUUCUUCCACUGGAUCC	23	UGACAUGAAGCCGGGUUUCC	0
SEQ0028776	GSVIVT01033172001	5	0.000584	0	26	22	1.61e-11	978	0.0225	32	1.56e-28	467	16	100	1.45e-06	26	546	1	26	439	464	0.8	26	26	88	452	GCAGCUAUAGCAGGUCACCA	17	CACCAGGAUAUCGUGGACGU	0
SEQ0113361	GSVIVT01022875001	3	0.000585	0	22	246	2.88e-252	784	0.3138	182	0	822	3	81	1.71e-07	22	861	1	22	809	830	0.94	22	22	453	821	CUUGUACAUACUCAACUGUU	140	UUGUACAUACUCAACUGUUC	0
SEQ0242713	GSVIVT01019743001	4.5	0.000585	3	24	176	5.08e-15	44324	0.004	767	0	356	98	74	0.00367	24	648	1	24	444	464	0.69	24	21	1927	456	CUUGGCCACCAUCCCCAUCA	145	ACACUGUCUUCUCUGCUACU	0
SEQ0048801	GSVIVT01022067001	4	0.000586	0	22	49	1.76e-18	3582	0.0137	245	0	613	296	75	0.00374	22	843	1	22	307	328	0.36	22	22	171	319	UCAUACUCUUCGGCGAUUUC	33	GAUAUUCCACCAGAUGAUUU	0
SEQ0058554	GSVIVT01009902001	3.5	0.000586	1	21	352	2.74e-17	37638	0.0094	1192	0	223	180	66	0.00866	21	297	1	21	34	53	0.11	21	20	1880	44	UUCUUGUUUACCAGAUUACU	244	ACGUCUGGUAACCAAGAGAU	0
SEQ0146759	GSVIVT01023958001	3.5	0.000586	1	21	18	1.57e-15	1198	0.015	31	5.37e-40	1090	455	84	5.59e-06	22	1743	2	22	1536	1555	0.88	21	20	44	1546	AUGCCAAAGAACACUCAUCC	15	UGUACAAGGCCUCCAAGCUU	0
SEQ0284676	GSVIVT01030250001	3.5	0.000586	1	20	16	1.04e-13	1597	0.01	74	1.24e-105	594	271	67	0.000435	20	1437	1	20	857	875	0.6	20	19	44	867	UGUUCUCAGCUUUGGGACUC	16	AUCUGUAUAUAAUGGAAUUC	0
SEQ0285269	GSVIVT01025310001	4	0.000587	1	24	19	9.08e-19	951	0.02	32	9.97e-49	1816	99	84	1.67e-05	24	2304	1	24	1706	1728	0.74	24	23	40	1717	UCAAUUAAUGCUCAGGAUCU	15	AUUAGACUAAGAACAGAGGC	0
SEQ0425635	GSVIVT01027684001	4	0.000587	1	24	12	3.58e-11	974	0.0123	14	1.1e-13	527	12	76	0.00395	24	1302	1	24	504	526	0.39	24	23	55	515	UAUUUGAAACUCUAAAUUCU	12	UAAAUUCUGAUGACACUGCU	0
SEQ0144240	GSVIVT01021377001	5	0.00059	2	24	95	2.96e-20	5277	0.018	189	2.37e-142	129	7	78	0.000305	24	402	1	24	112	133	0.28	24	22	503	122	CUCGAGUCCGUAGAAAGUUC	60	CCGUAGAAAGUUCAAGGGAU	0
SEQ0147665	GSVIVT01009697001	5	0.00059	1	25	22	4.8e-17	1148	0.0192	31	2.75e-40	1631	163	74	0.00296	25	1707	1	25	1457	1480	0.85	25	24	47	1469	UCUAUGAACAUAGAAUUGCU	16	CUACUUUGUUAAAGAGAUAU	0
SEQ0070720	GSVIVT01013175001	3.5	0.00059	0	24	124	1.87e-15	8677	0.0143	302	4.03e-250	311	272	94	4.61e-05	24	498	1	24	28	51	0.06	24	24	724	40	CUGAGAGUCUCUUGUGCCUC	61	CCCCAAUCUCUGGCGAGGUU	0
SEQ0144240	GSVIVT01035608001	5	0.00059	0	24	28	4.98e-15	1782	0.0157	40	1.04e-37	653	61	82	2.03e-05	24	915	1	24	581	604	0.63	24	24	79	593	CUUUGGUCUAUACCGGACCC	21	CUUACCUGACACGGAACUUC	0
SEQ0236589	GSVIVT01014327001	4.5	0.00059	0	24	10	5.91e-15	169	0.0592	10	5.91e-15	592	0	83	1.46e-05	24	966	1	24	581	604	0.6	24	24	22	592	CUGAUUGUUCCAGAACUUGU	10	CUGAUUGUUCCAGAACUUGU	0
SEQ0080118	GSVIVT01007429001	4	0.000592	0	24	19	2.92e-23	812	0.0234	23	1.03e-29	1167	114	82	0.000122	24	1533	1	24	1270	1293	0.83	24	24	32	1282	AAAGUUUUUGGAAGCAACAU	19	AUAUGAUUAUAAUUACUCCU	0
SEQ0262677	GSVIVT01021406001	3.5	0.000593	1	20	105	1.84e-47	3943	0.0266	211	7.74e-177	287	72	80	8.68e-05	21	333	2	21	207	225	0.62	20	19	373	217	UUCGUUCAGGCCAUUGUGAC	92	ACAACAACGCUUGGGCUUAU	11.5
SEQ0377788	GSVIVT01030260001	2	0.000593	0	21	51	3.77e-42	1598	0.0319	252	0	526	234	87	5.97e-05	21	1272	1	21	750	770	0.59	21	21	83	761	AGAAUAAGACCUUCGAAGUU	38	GUGAAUAAGUGCUCUGUUCC	17
SEQ0320841	GSVIVT01029373001	3	0.000593	0	21	53	5.17e-19	2841	0.0187	89	4.65e-70	268	138	81	0.000104	21	483	1	21	396	416	0.82	21	21	221	406	GAUGAUGAUGAUGAGGUCCC	39	ACAAAGAAAUUGCAGGACAU	12
SEQ0262677	GSVIVT01021405001	3.5	0.000593	1	20	207	5.96e-15	45670	0.0045	2699	0	371	42	80	8.68e-05	21	447	2	21	321	339	0.72	20	19	1536	331	UUCGUUCAGGCCAUCGUGAC	196	ACCUUGCUGACCACCUUGCC	11.5
SEQ0059532	GSVIVT01031853001	5	0.000595	0	24	518	0	3248	0.1595	278	0	3235	2	82	0.00108	24	3258	1	24	3222	3245	0.99	24	24	535	3235	UAUUCAGGAUUGCGGCAAUC	278	UAUUCAGGAUUGCGGCAAUC	0
SEQ0070260	GSVIVT01012831001	4.5	0.000597	1	24	49	7.95e-57	1615	0.0303	201	0	53	213	81	1.58e-05	24	1239	1	24	255	277	0.21	24	23	109	268	UCUCUUCUCUCCAGCGACCC	48	CUCUAGGCUCUAGAGUAUAC	0
SEQ0150641	GSVIVT01032540001	4	0.000597	1	24	44	4.4e-13	1060	0.0415	40	7.19e-34	359	337	85	3.76e-06	24	438	1	24	11	33	0.03	24	23	90	24	CUAUGCCUUUGGCAUUUCUU	21	UCACUCCUGAUAAUGAUUUU	0
SEQ0186187	GSVIVT01033116001	2.5	0.000598	0	20	34	1.18e-50	328	0.1037	26	1.18e-50	509	1	81	5.61e-06	21	2496	2	21	499	518	0.2	20	20	38	509	UUAAAUACAUUGAUUUUUCU	26	UUAAAUACAUUGAUUUUUCU	15.5
SEQ0138310	GSVIVT01032579001	3	0.000599	0	21	16	5.55e-19	928	0.0172	19	3.64e-30	3988	11	81	0.00018	21	4080	1	21	3967	3987	0.97	21	21	41	3978	CUUCCGCACCAGAUGGAAAA	13	AGAUGGAAAAGAAGAAAGUU	12
SEQ0066030	GSVIVT01025460001	3.5	0.000602	1	21	10	8.45e-11	1393	0.0072	20	5.37e-26	2929	2321	71	3.73e-05	21	3009	1	21	599	618	0.2	21	20	12	610	UUUAUAAGUAGGCUUUUUGC	10	CCACCUUCCACCUUGGCCUC	0
SEQ0115060	GSVIVT01024922001	2.5	0.000603	1	23	140	2.49e-42	12692	0.011	419	0	1061	357	91	4.02e-05	23	1155	1	23	694	715	0.6	23	22	887	704	UUCUCAUCCUUGCUCUGUGU	82	CACAAACUCAGCUUUAUUUU	0
SEQ0019476	GSVIVT01022083001	4.5	0.000603	3	24	13	6.28e-13	1222	0.0106	23	1.21e-32	2702	824	72	0.00218	24	3105	1	23	1867	1888	0.6	23	22	20	1879	CAUAUCUGCAUCCCAUGGGC	11	CUAGUCUGGUACUGCUAGAU	11.5
SEQ0380888	GSVIVT01011797001	3	0.000608	1	21	30	1.73e-15	3290	0.0091	82	3.11e-90	961	4	70	0.000358	21	1260	1	21	948	967	0.75	21	20	325	959	ACUACAAAAAUCUUCAAGAU	24	UACAAAAAUCUUCAAGAUAU	0
SEQ0360757	GSVIVT01032807001	4	0.000608	3	24	15	1.68e-11	1257	0.0119	37	3.65e-46	236	1014	78	0.0062	24	1416	1	24	1240	1260	0.88	24	21	48	1252	UCAUCUGCCUUGCUACUGCC	13	ACUUGAGUUUUCUCCAUUUU	0
SEQ0437138	GSVIVT01023471001	3.5	0.000609	0	24	24	5.84e-11	6759	0.0036	842	0	916	100	89	1.09e-05	24	2316	1	24	1005	1028	0.43	24	24	156	1016	UUCUUCGACUCCGUGGUGGU	20	CCUCCAGAUCAGCAGAGGCU	0
SEQ0169868	GSVIVT01030552001	4.5	0.00061	2	23	62	1.36e-34	2397	0.0259	82	6.04e-76	531	457	77	0.00064	24	612	1	23	63	83	0.1	23	21	113	76	GGUCUCAUAUCUCCAAAAUC	48	GGCUCCCAUUCCGGCGAAGC	0
SEQ0300253	GSVIVT01032900001	3.5	0.00061	1	24	41	2.71e-31	2403	0.0171	36	1.47e-32	843	274	84	0.000113	24	1233	1	24	1106	1128	0.9	24	23	99	1119	UCGAUCAAAGCUACUGACAU	35	CUCAACUCUACUUAAAAGCU	0
SEQ0349072	GSVIVT01016242001	3	0.00061	0	21	11	2.02e-11	964	0.0114	27	3.81e-36	1459	235	73	6.42e-07	21	1770	1	21	1214	1234	0.69	21	21	16	1226	UUACUCGAAUUGUUUUUGAU	11	ACAGACUCGACAGAAUUUGU	0
SEQ0348725	GSVIVT01014360001	4	0.000611	0	21	73	6.84e-22	5633	0.013	239	1.39e-231	147	93	75	0.000313	21	567	1	21	230	250	0.41	21	21	229	242	CUGCUGUUGAAGUACCUGCU	54	CCAGCCGAGUCUCGCCUCUC	0
SEQ0231903	GSVIVT01011487001	4	0.000612	1	21	62	2.09e-47	1915	0.0324	48	2.98e-64	1592	124	73	0.00516	21	2106	1	21	1707	1726	0.81	21	20	109	1717	CUGCUUGAACCUGGAGACUU	38	CCCUGGUCUUCUGCAAAGAU	0
SEQ0231903	GSVIVT01031955001	4	0.000612	1	21	34	1.17e-20	3141	0.0108	39	1e-44	2369	437	74	0.00312	21	2664	1	21	1923	1942	0.72	21	20	66	1934	CUGUAGAGCUGACAGAAGCA	22	CAGAGUUUGAGCGGGUAGAU	0
SEQ0231903	GSVIVT01003179001	4	0.000612	2	21	55	7.61e-19	2926	0.0188	45	1.23e-39	939	175	72	0.00841	21	1161	1	21	1106	1124	0.95	21	19	207	1114	CCUGCUAGACCCGUUUUUGC	27	CUAUGAGUACGCUGGUUUCU	13
SEQ0377409	GSVIVT01025162001	3.5	0.000612	1	21	30	1.05e-12	1158	0.0259	28	1.04e-37	2055	45	78	0.000152	21	2100	1	21	2001	2020	0.95	21	20	88	2011	CUCGUUAUGAGUCUCUGCUU	12	CGUCUUCGGCAAGAUUUAUC	0
SEQ0034312	GSVIVT01026220001	4	0.000614	0	24	84	8.63e-37	2559	0.0328	138	7.85e-164	573	325	86	1.3e-06	24	729	1	24	237	260	0.33	24	24	166	250	ACUUCGGGAGUAGAAAUGCC	48	UGUUUCAGCGGCCCAAACAU	0
SEQ0401977	GSVIVT01010496001	1.5	0.000615	0	21	81	1.41e-154	526	0.154	244	0	978	2	93	5.29e-10	21	1257	1	21	970	990	0.77	21	21	432	980	UUCUGUCAACGAAUUCUUGG	81	UCUUCUGUCAACGAAUUCUU	12.5
SEQ0061724	GSVIVT01014685001	3	0.000617	1	21	45	1.24e-18	934	0.0482	26	1.31e-26	686	117	71	0.0027	21	849	1	21	560	579	0.66	21	20	96	570	UGAAAAAUCGGAUUUGUUCU	20	AACAAAUUGUCGAGAAACCU	0
SEQ0254500	GSVIVT01017882001	4	0.000617	2	23	17	9.47e-13	1873	0.0091	32	6.59e-31	882	47	81	0.00248	24	1236	2	24	825	845	0.67	23	21	75	835	ACCCUCAUUCUCGGGAUGCU	17	UGCUGUGCGUGCUGGAUCGU	0
SEQ0165477	GSVIVT01018935001	4.5	0.000618	0	23	30	1.03e-49	248	0.121	27	1.03e-49	980	2	89	0.000123	24	1413	2	24	967	989	0.68	23	23	36	980	CUGUUAUUCUAAGGUUGCCU	27	CUGUUAUUCUAAGGUUGCCU	11
SEQ0315780	GSVIVT01007638001	4	0.000618	1	24	107	6.42e-37	6600	0.0162	388	0	977	60	85	8e-05	24	1134	1	24	906	928	0.8	24	23	562	917	AAACCGAUCUCCCAUUUCUU	58	CCGUGGCCACCGGCCGUGUC	0
SEQ0366310	GSVIVT01023643001	3.5	0.000618	3	21	13	2.89e-28	140	0.0929	13	2.89e-28	2920	0	68	0.00246	21	3114	1	21	2913	2930	0.94	21	18	22	2920	UUUGCCUUCUGGGUGAUUGU	13	UUUGCCUUCUGGGUGAUUGU	0
SEQ0022554	GSVIVT01031766001	4	0.00062	0	23	21	7.64e-12	2759	0.0076	50	1.69e-69	2710	367	86	2.46e-07	24	3297	1	23	3065	3087	0.93	23	23	55	3079	AGUAGUUUGUUACGAUACUU	13	GAAAAUGAAGCUAUUGUGAU	12
SEQ0219602	GSVIVT01008694001	3.5	0.000621	0	20	16	5.11e-13	1637	0.0098	32	6.98e-39	1862	60	85	3.1e-07	22	1944	1	20	1911	1930	0.98	20	20	38	1923	ACUUGCAACCUCCAAACUCU	14	CAUUUGUAGAUUCCAUUCCC	17
SEQ0247496	GSVIVT01022480001	3	0.000621	0	21	22	2.69e-12	1065	0.0207	31	4.02e-33	878	140	73	0.00331	21	924	1	21	728	748	0.79	21	21	56	738	CAAUAUAGAAUCACAGGUGU	15	UCAUAGUGGUGGCAGUGCUC	0
SEQ0396098	GSVIVT01023268001	3	0.000622	2	22	66	7.17e-133	173	0.3815	60	7.17e-133	420	0	72	0.000189	22	996	1	22	411	430	0.41	22	20	76	420	ACCCAGGAUUACUCUUUCUC	60	ACCCAGGAUUACUCUUUCUC	0
SEQ0101434	GSVIVT01001114001	2.5	0.000622	0	21	19	3.21e-19	400	0.0475	17	3.21e-19	389	1	91	1.01e-07	21	666	1	21	378	398	0.57	21	21	48	389	GGCCAGAGCAGGCAUUACAU	17	GGCCAGAGCAGGCAUUACAU	0
SEQ0211108	GSVIVT01025723001	4	0.000622	3	24	29	3.53e-14	10433	0.0028	106	2.95e-105	2303	744	76	0.00474	24	2421	1	24	1549	1569	0.64	24	21	114	1559	UCUAUGGUCCACCUGGAUGU	28	AAUCCAGAGGCUUUGGAACU	0
SEQ0394129	GSVIVT01007596001	3	0.000623	1	21	224	2.11e-112	9559	0.0234	242	8.3e-232	491	32	70	0.000344	21	921	1	21	514	533	0.56	21	20	513	524	UGAGUACUGUUGAAGAAGCC	148	CUGAUAGAAGUCGUGGGUUC	11
SEQ0129844	GSVIVT01015596001	4	0.000623	2	24	92	5.82e-22	4309	0.0214	177	6.86e-87	102	42	87	1.97e-05	24	189	1	23	132	154	0.7	23	23	583	145	CUCCUGGUUACACCUGCACU	87	CCACUUGCUCUUCAACUCCU	0
SEQ0325148	GSVIVT01013489001	2	0.000623	2	19	17	3.45e-12	1113	0.0153	10	3.45e-12	2333	283	70	0.00256	19	3345	1	19	2610	2626	0.78	19	17	29	2618	UUAUCACUGAAAGCUGUUCU	10	UGCCUGCCAAAAGAGAAUUU	13
SEQ0114942	GSVIVT01036400001	2	0.000624	0	18	14	8.4e-14	963	0.0145	83	3.54e-167	2801	19	79	1.42e-05	19	2952	1	18	2774	2791	0.94	18	18	57	2784	AACUGAAUCACUCAAGCUGC	11	UGCUGAGGCCGUGGGAACUC	0
SEQ0002782	GSVIVT01031505001	5	0.000625	1	24	31	3.42e-15	2270	0.0137	38	1.92e-37	570	98	81	0.000402	24	1347	1	24	657	679	0.49	24	23	57	670	CAGGACUUUCUGAAUGGUGU	20	ACUCGAUGAACCCACUAAUC	0
SEQ0002782	GSVIVT01037742001	5	0.000625	2	24	16	2.43e-13	242	0.0661	15	2.43e-13	28	2	76	0.00553	24	258	1	24	16	37	0.06	24	22	31	28	CUUGGCCUUCUCUUUGCUGU	15	CUUGGCCUUCUCUUUGCUGU	0
SEQ0224022	GSVIVT01007521001	3	0.000626	1	24	233	2.11e-79	33785	0.0069	498	0	914	782	86	0.000626	24	1032	1	24	121	143	0.12	24	23	915	132	CACCACUGAUUACAUGACCU	192	CCAAGGCUGGAAUAGCACUC	0
SEQ0352706	GSVIVT01032451001	4.5	0.000626	1	24	95	3.52e-18	9816	0.0097	359	1.17e-299	326	6	73	0.0016	24	483	1	24	321	343	0.66	24	23	1046	334	GCAAUGAAUGCUGCAGAAAU	72	UUCCUAAUGCAAUGAAUGCU	0
SEQ0204391	GSVIVT01000411001	4.5	0.000626	2	24	12	3.64e-11	93	0.129	8	3.64e-11	363	2	82	3.49e-05	24	489	1	24	351	372	0.72	24	22	28	363	UGCAACGUUGAGCACCAUGU	8	UGCAACGUUGAGCACCAUGU	0
SEQ0371495	GSVIVT01014344001	4	0.000627	1	24	122	5.8e-59	14754	0.0083	621	0	4790	26	80	0.00675	24	5130	1	24	4805	4827	0.94	24	23	293	4817	AUUCAUUUUAUGUUGGAACC	62	CAAGCUCAACAGUGAAAGCU	0
SEQ0111343	GSVIVT01016549001	4.5	0.000628	1	24	32	3.34e-14	1032	0.031	19	1.46e-16	691	73	75	0.00116	24	846	1	24	607	629	0.72	24	23	66	620	UAUUCAAUAUUGUGACAUGU	17	CAGACUGUUGCGGGCUAUGU	0
SEQ0000030	GSVIVT01030588001	3	0.000628	0	21	17	1.76e-13	1036	0.0164	16	1.69e-21	2851	70	77	1.63e-05	21	2964	1	21	2771	2791	0.93	21	21	34	2782	CGAUAUACCAUUGACCUCCC	11	AACACAGGAAAAUCUUUCAU	0
SEQ0008445	GSVIVT01011450001	4.5	0.000629	0	24	38	2.82e-24	4086	0.0093	150	1.84e-199	1093	281	86	5.17e-05	24	1494	1	24	1363	1386	0.91	24	24	133	1376	UUAACCAGUCGGAGAGAGCU	33	CGUGUACAGCAACAAAAUUC	0
SEQ0160831	GSVIVT01003181001	4	0.00063	1	24	169	7.6e-72	9822	0.0172	137	4.72e-125	1246	36	80	0.000175	24	1473	1	24	1199	1221	0.81	24	23	633	1210	AACAUGUUUUUCACAUUCAU	94	UUAAAUAUGCUGUGUCACAU	0
SEQ0180326	GSVIVT01010522001	3	0.000631	0	20	1287	0	1385	0.9292	1231	0	833	1	93	2.1e-09	22	1266	1	20	821	840	0.65	20	20	1309	833	UUCUGUCAUCGCCGCCACCU	1231	UUCUGUCAUCGCCGCCACCU	13
SEQ0266683	GSVIVT01010496001	3	0.000631	1	22	346	0	526	0.6578	244	0	978	1	89	2.61e-07	22	1257	2	22	967	988	0.77	21	22	432	978	UCUUCUGUCAACGAAUUCUU	244	UCUUCUGUCAACGAAUUCUU	0
SEQ0266683	GSVIVT01032239001	3	0.000631	1	23	117	3.87e-213	310	0.3774	99	3.87e-213	747	1	95	6.91e-09	22	981	1	22	735	757	0.75	22	23	183	747	UCUUCUGUCAACUAAUUCUU	99	UCUUCUGUCAACUAAUUCUU	0
SEQ0180326	GSVIVT01010496001	3	0.000631	0	20	121	1.41e-154	526	0.23	244	0	978	1	93	2.1e-09	22	1257	1	20	968	987	0.77	20	20	432	980	UUCUGUCAACGAAUUCUUGG	81	UCUUCUGUCAACGAAUUCUU	13
SEQ0180326	GSVIVT01032239001	3	0.000631	0	20	74	4.65e-122	310	0.2387	99	3.87e-213	747	1	93	2.1e-09	22	981	1	20	737	756	0.75	20	20	183	749	UUCUGUCAACUAAUUCUUGG	63	UCUUCUGUCAACUAAUUCUU	13
SEQ0180326	GSVIVT01008556001	3	0.000631	0	20	37	7.9e-54	50	0.74	22	7.9e-54	893	1	93	2.1e-09	22	1134	1	20	881	900	0.78	20	20	38	893	UUCUGUCAUCACCGCAGACC	22	UUCUGUCAUCACCGCAGACC	13
SEQ0180326	GSVIVT01033519001	3	0.000631	0	20	31	3.97e-30	147	0.2109	17	3.97e-30	710	1	93	2.1e-09	22	1050	1	20	698	717	0.66	20	20	51	710	UUCUGUCAAAUCAGCCAUGG	17	UUCUGUCAAAUCAGCCAUGG	13
SEQ0266683	GSVIVT01001543001	3	0.000631	0	21	19	6.1e-23	207	0.0918	159	0	142	1	92	4.26e-08	22	378	1	21	132	152	0.35	21	21	190	143	GUCGCUGUCAUACAAUCUUC	19	UGUCGCUGUCAUACAAUCUU	0
SEQ0184579	GSVIVT01034098001	3	0.000631	0	18	23	5.49e-14	404	0.0569	46	2.01e-76	835	7	74	9.56e-05	19	948	2	19	821	838	0.87	18	18	121	830	AACUCUUCUCAAAAUUUUCU	12	UUCUCAAAAUUUUCUGCUAU	0
SEQ0080125	GSVIVT01009734001	4	0.000631	2	23	29	1.31e-13	1340	0.0216	36	5.3e-30	396	40	82	5.11e-05	24	585	1	23	425	445	0.73	23	21	99	436	CUCUGCUAUUGGAUUGUUCU	21	CUUUUCUGUAUUCGACGUCC	0
SEQ0180326	GSVIVT01018205001	3	0.000631	0	20	8	3.95e-11	28	0.2857	5	3.95e-11	809	1	93	2.1e-09	22	1215	1	20	797	816	0.66	20	20	10	809	UUCUGUCAUCGAAGUCGGAU	5	UUCUGUCAUCGAAGUCGGAU	13
SEQ0262518	GSVIVT01023546001	3	0.000633	0	22	33	3.92e-26	1707	0.0193	30	3.92e-26	685	0	84	9.7e-06	22	951	1	22	675	696	0.71	22	22	75	685	UUUGCAAACCGGCAACUUGU	30	UUUGCAAACCGGCAACUUGU	14
SEQ0170756	GSVIVT01009367001	4	0.000635	1	24	154	1.34e-50	3930	0.0392	153	1.16e-86	200	6	85	1.18e-06	24	237	2	24	195	218	0.82	23	24	924	206	UUUAUACUUGUUUUCCUCAU	112	CCGACGUUUAUACUUGUUUU	0
SEQ0114193	GSVIVT01034990001	3.5	0.000635	1	21	100	6.54e-36	10222	0.0098	139	5.99e-138	1531	97	74	0.000724	21	1827	1	21	1619	1638	0.89	21	20	306	1630	UCCCUCUUCUUGGAUCUCCU	56	UUCCCCUCUGUGAAGUACAU	0
SEQ0162406	GSVIVT01022963001	1	0.000635	0	19	10	2.34e-11	181	0.0552	44	3.02e-114	3485	2714	90	3.24e-06	19	3519	1	19	763	781	0.22	19	19	13	773	UUGGGAAGACCACACUUGCU	6	ACGAUUUGAGCUUUUCUUCC	18
SEQ0133032	GSVIVT01036764001	3.5	0.000636	0	21	20	1.08e-18	167	0.1198	26	9.46e-38	277	103	86	6.83e-05	22	402	1	21	369	389	0.92	21	21	20	381	AGUCGGAAAAAGGUAUGAAU	15	CACCAACUUAGUGUUAUCAU	13.5
SEQ0259367	GSVIVT01016892001	3	0.000636	0	22	15	5.06e-12	592	0.0253	22	3.57e-24	632	84	82	4.61e-06	22	741	1	22	706	727	0.95	22	22	32	716	CUCAUUCUUCAAGGCGAGCC	13	ACAUUGAUUUUGAUGACGAU	0
SEQ0121177	GSVIVT01038657001	5	0.000639	0	23	23	4.1e-11	1210	0.019	38	2.59e-35	443	144	85	6.46e-05	24	633	2	24	576	598	0.91	23	23	105	588	UCACAAUGGGGACAUUGUCA	17	CAGACAUUUCUGCUGCAGCU	0
SEQ0052411	GSVIVT01007784001	4	0.00064	2	24	67	2.78e-13	11318	0.0059	432	0	1259	509	85	0.000315	24	1617	1	24	740	761	0.46	24	22	276	752	CUCCCGGUAUUUUAAAUAUC	34	CCACUGUUUUCUCAAAUGUU	12
SEQ0178765	GSVIVT01026014001	3	0.000641	0	20	35	3.99e-70	258	0.1357	35	3.99e-70	1403	1	78	2.19e-05	21	1677	2	21	1393	1412	0.83	20	20	39	1403	AGCUAAAAGAACUGGGAGAC	35	AGCUAAAAGAACUGGGAGAC	0
SEQ0244044	GSVIVT01015090001	4.5	0.000641	2	24	62	8.41e-46	1005	0.0617	114	1.95e-167	549	7	76	0.00283	24	648	1	24	532	553	0.82	24	22	339	544	ACCUGCUUUAAGCAUUUCGU	43	CUUUAAGCAUUUCGUUCUGU	0
SEQ0152571	GSVIVT01018748001	5	0.000641	2	24	23	6.44e-15	1297	0.0177	50	6.7e-54	557	92	72	0.00068	24	750	1	23	453	475	0.6	23	23	41	466	UCUGCUUGGAAAGCUAAUGC	20	CUGUGAAGCUUGCAAUUCGU	0
SEQ0152571	GSVIVT01029213001	5	0.000641	1	24	32	3.68e-12	5536	0.0058	75	8.89e-78	1705	68	69	0.00375	24	1983	1	24	1626	1648	0.82	24	23	77	1638	AUUCUUUGGAUGCAGGAACC	21	UCUGGUGCGCUCUCAGAGCU	0
SEQ0152571	GSVIVT01006445001	5	0.000641	1	24	10	7.83e-11	94	0.1064	8	7.83e-11	153	0	68	0.00639	24	450	1	24	142	164	0.32	24	23	12	153	UUCUCAUCGGAUGGACCUGU	8	UUCUCAUCGGAUGGACCUGU	0
SEQ0373499	GSVIVT01024922001	3	0.000642	1	21	225	9.68e-61	12692	0.0177	419	0	1061	355	85	6.46e-07	22	1155	1	21	696	715	0.6	21	20	793	707	UCAUCCUUGCUCUGUGUUUU	102	CACAAACUCAGCUUUAUUUU	0
SEQ0294431	GSVIVT01004123001	4	0.000642	1	23	35	4.35e-34	169	0.2071	20	2.86e-36	54	5	80	0.000133	24	1161	2	24	39	60	0.03	23	22	84	50	UCACUCGAAAAUCUGAAGCC	19	UCGAAAAUCUGAAGCCACCU	0
SEQ0424754	GSVIVT01016701001	5	0.000642	1	24	86	1.04e-28	3868	0.0222	288	2.43e-298	343	127	89	0.000176	24	381	1	24	205	227	0.54	24	23	234	218	CGGCCGGGUCCAGCGCUCCC	64	GUUUACGAUUGGAUAGUGAU	0
SEQ0377843	GSVIVT01030141001	3.5	0.000642	2	22	45	5.07e-13	5237	0.0086	94	7.57e-98	1361	25	71	1.54e-05	22	1530	1	22	1327	1346	0.87	22	20	223	1338	AAUUGGUAUCGGUAAGAACU	24	ACAUCAAAAGAGCGAUCAUC	0
SEQ0233532	GSVIVT01027680001	1.5	0.000644	0	20	508	0	1402	0.3623	469	0	711	2	91	2.25e-07	20	1722	1	20	700	719	0.41	20	20	661	711	GCGGCUCAAUCACCAGCUCU	469	GCGGCUCAAUCACCAGCUCU	17.5
SEQ0233532	GSVIVT01001308001	1.5	0.000644	0	20	262	0	1027	0.2551	244	0	516	2	91	2.25e-07	20	1539	1	20	505	524	0.33	20	20	524	516	GCGGCUCAAUCAUCAGCUCU	244	GCGGCUCAAUCAUCAGCUCU	17.5
SEQ0233532	GSVIVT01019006001	1.5	0.000644	0	20	276	0	1739	0.1587	275	0	690	2	91	2.25e-07	20	1731	1	20	679	698	0.39	20	20	362	690	GCGGCUCAAUCAACGGUUGC	275	GCGGCUCAAUCAACGGUUGC	17.5
SEQ0225753	GSVIVT01009980001	3.5	0.000644	0	22	19	1.25e-16	1704	0.0112	51	4.08e-63	1151	178	89	4.97e-05	22	1401	1	22	1319	1340	0.94	22	22	116	1329	GACACCUGAGGCUAGCGGAU	19	AACAUGGGUUGUCAGUUACC	0
SEQ0190943	GSVIVT01017723001	5	0.000646	0	23	269	8.22e-28	26777	0.01	1677	0	49	185	86	7.13e-06	24	504	1	23	222	244	0.44	23	23	564	235	CCACCAUUUGACAAGAAGCA	154	UCAUUCCCAUACAAGGAGCU	0
SEQ0004909	GSVIVT01036657001	2.5	0.000647	0	20	21	5.4e-35	45	0.4667	13	5.4e-35	889	1	76	1.82e-05	20	2979	1	20	879	898	0.3	20	20	22	889	UGGAAUGAGAACCAUGAUUC	13	UGGAAUGAGAACCAUGAUUC	0
SEQ0030398	GSVIVT01031737001	3.5	0.000647	1	21	24	1.07e-14	2692	0.0089	41	1.68e-40	982	393	71	0.00187	21	1500	1	21	580	599	0.39	21	20	67	590	CCAAACGUUGUGCUGAUGCU	20	CUCACUGUAGAGCAGAACAU	0
SEQ0332519	GSVIVT01034098001	3	0.000647	1	21	11	4.05e-11	404	0.0272	46	2.01e-76	835	8	78	0.000191	21	948	1	21	818	837	0.86	21	20	118	828	AGAACUCUUCUCAAAAUUUU	10	UUCUCAAAAUUUUCUGCUAU	0
SEQ0285034	GSVIVT01027355001	4	0.000649	2	24	45	6.4e-18	2829	0.0159	96	1.94e-75	398	279	79	0.00248	24	447	1	24	109	130	0.24	24	22	154	120	CAACAAUUACCGUCUUGCGU	39	GAAACAAGAGCUUGAAUCCU	0
SEQ0402852	GSVIVT01000149001	5	0.00065	0	24	36	1.59e-14	2609	0.0138	65	1.52e-65	767	250	77	4.33e-05	24	1002	1	24	506	529	0.5	24	24	70	518	UUGCUGAAUUCUACCAUCCU	23	AUCGUUUAGAGCUCGAUCCU	0
SEQ0311835	GSVIVT01004933001	4.5	0.00065	1	22	8	8.24e-12	561	0.0143	11	3.16e-17	3524	100	81	1.03e-05	24	3555	1	22	3412	3432	0.96	22	21	19	3424	AAUUCUCUUGGAACAGAUAA	8	CCAAUGAGCAAGAUUUUGCC	0
SEQ0267162	GSVIVT01001856001	4	0.000652	2	24	16	6.03e-17	286	0.0559	13	6.03e-17	28	2	86	0.00187	24	873	1	24	16	37	0.02	24	22	17	28	GAGGAGAUGGAGAGAGGCGU	13	GAGGAGAUGGAGAGAGGCGU	11
SEQ0426940	GSVIVT01023113001	3.5	0.000654	0	21	18	1.45e-13	2840	0.0063	23	5.78e-31	5284	514	76	0.00107	21	6093	1	21	4760	4780	0.78	21	21	24	4771	UUCAAUAGAACAGGAAUUUU	12	CAUAAAAAUGUUGUCGGCCU	0
SEQ0358844	GSVIVT01016172001	5.5	0.000658	3	28	57	5.23e-36	3297	0.0173	53	4.25e-50	863	248	84	0.000439	28	1314	1	28	603	627	0.46	28	25	99	615	UCUCAAUGCUGUGGCAUCCC	42	CUAGAAUUAAUGGCUUACCC	11
SEQ0183657	GSVIVT01002031001	4.5	0.000658	2	24	45	6.23e-36	429	0.1049	71	7.82e-123	719	36	74	0.00365	24	771	1	24	673	694	0.87	24	22	137	683	UCAAAGUUGAUGACUAUUCC	27	CCCGUGUGGGAAGUGAAGCC	0
SEQ0363382	GSVIVT01021625001	4	0.000659	0	19	25	2.46e-31	296	0.0845	17	2.46e-31	577	0	94	3.16e-08	22	2538	3	21	568	586	0.22	19	19	32	577	CCUGGUCCGGAUUCUAUUGG	17	CCUGGUCCGGAUUCUAUUGG	18
SEQ0363382	GSVIVT01016272001	4	0.000659	0	19	15	2.37e-20	315	0.0476	12	2.37e-20	577	0	94	3.16e-08	22	2523	3	21	568	586	0.23	19	19	15	577	CCUGGUCCGGAUUCGGUCGG	12	CCUGGUCCGGAUUCGGUCGG	18
SEQ0285876	GSVIVT01028204001	4	0.000659	2	24	105	1.98e-15	5331	0.0197	182	4.58e-158	356	245	83	0.0015	24	552	1	24	101	122	0.18	24	22	213	112	UACCUUACCGGUGAGUUCCC	44	ACCGCAUUGGAGGAGGACCU	0
SEQ0439825	GSVIVT01029087001	1.5	0.000659	0	19	5	6.33e-11	34	0.1471	5	6.33e-11	616	1	83	2.07e-05	19	1359	1	19	607	625	0.45	19	19	5	616	CUCGUUGUCACACAAUUUCG	5	CUCGUUGUCACACAAUUUCG	14.5
SEQ0117579	GSVIVT01037193001	5.5	0.00066	3	27	11	7.73e-11	586	0.0188	23	5.92e-39	2343	362	83	0.00187	27	2796	1	27	2694	2717	0.96	27	24	30	2705	UCAGCUCCGGCUCAAACUCC	8	GCUAAAUCAGUUGUACAGCU	0
SEQ0265014	GSVIVT01014094001	4	0.000661	2	24	19	2.17e-12	898	0.0212	16	6.7e-20	1985	106	73	0.00162	24	2034	1	24	1869	1890	0.92	24	22	46	1880	UAGAUCAUUAUCGUAGUUCC	11	ACCAAACCUCACCCCACCCU	12
SEQ0050992	GSVIVT01001841001	5	0.000662	1	23	77	1.36e-77	1437	0.0536	74	1.36e-77	515	2	79	0.00272	24	540	1	23	502	523	0.93	23	22	81	515	CCGGGAUUGAAGUGAAUUUU	74	CCGGGAUUGAAGUGAAUUUU	0
SEQ0004359	GSVIVT01005682001	5	0.000662	1	24	30	2.59e-15	1821	0.0165	41	3.89e-29	434	404	78	0.000413	24	525	1	24	19	41	0.04	24	23	54	31	CUUCACCGGAUUCUGAAUUC	27	CUGAAACUCGGGCAAUGCCU	0
SEQ0042515	GSVIVT01021867001	3.5	0.000663	1	23	98	4.28e-25	10821	0.0091	318	0	611	167	88	1.82e-05	24	978	2	24	434	455	0.44	23	22	426	446	AGCAAUUUGAAAACCCUGCC	61	AGCUGUAUGGUGUAGAACCU	14
SEQ0105582	GSVIVT01023557001	4	0.000664	2	23	63	3.39e-85	90	0.7	34	3.39e-85	221	2	82	0.000239	24	1659	2	24	209	229	0.13	23	21	63	221	UUCUCGCUUCCGCUUCGUCC	34	UUCUCGCUUCCGCUUCGUCC	0
SEQ0133666	GSVIVT01026708001	4.5	0.000664	1	24	47	1.16e-23	4896	0.0096	94	9.18e-99	984	4	85	7.13e-05	24	1464	1	24	969	991	0.66	24	23	220	982	ACCUCGGAGUUCGAGCACUC	35	CUCGGAGUUCGAGCACUCGU	0
SEQ0130270	GSVIVT01008995001	3.5	0.000664	1	20	20	4.37e-17	2039	0.0098	32	1.28e-32	1395	174	75	1.18e-05	21	1527	2	21	1213	1231	0.79	20	19	59	1222	UACAACCUCUUCGAAGAUAU	20	CCAGAGAUUCGCAAAGGCUC	0
SEQ0029206	GSVIVT01035488001	4.5	0.000668	2	25	100	6.5e-69	5761	0.0174	146	1.13e-130	619	42	89	3.73e-06	24	783	1	24	650	673	0.83	24	24	475	662	CAAAGAUCGGGCGGUGGAGU	95	UCGCCAGCGUCGGCGUCUCC	0
SEQ0362680	GSVIVT01019078001	4	0.000668	2	23	103	3.28e-50	6749	0.0153	101	4.83e-90	560	569	73	0.00104	24	1290	2	24	1119	1139	0.87	23	21	262	1130	UUCCUGAAAUUGUGAGGUCU	68	CACUGCUCAAGGAUAAUCUU	11
SEQ0034137	GSVIVT01011091001	5	0.000668	1	23	42	1.97e-25	2073	0.0203	68	1.92e-66	678	268	80	2.38e-05	24	711	2	24	400	421	0.56	23	22	56	412	CACAUUCAAGCUGCAGUGCU	35	CAUGAUGGACUGGUUUACCC	0
SEQ0415301	GSVIVT01033464001	4	0.00067	1	24	34	4.05e-41	115	0.2957	18	4.05e-41	2284	1	83	8.26e-05	24	2484	1	24	2272	2294	0.91	24	23	52	2284	UACAAACUUUGUGGACCUGU	18	UACAAACUUUGUGGACCUGU	13.5
SEQ0155163	GSVIVT01015203001	4	0.00067	1	24	32	2.75e-25	5332	0.006	196	7.57e-304	2364	120	78	3.32e-05	24	2502	1	24	2233	2255	0.89	24	23	115	2245	CUGCAGUCCAAAGCUCAUUU	31	CCACAAAUCAUAUGAUGCUC	0
SEQ0100226	GSVIVT01021609001	4.5	0.00067	1	23	27	9.58e-18	4728	0.0057	92	1.77e-106	1058	418	82	0.000192	24	1854	1	23	1465	1486	0.79	23	22	138	1478	UCCUUCUGGGAUCAAUAGAU	26	AUAAGGAUGCCCCAUUUUCU	0
SEQ0002627	GSVIVT01008639001	1	0.000673	0	21	33	3.15e-38	1572	0.021	50	1.77e-76	2354	1011	96	1.03e-09	21	2589	1	21	1333	1353	0.51	21	21	36	1345	GGUCAAGAAUUCUCGACCUU	29	UGAUUGUGUAUACUGAUGAU	20
SEQ0042311	GSVIVT01036470001	6	0.000673	2	29	32	7.38e-18	4179	0.0077	771	0	936	364	98	7.76e-06	29	2967	1	29	559	585	0.19	29	27	149	574	UUCAACCCAGCCCAGUUCCU	21	CAUGUUCUACGAGAACCGCC	0
SEQ0007736	GSVIVT01004076001	3.5	0.000674	2	24	9	8.38e-12	547	0.0165	15	5.73e-25	3374	690	78	0.00189	24	3459	1	24	2674	2695	0.77	24	22	16	2685	AUACAUUUUUAGUGGGACAU	8	GGAAUAAAGAGGCUUCAAUU	0
SEQ0056365	GSVIVT01000758001	4.5	0.000676	2	24	23	1.09e-14	641	0.0359	53	1.74e-87	1090	3	75	0.00255	24	1302	1	24	1077	1098	0.83	24	22	95	1089	AGUCCAAACUGCUCAACAGU	13	GUCCAAACUGCUCAACAGUU	0
SEQ0021620	GSVIVT01019972001	5	0.000677	0	24	17	1.52e-18	425	0.04	34	3.03e-52	286	1	76	1.19e-05	24	996	1	24	276	299	0.28	24	24	90	288	CUUCUUCUCUCUAAAAUCCC	15	UUCUUCUUCUCUCUAAAAUC	0
SEQ0048818	GSVIVT01021193001	2.5	0.000678	0	21	70	2.87e-12	2505	0.0279	83	2.65e-55	283	72	88	8.01e-09	21	342	1	21	201	221	0.59	21	21	133	213	GGCCCGGACGCAUGGCUUCC	34	GCCAAGGGAAGGAAGGUCCU	15.5
SEQ0286232	GSVIVT01016962001	2.5	0.000679	0	22	155	1.73e-245	2708	0.0572	135	1.73e-245	1719	2	99	1.31e-06	23	3372	1	22	1706	1727	0.51	22	22	173	1719	GACACCGGAUGAAGCAUUUU	135	GACACCGGAUGAAGCAUUUU	16.5
SEQ0428611	GSVIVT01008819001	2.5	0.000679	1	24	47	1.62e-95	148	0.3176	52	2.94e-108	537	3	97	5.51e-05	24	720	1	24	523	545	0.73	24	23	100	536	CAGUCGGAAAUUACUACCAA	47	AGUCGGAAAUUACUACCAAC	0
SEQ0252416	GSVIVT01003971001	3.5	0.000679	1	24	18	1.16e-17	688	0.0262	19	5.45e-19	625	535	78	8.45e-05	24	768	1	24	79	101	0.1	24	23	34	90	UCAAGUCAUUUUGAAUUUCC	18	CAAGAUUCUUGGGUGAACUU	0
SEQ0250246	GSVIVT01023623001	4.5	0.000679	2	24	36	2.4e-11	1793	0.0201	52	1.88e-44	410	175	76	0.00267	24	591	1	24	225	246	0.38	24	22	79	236	CACGUUCGAAGGCAGGAUUU	21	AACCUGUGCGAACUGAAAUC	0
SEQ0176766	GSVIVT01033006001	3	0.000679	2	21	12	9.35e-11	917	0.0131	16	9.32e-16	505	375	72	0.00119	21	1128	1	21	872	890	0.77	21	19	35	881	UGCAUUUUUGUGCUGUACGU	12	CUAGUAAAGCCAGAGGACAU	0
SEQ0260612	GSVIVT01032827001	2.5	0.00068	1	21	9	8.92e-14	326	0.0276	116	1.21e-296	1658	1154	94	1.7e-05	22	2175	2	22	495	514	0.23	21	20	11	506	GUCUGGGAAAGACUACUCUU	9	AGUACUUAAGUCUUAAAUAU	0
SEQ0253090	GSVIVT01036077001	3.5	0.000681	2	21	290	2.47e-53	19444	0.0149	789	0	317	142	65	0.00179	21	447	1	21	167	185	0.37	21	19	745	177	CUUUGAGAGAGAUUGGCUUC	183	CUCACUUCCCUACUGGACCU	0
SEQ0271008	GSVIVT01032827001	1.5	0.000681	1	19	9	8.92e-14	326	0.0276	116	1.21e-296	1658	1154	84	2.96e-05	19	2175	1	19	497	514	0.23	19	18	11	506	GUCUGGGAAAGACUACUCUU	9	AGUACUUAAGUCUUAAAUAU	0
SEQ0236122	GSVIVT01033064001	2.5	0.000683	0	20	32	1.09e-52	55	0.5818	22	1.09e-52	878	2	87	5e-08	21	1137	1	20	866	885	0.76	20	20	33	878	UUCUGUCAUUGCCAGCAACA	22	UUCUGUCAUUGCCAGCAACA	0
SEQ0325373	GSVIVT01029207001	2.5	0.000683	0	20	6	1.92e-11	88	0.0682	6	1.92e-11	707	1	78	5.34e-07	20	1752	1	20	697	716	0.4	20	20	6	707	AUGAAUCUGACAUGUUUCCU	6	AUGAAUCUGACAUGUUUCCU	0
SEQ0402179	GSVIVT01034504001	4	0.000684	3	24	61	5.12e-41	520	0.1173	263	0	151	3	74	0.00729	24	246	1	24	144	164	0.59	24	21	488	155	CAAUUCCUCCCUCUCUUCUC	44	UUUUCAAUUCCUCCCUCUCU	0
SEQ0435662	GSVIVT01009141001	4.5	0.000684	0	24	123	2.51e-24	9460	0.013	347	2.34e-287	321	43	77	8.05e-05	24	474	1	24	267	290	0.56	24	24	1089	279	UGUGUUUUACUAUGAGAUUC	82	UAGCAUGGCCAAACAGGCAU	0
SEQ0283076	GSVIVT01026982001	5.5	0.000684	2	25	22	3.7e-23	1324	0.0166	28	6.76e-32	842	381	76	0.000106	24	1479	1	24	1212	1235	0.82	24	24	61	1223	CUCUCCGGUGUGUUGAUCCU	22	UCCAUCGAGAUGUAAAAUCU	0
SEQ0098878	GSVIVT01031710001	3.5	0.000685	1	23	30	4.57e-15	3026	0.0099	34	5.32e-41	2501	188	79	0.00484	23	3333	1	23	2679	2700	0.8	23	22	66	2689	CCAGUAUUAAUUGGACUGCU	16	UCAAGUGCAAUGAUUUAUAU	0
SEQ0229062	GSVIVT01029154001	4	0.000685	1	24	21	2.31e-14	690	0.0304	28	1.82e-35	923	197	87	8.29e-06	24	1038	1	24	715	737	0.69	24	23	57	727	CAGUCUGAAGUAGAUGAUGU	14	CGUGGACAUAUAAUGAUCCU	13
SEQ0367979	GSVIVT01016765001	0	0.000685	0	21	15	1.45e-12	670	0.0224	392	0	355	72	102	1.38e-10	21	612	1	21	417	437	0.68	21	21	21	428	GAGUGGUAGAGGAGGUGAAU	15	UUGAGCAAGAAAAUAAAGCA	21
SEQ0253638	GSVIVT01035710001	5.5	0.000686	1	26	24	8.01e-12	537	0.0447	14	4.42e-16	565	482	80	0.00648	26	1080	1	26	1035	1059	0.96	26	25	45	1048	ACAGCCAUUGGCCUACUCCU	11	ACUACAGCACUUGCUCUUGU	0
SEQ0408867	GSVIVT01019817001	4	0.000687	1	23	31	1.32e-18	603	0.0514	15	1.32e-18	1317	2	81	0.000109	24	1425	1	23	1304	1325	0.92	23	22	49	1317	AACUGCUAUGGCUUAUGCUU	15	AACUGCUAUGGCUUAUGCUU	0
SEQ0420662	GSVIVT01016962001	2.5	0.000688	0	21	43	5.57e-58	2708	0.0159	135	1.73e-245	1719	851	82	3.82e-06	21	3372	1	21	2560	2580	0.76	21	21	118	2570	CGAGUAUAAAAAGGAUGCCU	43	GACACCGGAUGAAGCAUUUU	0
SEQ0043000	GSVIVT01008706001	2.5	0.000689	0	20	26	2.32e-31	473	0.055	24	3.04e-39	1189	336	91	2.49e-07	21	1896	1	20	1515	1534	0.8	20	20	60	1527	CACCGGCCUCUUCGCUUCCC	20	AAGCCCAUUACAAAUCAGGC	0
SEQ0136872	GSVIVT01037754001	4.5	0.00069	2	23	43	3.47e-15	4953	0.0087	113	6.06e-148	1889	334	75	0.00109	24	2274	1	23	2212	2232	0.97	23	21	240	2225	UUGUCCUGUCCAAUCUUGCU	22	CCGUAGAAAUCAACUCAUUU	0
SEQ0073598	GSVIVT01014291001	3	0.00069	0	20	18	5.45e-15	232	0.0776	12	5.45e-15	575	1	84	0.00016	20	663	1	20	565	584	0.85	20	20	22	575	CAUCCUCCGUGGUUGAUUUC	12	CAUCCUCCGUGGUUGAUUUC	13.5
SEQ0317773	GSVIVT01023919001	4	0.000691	0	25	25	8.38e-17	1573	0.0159	57	1.18e-60	610	136	92	1.45e-05	25	780	1	25	462	486	0.59	25	25	76	474	AGCAAUUAAAGUUCUGUACC	23	CCACUGCAACUCAGGUUUGU	12
SEQ0178851	GSVIVT01006464001	4.5	0.000691	0	24	9	2.72e-12	64	0.1406	6	2.72e-12	1698	1	95	1.13e-06	24	1749	1	24	1686	1709	0.96	24	24	15	1698	UCUUCGACGGGCCAAAAUGU	6	UCUUCGACGGGCCAAAAUGU	13
SEQ0232189	GSVIVT01029556001	4	0.000693	0	23	100	7.47e-198	362	0.2762	90	7.47e-198	777	0	86	3.43e-06	24	1446	2	24	766	788	0.53	23	23	190	777	CAUAAAUAAAGCAAAAUCCC	90	CAUAAAUAAAGCAAAAUCCC	0
SEQ0054153	GSVIVT01029383001	2	0.000693	0	20	27	3.16e-33	1892	0.0143	119	7.51e-225	3038	2669	89	3.79e-05	20	3117	1	20	360	379	0.12	20	20	28	371	ACCAAGCUACGCAGGCGAGU	26	UGACAAGCGGUGCUGCUGCU	17
SEQ0139614	GSVIVT01036657001	2.5	0.000694	0	20	14	5.4e-35	45	0.3111	13	5.4e-35	889	2	83	3.52e-06	21	2979	2	21	878	897	0.29	20	20	22	889	UGGAAUGAGAACCAUGAUUC	13	UGGAAUGAGAACCAUGAUUC	14.5
SEQ0018939	GSVIVT01002075001	4	0.000694	3	24	55	2.2e-31	1357	0.0405	38	2.2e-31	410	1	76	0.00255	24	555	1	24	399	419	0.72	24	21	125	410	UGUCCAAACACGCUUUGACU	38	UGUCCAAACACGCUUUGACU	0
SEQ0327242	GSVIVT01009258001	4.5	0.000694	2	24	48	4.33e-22	8433	0.0057	1020	0	420	250	80	0.00635	24	1188	1	24	660	681	0.56	24	22	210	670	UACACCAAUCUCAAUCGCCU	46	UGUUGGAGGUGGAACUGGUU	0
SEQ0090856	GSVIVT01035140001	4.5	0.000694	1	25	81	6.53e-13	3313	0.0244	158	5.59e-149	332	7	85	0.000146	25	471	1	25	328	351	0.7	25	24	559	341	CUUGCAAUUCCGGGCUGCCU	34	CACUGUCCACUUGCAAUUCC	0
SEQ0225063	GSVIVT01014407001	3.5	0.000695	1	24	55	3.9e-33	3351	0.0164	154	3.34e-177	634	55	92	8.58e-06	24	789	1	24	568	590	0.72	24	23	195	579	GACUGCCGGAUGGAAACUUU	48	CCAGUAGAACAAAGGCUCCU	0
SEQ0039712	GSVIVT01034555001	2.5	0.000696	1	19	47	8.19e-32	5225	0.009	192	2.01e-246	1311	85	73	0.000293	19	1350	1	19	1219	1236	0.9	19	18	169	1226	AGACAUCUCGUGUGGCCCUU	45	ACAAGAGAAGCAGAAGUUCU	0
SEQ0284283	GSVIVT01029113001	4.5	0.000696	2	23	21	1.74e-18	364	0.0577	17	1.74e-18	374	1	77	0.00925	24	549	1	23	362	382	0.66	23	21	42	374	CCAACAAGCAGGAUCUUCCU	17	CCAACAAGCAGGAUCUUCCU	0
SEQ0358375	GSVIVT01034133001	5	0.000698	1	24	9	9.06e-13	325	0.0277	14	1.04e-24	2452	244	88	8.02e-06	24	2718	2	24	2197	2220	0.81	23	24	11	2208	ACUUUCUGGGCAAAUAGUAU	8	CCUGAUACAAGACCUGACUU	11
SEQ0001433	GSVIVT01021620001	5	0.000699	2	24	18	1.23e-16	1688	0.0107	33	8.95e-43	1834	149	68	0.00369	24	2358	1	24	1675	1696	0.71	24	22	37	1685	CUUCUCUGCGAUUGGGAGAU	16	GGUGGAAAUGAUGAAGUGAU	0
SEQ0303459	GSVIVT01031230001	4	0.000699	2	24	110	1.96e-15	56672	0.0019	602	0	1538	471	74	0.00105	24	2280	1	24	1057	1078	0.46	24	22	539	1069	CAACUUCUCAUCUCAACUAU	74	ACAAAAUACGUCAAAGAACU	0
SEQ0024362	GSVIVT01003823001	3.5	0.0007	0	20	33	5.84e-27	2800	0.0118	89	7.31e-107	1002	5	77	0.000142	21	1254	2	21	998	1017	0.8	20	20	261	1009	UAUCCUUCAAUUCGAAAGAU	33	ACUCAAAUAUCCUUCAAUUC	15
SEQ0019984	GSVIVT01028846001	4.5	0.0007	2	24	49	1.94e-11	1364	0.0359	65	3.49e-56	325	24	76	0.0072	24	378	1	24	291	312	0.77	24	22	166	302	CUUAUAAUCCUCACUAUACC	23	CACUAUUUUGUUAGAAGUGC	0
SEQ0067452	GSVIVT01033501001	2	0.000701	0	20	62	1.22e-111	123	0.5041	45	1.22e-111	681	2	85	2.9e-07	20	1674	1	20	670	689	0.4	20	20	62	681	ACUCAACGAUGAGCUCUUCU	45	ACUCAACGAUGAGCUCUUCU	16
SEQ0390879	GSVIVT01007619001	3	0.000701	0	21	47	5.67e-17	2920	0.0161	189	6.25e-287	1131	4	75	0.000176	21	1308	1	21	1117	1137	0.85	21	21	363	1129	AAAGCUGUUCUCAAGCUACC	24	AGCUGUUCUCAAGCUACCUC	0
SEQ0162285	GSVIVT01024344001	4.5	0.000701	2	22	23	1.26e-16	1504	0.0153	32	4.73e-36	1218	186	80	0.00199	24	1452	1	22	1393	1412	0.96	22	20	119	1406	AAAGGCUCUUCCUAGGUGCC	18	CAUUACAAUUUUGGACACGU	0
SEQ0162285	GSVIVT01025621001	4.5	0.000701	1	24	41	4.64e-14	3952	0.0104	66	8.69e-44	419	54	77	0.00721	24	651	1	24	462	484	0.71	24	23	339	474	CAAUGAGCUCCCUCCGCACC	33	ACAAGAUAAUUGCAGUUUGU	0
SEQ0224325	GSVIVT01008694001	2.5	0.000701	0	20	16	5.11e-13	1637	0.0098	32	6.98e-39	1862	59	85	6.71e-08	21	1944	1	20	1911	1930	0.98	20	20	38	1923	ACUUGCAACCUCCAAACUCU	14	CAUUUGUAGAUUCCAUUCCC	17
SEQ0261278	GSVIVT01003551001	5.5	0.000704	0	24	51	3.14e-62	1250	0.0408	65	5.61e-90	635	593	75	0.00119	24	1149	1	24	31	54	0.03	24	24	108	42	GAAAACUGUGUCUAGCUUUC	49	GUGGGGAAACUGGUUCUGGU	0
SEQ0402954	GSVIVT01014327001	5	0.000706	1	23	10	5.91e-15	169	0.0592	10	5.91e-15	592	0	78	1.39e-06	24	966	1	23	581	602	0.6	23	22	21	592	CUGAUUGUUCCAGAACUUGU	10	CUGAUUGUUCCAGAACUUGU	0
SEQ0329241	GSVIVT01024086001	3.5	0.000706	1	21	41	3.2e-14	2067	0.0198	60	8.15e-58	170	444	69	0.0048	21	771	1	21	605	624	0.78	21	20	70	615	ACGAAUUAUUUAUGGAGGUU	23	CAGAUCGGAUUGAGAUAUCU	11.5
SEQ0402954	GSVIVT01020210001	5	0.000706	1	23	10	3.67e-14	25	0.4	7	3.67e-14	357	1	74	2.63e-05	24	555	1	23	345	366	0.62	23	22	16	357	UUCUGUUUCCAAAAUCUGGC	7	UUCUGUUUCCAAAAUCUGGC	0
SEQ0329241	GSVIVT01030275001	3.5	0.000706	1	20	24	1.01e-13	1725	0.0139	73	9.48e-110	1384	338	73	0.00043	21	1875	1	20	1713	1731	0.91	20	19	36	1723	ACGAAUUAUACAGCCGGAUU	15	UUCAGACCUUCUCUCUUCCU	0
SEQ0437817	GSVIVT01036958001	3.5	0.000706	2	24	19	9.95e-13	1689	0.0112	49	4.14e-52	851	150	82	9.83e-05	24	960	1	24	691	712	0.72	24	22	70	701	CUGCAUGCCAAGCUGCUGCU	18	CUACAGAACUUGCAAUUUUU	0
SEQ0348186	GSVIVT01032000001	2	0.000707	0	19	10	1.42e-19	15	0.6667	7	1.42e-19	741	1	77	6.35e-07	20	1743	1	19	731	749	0.42	19	19	10	741	UCAAAAAUCUAUUAGAAAAA	7	UCAAAAAUCUAUUAGAAAAA	11
SEQ0348186	GSVIVT01031998001	2	0.000707	0	19	10	6.61e-19	66	0.1515	8	6.61e-19	1005	1	77	6.35e-07	20	3120	1	19	995	1013	0.32	19	19	10	1005	CCAAAAAUCUAUUAAAAAAA	8	CCAAAAAUCUAUUAAAAAAA	0
SEQ0055245	GSVIVT01031814001	5	0.000708	2	24	13	3.41e-12	472	0.0275	27	3.38e-38	485	11	71	0.00804	24	1029	1	24	486	507	0.47	24	22	42	498	GGGACUCAUCUCGUUGAGCU	11	CCUUCAAGCUGUUGGGACUC	0
SEQ0372219	GSVIVT01001971001	3.5	0.000709	0	22	494	8.77e-237	33208	0.0149	1066	0	582	87	87	4.18e-06	22	615	1	22	485	506	0.79	22	22	2161	496	CUCCACUUGGUGCUUCGUCU	446	CCAUCUUGUCCUCCGCCUCC	0
SEQ0290174	GSVIVT01022014001	5	0.000709	1	24	47	1.62e-37	2880	0.0163	69	8.39e-73	599	170	76	0.000105	24	1167	1	24	418	440	0.36	24	23	118	431	UGAAUUAUCGGCGAGCACCU	43	CUUUGAAGGCAGUAGAAUCC	0
SEQ0178405	GSVIVT01023820001	4.5	0.00071	0	23	41	4.87e-19	1232	0.0333	23	1.43e-21	977	115	84	1.09e-06	24	1011	1	23	850	872	0.84	23	23	88	862	CCUAGUGUUUCAAAGGAUGU	21	ACGAUAAAAUCCCAGGAGCU	0
SEQ0376221	GSVIVT01036167001	3	0.000711	1	20	37	1.16e-52	782	0.0473	33	1.16e-52	1606	0	68	0.00152	20	2178	1	20	1598	1616	0.73	20	19	82	1606	GCAAUAAAAUCUGCAAUGAU	33	GCAAUAAAAUCUGCAAUGAU	0
SEQ0316267	GSVIVT01033214001	5	0.000711	1	23	32	1.41e-19	3613	0.0089	112	2.27e-142	1431	466	77	0.00102	23	1530	1	23	955	976	0.62	23	22	78	967	UCACUGGGCGAAAUCGUGCU	27	CAAAGCUAUGGGUUCGUCCC	0
SEQ0377974	GSVIVT01016749001	2	0.000711	1	21	27	2.44e-18	4264	0.0063	78	8.84e-84	1285	56	77	4.31e-05	21	1608	1	21	1332	1351	0.83	21	20	68	1341	UCUGUUGGAAAGAACCGGGC	27	CUGGAGAAUGAUAAGAUGUC	12
SEQ0033200	GSVIVT01001359001	4	0.000714	1	24	23	2.84e-15	756	0.0304	39	5.14e-35	185	94	79	0.000569	24	363	1	24	268	290	0.74	24	23	94	279	ACUAUUUCUCCUUGUAUUUU	22	CAUCAAAUACUGUUUAUCCU	11
SEQ0033383	GSVIVT01001086001	3.5	0.000715	0	21	18	3.83e-18	2512	0.0072	28	1.5e-32	2328	212	76	1.99e-05	21	2961	1	21	2530	2550	0.85	21	21	77	2541	CAUUGAUUUCAAGAACAAAU	18	UAAUGAGCGUUCUAGAAGCC	0
SEQ0242838	GSVIVT01005930001	3.5	0.000715	1	21	36	3.15e-14	4149	0.0087	57	1.06e-53	1098	52	73	0.00396	21	1533	1	21	1141	1160	0.74	21	20	106	1152	AACGUUAAGAGAAUUGUUUC	23	UACUCGACUAUACCUUGCCU	0
SEQ0033383	GSVIVT01020232001	3.5	0.000715	1	21	6	7.46e-11	134	0.0448	5	7.46e-11	4689	1	70	0.00113	21	5370	1	21	4679	4698	0.87	21	20	13	4689	CAAUGAUUCUACCAGAAGAU	5	CAAUGAUUCUACCAGAAGAU	0
SEQ0003506	GSVIVT01035977001	3.5	0.000716	1	21	21	3.39e-12	2642	0.0079	58	2.71e-57	1045	207	73	0.00067	21	1074	1	21	829	848	0.77	21	20	155	839	CAAGCCAGCAACUAGUAGAU	20	GCUGAUACUGAACCGAAACC	0
SEQ0148141	GSVIVT01023324001	3.5	0.000717	0	18	7	1.38e-15	31	0.2258	11	3.1e-26	936	1	78	7.58e-08	21	1113	1	18	927	944	0.83	18	18	20	937	CAGAAAUCUGUUUUCAAUGA	7	UCAGAAAUCUGUUUUCAAUG	17.5
SEQ0212916	GSVIVT01032827001	3	0.000718	0	21	9	8.92e-14	326	0.0276	116	1.21e-296	1658	1152	88	8.8e-05	21	2175	1	21	496	516	0.23	21	21	11	506	GUCUGGGAAAGACUACUCUU	9	AGUACUUAAGUCUUAAAUAU	0
SEQ0212916	GSVIVT01017017001	3	0.000718	1	22	8	9.95e-12	450	0.0178	20	3.92e-35	2505	1966	95	4.82e-06	21	2784	1	21	529	550	0.19	21	22	8	539	GUGCCGGGAAAACUACCCUC	8	UCUAAGGAGCAUCAGCAGAC	0
SEQ0178974	GSVIVT01014555001	4	0.000718	1	24	34	2.48e-11	1677	0.0203	20	1.84e-18	1237	134	89	9.16e-05	24	1485	1	24	1092	1114	0.74	24	23	63	1103	CACUGUGGUUCAGUGGAUUU	14	UACACGACGGAGCUGUUUCC	0
SEQ0036446	GSVIVT01024039001	5	0.000719	1	24	23	1.64e-15	788	0.0292	31	5.31e-40	1079	296	72	0.0052	24	1146	1	24	772	794	0.67	24	23	65	784	ACAAGUUCUAUUGUGAACUC	15	CCACAAAACUUGCAAAAGCU	0
SEQ0074911	GSVIVT01033747001	4	0.000719	1	24	25	8.65e-14	4394	0.0057	74	9.72e-76	1082	388	86	1.61e-05	24	1545	1	24	1459	1481	0.94	24	23	172	1471	UCACAUGACCGAGUUGUUGU	23	UCAAUCAAGAUCUCUACUUC	12
SEQ0356778	GSVIVT01034031001	5	0.000719	2	25	18	3.45e-12	827	0.0218	16	2.54e-13	459	228	88	2.55e-05	26	708	1	25	219	241	0.31	25	23	77	231	UUCAAGUGGGAACUCGUCUC	15	CACCAUAUUUGGGAAUAGGC	0
SEQ0064454	GSVIVT01000453001	5	0.000721	3	30	48	9.32e-30	745	0.0644	34	8.26e-34	374	301	86	0.000394	30	504	1	30	60	86	0.12	30	27	75	75	UUAUGCUUCCUUCUUUGUCC	31	GGAAAGUUGUAAGAGGACCU	0
SEQ0238825	GSVIVT01009043001	4	0.000721	2	24	17	6.44e-12	2135	0.008	36	2.19e-42	1450	120	73	0.003	24	2091	1	24	1560	1581	0.75	24	22	60	1570	CUAAUAUUCUCAGAUCAUCC	14	UCUAGAGCUAAAUUGAACUC	0
SEQ0067257	GSVIVT01013564001	4.5	0.000722	2	25	107	1.31e-57	4828	0.0222	121	2.83e-130	904	279	83	0.00206	25	1206	1	25	1172	1194	0.97	25	23	209	1185	UGCCCCAGCUCCUGAGGUUU	68	GUGUAUAGUUUUGGAGUUGU	12
SEQ0384899	GSVIVT01033271001	2.5	0.000722	1	19	11	1.02e-14	471	0.0234	36	2.6e-69	1991	388	69	0.000391	19	2559	1	19	1596	1613	0.62	19	18	16	1605	UCUGUACAGAGCGAUGAGAA	10	UUAAUAAAGGAGGCCAACCU	0
SEQ0127255	GSVIVT01008917001	4	0.000723	2	24	21	1.1e-11	1479	0.0142	70	9.06e-100	1050	104	79	7.26e-05	24	1395	1	23	934	956	0.67	23	23	88	948	CAUAACAUUCGGAUUUGCAU	14	ACCCGUGGUGAUCCCCAUAU	0
SEQ0400861	GSVIVT01015036001	4.5	0.000725	2	23	35	3.13e-11	2860	0.0122	43	6.05e-30	431	65	76	0.00142	24	756	3	24	486	507	0.64	22	22	89	497	UAAUCAAGGUUGCUGAGGCC	23	AUGACAUUGUUGGUAUUCUC	15.5
SEQ0177418	GSVIVT01034003001	2.5	0.000727	0	21	65	9.97e-98	155	0.4194	78	2.75e-206	678	3	100	1.3e-09	23	1671	3	23	665	685	0.4	21	21	143	677	CACUCAAUGAAGAACUCUUC	42	ACUCAAUGAAGAACUCUUCU	20.5
SEQ0058101	GSVIVT01001348001	3	0.000727	1	21	23	1.63e-17	1308	0.0176	19	1.63e-17	561	0	74	0.000546	21	1206	1	21	552	571	0.46	21	20	34	561	ACAGAGAGAAAAUGGAACUC	19	ACAGAGAGAAAAUGGAACUC	0
SEQ0253423	GSVIVT01018780001	1	0.000728	0	22	26	7.92e-43	171	0.152	18	7.92e-43	1038	2	101	4.7e-08	22	4704	1	22	1026	1047	0.22	22	22	41	1038	UCAGCAACAGUCAGUAGUGU	18	UCAGCAACAGUCAGUAGUGU	20
SEQ0116175	GSVIVT01018606001	4.5	0.000728	0	24	110	2.68e-17	12609	0.0087	608	0	453	435	85	0.0005	24	606	1	24	7	30	0.01	24	24	846	19	AGCCAUUUCCUUGCAGCUCU	71	CCUGACGGAUGAGGACACAU	12
SEQ0398758	GSVIVT01027069001	4	0.000729	1	24	43	9.73e-36	2755	0.0156	55	2.01e-52	902	123	84	0.000137	24	1083	1	24	768	790	0.71	24	23	198	781	CCGGUGUCGCCAUGCCAGAU	42	ACAGUUUCCCGCUGGAUCCU	13
SEQ0019768	GSVIVT01031378001	2	0.000729	0	21	13	1.09e-11	1643	0.0079	184	0	3870	132	84	1.62e-06	21	4383	1	21	3728	3748	0.85	21	21	88	3740	UUUUCCUCGGAGCUUCAAAU	10	GACAAUUUAUGUUGCAAUUC	0
SEQ0152225	GSVIVT01036387001	4.5	0.00073	0	24	13	7.81e-16	727	0.0179	15	5.85e-19	1724	63	80	0.000177	24	1815	1	24	1776	1799	0.98	24	24	57	1787	ACAACCAUAUUAGUAUGUAU	13	ACAAUUGGUUUUGCAUAGCC	13
SEQ0090572	GSVIVT01018049001	3	0.000731	1	21	41	1.14e-32	1244	0.033	36	1.14e-32	347	2	72	0.0025	21	648	1	21	336	355	0.52	21	20	102	347	CUGUCUCUUUCUAUAUACAU	36	CUGUCUCUUUCUAUAUACAU	0
SEQ0028390	GSVIVT01025296001	4	0.000731	1	24	51	3.92e-16	7226	0.0071	188	4.69e-180	670	317	84	0.000543	24	891	1	24	342	364	0.38	24	23	214	354	CUAUUCCCUUGAUUAUGCCC	41	ACAGUCCGCAGAAGAAUGAU	0
SEQ0219504	GSVIVT01009851001	4.5	0.000731	1	24	12	3.79e-11	519	0.0231	19	1.87e-20	74	333	81	7.52e-05	24	696	1	24	396	418	0.57	24	23	32	407	UAGUCCCGAGAGAAACACUU	12	AUCCAAAUAGACCAGAGCCU	0
SEQ0166187	GSVIVT01016962001	2	0.000733	0	20	162	1.73e-245	2708	0.0598	135	1.73e-245	1719	1	91	3.4e-08	21	3372	1	20	1708	1727	0.51	20	20	171	1719	GACACCGGAUGAAGCAUUUU	135	GACACCGGAUGAAGCAUUUU	15
SEQ0025065	GSVIVT01034940001	5	0.000734	1	24	49	1.22e-13	5562	0.0088	210	1.4e-263	1124	289	72	0.00205	24	1233	1	24	824	846	0.67	24	23	167	836	UUGGUGGAAUUAAUGGCCUU	28	CUGAGAGUGGAUUAACUCUC	0
SEQ0217769	GSVIVT01024922001	2	0.000735	1	21	140	2.49e-42	12692	0.011	419	0	1061	357	83	3.67e-06	21	1155	1	21	695	714	0.6	21	20	881	704	UUCUCAUCCUUGCUCUGUGU	82	CACAAACUCAGCUUUAUUUU	0
SEQ0085851	GSVIVT01014200001	3.5	0.000736	1	22	14	7.79e-13	894	0.0157	10	1.48e-14	4352	95	74	0.00103	22	4683	1	22	4437	4457	0.95	22	21	27	4448	UACAGGGAAAUGUGGAUCCU	9	UUGAGCGAAUGAAAGGAACU	0
SEQ0143009	GSVIVT01014685001	3	0.000736	1	21	23	1.42e-12	934	0.0246	26	1.31e-26	686	120	73	2.33e-05	21	849	2	21	556	576	0.65	20	21	135	567	CUUUGAAAAAUCGGAUUUGU	15	AACAAAUUGUCGAGAAACCU	12
SEQ0189771	GSVIVT01017749001	3	0.000737	0	19	40	1.74e-36	2894	0.0138	56	3.82e-60	814	99	73	5.78e-05	19	1488	1	19	905	923	0.61	19	19	202	914	ACCCCGGAUUCGAUGACGGU	39	AGCAAGUUUGGACUAGGGAU	0
SEQ0412859	GSVIVT01031351001	4	0.000737	1	24	60	1.04e-16	4810	0.0125	126	3.38e-105	328	165	95	1.02e-06	24	654	2	24	482	505	0.74	23	24	341	495	CAUAUCUGCUUUUAACAGCC	40	CCUCGUGCUACAGAGAUGGU	0
SEQ0290178	GSVIVT01029563001	3.5	0.000737	2	23	14	6.33e-15	1459	0.0096	30	6.26e-40	2276	258	78	3.6e-05	23	2403	1	23	2008	2028	0.84	23	21	42	2020	UCUGCAUCUCUGAGGGAGAU	14	CCCACAAAGCUGCAGUUACC	0
SEQ0091806	GSVIVT01031908001	4	0.000738	0	23	62	2.48e-31	3764	0.0165	67	8.73e-62	1109	328	83	3.1e-05	24	1143	1	23	769	791	0.67	23	23	156	783	CACAAUUUGUGAUGCUACUC	42	ACAUUAAACGGGAAGAAGCC	0
SEQ0015640	GSVIVT01009043001	5.5	0.000741	0	23	31	1.26e-20	2135	0.0145	36	2.19e-42	1450	493	82	0.000123	24	2091	2	24	1932	1954	0.92	23	23	63	1943	UACUUCGGGAUACCGUUUCU	21	UCUAGAGCUAAAUUGAACUC	0
SEQ0122486	GSVIVT01026049001	3	0.000741	0	20	9	9.89e-12	498	0.0181	18	2.12e-27	1193	60	80	0.000153	20	1959	1	20	1124	1143	0.57	20	20	10	1135	CUAUAUGCUGAGCAGCAUCU	9	UUGGAGUGGAGCAGAGGGAU	0
SEQ0198501	GSVIVT01009624001	4.5	0.000744	0	24	65	5.5e-22	7893	0.0082	207	1.17e-191	703	423	80	0.00039	24	822	1	24	269	292	0.33	24	24	230	282	CGAAAUCCAAAGCAAGACAU	53	CCGGAGAGUGGAGAAGUGAU	0
SEQ0289500	GSVIVT01010496001	2	0.000745	0	20	346	0	526	0.6578	244	0	978	1	91	2.01e-06	21	1257	2	21	968	987	0.77	20	20	432	978	UCUUCUGUCAACGAAUUCUU	244	UCUUCUGUCAACGAAUUCUU	0
SEQ0289500	GSVIVT01032239001	2	0.000745	0	20	117	3.87e-213	310	0.3774	99	3.87e-213	747	1	91	2.01e-06	21	981	2	21	737	756	0.75	20	20	183	747	UCUUCUGUCAACUAAUUCUU	99	UCUUCUGUCAACUAAUUCUU	0
SEQ0289500	GSVIVT01010522001	2	0.000745	0	20	77	5.71e-74	1385	0.0556	1231	0	833	3	91	2.01e-06	21	1266	2	21	821	840	0.65	20	20	1309	832	CUUCUGUCAUCGCCGCCACC	56	UUCUGUCAUCGCCGCCACCU	0
SEQ0149071	GSVIVT01035240001	3.5	0.000745	1	21	73	1.92e-31	7425	0.0098	195	7.15e-215	1184	12	71	0.00289	21	1239	1	21	1187	1206	0.96	21	20	148	1198	GAUGCUGUGGCAGCAGAGCU	53	CUGAAGAGUUCAUCGAUGCU	0
SEQ0000457	GSVIVT01025592001	3.5	0.000745	1	24	29	1.36e-22	1827	0.0159	31	1.15e-35	1787	95	82	0.000801	24	1917	1	24	1871	1893	0.98	24	23	87	1882	UCUGAUUCAGAAGUUAACCC	22	CUUAUUAUGUGGUGAAGUCC	0
SEQ0318459	GSVIVT01036775001	3	0.000745	1	22	42	6.74e-18	6069	0.0069	181	1.38e-196	686	448	90	2.35e-08	21	1050	1	21	228	249	0.22	21	22	115	238	CCUGAAUUUGCCAAGAAGCU	37	CUAACAGCAAGGUUGUCCCU	14
SEQ0273262	GSVIVT01003960001	4.5	0.000745	2	24	15	2.72e-17	1270	0.0118	53	5.92e-98	3964	68	77	0.00675	24	4122	1	24	4022	4043	0.98	24	22	57	4034	AGCUUUUUGGAGAUAAGGAU	13	CAGACAUUGAGCUUGGUGAU	0
SEQ0203782	GSVIVT01022427001	3.5	0.000745	1	20	16	1.1e-16	480	0.0333	14	1.1e-16	715	2	71	0.00769	20	1068	1	20	705	723	0.66	20	19	22	715	CGCAUUUUUGUUGCAAAUUC	14	CGCAUUUUUGUUGCAAAUUC	11
SEQ0153080	GSVIVT01018962001	4.5	0.000746	0	24	24	2.67e-16	380	0.0632	18	2.67e-16	292	2	83	0.000292	24	360	1	24	279	302	0.78	24	24	65	292	GCUGCUGCCUUGGAGAACCC	18	GCUGCUGCCUUGGAGAACCC	12
SEQ0191013	GSVIVT01006978001	3.5	0.000747	0	23	52	2.68e-43	1486	0.035	49	2.18e-69	1713	189	90	3.59e-05	24	1917	2	24	1513	1535	0.79	23	23	148	1526	UUUCAAAGAAUUUUGAUUCC	34	CCCCAUAGAUCGGUCUUGGC	0
SEQ0187206	GSVIVT01025104001	5	0.000747	0	22	135	7.37e-22	30909	0.0044	444	3.24e-283	633	6	84	2.53e-05	24	753	1	22	615	636	0.82	22	22	1839	629	CUCUUCUCUCAGACCCAGCC	118	UCUCUCAGACCCAGCCUUCC	13
SEQ0004313	GSVIVT01009440001	3.5	0.000748	2	21	145	4.29e-52	31693	0.0046	392	9.78e-297	871	37	70	0.0026	21	1167	1	21	900	918	0.77	21	19	368	909	AUGUCCUGAGAGCAGCACCU	140	CCAAUAAAGCCCCCAACUGU	0
SEQ0095980	GSVIVT01000663001	2.5	0.000749	0	20	6	4.82e-12	73	0.0822	6	4.82e-12	152	2	76	5.19e-06	20	1821	1	20	141	160	0.08	20	20	8	152	ACGUAUGGAACGAGAAUCUC	6	ACGUAUGGAACGAGAAUCUC	0
SEQ0434072	GSVIVT01017097001	4.5	0.00075	0	24	42	3.24e-33	356	0.118	23	3.24e-33	929	2	82	0.000197	24	951	1	24	916	939	0.96	24	24	60	929	CCAAUGUUAAGGUAAAUCCC	23	CCAAUGUUAAGGUAAAUCCC	0
SEQ0230653	GSVIVT01025270001	4	0.000751	2	24	19	1.35e-12	599	0.0317	17	2.39e-16	86	160	73	0.00102	24	669	1	24	236	257	0.35	24	22	47	248	CUCCAGAAUUCUACAAGGAU	14	CCAUUGUCGGAGUUUAUGGC	0
SEQ0025273	GSVIVT01016396001	3.5	0.000751	2	20	21	1.34e-11	930	0.0226	29	4.6e-19	291	195	68	0.00244	21	324	2	21	89	106	0.27	20	18	71	97	CACGUCUUCAAGGCUGAUGU	21	GCCCGAUGUGAAGUCCAUUC	0
SEQ0085669	GSVIVT01013487001	2.5	0.000752	0	21	80	2.63e-130	811	0.0986	77	2.63e-130	329	2	87	3.81e-07	21	1272	1	21	317	337	0.25	21	21	83	329	UAGCAGCAGAAGAUGAUUCC	77	UAGCAGCAGAAGAUGAUUCC	12
SEQ0085669	GSVIVT01001636001	2.5	0.000752	0	21	11	4.92e-31	21	0.5238	11	4.92e-31	920	2	86	7.33e-07	21	1836	1	21	908	928	0.49	21	21	11	920	UUGCAGCUAACCGUGACCAU	11	UUGCAGCUAACCGUGACCAU	14
SEQ0145817	GSVIVT01012447001	2	0.000756	0	19	112	3.02e-163	2583	0.0434	2019	0	968	3	89	6.99e-07	20	1680	2	20	957	975	0.57	19	19	2133	967	UCACUCCAAUAUCUAGAAAC	112	CACUCCAAUAUCUAGAAACC	13
SEQ0000596	GSVIVT01009902001	5	0.000756	0	23	950	3.18e-144	37638	0.0252	1192	0	223	195	77	5.84e-06	24	297	2	24	17	39	0.06	23	23	5899	29	CACUUCUCAUUUCUCUUCUU	527	ACGUCUGGUAACCAAGAGAU	13
SEQ0236658	GSVIVT01010033001	4	0.000756	1	24	47	7.22e-18	1966	0.0239	41	8.74e-45	1338	519	74	0.00237	24	1404	1	24	808	830	0.58	24	23	82	820	AACAAUUAUGAUGUAAUUCU	21	CCUGUUCAGUUCAUUUGUUC	0
SEQ0051784	GSVIVT01022083001	4.5	0.000757	1	24	13	6.28e-13	1222	0.0106	23	1.21e-32	2702	823	75	0.00258	24	3105	1	24	1868	1890	0.6	24	23	20	1879	CAUAUCUGCAUCCCAUGGGC	11	CUAGUCUGGUACUGCUAGAU	0
SEQ0137985	GSVIVT01006971001	4.5	0.000758	0	23	16	5.52e-34	30	0.5333	14	5.52e-34	688	2	84	1.99e-06	24	927	2	24	675	697	0.73	23	23	19	688	GCCAUAAGAUCUGCAAUUGU	14	GCCAUAAGAUCUGCAAUUGU	12.5
SEQ0313586	GSVIVT01037416001	4.5	0.000758	2	24	37	4.24e-14	2857	0.013	59	3.03e-51	597	113	72	0.00382	24	861	1	24	700	721	0.81	24	22	132	711	ACCUUCCUGUUCAAAGCCUC	25	ACCAAACUCUAGCUACAGUC	0
SEQ0402076	GSVIVT01009264001	3	0.000758	1	21	12	1.81e-12	343	0.035	59	3.03e-104	227	7	84	4.38e-07	20	795	1	20	210	230	0.26	20	21	86	222	ACAUUCUUCUGUAGGGUUCC	11	CUUCUGUAGGGUUCCGAUCU	14.5
SEQ0203133	GSVIVT01030269001	3.5	0.000761	0	24	104	2e-48	4023	0.0259	187	1.46e-153	16	45	98	2.73e-07	24	366	1	24	50	73	0.14	24	24	456	62	UCUCUGAGGCCACCUCUACC	90	CUGUCCACUAACGUGAGCCU	0
SEQ0369276	GSVIVT01014101001	6	0.000761	2	27	33	4.28e-21	2302	0.0143	75	1.23e-87	976	352	88	4.35e-05	28	1125	1	27	611	635	0.54	27	25	96	626	UCGAACAGUCCGAAGUUUCU	27	CAUGCUGUUCGGGGUAUGCU	0
SEQ0120607	GSVIVT01016962001	3.5	0.000762	0	21	148	1.73e-245	2708	0.0547	135	1.73e-245	1719	0	93	1.86e-08	23	3372	1	21	1707	1727	0.51	21	21	171	1719	GACACCGGAUGAAGCAUUUU	135	GACACCGGAUGAAGCAUUUU	15.5
SEQ0439573	GSVIVT01012247001	3	0.000763	0	23	244	0	342	0.7135	157	0	1065	1	99	7.04e-09	24	1497	2	24	1053	1075	0.7	23	23	259	1065	UCUUCUGUCAGCUCAAUCGC	157	UCUUCUGUCAGCUCAAUCGC	0
SEQ0439573	GSVIVT01010522001	3	0.000763	1	23	77	5.71e-74	1385	0.0556	1231	0	833	3	93	2.16e-07	24	1266	1	23	819	840	0.65	23	22	1309	832	CUUCUGUCAUCGCCGCCACC	56	UUCUGUCAUCGCCGCCACCU	0
SEQ0142966	GSVIVT01021625001	2	0.000763	0	19	23	2.46e-31	296	0.0777	17	2.46e-31	577	1	94	1.36e-07	20	2538	2	20	568	586	0.22	19	19	32	577	CCUGGUCCGGAUUCUAUUGG	17	CCUGGUCCGGAUUCUAUUGG	18
SEQ0142966	GSVIVT01016272001	2	0.000763	0	19	14	2.37e-20	315	0.0444	12	2.37e-20	577	1	94	1.36e-07	20	2523	2	20	568	586	0.23	19	19	15	577	CCUGGUCCGGAUUCGGUCGG	12	CCUGGUCCGGAUUCGGUCGG	18
SEQ0155873	GSVIVT01027017001	4.5	0.000764	1	24	53	1.55e-15	3079	0.0172	55	1.6e-47	694	291	84	4.12e-05	24	978	1	24	392	414	0.4	24	23	113	405	UCGAUUCCAUGGAAGGAUAU	26	ACCUACUUUGAGAUUUUGCC	0
SEQ0294840	GSVIVT01022063001	3	0.000765	0	21	141	3.04e-16	35715	0.0039	646	0	695	508	83	1.51e-05	21	738	1	21	177	197	0.24	21	21	647	188	CAGAGUACGACAUGGGCUGC	117	ACUUGUCUUUUGGAACUGCU	14
SEQ0096806	GSVIVT01009528001	5	0.000766	1	23	31	1.21e-18	2699	0.0115	50	1.95e-57	481	47	86	8.92e-06	24	1836	2	24	424	445	0.23	23	22	84	436	UUCGUGUGUCCGUCGAUGCC	22	CCGGUGGCGGAGGGUGCACC	0
SEQ0096806	GSVIVT01029546001	5	0.000766	1	24	27	4.7e-14	4135	0.0065	58	5.42e-60	1223	519	81	0.000144	24	1872	1	24	1731	1753	0.92	24	23	136	1742	UGUUCUAUCGUCUUGUGUCU	21	CAAUUGUUGGGGCUGUGUCU	0
SEQ0322046	GSVIVT01004944001	3.5	0.000767	1	21	170	4.35e-35	15185	0.0112	2060	0	166	56	74	0.00158	21	420	1	21	101	120	0.24	21	20	715	110	CACCCUUAAGAGCAACCUCC	136	UCCACAACCUCUGUCUUCCC	0
SEQ0061451	GSVIVT01001361001	4	0.000767	1	23	28	1.58e-23	4239	0.0066	74	1.39e-118	5640	422	87	5.24e-07	24	5760	2	24	5208	5229	0.9	23	22	61	5218	AUCUACCAGUAUGGGCUUGU	21	CCCAUUUGUUUCAGAAUUCC	0
SEQ0232104	GSVIVT01016962001	3	0.000767	0	21	20	2.49e-21	2708	0.0074	135	1.73e-245	1719	3	84	8.39e-06	21	3372	1	21	1706	1726	0.51	21	21	173	1718	UGACACCGGAUGAAGCAUUU	20	GACACCGGAUGAAGCAUUUU	12
SEQ0160242	GSVIVT01007996001	4.5	0.000767	0	24	30	9.04e-20	2944	0.0102	260	0	792	99	86	1.53e-05	24	1056	1	24	880	903	0.83	24	24	135	892	AUGUGCGCGGAUGAGUAUGU	29	GGAGAAGUGGGAUAAAACCU	0
SEQ0035460	GSVIVT01013763001	5.5	0.000767	1	24	47	4.55e-16	4208	0.0112	193	9.31e-214	392	89	71	0.00952	24	720	1	24	292	314	0.41	24	23	146	305	UGACUUAUGAAAGCCUUCUC	35	AUAUGUACAAGCCCAUCCCU	0
SEQ0334976	GSVIVT01008665001	3	0.000768	1	21	32	2.32e-41	62	0.5161	20	2.32e-41	611	1	74	0.000106	21	693	1	21	601	620	0.87	21	20	48	611	CUCAUCCCAUCGAAGACCCU	20	CUCAUCCCAUCGAAGACCCU	0
SEQ0075259	GSVIVT01033791001	4	0.000768	2	24	110	1.99e-17	12904	0.0085	261	2.95e-235	924	98	79	0.00214	24	1008	1	24	816	837	0.81	24	22	365	827	UCUCCUUUGGACGUGCACUU	54	ACAAGUACUGAUGAAGUUUU	0
SEQ0425500	GSVIVT01016196001	5	0.000768	0	27	18	1.24e-13	1289	0.014	70	4.35e-110	935	233	99	3.43e-05	27	1704	1	27	1155	1181	0.68	27	27	18	1169	UCCUCCUCUCAUGUGUUGGC	14	UAGACAUGCUUAUUCUAUUC	0
SEQ0297073	GSVIVT01031224001	3.5	0.000768	2	24	34	2.98e-11	672	0.0506	30	1.79e-27	349	11	87	0.000207	24	423	1	24	350	371	0.83	24	22	109	360	CCAAUGUUCCAUUCCUUGUU	16	GAGGCCUUGGCCCAAUGUUC	0
SEQ0432079	GSVIVT01015322001	3	0.000769	0	20	16	9.88e-14	1741	0.0092	40	4.06e-54	1988	35	84	1.44e-06	21	2337	1	20	2013	2032	0.86	20	20	34	2025	ACAGUACCGGAUUGAUUCUC	14	UCCCCCACAUCAGGGAACCU	15
SEQ0161037	GSVIVT01026990001	4	0.00077	1	24	42	1.67e-26	6485	0.0065	233	6.67e-305	290	664	84	1.15e-05	24	1470	1	24	943	965	0.64	24	23	199	955	CCUUUCUAUGCCGACUUUGU	42	CGGUGUUGAUGUGCGGGACU	0
SEQ0433305	GSVIVT01007244001	4	0.000772	1	20	57	4.51e-38	1740	0.0328	36	2.23e-52	370	14	71	0.00515	21	3255	1	20	347	365	0.11	20	19	171	356	ACGUCAAAUCUUCUAUACUC	28	AUACUCAUUCUACAGGAGGC	12
SEQ0293339	GSVIVT01027438001	4	0.000772	2	24	8	1.76e-12	416	0.0192	11	5.46e-21	4903	407	78	0.00294	24	5805	1	24	5300	5321	0.91	24	22	9	5311	GAACUUCUGGAAAAUGAGGC	7	CUGAAUAAGUGGAGUAUCCC	0
SEQ0187362	GSVIVT01018564001	3.5	0.000773	1	21	20	2.09e-13	3388	0.0059	57	9.69e-63	1511	623	72	0.000256	21	1824	1	21	879	898	0.48	21	20	77	890	AAGCCAAAGAUUCAAAAUUU	19	UUAAGCUAAUGGGUAAUUCC	0
SEQ0179018	GSVIVT01012447001	2	0.000774	0	19	2131	0	2583	0.825	2019	0	968	2	89	3.56e-06	20	1680	1	19	957	975	0.57	19	19	2133	968	CACUCCAAUAUCUAGAAACC	2019	CACUCCAAUAUCUAGAAACC	13
SEQ0067981	GSVIVT01026077001	4	0.000774	0	23	154	6.35e-54	12503	0.0123	244	5.75e-196	543	345	88	4.01e-06	24	825	2	24	187	209	0.23	23	23	660	198	CAACGAUCUCAAGAACUCCC	109	CAAACAUGUUAUUGAAUUCC	12
SEQ0087561	GSVIVT01027905001	3.5	0.000774	1	21	64	1.07e-16	3390	0.0189	133	1.2e-108	191	20	76	0.00024	21	423	1	21	202	221	0.48	21	20	201	211	GAUCUCCGGAAGAAGGUCAU	42	CUGUCAAGAAAGGGAAGCCU	0
SEQ0031272	GSVIVT01027036001	4	0.000774	0	23	57	4.01e-11	4878	0.0117	198	1.07e-167	224	67	92	5.21e-07	23	444	1	23	280	302	0.63	23	23	249	292	AACUCCGUUCCAUUGCUUCC	40	CUGUAUUUCUCUAUGGAGGC	0
SEQ0340142	GSVIVT01013055001	3.5	0.000775	0	21	30	2.26e-16	1936	0.0155	38	1.3e-35	879	38	80	1.94e-06	22	1026	1	21	830	850	0.81	21	21	88	841	UCCUACUGCUACGACACCCU	22	ACCGGAGUGUGUCAUCAUCC	0
SEQ0374588	GSVIVT01008106001	3	0.000776	0	18	72	7.28e-28	6008	0.012	208	9.46e-170	217	59	73	0.000334	19	483	1	18	150	167	0.31	18	18	357	160	CUUACUAAAGCAGAAAAGGC	69	CUGUCAAGCAUUGAGAAGCU	0
SEQ0432613	GSVIVT01023535001	2.5	0.000776	1	19	19	4.32e-14	1147	0.0166	18	1.38e-19	1562	640	70	0.000561	19	1641	1	19	915	932	0.56	19	18	46	924	UUUCUGUUACUAUAGGUCUU	14	AUCUUGCAAUUAGGUCAUUC	0
SEQ0008881	GSVIVT01005971001	4.5	0.000778	1	24	43	1.94e-46	838	0.0513	39	9.49e-50	856	217	76	0.00225	24	960	1	24	628	650	0.65	24	23	96	641	GCUUAGACUUGGAAAAGAAU	37	AACUGGUUGGAUGAGAGGUC	12
SEQ0008881	GSVIVT01032900001	4.5	0.000778	1	24	23	5.12e-13	2403	0.0096	36	1.47e-32	843	124	77	0.00142	24	1233	1	24	956	978	0.78	24	23	91	968	CACUUAGGAUUGAUGAUGAU	19	CUCAACUCUACUUAAAAGCU	0
SEQ0208880	GSVIVT01009832001	3.5	0.000779	1	24	75	1.29e-20	4663	0.0161	275	9.2e-289	353	109	91	5.78e-07	24	495	1	24	451	473	0.91	24	23	353	463	UCUUCUCGAGCUGGUCAAUC	51	CUGGUGUGAGAGCCAAUGCU	0
SEQ0034458	GSVIVT01009601001	3	0.00078	0	21	41	5.69e-39	1433	0.0286	60	6.26e-66	499	110	75	1.65e-05	21	735	1	21	379	399	0.52	21	21	111	390	AGCUCCACUUUCAGGACCGC	41	CCAAGAGUAUGGUUGAAUCC	0
SEQ0266790	GSVIVT01012922001	4.5	0.00078	3	24	79	2.8e-37	1684	0.0469	150	2.43e-206	110	25	78	0.00156	24	678	1	24	125	145	0.18	24	21	516	137	CUGAAUCUGCUCCUGACCCU	43	UUGCUGUGAAGCCUUUUUCU	0
SEQ0292256	GSVIVT01038611001	4.5	0.00078	1	24	50	7.02e-36	6049	0.0083	103	2.39e-115	1218	704	78	0.00586	24	1950	1	24	1911	1933	0.98	24	23	431	1924	AUCUGUAUGAGCUUCUUGGC	45	AUGUACAGGAUACGUCACCU	0
SEQ0127675	GSVIVT01007666001	3.5	0.000781	0	20	22	3.16e-19	403	0.0546	71	4.55e-104	263	4	88	3.17e-06	21	399	2	21	258	277	0.65	20	20	143	267	CCGCUCAAGUGGUUCUGCAU	20	UGGCCCGCUCAAGUGGUUCU	0
SEQ0083170	GSVIVT01009347001	3.5	0.000781	2	24	11	4.99e-13	448	0.0246	11	4.99e-13	969	1	77	0.00159	24	1167	1	24	958	979	0.82	24	22	14	969	UGCAAUUCUCUUACAGAUUU	11	UGCAAUUCUCUUACAGAUUU	0
SEQ0039567	GSVIVT01013450001	4	0.000781	1	23	15	8.27e-11	617	0.0243	21	4.98e-25	552	213	77	0.00268	23	996	1	23	329	350	0.33	23	22	27	340	CGUCCUCGCUGGCUUGGUCC	11	UCACUUUGUUGAACCUGUCU	0
SEQ0101761	GSVIVT01014236001	3	0.000782	2	23	598	0	2856	0.2094	332	0	866	2	88	5.89e-05	23	903	1	23	854	874	0.95	23	21	712	866	UCAGUCCAGCAACACGCCUU	332	UCAGUCCAGCAACACGCCUU	12.5
SEQ0195417	GSVIVT01008416001	5	0.000782	1	24	17	9.45e-15	1043	0.0163	20	1.99e-18	757	683	74	0.00701	24	924	1	24	63	85	0.07	24	23	33	74	UCAUUAUCACAGCUCUUCUC	17	AGCCCUCUUGUUCCACUCCC	0
SEQ0240248	GSVIVT01036885001	4	0.000783	1	24	14	1.34e-15	763	0.0183	14	1.34e-15	1052	2	76	0.00239	24	1413	1	24	1039	1061	0.74	24	23	35	1052	CUUUCACCUUUAGAGAGGCU	14	CUUUCACCUUUAGAGAGGCU	13
SEQ0211896	GSVIVT01012684001	4.5	0.000783	1	24	90	4.79e-14	30405	0.003	1113	0	1229	524	82	0.000241	24	1290	1	24	694	716	0.54	24	23	702	707	UUAGCCAGGAAUGCAAGACU	69	GUCGCUACCACACCGUGUUC	0
SEQ0344912	GSVIVT01021947001	3.5	0.000783	0	24	8	6.34e-13	14	0.5714	7	6.34e-13	174	2	88	9.23e-06	24	195	1	24	161	184	0.83	24	24	9	174	UUCAUAUCCUUUGUUUUUCU	7	UUCAUAUCCUUUGUUUUUCU	12
SEQ0133430	GSVIVT01034578001	4	0.000783	1	23	37	5.61e-12	1861	0.0199	54	4.53e-42	422	316	78	0.00104	24	495	1	23	95	116	0.19	23	22	117	106	UUCAUCUUCUUCAUCAUCUU	24	ACGCAACAGGCUCUGACUUU	0
SEQ0342016	GSVIVT01015910001	2	0.000783	1	21	24	2.15e-11	1362	0.0176	22	3.16e-25	1333	529	86	3.24e-07	21	1899	1	21	1853	1872	0.98	21	20	59	1864	CGAGCACCACCAACGGUUCC	12	CUACUCACGGAUCCCAAUCC	0
SEQ0398666	GSVIVT01000974001	5	0.000784	0	24	30	2.2e-11	1669	0.018	475	0	335	232	85	2.31e-05	24	456	1	24	92	115	0.2	24	24	83	104	CGAGCUCAGAUCAUUUUUCU	23	GACUCAGGAUUAAUGGAUCG	0
SEQ0262517	GSVIVT01030053001	4.5	0.000787	0	24	362	2.4e-57	34811	0.0104	850	0	285	109	81	6.32e-06	24	519	1	24	383	406	0.74	24	24	3471	395	UUGGAUUCUUCGUUCAGGCU	240	CCUUGCAAUCUGGGCCUGCC	12
SEQ0081046	GSVIVT01011593001	3.5	0.000787	1	22	23	4.21e-21	1625	0.0142	47	2.48e-58	1128	10	73	0.000313	22	1452	1	22	1108	1128	0.76	22	21	146	1118	CUGUAUUUUUGCUUGCUCAU	22	GCUUGCUCAUGAGCUCCCUC	0
SEQ0117415	GSVIVT01008706001	3.5	0.000789	0	19	27	2.32e-31	473	0.0571	24	3.04e-39	1189	337	87	1.69e-08	21	1896	1	19	1516	1534	0.8	19	19	60	1527	CACCGGCCUCUUCGCUUCCC	20	AAGCCCAUUACAAAUCAGGC	0
SEQ0132266	GSVIVT01012518001	3.5	0.000789	1	21	36	5.08e-15	977	0.0368	29	5.44e-29	643	141	71	0.00201	21	765	1	21	493	512	0.64	21	20	78	503	CACACUGUGGAACCAGUUCA	18	CAGGAAACUUCUCUGAAGGC	11
SEQ0299874	GSVIVT01014611001	4	0.000789	1	24	17	7.88e-15	2085	0.0082	23	3.35e-28	2793	486	89	4.87e-06	24	3375	1	23	3267	3290	0.97	23	24	66	3281	UCUCAUUUAUGGUCGAAGAC	14	ACUUAAACUUCUGCCUUUAU	12.5
SEQ0132266	GSVIVT01030140001	3.5	0.000789	1	21	21	1.26e-14	500	0.042	16	6.2e-16	203	58	69	0.00547	21	636	1	21	252	271	0.4	21	20	28	261	UAUCACUAGGAGGGAAACUU	15	UCAGAUCUAUUACAAGAUCC	0
SEQ0002014	GSVIVT01034146001	2	0.00079	0	21	16	3.67e-26	27	0.5926	10	3.67e-26	703	1	88	5.62e-07	21	1740	1	21	692	712	0.4	21	21	22	703	GCACUCAACGACGAACUUUU	10	GCACUCAACGACGAACUUUU	17
SEQ0017549	GSVIVT01017723001	3.5	0.000791	1	24	245	2.21e-39	26777	0.0091	1677	0	49	432	93	2.24e-05	24	504	1	24	470	492	0.93	24	23	1214	483	GUUGAAGGAGAUCAAGUGUU	178	UCAUUCCCAUACAAGGAGCU	0
SEQ0113138	GSVIVT01032129001	4	0.000791	1	22	31	3.16e-16	1931	0.0161	74	1.94e-84	605	226	73	0.000438	22	897	1	22	369	389	0.41	22	21	84	380	CUGGCUUUCAACAAGGAUCC	23	CAGUUGCAUCUUCACGUGCU	0
SEQ0385941	GSVIVT01004847001	2.5	0.000791	2	21	42	2.45e-15	3375	0.0124	69	8.37e-68	850	171	74	0.00133	21	1152	1	21	671	689	0.58	21	19	185	681	UCACAAGAAGUUUCGGGCGU	25	UCCUGUGGGACAAGUUUUUC	12.5
SEQ0334853	GSVIVT01013934001	5	0.000792	1	24	26	2.15e-30	1429	0.0182	77	6.31e-123	1081	120	76	7.66e-05	24	1824	1	24	1190	1212	0.65	24	23	55	1202	CUUCGGCCUCUGAUUCAAGU	26	CACUGCUCAUCUCCAAUCAU	0
SEQ0121998	GSVIVT01031158001	3	0.000794	0	21	62	4.87e-79	475	0.1305	61	4.87e-79	55	0	78	2.09e-06	21	375	1	21	45	65	0.12	21	21	104	55	ACAAUAGACUGUGGGAAGCC	61	ACAAUAGACUGUGGGAAGCC	0
SEQ0081552	GSVIVT01014611001	3.5	0.000794	1	19	16	3.24e-16	2085	0.0077	23	3.35e-28	2793	347	74	1.84e-05	21	3375	3	21	3133	3150	0.93	19	18	36	3142	AGUCAGUUUGUGCUGCAGCA	15	ACUUAAACUUCUGCCUUUAU	13.5
SEQ0158779	GSVIVT01009562001	4.5	0.000794	1	23	16	1.86e-11	680	0.0235	62	2.41e-112	1389	3	85	1.15e-08	24	1722	1	23	1375	1396	0.8	23	22	116	1388	UCUCCUGUGGAAGCUGGUCC	10	CUCCUGUGGAAGCUGGUCCU	0
SEQ0041541	GSVIVT01013658001	4	0.000795	1	24	58	7.95e-21	2694	0.0215	156	2.47e-183	304	244	80	0.00428	24	663	1	24	49	71	0.07	24	23	112	62	UUACAUUUUUGGCUGCUUCU	35	UGCUCCUUCGAAGCCAAUUU	0
SEQ0140103	GSVIVT01027475001	4.5	0.000796	1	25	25	1.52e-40	534	0.0468	70	4.73e-155	1577	1	84	0.00125	25	2985	1	25	1567	1590	0.52	25	24	187	1578	AAGCCAUGAACCUAGUUCCU	23	CAAGCCAUGAACCUAGUUCC	0
SEQ0046630	GSVIVT01036470001	6	0.000797	0	23	15	3.73e-11	4179	0.0036	771	0	936	337	75	0.000806	24	2967	2	24	588	610	0.2	23	23	101	601	AUGAGAGAUAAGACCUUGGC	15	CAUGUUCUACGAGAACCGCC	0
SEQ0079525	GSVIVT01003435001	2.5	0.000798	0	21	99	2.58e-138	456	0.2171	82	2.58e-138	504	1	82	2.42e-05	21	645	1	21	493	513	0.76	21	21	112	504	AGCUGUGGAAACAAUUGACC	82	AGCUGUGGAAACAAUUGACC	16.5
SEQ0225465	GSVIVT01025147001	4	0.000798	2	24	177	1.27e-61	15037	0.0118	1730	0	256	34	77	0.000106	24	447	1	24	280	301	0.63	24	22	498	292	CUGUUGGAGUCAUCAAGAGC	172	GUCGAUUUGCUGUUCGUGAC	0
SEQ0290260	GSVIVT01009805001	4.5	0.000798	2	24	49	2.89e-19	3139	0.0156	124	1.23e-151	1046	227	86	7.65e-05	24	1077	1	23	807	829	0.75	23	23	257	821	UUCAGACUCUGGUUGUCGCC	29	CACUUCUCCCUCCGUCAACC	0
SEQ0311095	GSVIVT01036764001	3.5	0.0008	1	25	19	1.08e-18	167	0.1138	26	9.46e-38	277	102	92	0.000644	25	402	1	25	368	391	0.92	25	24	20	381	AGUCGGAAAAAGGUAUGAAU	15	CACCAACUUAGUGUUAUCAU	0
SEQ0396994	GSVIVT01018057001	2.5	0.000801	0	19	499	0	5543	0.09	449	0	24	1	83	3.15e-06	20	1077	1	19	14	32	0.01	19	19	532	24	AACUCUUCAUUUCAAUUCGC	449	AACUCUUCAUUUCAAUUCGC	12.5
SEQ0002373	GSVIVT01033925001	3	0.000801	0	21	72	4.36e-11	9765	0.0074	470	0	307	172	78	2.38e-05	21	441	1	21	125	145	0.28	21	21	561	137	UGCGCUCUUGGACUGGCACC	61	CCUAAGAAGUUUGGAAUUCU	0
SEQ0266892	GSVIVT01037639001	4.5	0.000805	1	24	12	1.02e-12	683	0.0176	16	2.07e-18	1178	4	80	0.000445	24	1245	1	24	1163	1185	0.93	24	23	56	1175	CUACUAGCUCUGGACAUGAU	12	CUAGCUCUGGACAUGAUUUU	0
SEQ0055140	GSVIVT01033501001	2.5	0.000808	0	21	62	1.22e-111	123	0.5041	45	1.22e-111	681	2	87	1.01e-07	21	1674	1	21	669	689	0.4	21	21	62	681	ACUCAACGAUGAGCUCUUCU	45	ACUCAACGAUGAGCUCUUCU	16
SEQ0267187	GSVIVT01024972001	1.5	0.000808	0	19	41	1.89e-58	481	0.0852	31	1.89e-58	2675	0	84	2.55e-07	19	2736	1	19	2667	2685	0.97	19	19	45	2675	UGGCAUUGGAGAUGGAGGAU	31	UGGCAUUGGAGAUGGAGGAU	17
SEQ0055140	GSVIVT01018939001	2.5	0.000808	0	21	22	8.78e-28	82	0.2683	13	8.78e-28	635	1	86	2.02e-07	21	1629	1	21	624	644	0.38	21	21	22	635	CUCUCAACGAUGAGCUUUUC	13	CUCUCAACGAUGAGCUUUUC	0
SEQ0272288	GSVIVT01008324001	3	0.000808	1	21	17	2.59e-19	678	0.0251	16	2.59e-19	1272	1	78	0.00124	21	1410	1	21	1262	1281	0.9	21	20	28	1272	AGAUGUAGGAAGCAGCAAUU	16	AGAUGUAGGAAGCAGCAAUU	0
SEQ0105118	GSVIVT01025159001	1.5	0.00081	0	22	68	1.25e-104	822	0.0827	57	1.25e-104	1345	2	95	1.5e-08	22	2397	1	22	1333	1354	0.56	22	22	88	1345	GGUCAAGAAAAUGUAGGUUU	57	GGUCAAGAAAAUGUAGGUUU	19.5
SEQ0105118	GSVIVT01008639001	1.5	0.00081	0	21	33	3.15e-38	1572	0.021	50	1.77e-76	2354	1010	100	7.65e-10	22	2589	1	21	1333	1353	0.51	21	21	36	1345	GGUCAAGAAUUCUCGACCUU	29	UGAUUGUGUAUACUGAUGAU	20.5
SEQ0105118	GSVIVT01021128001	1.5	0.00081	0	22	17	3.19e-22	271	0.0627	13	3.19e-22	1293	1	95	1.5e-08	22	2106	1	22	1282	1303	0.61	22	22	17	1293	AGGUCAAGAAAUUUUUGGUU	13	AGGUCAAGAAAUUUUUGGUU	19.5
SEQ0105118	GSVIVT01021128001	1.5	0.00081	0	22	14	3.19e-22	271	0.0517	13	3.19e-22	1293	206	95	1.5e-08	22	2106	1	22	1489	1510	0.71	22	22	17	1500	AGGUCAAGAAACAUUUCCAA	13	AGGUCAAGAAAUUUUUGGUU	19.5
SEQ0399027	GSVIVT01021244001	3.5	0.000812	1	20	112	3.01e-17	6639	0.0169	236	1e-202	490	21	76	0.000358	21	522	2	21	461	479	0.88	20	19	284	471	GAAAUAUGAGGGAGUGAUCC	54	CUUAAUAAGGCCCAAAACAU	0
SEQ0370653	GSVIVT01025485001	3	0.000813	1	19	17	4.89e-20	150	0.1133	12	4.89e-20	765	1	64	0.007	19	1119	1	19	757	774	0.68	19	18	25	765	CUACACUCUGUUCGACUUGU	12	CUACACUCUGUUCGACUUGU	0
SEQ0257474	GSVIVT01017639001	3.5	0.000813	0	21	17	3.71e-15	1133	0.015	43	9.34e-53	1001	241	73	9.11e-05	21	1062	1	21	750	770	0.71	21	21	34	760	ACAGAAGACGAUGAGUUCCU	17	UCAGAUGCUGUAGUCUCUCC	0
SEQ0098200	GSVIVT01018564001	5	0.000814	1	24	38	6.77e-20	3388	0.0112	57	9.69e-63	1511	382	74	0.00422	24	1824	1	24	1118	1140	0.61	24	23	151	1131	ACUUGUUAAUCUACAGACAU	25	UUAAGCUAAUGGGUAAUUCC	12
SEQ0023145	GSVIVT01001405001	5	0.000814	1	24	29	1.88e-11	2351	0.0123	67	3.65e-64	656	91	79	0.00158	24	780	1	24	554	576	0.71	24	23	170	565	CCAGCUACCAUCCGAUGCCU	21	UUGACUGGCAAGCAGAUAUU	0
SEQ0251259	GSVIVT01001129001	4	0.000816	1	24	27	5.36e-25	1402	0.0193	32	7.11e-35	1120	37	81	0.000214	24	1242	1	24	1072	1094	0.86	24	23	105	1085	AGCUCAUCCUCAAAGCAGCU	25	AGUACUGAAGAGUUGAUGAU	0
SEQ0006955	GSVIVT01000663001	2.5	0.000816	0	22	6	4.82e-12	73	0.0822	6	4.82e-12	152	2	84	7.63e-06	22	1821	1	22	140	161	0.08	22	22	8	152	ACGUAUGGAACGAGAAUCUC	6	ACGUAUGGAACGAGAAUCUC	0
SEQ0078984	GSVIVT01026000001	3	0.000818	2	24	112	1.23e-75	7313	0.0153	168	2.43e-231	2256	2	76	0.000132	24	2679	1	24	2248	2269	0.84	24	22	589	2258	CUGAAUCUUAUUCUAGCUGU	73	UACUGAAUCUUAUUCUAGCU	0
SEQ0336423	GSVIVT01021389001	3.5	0.000818	1	24	31	5.52e-23	2907	0.0107	29	9.98e-30	2063	182	95	9.84e-06	24	2400	2	24	1870	1893	0.78	23	24	101	1882	CAAUCUCUGGCAGCAGUUCU	24	UAAACUCUCAAUACAAGGAU	11.5
SEQ0068687	GSVIVT01020689001	4	0.000819	1	24	200	2.98e-162	9186	0.0218	178	1.64e-191	1271	236	80	0.000427	24	1575	1	24	1496	1518	0.95	24	23	351	1508	CUGUUGACAUCUCGGUGCCU	158	CAGUAGAUUCUUUGAAUCCC	0
SEQ0170534	GSVIVT01025059001	3	0.000819	0	20	28	3.72e-30	802	0.0349	47	3.63e-78	1799	1	81	2.12e-05	21	1887	1	20	1790	1809	0.95	20	20	99	1801	CCGAACACAUGGGAGUCAGU	22	ACCCGAACACAUGGGAGUCA	17
SEQ0304932	GSVIVT01020217001	3.5	0.000819	0	20	20	3.35e-12	1701	0.0118	28	1.57e-33	1820	232	73	5.16e-07	20	2178	1	20	2043	2062	0.94	20	20	51	2053	AUGGUGAAGAAGCUUGUGAU	13	ACAAAGAUGACUUGGAUUUU	0
SEQ0019036	GSVIVT01017885001	2.5	0.00082	0	21	52	3.9e-81	131	0.3969	38	3.9e-81	200	1	89	3.86e-08	22	990	1	21	188	208	0.19	21	21	53	200	UGCAAGUCUACAAGGGCCUU	38	UGCAAGUCUACAAGGGCCUU	15.5
SEQ0210458	GSVIVT01033501001	1.5	0.000822	0	19	62	1.22e-111	123	0.5041	45	1.22e-111	681	2	83	4.07e-06	19	1674	1	19	671	689	0.4	19	19	62	681	ACUCAACGAUGAGCUCUUCU	45	ACUCAACGAUGAGCUCUUCU	15.5
SEQ0210458	GSVIVT01024795001	1.5	0.000822	0	19	11	6.96e-31	20	0.55	11	6.96e-31	675	2	83	4.07e-06	19	1665	1	19	665	683	0.4	19	19	11	675	GCUGAAUGAAGAGCUCUUCU	11	GCUGAAUGAAGAGCUCUUCU	12.5
SEQ0197420	GSVIVT01018314001	4.5	0.000824	2	24	23	2.71e-16	4126	0.0056	56	1.75e-63	2252	375	78	0.00208	24	2439	1	24	1867	1888	0.77	24	22	131	1877	CCCGAGGAUCUGGAUACUCU	21	GUAUGGGCUAUGGAGGAGGU	0
SEQ0135351	GSVIVT01003693001	4	0.000828	1	23	77	3.72e-59	2135	0.0361	115	1.33e-133	353	158	85	1.41e-06	24	684	1	23	500	521	0.73	23	22	472	513	CAACUUCUUCUGCAAAACUC	64	CUGUAGUUUUUGACACUUCU	0
SEQ0063159	GSVIVT01024413001	4	0.000828	2	24	34	2.21e-21	2134	0.0159	81	5.67e-110	1109	325	71	0.0028	24	1503	1	24	1424	1445	0.95	24	22	76	1436	UCAUAUUCUUCUUUAUACCU	24	UACUACUUGGAGGUGUUUCU	11.5
SEQ0059993	GSVIVT01019977001	3	0.00083	0	22	40	2.13e-55	563	0.071	37	2.13e-55	991	2	85	3.33e-06	22	1122	1	22	979	1000	0.87	22	22	110	991	CUAGUUGUCAUCUUAAUCAU	37	CUAGUUGUCAUCUUAAUCAU	0
SEQ0009463	GSVIVT01014407001	4.5	0.00083	0	22	42	7.43e-16	3351	0.0125	154	3.34e-177	634	137	64	0.00188	22	789	1	22	487	508	0.62	22	22	123	499	UAUACAGUUGUGGGAUUUUU	30	CCAGUAGAACAAAGGCUCCU	0
SEQ0130059	GSVIVT01000663001	2.5	0.000831	0	21	6	4.82e-12	73	0.0822	6	4.82e-12	152	2	80	8.85e-06	21	1821	1	21	140	160	0.08	21	21	8	152	ACGUAUGGAACGAGAAUCUC	6	ACGUAUGGAACGAGAAUCUC	0
SEQ0013513	GSVIVT01009070001	4	0.000832	1	23	38	1.63e-11	4496	0.0085	77	1.22e-68	410	188	89	3.18e-06	24	1113	1	23	211	232	0.19	23	22	86	224	UCAAUCUCUUGAGGGCUUUC	24	CAACUGAGUUCUGGACAUCC	11
SEQ0435054	GSVIVT01029005001	4	0.000833	2	24	76	1.59e-156	324	0.2346	62	1.59e-156	3404	0	76	0.00472	24	4002	1	24	3394	3415	0.85	24	22	93	3404	AUUCAAAUGUUUUAAAUUCA	62	AUUCAAAUGUUUUAAAUUCA	0
SEQ0381239	GSVIVT01002735001	2.5	0.000834	0	24	31	8.66e-33	192	0.1615	24	8.66e-33	81	0	104	4.35e-07	24	411	1	24	70	93	0.17	24	24	83	81	CCCCGUCGGUCGUAUCGCCC	24	CCCCGUCGGUCGUAUCGCCC	0
SEQ0158389	GSVIVT01014106001	4	0.000834	1	24	51	7.61e-31	1508	0.0338	90	1.48e-127	594	177	80	0.000255	24	1098	1	24	760	782	0.69	24	23	73	771	UCAAGGCAUUUCACCUACUC	31	CUUCAAUACAUGGCAUUGGU	0
SEQ0358537	GSVIVT01000145001	4	0.000834	0	24	33	1.23e-14	1621	0.0204	42	1.42e-35	513	117	88	3.51e-06	24	636	1	24	385	408	0.61	24	24	164	398	CUUCUUCUUCCACUGGAUCC	23	UGACAUGAAGCCGGGUUUCC	0
SEQ0032746	GSVIVT01008661001	4	0.000835	2	24	21	5.27e-11	549	0.0383	12	7.59e-14	1133	72	74	0.000811	24	1251	1	24	1195	1216	0.96	24	22	29	1207	UUAAACUGGACUGCAGGCCC	10	AUCAAAUUUUGAAUGGACUU	0
SEQ0234198	GSVIVT01033265001	3	0.000836	0	21	58	4.87e-161	158	0.3671	58	4.87e-161	3229	2	86	9.22e-05	21	3339	1	21	3217	3237	0.96	21	21	60	3229	GGAAGUGUAAAGAAGAACAU	58	GGAAGUGUAAAGAAGAACAU	0
SEQ0022690	GSVIVT01021625001	2	0.000836	0	20	25	2.46e-31	296	0.0845	17	2.46e-31	577	0	98	5.62e-07	21	2538	2	21	568	587	0.22	20	20	32	577	CCUGGUCCGGAUUCUAUUGG	17	CCUGGUCCGGAUUCUAUUGG	19
SEQ0022690	GSVIVT01016272001	2	0.000836	0	20	15	2.37e-20	315	0.0476	12	2.37e-20	577	0	98	5.62e-07	21	2523	2	21	568	587	0.23	20	20	15	577	CCUGGUCCGGAUUCGGUCGG	12	CCUGGUCCGGAUUCGGUCGG	19
SEQ0324078	GSVIVT01021193001	3	0.000836	0	22	70	2.87e-12	2505	0.0279	83	2.65e-55	283	72	90	4.08e-09	22	342	1	22	201	222	0.59	22	22	134	213	GGCCCGGACGCAUGGCUUCC	34	GCCAAGGGAAGGAAGGUCCU	16
SEQ0433253	GSVIVT01014344001	5	0.000837	1	22	112	3.01e-120	14754	0.0076	621	0	4790	3	78	0.000802	24	5130	1	22	4775	4795	0.93	22	21	1049	4789	ACAAGCUCAACAGUGAAAGC	104	CAAGCUCAACAGUGAAAGCU	0
SEQ0337995	GSVIVT01033395001	4	0.00084	1	24	13	1.32e-11	1820	0.0071	33	5.66e-40	1895	185	77	0.000373	24	2085	1	24	1699	1721	0.81	24	23	74	1712	UCAAAAUUUUCAAGAAUCAU	13	UACAUCAAUCUGUGGAUGUU	0
SEQ0081324	GSVIVT01024012001	3	0.00084	0	20	40	3.25e-11	7142	0.0056	82	5.65e-61	956	221	81	2.34e-06	21	1161	2	21	726	745	0.63	20	20	167	737	UGGAUAAGACCACUUAUCAU	29	CUCACAUUGCUUCUGCUUCC	0
SEQ0057276	GSVIVT01019832001	4.5	0.000841	1	24	31	5.67e-13	2022	0.0153	155	1.18e-200	452	292	78	0.000718	24	657	1	24	149	171	0.23	24	23	144	160	CCAUCUCCUUUCUCCUUCUC	23	ACAGUAGCUUCAUUCUUGAU	0
SEQ0276535	GSVIVT01016172001	5	0.000842	3	25	48	5.23e-36	3297	0.0146	53	4.25e-50	863	249	81	0.00274	26	1314	1	25	603	624	0.46	25	22	99	615	UCUCAAUGCUGUGGCAUCCC	42	CUAGAAUUAAUGGCUUACCC	0
SEQ0357644	GSVIVT01024788001	2	0.000842	0	21	26	2.12e-11	1177	0.0221	55	7.06e-42	111	119	87	4.52e-06	21	300	1	21	220	240	0.73	21	21	79	230	AUGAAGAAGAAUAUGAAGAU	24	GCCAAGGACUUUGAAUUUGU	17
SEQ0297687	GSVIVT01031230001	3	0.000844	0	19	349	1.1e-75	56672	0.0062	602	0	1538	651	89	2.4e-07	21	2280	3	21	2181	2199	0.96	19	19	1396	2191	AACAUCCUGAUCAAGCUCAU	164	ACAAAAUACGUCAAAGAACU	14
SEQ0158970	GSVIVT01008382001	5	0.000844	0	22	30	3.98e-36	1511	0.0199	22	9.1e-49	24931	212	80	1.34e-05	24	25251	2	23	25132	25153	1	22	22	60	25143	UGAAAAAUUCUCUGAUUUCC	17	CUGCAGAUUCUUGAAUUGCU	13
SEQ0288555	GSVIVT01024010001	3	0.000844	2	21	46	3.33e-11	8077	0.0057	249	3.42e-213	334	150	68	0.00988	21	597	1	21	176	194	0.29	21	19	307	185	ACAAUUCACUUGGUGGUGGU	45	CCUGUUUUGGCUCCCCUGCC	13.5
SEQ0009425	GSVIVT01000453001	6	0.000846	3	28	33	9.32e-30	745	0.0443	34	8.26e-34	374	299	85	0.000435	30	504	2	29	62	86	0.12	28	25	73	75	UUAUGCUUCCUUCUUUGUCC	31	GGAAAGUUGUAAGAGGACCU	0
SEQ0053884	GSVIVT01013149001	4	0.000846	0	24	54	2.2e-16	2956	0.0183	116	4.53e-126	573	51	90	0.000154	24	789	1	24	511	534	0.65	24	24	197	522	UUCAUUCCGCUUCUGUUCCC	29	UUUCCAGAAGAAGAAGCAUC	0
SEQ0291552	GSVIVT01001824001	3	0.000846	1	21	14	5.75e-11	1534	0.0091	33	1.87e-35	1077	6	71	0.000359	21	1275	1	21	1074	1093	0.84	21	20	85	1084	CAAUAUAAAACCUGUGAGAU	14	UCCUGAACAAUAUAAAACCU	12.5
SEQ0125981	GSVIVT01000453001	4	0.000848	3	28	39	9.32e-30	745	0.0523	34	8.26e-34	374	300	85	0.000547	28	504	1	28	62	86	0.12	28	25	73	75	UUAUGCUUCCUUCUUUGUCC	31	GGAAAGUUGUAAGAGGACCU	0
SEQ0307823	GSVIVT01027981001	4	0.000848	2	24	25	9.55e-24	2567	0.0097	50	2.3e-69	2975	285	81	0.00015	24	3048	1	24	2680	2701	0.88	24	22	75	2690	UUCGUGGGGAAACCAAAUUC	22	UCUACAAGGCCAUCUGGCCC	0
SEQ0144344	GSVIVT01023394001	4.5	0.000848	1	23	18	1.62e-16	617	0.0292	28	5.35e-37	930	325	81	7.21e-06	24	1053	2	24	595	616	0.57	23	22	27	607	UUCAAAAAUGGAGCACUUGU	15	ACCUGUGUUCUUUCGGUUCU	14
SEQ0366879	GSVIVT01015895001	4	0.00085	3	24	214	6.92e-28	17310	0.0124	338	1.4e-173	266	96	75	0.000447	24	408	1	24	352	372	0.86	24	21	1140	362	UUGGCUGUGGCAAGACUCCA	135	UUGUGGACUUGGACGCUGCC	0
SEQ0262212	GSVIVT01017110001	4	0.00085	1	20	13	1.26e-11	2050	0.0063	35	3.23e-43	2168	217	72	0.000496	21	2355	1	20	1942	1960	0.82	20	19	63	1953	AAUGUCGAAUGAUCCCAAGU	13	CAGCGAAGCCUGCUGCUCCU	0
SEQ0079063	GSVIVT01031289001	4	0.000851	0	23	80	2.65e-32	20206	0.004	642	0	1154	424	91	4.03e-06	24	1776	1	23	1566	1588	0.88	23	23	698	1579	AGGGAUGCAGUGCUGCUUGU	71	UCUCGUUUGGGCAGCUUCUC	11
SEQ0297162	GSVIVT01023470001	4.5	0.000851	0	24	19	4.59e-32	73	0.2603	19	4.59e-32	303	1	83	2.95e-06	24	375	1	24	291	314	0.78	24	24	59	303	UUCUCAUUCCGAUUCGGCGU	19	UUCUCAUUCCGAUUCGGCGU	0
SEQ0315813	GSVIVT01025855001	3	0.000851	0	19	39	4.55e-29	1667	0.0234	284	0	964	384	70	0.000599	19	1173	1	19	572	590	0.49	19	19	116	581	AGUUGCAGAAGCAUGAGGAU	30	ACUGGAUGCCACGUUUAUAC	0
SEQ0133565	GSVIVT01016351001	4	0.000851	1	23	14	1.56e-16	310	0.0452	12	1.56e-16	708	2	67	0.000456	23	1191	1	23	696	717	0.58	23	22	21	708	CUUGAAUAUUGAUGGAAUCC	12	CUUGAAUAUUGAUGGAAUCC	0
SEQ0297162	GSVIVT01016123001	4.5	0.000851	0	22	15	1.29e-11	778	0.0193	21	4.82e-22	638	146	88	8.53e-08	24	900	1	22	480	501	0.53	22	22	48	494	UUCAUCCUCCUCCAGCACCU	13	CUGUUCAGAAUACAAAAGAU	0
SEQ0305130	GSVIVT01014025001	3.5	0.000854	1	24	16	1.94e-12	1341	0.0119	38	5.17e-41	771	122	95	2.61e-07	24	996	1	23	881	904	0.88	23	24	125	895	AGCAUUCCCAUUGAACAGAU	16	UUUCAUUGUAGCUCAAACAU	0
SEQ0143020	GSVIVT01024326001	2	0.000855	1	20	119	4.32e-278	269	0.4424	117	4.32e-278	501	0	86	1.98e-09	20	1122	1	19	491	510	0.44	19	20	205	501	GCCUGUGGAAUCACAAACUA	117	GCCUGUGGAAUCACAAACUA	0
SEQ0143020	GSVIVT01033800001	2	0.000855	1	21	95	5.04e-246	160	0.5938	95	5.04e-246	480	0	90	8.48e-11	20	1176	1	20	470	490	0.4	20	21	99	480	GCCUGUGGAAAUCCCCACAC	95	GCCUGUGGAAAUCCCCACAC	0
SEQ0332160	GSVIVT01010565001	4.5	0.000855	3	24	25	1.39e-12	1970	0.0127	167	6.56e-261	707	292	71	0.0023	24	1095	1	24	405	425	0.37	24	21	86	415	CUUGUGGUGUGUUCUGAGAU	18	CUCAGGCUUUUGACCCACUU	0
SEQ0239506	GSVIVT01033172001	5	0.000855	0	25	17	1.61e-11	978	0.0174	32	1.56e-28	467	15	96	0.000127	25	546	1	25	440	464	0.81	25	25	88	452	GCAGCUAUAGCAGGUCACCA	17	CACCAGGAUAUCGUGGACGU	0
SEQ0021065	GSVIVT01000561001	3.5	0.000856	2	23	30	1.53e-27	999	0.03	40	1.32e-53	1234	377	86	2.63e-06	23	1299	1	23	847	867	0.65	23	21	91	857	ACUACCGAGCGCCUGAGGUU	24	AGACUCACAGCUCAAGAUGC	11
SEQ0424639	GSVIVT01037111001	5	0.000856	0	24	169	1.08e-25	50017	0.0034	1058	0	514	254	84	3.96e-05	24	873	1	24	249	272	0.29	24	24	979	261	CAGAUCAGAAAUCCCUGCGU	155	UACUUCGGAAAGAACAUCCC	0
SEQ0417007	GSVIVT01012102001	4	0.000856	3	24	14	5.23e-21	466	0.03	14	5.23e-21	1717	1	79	0.00033	24	2124	1	24	1706	1726	0.8	24	21	23	1717	CUGCACUUCGAGGAACUUCU	14	CUGCACUUCGAGGAACUUCU	0
SEQ0402333	GSVIVT01030577001	3.5	0.000857	0	21	106	1.09e-56	1670	0.0635	76	1.09e-56	231	2	75	0.000201	21	303	1	21	219	239	0.72	21	21	164	231	CUUUGGAAGCUACAAGUUCU	76	CUUUGGAAGCUACAAGUUCU	0
SEQ0037760	GSVIVT01019733001	3.5	0.000859	1	24	31	1.04e-17	1142	0.0271	18	2.41e-22	1633	622	91	1.28e-05	24	2343	1	24	2244	2266	0.96	24	23	83	2257	ACUCUCUCCUUCUGGAGCCA	15	CAUCCCACAGCUUCAAAUUC	0
SEQ0004059	GSVIVT01018629001	4	0.00086	1	23	92	1.13e-82	230	0.4	51	1.13e-82	106	1	83	5.66e-06	24	432	1	23	94	115	0.22	23	22	154	106	CUUCCAUUUUCUGCAAGUUU	51	CUUCCAUUUUCUGCAAGUUU	11
SEQ0431908	GSVIVT01016962001	3.5	0.000861	1	23	15	7.48e-11	2708	0.0055	135	1.73e-245	1719	1452	89	6.73e-06	24	3372	2	24	3161	3182	0.94	23	22	33	3173	UUCCUUCCCUCAAAGAGAUC	12	GACACCGGAUGAAGCAUUUU	12.5
SEQ0190970	GSVIVT01033350001	4.5	0.000863	0	24	23	1.69e-15	1113	0.0207	20	2.59e-19	758	182	83	7.51e-07	24	1095	1	24	929	952	0.85	24	24	80	940	CAGCUAUGGAAUGAUGACAC	17	UACAACGCCAAGUAGAGUUC	11.5
SEQ0263308	GSVIVT01020363001	2	0.000865	0	24	10	1.91e-13	54	0.1852	20	2.61e-32	166	124	105	1.07e-06	24	219	1	24	31	54	0.14	24	24	20	44	UCCCACAUCGGAUAGGGGAG	10	AUGGUAUCAGAGCCGAUCCC	15
SEQ0015711	GSVIVT01021128001	1.5	0.000866	0	20	14	3.19e-22	271	0.0517	13	3.19e-22	1293	205	94	6.71e-08	21	2106	2	21	1489	1508	0.71	20	20	17	1500	AGGUCAAGAAACAUUUCCAA	13	AGGUCAAGAAAUUUUUGGUU	19.5
SEQ0015711	GSVIVT01025159001	1.5	0.000866	0	20	11	4.66e-12	822	0.0134	57	1.25e-104	1345	3	94	6.71e-08	21	2397	2	21	1333	1352	0.56	20	20	88	1344	AGGUCAAGAAAAUGUAGGUU	10	GGUCAAGAAAAUGUAGGUUU	19.5
SEQ0022990	GSVIVT01017850001	4	0.000867	1	24	18	2.87e-23	2138	0.0084	42	1.84e-67	4414	439	87	1.23e-05	24	4947	1	24	4842	4864	0.98	24	23	59	4853	UUGCAUUUUUUGCUGAGGCU	18	CAGGGUGUUAAAGUUUUUCC	0
SEQ0195645	GSVIVT01033395001	4	0.000867	0	24	20	1.32e-11	1820	0.011	33	5.66e-40	1895	184	86	3.77e-06	24	2085	1	24	1700	1723	0.82	24	24	75	1712	UCAAAAUUUUCAAGAAUCAU	13	UACAUCAAUCUGUGGAUGUU	12
SEQ0113461	GSVIVT01027680001	2	0.000869	0	20	508	0	1402	0.3623	469	0	711	2	96	3.88e-07	21	1722	2	21	700	719	0.41	20	20	661	711	GCGGCUCAAUCACCAGCUCU	469	GCGGCUCAAUCACCAGCUCU	19
SEQ0113461	GSVIVT01001308001	2	0.000869	0	20	262	0	1027	0.2551	244	0	516	2	96	3.88e-07	21	1539	2	21	505	524	0.33	20	20	524	516	GCGGCUCAAUCAUCAGCUCU	244	GCGGCUCAAUCAUCAGCUCU	19
SEQ0357939	GSVIVT01031959001	3	0.000869	0	21	51	5.3e-39	1875	0.0272	37	1.81e-40	1380	10	73	0.000216	21	1473	1	21	1360	1380	0.92	21	21	130	1372	CAAUCUUCUGGCAAGAAUUC	36	UGGCAAGAAUUCAUGGAACU	0
SEQ0432380	GSVIVT01032807001	5.5	0.000869	1	23	24	3.11e-23	1257	0.0191	37	3.65e-46	236	1109	81	0.00246	24	1416	1	23	1334	1355	0.94	23	22	80	1345	CUGAAGUCUGCUUUGAGUGC	22	ACUUGAGUUUUCUCCAUUUU	0
SEQ0424872	GSVIVT01017042001	2.5	0.000869	0	21	111	1.37e-18	16185	0.0069	449	0	253	244	86	7.65e-08	21	525	1	21	487	507	0.93	21	21	1246	497	AUCAACCACUAGCGUCCAGC	93	GGAGGCUUGACGACUCCCGU	0
SEQ0122094	GSVIVT01034940001	4.5	0.000869	1	22	65	8.26e-18	5562	0.0117	210	1.4e-263	1124	217	85	1.79e-05	24	1233	1	22	895	915	0.73	22	21	217	908	UUCAACCUGGUGACAUCCUC	33	CUGAGAGUGGAUUAACUCUC	0
SEQ0432380	GSVIVT01018314001	5.5	0.000869	1	23	21	4.48e-13	4126	0.0051	56	1.75e-63	2252	691	87	0.000197	24	2439	2	24	1551	1572	0.64	23	22	63	1563	UCGGCCAGCGCUACGUAGCU	18	GUAUGGGCUAUGGAGGAGGU	0
SEQ0173505	GSVIVT01001086001	4.5	0.000869	1	24	21	5.49e-13	2512	0.0084	28	1.5e-32	2328	33	75	0.00133	24	2961	1	24	2284	2306	0.77	24	23	50	2296	CUGAUUCCUAUGAUGAGUUC	14	UAAUGAGCGUUCUAGAAGCC	11
SEQ0149680	GSVIVT01031151001	3.5	0.00087	1	21	164	6.37e-54	2292	0.0716	118	5.52e-83	212	60	68	0.000496	21	249	1	21	143	162	0.57	21	20	347	154	UUUGCUCUUUGCGGCUUUGU	90	UCUGGCAAAAGAAGAAAGCC	0
SEQ0264944	GSVIVT01009033001	3	0.000872	1	20	30	5.19e-18	2122	0.0141	54	4.39e-72	2015	91	73	0.000126	20	2076	1	20	1916	1934	0.92	20	19	104	1925	CUAGUUAUGCAGAGCAGUUU	19	UGAAUUGGAAGCAACUUUCU	0
SEQ0409137	GSVIVT01017201001	3	0.000874	2	21	37	2.41e-103	132	0.2803	37	2.41e-103	4556	2	69	0.00505	21	4614	1	21	4546	4564	0.99	21	19	38	4556	UGCUUUUCUUAUUUAUCUUU	37	UGCUUUUCUUAUUUAUCUUU	0
SEQ0246701	GSVIVT01038651001	3.5	0.000874	1	21	26	4.67e-19	1008	0.0258	21	4.67e-19	792	2	81	1.09e-05	21	831	2	21	780	800	0.94	20	21	85	792	UCCAACAAACUGCAGCUUCU	21	UCCAACAAACUGCAGCUUCU	12.5
SEQ0036159	GSVIVT01038085001	5	0.000874	1	23	8	3.67e-11	338	0.0237	13	5.41e-20	1749	363	73	0.00218	24	1773	1	23	1375	1396	0.78	23	22	20	1388	UCAAAGUUCUUGUUAUGGAU	8	CCGUUUUCUGUUUGAGACCU	0
SEQ0043579	GSVIVT01032827001	2	0.000875	0	21	9	8.92e-14	326	0.0276	116	1.21e-296	1658	1153	99	4.53e-07	22	2175	2	22	495	515	0.23	21	21	11	506	GUCUGGGAAAGACUACUCUU	9	AGUACUUAAGUCUUAAAUAU	14
SEQ0022993	GSVIVT01036233001	2.5	0.000876	0	21	45	2.78e-49	1321	0.0341	46	3.42e-59	1265	77	84	5.51e-05	21	1338	1	21	1178	1198	0.88	21	21	102	1189	ACCACCAAAAACAAGGAUCA	40	CCAAGGAGACAACGAAAUCC	11
SEQ0019901	GSVIVT01034555001	4.5	0.000876	1	24	30	4.05e-16	5225	0.0057	192	2.01e-246	1311	335	82	2.36e-05	24	1350	1	24	965	987	0.71	24	23	128	976	ACAGUUGCCAGGGCUGGUCA	29	ACAAGAGAAGCAGAAGUUCU	13
SEQ0023874	GSVIVT01023102001	4.5	0.000876	2	24	28	1.79e-11	6691	0.0042	200	3.53e-248	1004	298	88	0.000522	24	1506	1	24	1292	1313	0.86	24	22	193	1304	CAGACAAGCAUGAUGGUUUC	25	CCCUGUACAGUGAUUAUCUU	13
SEQ0356240	GSVIVT01037237001	3.5	0.000878	1	21	116	3.27e-18	13816	0.0084	801	0	1027	944	68	0.00241	21	1125	1	21	74	93	0.07	21	20	308	84	CAAGACAACUACUGGAACCC	54	CUUAAGGAUGUGGGAUACCC	0
SEQ0252487	GSVIVT01030697001	5	0.000878	2	24	35	6.19e-11	8652	0.004	142	3.3e-120	611	5	76	0.00956	24	1071	1	24	606	627	0.57	24	22	312	617	UCGGCAUCUCUGCUGGGGAU	33	CUUCAGUCGGCAUCUCUGCU	0
SEQ0390362	GSVIVT01012447001	3	0.000879	0	21	2131	0	2583	0.825	2019	0	968	1	90	3.03e-05	22	1680	2	22	957	977	0.57	21	21	2135	968	CACUCCAAUAUCUAGAAACC	2019	CACUCCAAUAUCUAGAAACC	0
SEQ0146119	GSVIVT01005051001	4	0.000879	0	24	47	2.74e-13	3737	0.0126	89	3.61e-85	184	622	77	5.83e-06	24	945	1	24	795	818	0.84	24	24	218	807	UGAUAAUUUUAUUGAGUGCU	26	CGAUUAGAAACCCUCGAUUC	11
SEQ0021784	GSVIVT01031707001	4	0.000881	0	21	23	9.58e-12	1588	0.0145	29	5.82e-22	581	110	68	0.00605	21	693	1	21	461	481	0.67	21	21	72	473	CUAAAACUAAGGGGAAAGUU	19	ACCGCCGGUUGCCUGUAGUA	0
SEQ0061929	GSVIVT01003487001	3.5	0.000882	2	24	8	1.4e-12	34	0.2353	8	1.4e-12	61	0	81	0.000127	24	261	1	24	51	72	0.2	24	22	9	61	UCAAUAAUCCUCGCCUUGCU	8	UCAAUAAUCCUCGCCUUGCU	0
SEQ0167846	GSVIVT01001467001	5	0.000883	1	22	13	5.83e-11	898	0.0145	35	2.19e-53	1829	65	81	0.000786	24	2019	3	24	1884	1904	0.93	22	21	47	1895	CCACAUCAGACACGAUCUGU	10	CCAGGUUCUCCUCUGGUCAU	0
SEQ0267737	GSVIVT01010589001	4	0.000884	1	23	45	8.41e-21	3291	0.0137	111	1.06e-132	758	318	87	5.92e-06	24	1179	2	24	430	451	0.36	23	22	68	440	UCUUAGGCCUUGAAACAUCC	30	CUAUUGCGGGUAACUUACGU	0
SEQ0145871	GSVIVT01024913001	3	0.000888	1	21	26	3.64e-22	3152	0.0082	52	2.9e-60	1883	42	74	0.0005	21	2118	1	21	1916	1935	0.9	21	20	81	1925	CGUUUGCAGAACACGGAAAU	25	CAGCUGAGCUACGAAUACCU	0
SEQ0174118	GSVIVT01020071001	4.5	0.00089	1	24	104	1.06e-20	14827	0.007	235	8.57e-199	1075	55	79	0.000249	24	1122	1	24	1009	1031	0.9	24	23	957	1021	AAGGCUUCGUCUGUUUUCAU	60	UCACAAAUUAGGGUAGGUCU	0
SEQ0154965	GSVIVT01028141001	3	0.00089	0	21	25	1.88e-14	2182	0.0115	37	2.34e-44	2123	4	76	2.95e-06	21	2193	1	21	2109	2129	0.96	21	21	150	2120	UUCAUGAUGACAGAACAAAU	16	AUGAUGACAGAACAAAUCCU	0
SEQ0152938	GSVIVT01025849001	3.5	0.00089	1	20	22	4.2e-11	607	0.0362	37	1.87e-36	95	166	71	0.00226	21	375	1	20	252	270	0.67	20	19	50	262	AUGAAAAUUGCGAAGAAGAU	16	UUACUGUCAAACAAAGAGAU	0
SEQ0344617	GSVIVT01011621001	4.5	0.000892	1	23	11	6.6e-13	528	0.0208	23	4.73e-36	1808	132	88	0.000162	24	1881	2	24	1666	1687	0.89	23	22	18	1676	UCAUUCGGGUGUUGACUCCU	10	UGGCCCUAAGAAAACAUGCC	0
SEQ0127713	GSVIVT01007750001	4.5	0.000892	1	24	13	9.08e-11	1605	0.0081	97	5.02e-153	1075	114	76	6.31e-05	24	1572	1	24	1178	1200	0.75	24	23	31	1190	AAGAUAAUGGAGUCGGCUAU	13	UCAAAUCCUCGCUUGGCUCC	0
SEQ0438592	GSVIVT01025405001	4.5	0.000893	0	22	84	9.62e-31	3329	0.0252	258	0	26	558	94	9.54e-06	24	693	2	23	573	594	0.83	22	22	345	584	CACACCUCAUUGUAGAAAUC	48	UCACCUCUCCAUCUUCUGUC	14.5
SEQ0010167	GSVIVT01030288001	4	0.000893	0	24	44	8.3e-21	1173	0.0375	28	8.3e-21	481	2	89	4.47e-05	24	513	1	24	468	491	0.91	24	24	114	481	GUCAGAGAUGGAGUGUGCGU	28	GUCAGAGAUGGAGUGUGCGU	12
SEQ0339176	GSVIVT01029546001	4	0.000893	2	24	25	4.7e-14	4135	0.006	58	5.42e-60	1223	233	74	0.00124	24	1872	1	24	980	1001	0.52	24	22	58	992	AUACAGGUAUCACUAUAGCU	21	CAAUUGUUGGGGCUGUGUCU	0
SEQ0145103	GSVIVT01023655001	4.5	0.000894	2	24	32	1.57e-17	1094	0.0293	50	5.81e-50	167	283	68	0.00589	24	528	1	24	440	461	0.83	24	22	145	452	UGUUAGUUCUCUCAGAUUUU	24	CUGAGUUCGCUGUCAAUCCU	0
SEQ0272159	GSVIVT01014239001	3	0.000895	0	21	68	2.39e-164	135	0.5037	66	2.39e-164	599	2	88	8.76e-07	22	1212	2	22	587	607	0.48	21	21	68	599	CAAACCAAAGCUAUUAUGGC	66	CAAACCAAAGCUAUUAUGGC	0
SEQ0350334	GSVIVT01035033001	4.5	0.000896	1	24	58	2.25e-12	14026	0.0041	334	0	820	623	84	5.61e-06	24	2217	1	24	1432	1454	0.65	24	23	217	1443	CCUAGUGAUGGGAUUGGACC	31	AUCCGCGGCGAGUGGAAACU	0
SEQ0361660	GSVIVT01014223001	3.5	0.000897	0	20	24	4.57e-14	1159	0.0207	33	9.71e-31	399	226	77	0.000166	21	690	1	20	163	182	0.24	20	20	67	174	CAAAGAAUUACCUCGAGUCC	19	UAUGCAGAACAGAGAUUUUC	12
SEQ0303676	GSVIVT01020783001	3.5	0.000897	0	23	72	5.94e-14	8055	0.0089	122	1.33e-83	359	194	92	6.43e-06	24	780	1	23	541	563	0.69	23	23	196	555	CAGAGUCGAGAUUAACAGCC	43	UCAAUCUAGCAACUGAGCCU	11.5
SEQ0236244	GSVIVT01017796001	5	0.0009	1	24	191	5.79e-19	17678	0.0108	311	9.34e-159	211	167	77	0.000365	24	447	1	24	367	389	0.82	24	23	1549	378	CGCAUCUAUUCUGCUCGUCU	110	AUCUGGGAUGUGCUGAUGCU	12
SEQ0250627	GSVIVT01008506001	4.5	0.000901	0	24	12	3.33e-11	592	0.0203	11	1.26e-12	631	440	77	2.55e-06	24	1413	1	24	1060	1083	0.75	24	24	27	1073	CUUUUAUUGGUCGUGCAUCU	10	UAUCUCUAUGCCAAAGUUGC	0
SEQ0184144	GSVIVT01031289001	3.5	0.000903	1	21	80	1.56e-35	20206	0.004	642	0	1154	337	74	0.000299	21	1776	1	21	1482	1501	0.83	21	20	549	1493	UCAUCUUCGUGGUUGAUAGC	75	UCUCGUUUGGGCAGCUUCUC	0
SEQ0368326	GSVIVT01001446001	2	0.000905	0	24	552	0	1482	0.3725	372	0	1284	1	109	1.1e-09	24	3642	1	24	1272	1295	0.35	24	24	643	1284	GCUCGGAGGUCUACUGCGCU	372	GCUCGGAGGUCUACUGCGCU	21
SEQ0348936	GSVIVT01003181001	5	0.000905	2	24	113	2.23e-82	9822	0.0115	137	4.72e-125	1246	45	79	0.000727	24	1473	2	24	1280	1302	0.87	23	23	637	1293	CUUCUUUGUGGUGGUGAUGU	103	UUAAAUAUGCUGUGUCACAU	0
SEQ0232700	GSVIVT01037881001	4.5	0.000905	1	24	93	4.86e-65	895	0.1039	77	4.86e-65	74	2	79	0.00816	24	207	1	24	61	83	0.29	24	23	144	74	AACACAAUCUUCAGGAUCCU	77	AACACAAUCUUCAGGAUCCU	0
SEQ0348936	GSVIVT01017937001	5	0.000905	0	24	33	6e-20	3677	0.009	59	1.36e-60	1469	80	83	0.000103	24	1611	1	24	1378	1401	0.86	24	24	177	1390	UCCUUCUUUGUGCUCUUUUU	27	AUUGGUUGUGGAAGAGAUUC	0
SEQ0185595	GSVIVT01036037001	6.5	0.000907	2	29	71	2.33e-35	5499	0.0129	126	1.5e-116	872	36	86	0.00059	29	924	1	29	823	849	0.89	29	27	276	836	UCGCGAAGCGAUCGGAGAUC	57	CGUCUGGAGCACUGACCGCC	0
SEQ0073643	GSVIVT01008820001	4	0.000909	1	24	30	1.46e-20	4128	0.0073	72	8.7e-73	1186	170	76	0.00451	24	1446	1	24	1345	1367	0.93	24	23	113	1357	CUAAUUAUUUCCAUUGCUGC	30	ACAGUCAUAUCCAUGCUCAU	11.5
SEQ0287440	GSVIVT01019977001	3	0.00091	0	20	38	2.13e-55	563	0.0675	37	2.13e-55	991	1	84	5.65e-07	21	1122	2	21	981	1000	0.87	20	20	82	991	CUAGUUGUCAUCUUAAUCAU	37	CUAGUUGUCAUCUUAAUCAU	0
SEQ0290952	GSVIVT01011020001	4	0.000912	1	23	11	9.26e-11	222	0.0495	10	2.85e-19	3090	257	86	7.69e-07	22	3435	1	22	2822	2844	0.82	22	23	12	2835	UGCUGCUCGAAACAAACAUC	6	CUCAAAGAAUGAUGGAUUCC	12
SEQ0030721	GSVIVT01009070001	4	0.000913	2	24	84	8.09e-65	4496	0.0187	77	1.22e-68	410	73	72	0.0016	24	1113	1	24	473	494	0.42	24	22	198	485	CUGGUCUUUACUAUGACUGC	74	CAACUGAGUUCUGGACAUCC	0
SEQ0184525	GSVIVT01025906001	4	0.000914	1	24	38	1.16e-23	1209	0.0314	33	1.16e-23	191	2	88	5.17e-06	24	432	1	24	178	200	0.41	24	23	112	191	CCCUCUCUGAGAUUGAUCCU	33	CCCUCUCUGAGAUUGAUCCU	12
SEQ0409275	GSVIVT01028330001	4	0.000915	3	24	85	1.09e-54	2167	0.0392	97	3.9e-121	866	8	75	0.000256	24	999	1	24	848	868	0.85	24	21	416	860	CCUUCCCUGUAACCUGCUGU	54	CUGUAACCUGCUGUGCUGGU	0
SEQ0102565	GSVIVT01000336001	4.5	0.000916	1	24	24	5.25e-25	1387	0.0173	43	7.89e-57	1530	174	76	0.00106	24	1620	1	24	1345	1367	0.83	24	23	79	1358	UUACAUCAUCUGGUGUAGAU	23	CCAGAUCAAAACAGUGACUC	0
SEQ0330977	GSVIVT01033476001	5.5	0.000916	1	23	12	1.01e-11	493	0.0243	18	6.37e-20	615	43	74	0.00133	24	741	1	23	561	582	0.76	23	22	44	572	GAAUUGCUUUUGAUGAGCCU	12	ACUGACGCAGACUGGUAUUC	0
SEQ0058257	GSVIVT01035511001	4.5	0.000917	0	24	14	7.33e-14	1933	0.0072	37	2.75e-49	1982	467	92	4.58e-06	24	2652	1	24	2438	2461	0.92	24	24	58	2450	CAGCACUGGAUGGUGAUUGU	14	CUGUAUAUGCAGAAGCAUAU	0
SEQ0107669	GSVIVT01038629001	2.5	0.00092	1	21	141	5.84e-173	4858	0.029	3405	0	692	1	88	1.24e-06	21	1812	2	21	683	703	0.38	20	21	3550	693	GCCUGUGGAAGUUCAUGCCG	134	AGCCUGUGGAAGUUCAUGCC	0
SEQ0107669	GSVIVT01027535001	2.5	0.00092	1	21	33	8.8e-57	287	0.115	49	9.46e-96	275	1	88	1.24e-06	21	1209	2	21	266	286	0.22	20	21	82	276	GCCUGUGGAAGCUCCUGCAA	32	AGCCUGUGGAAGCUCCUGCA	0
SEQ0107669	GSVIVT01009299001	2.5	0.00092	1	21	20	9.39e-35	191	0.1047	57	6.78e-131	503	1	88	1.24e-06	21	1428	2	21	494	514	0.35	20	21	77	504	GCCUGUGGAAGGCCAAACCG	19	AGCCUGUGGAAGGCCAAACC	0
SEQ0107669	GSVIVT01015095001	2.5	0.00092	1	21	8	2.54e-20	19	0.4211	8	2.54e-20	354	0	88	1.24e-06	21	1164	2	21	344	364	0.3	20	21	8	354	GCCUGUGGAAGUUAUGACAC	8	GCCUGUGGAAGUUAUGACAC	0
SEQ0108644	GSVIVT01000238001	3.5	0.000923	1	22	26	9.78e-23	1462	0.0178	30	3.06e-29	901	500	78	0.0011	22	1044	1	22	391	411	0.37	22	21	40	401	CCCACCCAUGGGUCGUAGAU	25	CAAGAUAAUGAUGGACAGAU	0
SEQ0354848	GSVIVT01030649001	4.5	0.000924	0	24	11	7.94e-19	469	0.0235	13	1.56e-25	6529	202	85	8.1e-05	24	6600	1	24	6316	6339	0.96	24	24	14	6327	AUUACCUGACAUUGGUUCGU	10	CCAUUGGACAGAGAGAUGCU	12
SEQ0390749	GSVIVT01034990001	4.5	0.000925	1	24	100	6.54e-36	10222	0.0098	139	5.99e-138	1531	98	83	0.000171	24	1827	1	24	1618	1640	0.89	24	23	339	1630	UCCCUCUUCUUGGAUCUCCU	56	UUCCCCUCUGUGAAGUACAU	0
SEQ0256830	GSVIVT01027045001	5	0.00093	0	24	220	3.93e-49	11196	0.0196	357	4.83e-266	319	28	81	0.000138	24	447	1	24	280	303	0.63	24	24	752	292	ACUAUAUCUAAGGUGCUGCU	132	UGCUCCCUGUUGACGGACCC	0
SEQ0430159	GSVIVT01013442001	3.5	0.00093	1	21	31	1.85e-12	2652	0.0117	39	1.85e-42	1421	477	79	0.000334	21	1962	1	21	1889	1908	0.96	21	20	82	1899	GGCCUCUGUGACAGAGAUUC	16	CAUCAAAAUUUGACUGUGAU	0
SEQ0043780	GSVIVT01009688001	2.5	0.000931	0	20	26	8.3e-16	1281	0.0203	28	2.04e-22	536	21	79	1.76e-05	20	642	1	20	548	567	0.85	20	20	85	557	UCAAGAUUUCAGCCAUCAUC	22	CCAGGAAUUCCAAGCAGUCU	13
SEQ0086493	GSVIVT01021530001	5	0.000932	2	24	106	2.73e-32	5785	0.0183	85	5.46e-86	1581	78	72	0.00752	24	1734	1	24	1493	1514	0.86	24	22	286	1504	CUCAUUGUUGCCCAGUCCUU	43	AUCAGUUGUGGCCCUGUUCU	0
SEQ0179767	GSVIVT01019952001	3	0.000933	1	24	21	1.81e-15	1374	0.0153	56	1.72e-64	422	82	91	9.81e-07	24	849	1	24	329	351	0.39	24	23	36	341	UCUACAAGGGUAGGCCUCCU	20	CCAAGAAGCACAAUGGUUCC	13
SEQ0079373	GSVIVT01038182001	3	0.000933	1	21	36	7.13e-11	3931	0.0092	195	6.69e-307	1876	5	83	2.12e-05	21	1950	2	21	1871	1891	0.96	20	21	354	1882	GAAACACAAGACCCAUUUCC	17	ACUGAAGAAACACAAGACCC	0
SEQ0167430	GSVIVT01021912001	4	0.000935	2	24	105	4.27e-51	4677	0.0225	438	0	372	24	90	1.29e-05	24	393	1	23	336	358	0.85	23	23	605	349	CCGUGUCUACAUGUUUCUAU	96	CUGUGCUGUUGCUGCAUCCU	0
SEQ0287616	GSVIVT01038186001	3.5	0.000935	2	20	26	7.28e-49	710	0.0366	26	7.28e-49	4516	0	67	0.00483	20	4689	1	20	4509	4526	0.96	20	18	35	4516	AGACUUCUAGGAGACGUUGC	26	AGACUUCUAGGAGACGUUGC	0
SEQ0349483	GSVIVT01001435001	4	0.000935	0	21	10	5.39e-15	499	0.02	12	1.18e-18	1372	4	73	0.000622	21	2892	1	21	1366	1386	0.47	21	21	67	1376	UCAUUUCUCACUUCCUUUCU	10	UCACUCAUUUCUCACUUCCU	13
SEQ0187489	GSVIVT01032710001	5	0.000935	0	24	21	4.13e-13	1972	0.0106	37	3.43e-36	744	284	73	0.00244	24	1179	1	24	1017	1040	0.86	24	24	92	1029	AAAAGAGUUCAUCACCAACC	18	UGUUCAGAUCUUCGACUCCU	0
SEQ0231430	GSVIVT01008636001	4.5	0.000935	1	24	20	1.17e-11	5280	0.0038	109	2.11e-137	1985	204	83	0.00387	24	2241	1	24	1770	1792	0.79	24	23	88	1781	CAACCCUCAUAGACAAAGGC	19	CUGUUAAAGCCAUCAGCCGU	11
SEQ0182693	GSVIVT01027348001	4.5	0.000937	2	24	12	2.11e-16	409	0.0293	11	2.11e-16	1907	1	80	0.00218	24	2175	1	24	1896	1917	0.87	24	22	14	1907	CAGUCUUGAUGCCUGUACCU	11	CAGUCUUGAUGCCUGUACCU	0
SEQ0312123	GSVIVT01027680001	2.5	0.000938	0	20	508	0	1402	0.3623	469	0	711	2	91	3.62e-07	21	1722	2	21	700	719	0.41	20	20	661	711	GCGGCUCAAUCACCAGCUCU	469	GCGGCUCAAUCACCAGCUCU	17.5
SEQ0312123	GSVIVT01001308001	2.5	0.000938	0	20	262	0	1027	0.2551	244	0	516	2	91	3.62e-07	21	1539	2	21	505	524	0.33	20	20	524	516	GCGGCUCAAUCAUCAGCUCU	244	GCGGCUCAAUCAUCAGCUCU	17.5
SEQ0312123	GSVIVT01019006001	2.5	0.000938	0	20	276	0	1739	0.1587	275	0	690	2	91	3.62e-07	21	1731	2	21	679	698	0.39	20	20	362	690	GCGGCUCAAUCAACGGUUGC	275	GCGGCUCAAUCAACGGUUGC	17.5
SEQ0247249	GSVIVT01035934001	4	0.000938	1	25	11	5.31e-18	35	0.3143	11	5.31e-18	97	0	100	9.54e-09	24	243	1	24	85	109	0.35	24	25	11	97	CUCCAGACGAGAGAAUCCCC	11	CUCCAGACGAGAGAAUCCCC	0
SEQ0414056	GSVIVT01024922001	3.5	0.000938	2	24	82	3.52e-13	12692	0.0065	419	0	1061	240	75	0.00517	24	1155	1	24	811	832	0.7	24	22	185	823	GCCAUUGCAAUGGGAAUUGC	43	CACAAACUCAGCUUUAUUUU	0
SEQ0232965	GSVIVT01027015001	4	0.00094	0	22	30	1.26e-12	2900	0.0103	56	8.16e-59	1126	11	77	0.000515	22	1410	1	22	1105	1126	0.78	22	22	193	1116	GACAAUUAGGACGCUAAGAA	19	ACGCUAAGAACUGCUGCUCU	0
SEQ0401499	GSVIVT01016295001	4.5	0.000941	1	24	355	2.32e-78	29975	0.0118	697	0	491	382	77	0.0014	24	606	1	24	98	120	0.16	24	23	1690	110	UGGAGAGAUAUAAGGAAUCC	235	UCCAACAGUCGGCUUAUCCC	0
SEQ0071978	GSVIVT01013403001	4	0.000941	1	24	50	2.43e-27	7162	0.007	133	5.26e-133	1110	693	78	0.000443	24	1362	1	24	406	428	0.3	24	23	119	418	UUCAAAGCUGAAGUGAAGAU	46	CUCAGUAGACUUCAAGUGCU	0
SEQ0123793	GSVIVT01034123001	5	0.000943	1	22	59	1.79e-17	5298	0.0111	172	9.36e-216	1363	29	80	0.00045	24	1425	3	24	1324	1344	0.93	22	21	488	1334	UUCCAGUGCCAGAAGGCUGC	30	UCUGCAAACAACUUUGACCC	0
SEQ0364306	GSVIVT01035033001	5	0.000944	4	25	269	2.45e-259	14026	0.0192	334	0	820	449	74	0.00876	24	2217	1	24	1259	1280	0.57	24	22	675	1269	CGAAACCAUGAUUGGGAACU	227	AUCCGCGGCGAGUGGAAACU	0
SEQ0175212	GSVIVT01008776001	4	0.000944	1	24	30	2.43e-30	2143	0.014	34	5.91e-36	1146	360	80	0.000736	24	1665	1	24	1495	1517	0.9	24	23	97	1508	ACAAUGUUGAGACUGUAAGU	30	CUGGAAAACUGUUGUCUCCU	0
SEQ0091831	GSVIVT01035008001	5.5	0.000944	2	25	34	8.85e-23	2941	0.0116	68	4.59e-63	767	231	72	0.00507	25	894	1	25	525	547	0.59	25	23	174	536	UCAACUCUUCGCAGGCUCCU	34	AAAGGCAGGCUGAUGAUCGC	0
SEQ0436226	GSVIVT01033064001	2	0.000944	0	20	10	9.24e-21	55	0.1818	22	1.09e-52	878	3	87	3.82e-06	20	1137	1	20	866	885	0.76	20	20	33	877	CUUCUGUCAUUGCCAGCAAC	10	UUCUGUCAUUGCCAGCAACA	12.5
SEQ0324592	GSVIVT01034025001	4.5	0.000946	0	24	159	3.81e-58	2582	0.0616	121	1.81e-96	269	6	87	1.83e-05	24	339	1	24	252	275	0.74	24	24	714	263	CCAAAUUCAAGUCGAACCUU	87	UCAAGUCGAACCUUCCUCCC	0
SEQ0191134	GSVIVT01010565001	4	0.000949	0	23	58	6.66e-25	1970	0.0294	167	6.56e-261	707	112	91	7.11e-05	24	1095	1	23	583	605	0.53	23	23	129	596	UUCCUAAUUCACAAGGUGCU	29	CUCAGGCUUUUGACCCACUU	13
SEQ0191134	GSVIVT01010563001	4	0.000949	0	23	7	2.94e-12	522	0.0134	61	5.98e-174	566	47	91	7.11e-05	24	14439	1	23	601	623	0.04	23	23	15	614	UUCCUAAUUCACAGGGUGCU	6	CAAUUGAACGACCACUCUUC	13
SEQ0248084	GSVIVT01033933001	4	0.00095	0	23	46	4.2e-22	2840	0.0162	58	5.18e-49	559	4	79	4.83e-06	24	822	1	23	551	573	0.67	23	23	182	565	UCUUAUGAUGUGCUGAUUCC	34	UCAAAAUCUUAUGAUGUGCU	0
SEQ0031840	GSVIVT01025151001	3.5	0.00095	1	23	15	1.1e-11	988	0.0152	24	5.95e-35	2447	271	93	1.61e-06	24	2637	1	23	2165	2186	0.82	23	22	37	2177	CUGCUCUAGUUCCUGAUCCU	10	AGCAAUUACCAUCCAAAGAU	15
SEQ0358414	GSVIVT01013487001	3.5	0.000952	1	21	77	2.63e-130	811	0.0949	77	2.63e-130	329	0	81	2.02e-08	21	1272	1	20	318	338	0.25	20	21	82	329	UAGCAGCAGAAGAUGAUUCC	77	UAGCAGCAGAAGAUGAUUCC	0
SEQ0032216	GSVIVT01006634001	5.5	0.000954	1	23	76	9.07e-31	5087	0.0149	76	2.13e-63	953	69	72	0.000932	24	1110	1	23	1011	1032	0.91	23	22	447	1023	ACAAUCUCUUGAGCUAGCAU	47	CUAGGACAGUGACCUUUGAU	0
SEQ0032216	GSVIVT01035856001	5.5	0.000954	0	23	13	6.6e-11	1825	0.0071	28	1.21e-30	1743	3	76	8.31e-05	24	1833	2	24	1729	1751	0.94	23	23	133	1742	UCCUCUCUCUGUCUGGUUGC	13	CCUCUCUCUGUCUGGUUGCU	0
SEQ0437725	GSVIVT01010995001	3	0.000955	1	23	59	1.62e-38	4540	0.013	1676	0	1187	3	95	6.44e-09	22	1401	1	22	1173	1195	0.84	22	23	1769	1186	UCCCUUUGGAUGUCUUCUUG	48	CCCUUUGGAUGUCUUCUUGC	18
SEQ0409910	GSVIVT01025723001	3	0.000956	2	23	51	5.47e-25	10433	0.0049	106	2.95e-105	2303	74	74	0.00219	23	2421	1	23	2219	2239	0.92	23	21	256	2231	UGAAGUAUGCUAGGAGGAGU	40	AAUCCAGAGGCUUUGGAACU	14.5
SEQ0044219	GSVIVT01016386001	2.5	0.000956	1	21	34	4.76e-11	1644	0.0207	80	1.14e-65	71	247	77	0.000198	21	339	1	21	309	328	0.91	21	20	49	318	CAUGUACCCAAGCAACAUAU	26	CGAAGUCGAACCAGUAUCCC	13
SEQ0147757	GSVIVT01014360001	4	0.000959	0	24	256	1.39e-231	5633	0.0454	239	1.39e-231	147	0	90	2.46e-05	24	567	1	24	136	159	0.24	24	24	487	147	CCAGCCGAGUCUCGCCUCUC	239	CCAGCCGAGUCUCGCCUCUC	0
SEQ0425445	GSVIVT01012205001	4.5	0.000959	1	23	26	2.79e-14	1627	0.016	26	2.8e-22	528	208	76	0.00108	24	990	1	23	725	746	0.73	23	22	110	736	UUGACGAACUUAGAAAUCUU	19	CCUCUAUCUACAUGAAAAUC	0
SEQ0387352	GSVIVT01010522001	1.5	0.00096	0	21	1305	0	1385	0.9422	1231	0	833	2	95	5.16e-08	21	1266	1	21	821	841	0.65	21	21	1311	833	UUCUGUCAUCGCCGCCACCU	1231	UUCUGUCAUCGCCGCCACCU	13.5
SEQ0387352	GSVIVT01008556001	1.5	0.00096	0	21	37	7.9e-54	50	0.74	22	7.9e-54	893	2	95	5.16e-08	21	1134	1	21	881	901	0.78	21	21	38	893	UUCUGUCAUCACCGCAGACC	22	UUCUGUCAUCACCGCAGACC	13.5
SEQ0166774	GSVIVT01021223001	3	0.00096	2	21	48	5.29e-22	3677	0.0131	121	3.59e-141	834	268	76	3.68e-05	21	1134	1	21	1094	1112	0.96	21	19	160	1103	GGAAGAGGAACAGGUUUGCU	33	CCCGAGCGAUGAGACUUGCU	0
SEQ0021077	GSVIVT01016773001	3.5	0.00096	0	24	26	7.03e-14	428	0.0607	27	6.64e-19	60	44	89	6.04e-05	24	183	1	24	93	116	0.51	24	24	115	106	ACAACAACAUUCGACGGGUC	22	CCAGACAUUUCACAAGAGCU	0
SEQ0387352	GSVIVT01018205001	1.5	0.00096	0	21	9	3.95e-11	28	0.3214	5	3.95e-11	809	2	95	5.16e-08	21	1215	1	21	797	817	0.66	21	21	10	809	UUCUGUCAUCGAAGUCGGAU	5	UUCUGUCAUCGAAGUCGGAU	13.5
SEQ0033334	GSVIVT01007699001	4.5	0.000961	1	23	51	1.97e-30	1167	0.0437	38	1.41e-38	670	67	82	0.00016	24	747	2	24	593	614	0.79	23	22	120	605	CUACUUCUGAAAGUAAUUAU	32	CGCGUAAAUGAAAUCUGGGU	0
SEQ0403421	GSVIVT01008848001	4	0.000961	3	23	39	3.35e-22	5986	0.0065	145	3.83e-167	1121	652	72	0.00827	23	1500	1	23	460	479	0.31	23	20	61	469	GAUGCUAGCAGUCUUAUCGU	36	CUGAAGUCAACAAUGAACCU	0
SEQ0043358	GSVIVT01007764001	4	0.000963	2	24	87	3.8e-51	2295	0.0379	43	3.8e-51	1626	0	72	0.00371	24	1971	1	24	1616	1637	0.82	24	22	222	1626	GUCUUCAGAUGUCGAGUUCU	43	GUCUUCAGAUGUCGAGUUCU	0
SEQ0227389	GSVIVT01003487001	3	0.000964	2	24	8	1.4e-12	34	0.2353	8	1.4e-12	61	0	86	5.85e-07	24	261	1	24	51	72	0.2	24	22	9	61	UCAAUAAUCCUCGCCUUGCU	8	UCAAUAAUCCUCGCCUUGCU	12
SEQ0198553	GSVIVT01032699001	3.5	0.000966	2	24	42	3.09e-32	4014	0.0105	57	2.94e-50	646	21	79	0.00534	24	1284	1	24	615	636	0.48	24	22	121	626	CAAUAUUCUAUUCACUUUGU	42	GAAUGGGGUGUAGAUGACCC	0
SEQ0136862	GSVIVT01000564001	5	0.000966	1	26	11	1.39e-17	199	0.0553	14	1.76e-23	1078	39	91	7.39e-05	26	1350	1	26	1105	1129	0.82	26	25	36	1117	CCCAACCUCUGGAAGAACCC	11	ACCCAAGUCCACGUAAACGU	0
SEQ0310554	GSVIVT01011384001	4.5	0.000967	0	24	78	6.43e-46	4018	0.0194	151	2.61e-142	545	111	85	0.000131	24	594	1	24	423	446	0.71	24	24	281	436	CCCUCAUUCUUGGUGAGGAU	71	CUGCCAAGAAGGCUGCAGGC	0
SEQ0405963	GSVIVT01027876001	4.5	0.000968	1	24	175	1.38e-182	6801	0.0257	202	1.41e-264	1758	59	77	0.00227	24	1779	1	24	1688	1710	0.95	24	23	457	1699	ACAGAUUCCAUGGAAGUGCU	153	CCAAGAAGAGUCGAGGACUU	12.5
SEQ0425213	GSVIVT01003713001	3.5	0.000968	0	20	15	2.79e-15	873	0.0172	29	3.41e-42	1736	128	89	7.34e-06	21	1971	1	20	1854	1873	0.94	20	20	20	1865	CAACUUCGGCUUGGAGAGCC	13	UUCUCCGCGGCUUAGAAGCU	14
SEQ0112651	GSVIVT01001268001	3.5	0.000969	3	22	28	6.37e-27	253	0.1107	20	6.37e-27	61	1	68	0.000892	22	606	1	22	51	69	0.08	22	19	79	61	CUGUCCAAACCCUUCACCGU	20	CUGUCCAAACCCUUCACCGU	0
SEQ0224718	GSVIVT01037362001	3	0.00097	0	21	119	3.62e-201	192	0.6198	81	3.62e-201	860	1	83	1.69e-05	21	1464	1	21	849	869	0.58	21	21	120	860	CUCUCCAAUAUUCAGAGGCU	81	CUCUCCAAUAUUCAGAGGCU	0
SEQ0233157	GSVIVT01022014001	4	0.00097	0	24	46	4.93e-18	2880	0.016	69	8.39e-73	599	47	82	0.000223	24	1167	1	24	541	564	0.46	24	24	126	552	AUACAUGGUUGGGGAUAGCU	26	CUUUGAAGGCAGUAGAAUCC	12
SEQ0249745	GSVIVT01007118001	5	0.000971	2	24	13	1.13e-18	369	0.0352	42	6.55e-85	131	83	77	0.00304	24	2142	1	24	38	59	0.02	24	22	45	50	GCUAUAUGUGUGAUUUUGAU	12	GGGCAUUCCAGUGGCAUUUC	0
SEQ0385573	GSVIVT01011797001	3.5	0.000972	0	21	57	4.15e-34	3290	0.0173	82	3.11e-90	961	384	74	0.000255	21	1260	1	21	567	587	0.45	21	21	87	579	CUUUAUUGACAACAUUUUCC	41	UACAAAAAUCUUCAAGAUAU	12
SEQ0154183	GSVIVT01030275001	3	0.000974	1	21	26	1.01e-13	1725	0.0151	73	9.48e-110	1384	337	75	7.06e-05	21	1875	1	21	1712	1731	0.91	21	20	36	1723	ACGAAUUAUACAGCCGGAUU	15	UUCAGACCUUCUCUCUUCCU	0
SEQ0122900	GSVIVT01037703001	4	0.000975	1	24	82	1.89e-12	29895	0.0027	555	0	1235	87	88	2.11e-06	24	1284	1	24	1137	1159	0.89	24	23	1083	1150	UCUCUCUCUGAAGAGAGGUU	65	ACCCUGCUGCCAUGGUGGCU	0
SEQ0412974	GSVIVT01028357001	3	0.000975	0	21	28	7.79e-12	5223	0.0054	66	1.65e-70	2085	82	82	2.92e-05	21	2271	1	21	2157	2177	0.95	21	21	207	2168	CAACAUUGAAAAUACUCGGC	19	UACAUUUGCCAUCCUCUUCC	0
SEQ0234221	GSVIVT01003778001	4	0.000976	3	22	11	1.62e-11	735	0.015	37	2.06e-59	1633	52	68	0.00851	22	1887	1	22	1572	1590	0.83	22	19	37	1582	CAUAGGCCAACAGAUUGUCU	10	CCUGUUUCUGUGCAUGAUCC	11
SEQ0430896	GSVIVT01024014001	5	0.000978	2	24	18	6.61e-18	392	0.0459	30	2.08e-35	218	108	70	0.00422	24	456	1	24	316	337	0.69	24	22	57	328	CAAACUGUUGCUGACAUGAU	18	AACUCAAGGCUUGGGAUGCU	0
SEQ0344395	GSVIVT01001361001	4	0.000978	1	21	23	1.55e-12	4239	0.0054	74	1.39e-118	5640	195	66	0.00514	21	5760	1	21	5436	5455	0.94	21	20	151	5446	AUGACAUUUGGCGACAUCUU	13	CCCAUUUGUUUCAGAAUUCC	0
SEQ0207336	GSVIVT01015772001	3	0.000978	1	19	14	1.39e-11	444	0.0315	18	3.19e-24	804	155	67	0.00972	19	1161	1	19	642	659	0.55	19	18	24	650	ACCAGGGUCUUGGAGAGCCU	10	CCUAAUCCUCUUCUGCAGUC	0
SEQ0084261	GSVIVT01029853001	3.5	0.000981	1	24	33	3.41e-18	1316	0.0251	41	5.19e-48	980	2	88	3.09e-05	24	1131	1	24	971	993	0.86	24	23	130	982	CAUUCCAUGCCCACAUCUGU	20	AACAUUCCAUGCCCACAUCU	0
SEQ0096260	GSVIVT01000461001	5	0.000981	0	21	28	1.93e-14	1467	0.0191	132	2.04e-227	1204	78	81	7.45e-08	23	1476	1	21	1270	1290	0.86	21	21	75	1283	AGGUUUAUAAUGUGGAUUUU	16	GGUGUACAGCAAUGGGUCUC	11
SEQ0161986	GSVIVT01011187001	4.5	0.000982	2	25	27	1.16e-15	1310	0.0206	39	1.01e-44	987	18	79	0.000186	24	1113	1	24	994	1017	0.89	24	24	98	1007	AAUACUUUCUCAAAGAUCCC	18	ACAAGUUAUUUUCCAGUUCC	0
SEQ0242414	GSVIVT01030035001	4.5	0.000982	1	24	20	6.33e-15	1207	0.0166	27	3.91e-26	546	253	72	0.00059	24	930	1	24	788	810	0.85	24	23	71	800	UUGCAAUUAUGCUGGAAGCU	18	UACUGUUCAGUAUGACACCC	12
SEQ0037809	GSVIVT01035833001	2.5	0.000985	0	21	20	9.23e-15	1278	0.0156	28	4.05e-29	962	114	88	1.37e-05	21	1131	1	21	1066	1086	0.94	21	21	98	1076	UCAUGUGCUAUGAGGCAUGC	17	ACAAAAAUGUAUUACAUGCU	12
SEQ0062801	GSVIVT01007784001	4	0.000986	1	24	54	2.07e-18	11318	0.0048	432	0	1259	491	82	1.9e-06	24	1617	1	24	757	779	0.47	24	23	291	769	AUCGUGUCUGGCUAUGGUCC	41	CCACUGUUUUCUCAAAUGUU	0
SEQ0118297	GSVIVT01032422001	2.5	0.000988	2	20	37	4.97e-43	1183	0.0313	36	4.97e-43	551	1	72	0.00474	20	1209	1	20	543	560	0.45	20	18	65	551	ACGACUCCAGCGACUCAGAU	36	ACGACUCCAGCGACUCAGAU	0
SEQ0375511	GSVIVT01032942001	4	0.00099	1	21	39	6.9e-15	5607	0.007	117	7.81e-101	831	728	64	0.00695	21	870	1	21	94	113	0.11	21	20	111	104	UCAACAGGAAAACCUCUGAU	35	AGGUGCUCUGAUGUGUCCUC	0
SEQ0001170	GSVIVT01013658001	3	0.000992	1	21	42	7.95e-21	2694	0.0156	156	2.47e-183	304	105	79	1.94e-06	21	663	1	21	400	419	0.6	21	20	156	411	UUCCGCUGGUAUAGAGUCGU	35	UGCUCCUUCGAAGCCAAUUU	0
SEQ0205434	GSVIVT01017570001	4.5	0.000995	1	22	151	4.82e-190	321	0.4704	110	4.82e-190	27	0	83	2.14e-05	22	351	2	22	17	38	0.05	21	22	272	27	UCUGAGUCUGAGCUCUCUCC	110	UCUGAGUCUGAGCUCUCUCC	0
SEQ0190262	GSVIVT01031142001	5	0.000995	2	24	7	8.38e-12	196	0.0357	7	8.38e-12	1769	2	77	5.58e-05	24	2178	1	23	1755	1777	0.81	23	23	14	1769	ACCUUCUGGAGGACAUUGGC	7	ACCUUCUGGAGGACAUUGGC	12.5
SEQ0023887	GSVIVT01021210001	3	0.000996	0	24	43	6.26e-17	4146	0.0104	100	4.7e-92	585	314	93	7.57e-07	24	861	1	24	260	283	0.3	24	24	146	272	AGGUAGAAUCGGAGCUUUCC	33	CCACCUCGCAAAGCAAGCUU	13
SEQ0156092	GSVIVT01008866001	3.5	0.000997	1	21	194	4.59e-56	23649	0.0082	444	0	621	465	68	0.00242	21	813	1	21	147	166	0.18	21	20	1587	156	UACAACUCUUGCUCUCUUCA	151	UCAGUUGGGCAUCGUCUUCU	0
SEQ0223828	GSVIVT01009037001	4	0.000997	1	24	93	2.69e-47	4559	0.0204	144	2.5e-140	543	181	76	7.22e-05	24	759	1	24	351	373	0.46	24	23	236	362	ACUAUAAGAUGAAAGGAGAU	69	CUAUGAAAUUUUGAACUCCC	0
SEQ0011935	GSVIVT01036696001	4	0.000997	1	24	59	1.5e-24	3305	0.0179	85	4.11e-107	1541	110	76	7.9e-05	24	1776	1	24	1420	1442	0.8	24	23	120	1432	AUAAAAGAUGUUCCAAACCC	29	UCGAAAUCUUGAACAUUUUU	0
SEQ0325874	GSVIVT01031737001	4.5	0.000997	2	24	34	9.14e-16	2692	0.0126	41	1.68e-40	982	81	72	0.00998	24	1500	1	24	1053	1074	0.7	24	22	107	1064	ACAGAUUCUCUCCGGAGCCU	21	CUCACUGUAGAGCAGAACAU	0
SEQ0102809	GSVIVT01028579001	5.5	0.000999	1	24	64	7.47e-43	2672	0.024	93	1.45e-89	586	24	79	0.00104	25	660	1	24	598	620	0.91	24	23	345	612	CUUAAUUCUCAUCAUAGUGU	56	CUGAUAGUUUUGGGCAUCCU	0
SEQ0349747	GSVIVT01010522001	3	0.001	1	20	1305	0	1385	0.9422	1231	0	833	2	86	6.31e-07	21	1266	2	20	821	840	0.65	19	20	1309	833	UUCUGUCAUCGCCGCCACCU	1231	UUCUGUCAUCGCCGCCACCU	14
SEQ0271489	GSVIVT01010159001	4	0.001	1	24	62	1.34e-66	1660	0.0373	49	1.34e-66	1804	0	83	0.0001	24	1878	1	24	1793	1815	0.95	24	23	136	1804	UCAGAAAGAUACUCUGAUCU	49	UCAGAAAGAUACUCUGAUCU	16
SEQ0296796	GSVIVT01012684001	4	0.001	0	24	168	1.48e-61	30405	0.0055	1113	0	1229	302	93	8.41e-07	24	1290	1	24	916	939	0.71	24	24	561	927	AGUUGUCUGGAUGCAAAGCC	143	GUCGCUACCACACCGUGUUC	16
SEQ0325995	GSVIVT01032754001	4	0.001	2	25	58	5.92e-21	7177	0.0081	93	2.88e-59	281	2	88	2.08e-07	24	798	1	24	272	295	0.34	24	24	341	283	ACUAACGACUGUGAAUCUGC	50	ACACUAACGACUGUGAAUCU	0
SEQ0395382	GSVIVT01033606001	4	0.001	1	24	20	4.05e-18	416	0.0481	16	4.05e-18	530	1	83	1.23e-06	24	729	1	24	518	540	0.71	24	23	30	530	UUGUGGGUCGUGCACAAUCU	16	UUGUGGGUCGUGCACAAUCU	0
SEQ0331957	GSVIVT01010913001	3	0.001	0	22	26	1.83e-14	518	0.0502	17	1.83e-14	131	2	82	2.2e-05	22	447	1	22	119	140	0.27	22	22	59	131	CUGAAUUCUGUUCAGUGCCU	17	CUGAAUUCUGUUCAGUGCCU	0
SEQ0155099	GSVIVT01030117001	3	0.001	2	21	19	2.18e-14	992	0.0192	59	4.56e-92	1126	339	67	0.00907	21	1494	1	21	1457	1475	0.98	21	19	62	1465	UUCGAUGGCUUCAGGAAGCU	14	CCAAGUAUGAGCCAACAUUU	0
SEQ0182830	GSVIVT01013360001	3.5	0.001	0	21	9	6.76e-12	319	0.0282	17	6.88e-26	966	540	76	1.71e-05	21	1311	1	21	416	436	0.32	21	21	12	427	AGCACACUCGAUAAGCUUGU	9	UAACCCCAUUGACCUCACCA	0
SEQ0349747	GSVIVT01018205001	3	0.001	1	20	9	3.95e-11	28	0.3214	5	3.95e-11	809	2	86	6.31e-07	21	1215	2	20	797	816	0.66	19	20	10	809	UUCUGUCAUCGAAGUCGGAU	5	UUCUGUCAUCGAAGUCGGAU	14
