# Supplementary material for: A multi-omics study of the grapevine-downy mildew (Plasmopara viticola) pathosystem unveils a complex protein coding- and noncoding-based arms race during infection
Source: Sci Rep. 2018 Jan 15;8:757. doi: 10.1038/s41598-018-19158-8 (PMC5768699; doi:10.1038/s41598-018-19158-8)
Supplement: Supplementary file 8 — Supplementary Table S32 [file 41598_2018_19158_MOESM8_ESM.xlsx]

## Sheet: P.viticolavsP.viticola
Supplementary Table S32. Degradome analysis of P. viticola genes targeted by P. viticola sRNAs
P. viticola sRNA ID	_Ref	Function in other oomycetes	INFO PFAM	First Blast Hit NR	Total Mismatches	Mismatch pvalue	Total extension (gaps in the best site)	Total matched length	Valid reads	Valid reads pvalue	Total Reads	Percentage valid reads (Valid/Total)	Max Peak Height	Max Peak P-value	Position of max peak	Distance of Max Peak to middle of binding region	Binding score	Binding score p-value	Query length	Ref Length	query start	query end	ref start	ref end	site position percentage (ref start/ref length)	query paired	ref paired	reads in binding region	valid peak position	valid peak read	reads number of valid peak	max peak read	centered pair
SEQ0302466	PVITv1_T003498	beta-tubulin [Phytophthora infestans T30-4]	Tubulin	beta-tubulin [Phytophthora infestans T30-4]	3.5	0.00187	0	21	35	3.67e-21	2068	0.0169	30	7.99e-29	880	482	81	6.17e-06	21	1425	1	21	1352	1372	0.95	21	21	123	1364	ACAUGAACGAUCUCGUAUCU	24	UUGGCUGUUAACCUGAUUCC	0
SEQ0012048	PVITv1_T003507			conserved hypothetical protein [Phytophthora infestans T30-4]	4.5	0.00961	0	21	29	3.4e-18	1124	0.0258	191	9.1e-280	253	79	77	0.00123	21	429	1	21	322	342	0.75	21	21	81	332	CAGACAAGGAGACCAGUGAU	27	AAUCAUAAAAUUGACUCAGU	0
SEQ0303597	PVITv1_T003649				2	0.000113	0	21	64	1.74e-64	231	0.2771	58	1.74e-64	20	0	92	1.26e-07	21	129	1	21	10	30	0.08	21	21	156	20	CGUGCAUAACUUGGCAACGC	58	CGUGCAUAACUUGGCAACGC	17
SEQ0209669	PVITv1_T005387	VAC14 family?			1.5	3.75e-06	0	21	13	9.81e-19	45	0.2889	13	9.81e-19	103	2	95	2.33e-08	21	183	1	21	91	111	0.5	21	21	25	103	AGGUCUCUAACGAGUCUCGC	13	AGGUCUCUAACGAGUCUCGC	18.5
SEQ0019303	PVITv1_T005387	VAC14 family?			1.5	0.000175	0	21	13	9.81e-19	45	0.2889	13	9.81e-19	103	2	97	2.24e-09	21	183	1	21	91	111	0.5	21	21	25	103	AGGUCUCUAACGAGUCUCGC	13	AGGUCUCUAACGAGUCUCGC	11
SEQ0276824	PVITv1_T005387	VAC14 family?			1.5	8.27e-05	0	21	14	9.81e-19	45	0.3111	13	9.81e-19	103	1	97	6.97e-10	21	183	1	21	92	112	0.5	21	21	28	103	AGGUCUCUAACGAGUCUCGC	13	AGGUCUCUAACGAGUCUCGC	12
SEQ0240041	PVITv1_T006920			hypothetical protein PHYSODRAFT_517912, partial [Phytophthora sojae]	4.5	0.00903	2	20	74	7.11e-36	939	0.0788	129	3.58e-162	234	209	73	0.00242	21	333	2	21	18	35	0.05	20	18	123	26	GCCUGUUUGGCCAUGUACUU	44	CCGAAAGAAAUGGAAGACCC	0
SEQ0347402	PVITv1_T006920			hypothetical protein PHYSODRAFT_517912, partial [Phytophthora sojae]	1	2.62e-05	0	20	103	1.84e-44	939	0.1097	129	3.58e-162	234	7	104	4.76e-10	21	333	1	20	217	236	0.65	20	20	447	228	ACAAGACCGAAAGAAAUGGA	51	CCGAAAGAAAUGGAAGACCC	20
SEQ0120435	PVITv1_T006920			hypothetical protein PHYSODRAFT_517912, partial [Phytophthora sojae]	0	2.18e-07	0	21	100	4.51e-37	939	0.1065	129	3.58e-162	234	31	106	1.42e-14	21	333	1	21	193	213	0.58	21	21	157	205	CUCGAAGUGGUACGUACCCU	45	CCGAAAGAAAUGGAAGACCC	21
SEQ0167618	PVITv1_T007032	adenosylhomocysteinase [Phytophthora infestans T30-4]	AdoHcyase_NAD	adenosylhomocysteinase [Phytophthora infestans T30-4]	4	0.00768	2	21	23	9.21e-40	71	0.3239	21	9.21e-40	310	2	82	0.000746	21	522	2	21	299	318	0.57	20	20	28	310	CUGGCCGGCAAACGUGUCGU	21	CUGGCCGGCAAACGUGUCGU	0
SEQ0268430	PVITv1_T009035		HABP4_PAI-RBP1	conserved hypothetical protein [Phytophthora infestans T30-4]	4	0.00542	1	21	14	3.04e-15	506	0.0277	18	4.25e-21	611	140	71	0.00396	21	885	1	21	742	761	0.84	21	20	44	752	ACUCUUCGCGGGGCGGACGU	14	CCAAAGAAGGUAAAACCCCU	0
SEQ0183051	PVITv1_T010199			conserved hypothetical protein [Phytophthora infestans T30-4]	4.5	0.00796	0	21	6	6.53e-15	95	0.0632	6	6.53e-15	7022	1	73	0.00113	21	7152	1	21	7011	7031	0.98	21	21	7	7022	CACGAUUCGGCACAACUCCU	6	CACGAUUCGGCACAACUCCU	0
SEQ0393387	PVITv1_T010648				2	0.00107	0	21	253	0	278	0.9101	236	0	26	2	96	9.7e-09	21	120	1	21	14	34	0.12	21	21	276	26	UCUCGGGCAUGUGCAGGUCU	236	UCUCGGGCAUGUGCAGGUCU	0
SEQ0202133	PVITv1_T010648				1	5.49e-06	0	21	253	0	278	0.9101	236	0	26	2	105	3.51e-11	21	120	1	21	14	34	0.12	21	21	276	26	UCUCGGGCAUGUGCAGGUCU	236	UCUCGGGCAUGUGCAGGUCU	17
SEQ0045162	PVITv1_T012077	sphingosine kinase, putative [Phytophthora infestans T30-4]	Tcp10_C	sphingosine kinase, putative [Phytophthora infestans T30-4]	3.5	0.00312	2	20	256	0	315	0.8127	254	0	2839	1	80	0.000747	21	2871	1	20	2830	2847	0.99	20	18	256	2839	UCGGAGCUAAACCAGCUCAU	254	UCGGAGCUAAACCAGCUCAU	13.5
SEQ0416932	PVITv1_T012077	sphingosine kinase, putative [Phytophthora infestans T30-4]	Tcp10_C	sphingosine kinase, putative [Phytophthora infestans T30-4]	2.5	0.00136	2	21	255	0	315	0.8095	254	0	2839	2	84	0.000139	21	2871	1	21	2829	2847	0.99	21	19	256	2839	UCGGAGCUAAACCAGCUCAU	254	UCGGAGCUAAACCAGCUCAU	13.5
SEQ0050478	PVITv1_T014244	ATP synthase subunit delta', putative [Phytophthora infestans T30-4]	ATP-synt_DE_N	ATP synthase subunit delta', putative [Phytophthora infestans T30-4]	4	0.00673	0	21	17	4.04e-14	430	0.0395	15	4.04e-14	329	1	76	0.00202	21	507	1	21	318	338	0.63	21	21	36	329	ACAUUGCGUGCGUGGAACUU	15	ACAUUGCGUGCGUGGAACUU	0
SEQ0114918	PVITv1_T015478			conserved hypothetical protein [Phytophthora infestans T30-4]	0	5.38e-08	0	21	7	1.72e-14	21	0.3333	7	1.72e-14	459	1	110	3.53e-12	21	507	1	21	448	468	0.88	21	21	13	459	UCAGAUCCAAUAUGCUCUGU	7	UCAGAUCCAAUAUGCUCUGU	21
SEQ0413080	PVITv1_T016047			hypothetical protein PHYSODRAFT_489784 [Phytophthora sojae]	1.5	0.00015	0	21	300	0	633	0.4739	281	0	254	2	99	5.91e-10	21	279	1	21	242	262	0.87	21	21	548	254	CCAGACUGAGCCUAGCACGU	281	CCAGACUGAGCCUAGCACGU	13
SEQ0007571	PVITv1_T016047			hypothetical protein PHYSODRAFT_489784 [Phytophthora sojae]	1	0.000141	0	21	282	0	633	0.4455	281	0	254	1	103	1.06e-10	21	279	1	21	243	263	0.87	21	21	548	254	CCAGACUGAGCCUAGCACGU	281	CCAGACUGAGCCUAGCACGU	19
SEQ0434666	PVITv1_T016047			hypothetical protein PHYSODRAFT_489784 [Phytophthora sojae]	1	5.79e-06	0	20	55	3.19e-32	633	0.0869	281	0	254	10	102	9.05e-11	21	279	2	21	235	254	0.84	20	20	508	245	GUGGACUAGCCAGACUGAGC	38	CCAGACUGAGCCUAGCACGU	20
SEQ0073164	PVITv1_T016047			hypothetical protein PHYSODRAFT_489784 [Phytophthora sojae]	1	1.98e-05	0	21	29	1.73e-18	633	0.0458	281	0	254	3	101	2.84e-12	21	279	1	21	247	267	0.89	21	21	493	258	ACUGAGCCUAGCACGUGCAU	26	CCAGACUGAGCCUAGCACGU	15
SEQ0044158	PVITv1_T016266	Annexin (Annexin) Family [Phytophthora infestans T30-4]	Annexin	hypothetical protein PHYSODRAFT_520978 [Phytophthora sojae]	4	0.00925	2	21	27	4.92e-25	611	0.0442	21	4.92e-25	769	0	78	0.00537	21	987	2	21	760	779	0.77	20	20	54	769	CUAGAUCUGCUGGCUGAGCU	21	CUAGAUCUGCUGGCUGAGCU	0
SEQ0354660	PVITv1_T016278			hypothetical protein PHYSODRAFT_496979 [Phytophthora sojae]	3.5	0.00556	0	21	6	9.22e-11	66	0.0909	6	9.22e-11	907	0	81	7.13e-05	21	1008	1	21	897	917	0.89	21	21	8	907	GUGGCUACUGACGAUCUCGU	6	GUGGCUACUGACGAUCUCGU	0
SEQ0316813	PVITv1_T016608			hypothetical protein PHYSODRAFT_336759 [Phytophthora sojae]	2	0.000166	0	21	40	8.28e-61	74	0.5405	29	8.28e-61	77	0	96	1.35e-07	21	618	1	21	67	87	0.11	21	21	40	77	CCAGCACCAGGCCAAACCCC	29	CCAGCACCAGGCCAAACCCC	0
SEQ0194802	PVITv1_T016608			hypothetical protein PHYSODRAFT_336759 [Phytophthora sojae]	2	0.000301	0	21	40	8.28e-61	74	0.5405	29	8.28e-61	77	1	96	2.28e-10	21	618	1	21	66	86	0.11	21	21	40	77	CCAGCACCAGGCCAAACCCC	29	CCAGCACCAGGCCAAACCCC	14
SEQ0354951	PVITv1_T016608			hypothetical protein PHYSODRAFT_336759 [Phytophthora sojae]	2	0.000353	0	19	40	8.28e-61	74	0.5405	29	8.28e-61	77	0	102	7.15e-11	21	618	3	21	69	87	0.11	19	19	40	77	CCAGCACCAGGCCAAACCCC	29	CCAGCACCAGGCCAAACCCC	19
SEQ0050707	PVITv1_T016608			hypothetical protein PHYSODRAFT_336759 [Phytophthora sojae]	1	1.89e-05	0	20	11	1.07e-18	74	0.1486	29	8.28e-61	77	1	108	2.83e-11	21	618	1	20	68	87	0.11	20	20	40	78	CAGCACCAGGCCAAACCCCC	11	CCAGCACCAGGCCAAACCCC	20
SEQ0291730	PVITv1_T017723			hypothetical protein PHYSODRAFT_503333, partial [Phytophthora sojae]	1	1.06e-05	0	21	18	2.24e-24	19	0.9474	12	2.24e-24	49	2	97	1.9e-10	21	249	1	21	37	57	0.15	21	21	18	49	ACCACUCUAUGCCAUGGACU	12	ACCACUCUAUGCCAUGGACU	0
SEQ0287171	PVITv1_T018073				3.5	0.00813	0	21	26	4.85e-24	121	0.2149	29	4.61e-33	30	12	86	5.74e-05	21	135	1	21	32	52	0.24	21	21	33	43	GACUUCCGGGCACGGAACCU	23	CGCCGCAGUAGACGACUUCC	0
SEQ0068399	PVITv1_T019983	Phenolic Acid Decarboxylase		phenol acid carboxylase, putative [Phytophthora infestans T30-4]	4	0.00985	2	21	12	4.18e-12	329	0.0365	12	4.18e-12	422	1	79	0.0033	21	537	1	20	411	430	0.77	20	20	29	422	CCGAGCACGGCACGAAUCGC	12	CCGAGCACGGCACGAAUCGC	0
SEQ0019521	PVITv1_T020493				1.5	5.57e-06	0	20	25	3.15e-25	124	0.2016	52	9e-70	101	4	104	8.95e-12	21	120	1	20	87	106	0.72	20	20	94	99	GCUCUUACCAAGUCAGAGAU	25	UCUUACCAAGUCAGAGAUAA	19.5
SEQ0432645	PVITv1_T020561	26S protease regulatory subunit 6B [Phytophthora infestans T30-4]	AAA	26S protease regulatory subunit 6B [Phytophthora infestans T30-4]	3	0.00194	0	21	14	5.4e-15	427	0.0328	20	2.04e-28	898	493	84	5.02e-05	21	1218	1	21	395	415	0.32	21	21	26	406	UCUAGUAUUCAGAUGAUGCA	12	CGAGCAGACACUCUGGACCC	0
SEQ0278172	PVITv1_T021530			pollike protein putative [Albugo laibachii Nc14]	2.5	0.00126	0	21	27	1.07e-20	201	0.1343	70	3.83e-115	202	1	88	1.09e-05	21	282	1	21	193	213	0.68	21	21	176	203	CCCGACCCAUUUCGAAUGCA	19	CCCCGACCCAUUUCGAAUGC	0
SEQ0233403	PVITv1_T021530			pollike protein putative [Albugo laibachii Nc14]	2.5	0.00102	0	21	89	3.83e-115	201	0.4428	70	3.83e-115	202	1	92	2.49e-07	21	282	1	21	191	211	0.68	21	21	186	202	CCCCGACCCAUUUCGAAUGC	70	CCCCGACCCAUUUCGAAUGC	0
SEQ0145731	PVITv1_T022330	glucan 1,3-beta-glucosidase, putative [Phytophthora infestans T30-4]		putative exo-1,3-beta-glucanase [Phytophthora infestans]	4	0.00398	0	21	31	1.26e-14	3026	0.0102	39	2.52e-42	1490	311	76	0.000629	21	2220	1	21	1169	1189	0.53	21	21	57	1180	UCGUUUUGGGCUGACUUCCU	18	CUUUGGACAAGACCAAACCC	0
SEQ0196968	PVITv1_T022574	putative GPI-anchored serine-threonine rich hypothetical protein [Phytophthora infestans T30-4]		hypothetical protein PHYSODRAFT_539865 [Phytophthora sojae]	3.5	0.00305	1	21	25	1.08e-25	923	0.0271	23	1.14e-32	1895	31	76	0.000277	21	2349	1	21	1855	1874	0.79	21	20	37	1864	CUGCCGUUCUGGGAAGACCC	19	CGGCAAACGCUGCACGUGCC	0
SEQ0246066	PVITv1_T022681				3.5	0.00531	1	20	13	4.77e-31	13	1	13	4.77e-31	57	2	77	0.00134	21	234	1	20	46	64	0.2	20	19	13	57	CCUGAUUGUCUUCACGAUCU	13	CCUGAUUGUCUUCACGAUCU	0
SEQ0114620	PVITv1_T023395		Mito_carr, FH2, Ank_2	conserved hypothetical protein [Phytophthora infestans T30-4]	3.5	0.00563	1	21	23	1.89e-19	2650	0.0087	54	4.8e-90	703	93	75	0.000269	21	5613	1	21	601	620	0.11	21	20	47	612	CGGUGGUUACGACACUUUGC	16	ACUAUGGCUGGUAUAAUCUC	0
SEQ0197564	PVITv1_T024239			hypothetical protein, partial [Plasmopara viticola]	3.5	0.00555	1	21	85	3.46e-40	1376	0.0618	34	3.46e-40	1129	2	75	0.000146	21	1434	1	21	1118	1137	0.78	21	20	106	1129	UCGCGUCUUGAGGAGUUCCA	34	UCGCGUCUUGAGGAGUUCCA	0
SEQ0332280	PVITv1_T025707	CAMK/CAMKL protein kinase [Phytophthora parasitica INRA-310]	Pkinase	protein kinase [Phytophthora infestans T30-4]	3.5	0.00346	2	21	16	1.76e-28	42	0.381	13	1.76e-28	374	0	76	0.00215	21	879	1	21	366	384	0.42	21	19	20	374	CCGUCGUCCAGCAAAUCGCC	13	CCGUCGUCCAGCAAAUCGCC	0
SEQ0393387	PVITv1_T027037				2	0.000281	0	21	8	8.07e-15	12	0.6667	8	8.07e-15	50	2	96	2.99e-08	21	144	1	21	38	58	0.26	21	21	12	50	UCUCGGGCAUCUGCAGGUUU	8	UCUCGGGCAUCUGCAGGUUU	0
SEQ0202133	PVITv1_T027037				1	2.77e-05	0	21	8	8.07e-15	12	0.6667	8	8.07e-15	50	2	105	7.61e-10	21	144	1	21	38	58	0.26	21	21	12	50	UCUCGGGCAUCUGCAGGUUU	8	UCUCGGGCAUCUGCAGGUUU	17
SEQ0193148	PVITv1_T027851				3.5	0.00297	0	20	27	3.9e-19	181	0.1492	33	5.54e-38	109	33	86	3.56e-05	21	183	1	20	132	151	0.72	20	20	59	143	ACCUCGGUGCUGGCUGCACU	20	UCAGAGCUAAGCAAAAUAAU	14.5
SEQ0092002	PVITv1_T027851				2.5	0.00118	0	21	59	2e-36	181	0.326	33	5.54e-38	109	32	88	1.39e-05	21	183	1	21	131	151	0.72	21	21	59	141	CGACCUCGGUGCUGGCUGCA	32	UCAGAGCUAAGCAAAAUAAU	14.5
SEQ0171818	PVITv1_T027851				2.5	0.00116	0	21	39	2e-36	181	0.2155	33	5.54e-38	109	31	90	1.28e-05	21	183	1	21	130	150	0.71	21	21	59	141	CGACCUCGGUGCUGGCUGCA	32	UCAGAGCUAAGCAAAAUAAU	0
SEQ0107231	PVITv1_T027851				3	0.00251	0	21	39	2e-36	181	0.2155	33	5.54e-38	109	31	84	9.96e-06	21	183	1	21	130	150	0.71	21	21	59	141	CGACCUCGGUGCUGGCUGCA	32	UCAGAGCUAAGCAAAAUAAU	0
SEQ0187095	PVITv1_T027851				2.5	0.000986	0	21	27	3.9e-19	181	0.1492	33	5.54e-38	109	33	90	6.12e-06	21	183	1	21	132	152	0.72	21	21	59	143	ACCUCGGUGCUGGCUGCACU	20	UCAGAGCUAAGCAAAAUAAU	11
SEQ0098288	PVITv1_T027851				2.5	0.00213	0	21	27	3.9e-19	181	0.1492	33	5.54e-38	109	33	90	4.04e-06	21	183	1	21	132	152	0.72	21	21	59	143	ACCUCGGUGCUGGCUGCACU	20	UCAGAGCUAAGCAAAAUAAU	13
SEQ0211341	PVITv1_T027851				2.5	0.000164	0	21	27	3.9e-19	181	0.1492	33	5.54e-38	109	33	90	1.39e-06	21	183	1	21	132	152	0.72	21	21	59	143	ACCUCGGUGCUGGCUGCACU	20	UCAGAGCUAAGCAAAAUAAU	13.5
SEQ0276706	PVITv1_T027851				2.5	0.0009	0	21	20	3.9e-19	181	0.1105	33	5.54e-38	109	34	90	9.99e-07	21	183	1	21	133	153	0.73	21	21	59	143	ACCUCGGUGCUGGCUGCACU	20	UCAGAGCUAAGCAAAAUAAU	16.5
SEQ0420648	PVITv1_T027851				2.5	0.00135	0	20	20	3.9e-19	181	0.1105	33	5.54e-38	109	34	95	4e-07	21	183	1	20	133	152	0.73	20	20	59	143	ACCUCGGUGCUGGCUGCACU	20	UCAGAGCUAAGCAAAAUAAU	15.5
SEQ0416817	PVITv1_T027851				2.5	0.001	0	20	39	2e-36	181	0.2155	33	5.54e-38	109	31	91	1.25e-07	21	183	2	21	131	150	0.72	20	20	59	141	CGACCUCGGUGCUGGCUGCA	32	UCAGAGCUAAGCAAAAUAAU	13.5
SEQ0130265	PVITv1_T027851				2.5	3.83e-05	0	21	20	3.9e-19	181	0.1105	33	5.54e-38	109	34	90	3.83e-08	21	183	1	21	133	153	0.73	21	21	59	143	ACCUCGGUGCUGGCUGCACU	20	UCAGAGCUAAGCAAAAUAAU	14
SEQ0235082	PVITv1_T027851				1	0.000125	0	21	20	3.9e-19	181	0.1105	33	5.54e-38	109	34	101	1.8e-09	21	183	1	21	133	153	0.73	21	21	59	143	ACCUCGGUGCUGGCUGCACU	20	UCAGAGCUAAGCAAAAUAAU	17
SEQ0067984	PVITv1_T029583				2.5	0.00249	0	21	16	1.79e-14	39	0.4103	12	1.79e-14	71	0	94	2.04e-06	21	105	1	21	61	81	0.58	21	21	37	71	CCGAGGCCGUGAGGGUCUUC	12	CCGAGGCCGUGAGGGUCUUC	12
SEQ0243307	PVITv1_T029583				3	0.00196	0	21	18	1.79e-14	39	0.4615	12	1.79e-14	71	2	91	1.57e-06	21	105	1	21	59	79	0.56	21	21	36	71	CCGAGGCCGUGAGGGUCUUC	12	CCGAGGCCGUGAGGGUCUUC	12
SEQ0053036	PVITv1_T029583				3	0.00139	0	21	18	1.79e-14	39	0.4615	12	1.79e-14	71	2	89	6.05e-07	21	105	1	21	59	79	0.56	21	21	36	71	CCGAGGCCGUGAGGGUCUUC	12	CCGAGGCCGUGAGGGUCUUC	11
SEQ0391745	PVITv1_T029583				2	0.000565	0	21	18	1.79e-14	39	0.4615	12	1.79e-14	71	2	98	5.82e-08	21	105	1	21	59	79	0.56	21	21	36	71	CCGAGGCCGUGAGGGUCUUC	12	CCGAGGCCGUGAGGGUCUUC	11
SEQ0293057	PVITv1_T029583				1.5	5.91e-05	0	21	18	1.79e-14	39	0.4615	12	1.79e-14	71	2	103	5.17e-10	21	105	1	21	59	79	0.56	21	21	36	71	CCGAGGCCGUGAGGGUCUUC	12	CCGAGGCCGUGAGGGUCUUC	17.5
SEQ0038092	PVITv1_T030902				3	0.00132	0	21	16	1.66e-20	52	0.3077	22	2.56e-31	1	37	89	2.36e-06	21	129	1	21	28	48	0.22	21	21	16	40	CGCCGAACGAGACCCGACCU	16	AUGGAAGACCCUCACGACCU	0
SEQ0049972	PVITv1_T031054	ATP synthase subunit gamma, putative [Phytophthora infestans T30-4]	ATP-synth	ATP synthase subunit gamma, putative [Phytophthora infestans T30-4]	4	0.00713	1	21	17	3.29e-16	839	0.0203	17	3.29e-16	775	1	76	0.00252	21	915	1	21	765	784	0.84	21	20	27	775	AUGGCUGCGAUGGAAAACGC	17	AUGGCUGCGAUGGAAAACGC	0
SEQ0371741	PVITv1_T031054	ATP synthase subunit gamma, putative [Phytophthora infestans T30-4]		ATP synthase subunit gamma, putative [Phytophthora infestans T30-4]	3.5	0.00483	1	21	17	3.29e-16	839	0.0203	17	3.29e-16	775	0	78	0.00147	21	915	1	21	766	785	0.84	21	20	35	775	AUGGCUGCGAUGGAAAACGC	17	AUGGCUGCGAUGGAAAACGC	0
SEQ0436306	PVITv1_T031905			EGF domain-containig protein, partial [Plasmopara viticola]	4	0.00464	2	20	18	5.29e-19	729	0.0247	21	5.27e-25	911	213	72	0.00241	21	1173	1	20	1116	1133	0.95	20	18	41	1124	CUUCGAUCGUCCUGGUAGCC	17	CUGACCAGGACACGCUUUCC	11
SEQ0044158	PVITv1_T037316	carbohydrate-binding protein, putative [Phytophthora infestans T30-4]		hypothetical protein PHYSODRAFT_509048 [Phytophthora sojae]	4	0.00917	1	21	1694	0	1755	0.9652	1691	0	274	2	73	0.0092	21	549	1	21	263	282	0.48	21	20	1745	274	CAGAGUGCCAUCCAAGAGAC	1691	CAGAGUGCCAUCCAAGAGAC	0
SEQ0318529	PVITv1_T037464	26S proteasome non-ATPase regulatory subunit 2 [Phytophthora infestans T30-4]		26S proteasome non-ATPase regulatory subunit 2 [Phytophthora infestans T30-4]	4	0.00857	1	21	15	1.95e-20	287	0.0523	15	1.95e-20	698	2	80	0.00102	21	900	1	21	687	706	0.76	21	20	29	698	GUGCCGUGCCGCUAGCGUUU	15	GUGCCGUGCCGCUAGCGUUU	0
SEQ0385310	PVITv1_T037962	CAMK protein kinase [Phytophthora parasitica INRA-310]	Pkinase	protein kinase, putative [Phytophthora infestans T30-4]	4	0.00667	1	20	4	4.53e-12	5	0.8	4	4.53e-12	841	0	74	0.00149	21	1044	2	21	833	851	0.8	20	19	4	841	GAAGUUCGGCAAACAAUGAC	4	GAAGUUCGGCAAACAAUGAC	11
SEQ0294501	PVITv1_T038285		DUF1162, EF-hand_7	conserved hypothetical protein [Phytophthora infestans T30-4]	4	0.00261	1	21	5	2.73e-12	112	0.0446	6	5.61e-15	8564	38	77	0.000535	21	8679	1	21	8593	8612	0.99	21	20	5	8603	CACUGCAGGAGUGUGAAUCC	5	ACCUCAAUGGUACUUUUCCU	0
