# Supplementary material for: A multi-omics study of the grapevine-downy mildew (Plasmopara viticola) pathosystem unveils a complex protein coding- and noncoding-based arms race during infection
Source: Sci Rep. 2018 Jan 15;8:757. doi: 10.1038/s41598-018-19158-8 (PMC5768699; doi:10.1038/s41598-018-19158-8)
Supplement: Supplementary file 9 — Supplementary Table S33 [file 41598_2018_19158_MOESM9_ESM.xlsx]

## Sheet: P.viticola_vs_V.viticola
Supplementary Table S33. Degradome analysis of V. vinifera genes targeted by P. viticola sRNAs
P. viticola sRNA ID	sRNA sequence (5-'3')	Origin	Description gene P. viticola	Target gene ID in V. vinifera	Description target gene in V. vinifera	Total Mismatches	Mismatch pvalue	Total extension (gaps in the best site)	Total matched length	Valid reads	Valid reads pvalue	Total Reads	Percentage valid reads (Valid/Total)	Max Peak Height	Max Peak P-value	Position max peak	Distance Max Peak to middle binding region	Binding score	Binding score p-value	Query length	Ref Length	query start	query end	ref start	ref end	site position percentage (ref start/ref length)	query paired	ref paired	reads in binding region	valid peak position	valid peak read	reads number valid peak	max peak read	centered pair	ref full name	tot*cov
SEQ0209007	CAAATTGGCGCGGACGTCCCC	PVITv1_T010758	Unknown	GSVIVT01034025001	Domain unknown function (DUF1995)	3.5	0.00361	0	20	129	5.52e-70	2582	0.05	121	1.81e-96	269	9	88	1.74e-07	21	339	1	20	250	269	0.74	20	20	623	262	GCCAAAUUCAAGUCGAACCU	98	UCAAGUCGAACCUUCCUCCC	11.5		4.9
SEQ0404467	CTTCTAGGGGGTAGCCGCTGT			GSVIVT01006593001	peptidoglycan-binding LysM domain-containing protein	3.5	0.00776	0	20	68	8.35e-18	2171	0.0313	69	4.39e-41	179	114	93	2.01e-07	21	297	2	21	56	75	0.19	20	20	159	66	CCCCAAGAGGAACUAUUCUU	42	ACCUAUCAAAGGGUCAUCCC	13		1.3146
SEQ0372953	AATTGATAAGCGCTCTGTCGA			GSVIVT01016076001		4	0.0071	0	20	31	6.53e-38	652	0.0475	28	6.53e-38	1110	0	76	2.31e-07	21	1200	1	20	1100	1119	0.92	20	20	47	1110	UCUUGUCAUUGAGGCAUUCU	28	UCUUGUCAUUGAGGCAUUCU	0		1.33
SEQ0151347	GCCATGAAGGCGCTCGCGCCG	PVITv1_T038096	Unknown	GSVIVT01012906001	autoinhibited Ca2+-ATPase 1	2.5	0.000159	0	21	62	1.52e-26	2518	0.0246	297	0	244	155	97	2.61e-07	21	549	1	21	389	409	0.71	21	21	189	400	CCUUCAUGGCCAAUCAUUUU	43	ACGAUCGAUAAUGUCAAGGC	0		1.0578
SEQ0258908	TCGGTGGACGAGCGACTTTAG			GSVIVT01037814001	alpha/beta-Hydrolases superfamily protein	3.5	0.00451	0	21	178	2.15e-45	4790	0.0372	173	2.97e-101	227	143	84	2.68e-07	21	267	1	21	74	94	0.28	21	21	413	86	AUCCACCGGCCGGGUAUCCU	109	CUGCUCUCUGCUGCUGCUGU	0		4.0548
SEQ0045208	CGACGGAAGCACTGGCATGAA			GSVIVT01033943001	catalytic LigB subunit aromatic ring-opening dioxygenase family	3.5	0.00196	1	21	15	2.15e-25	360	0.0417	17	1.63e-29	1945	208	83	3.42e-07	21	2421	1	20	1726	1746	0.71	20	21	25	1739	UUGCCGUCCACAAAGAAACC	15	GCAAGUUUUGGGUCAGAGCU	0		0.6255
SEQ0363419	TCGGGCATGTGCTCTCGGGCA	PVITv1_T011668	Unknown	GSVIVT01004847001	Actin-like ATPase superfamily protein	3.5	0.0016	1	21	25	2.08e-14	3375	0.0074	69	8.37e-68	850	63	90	3.78e-07	21	1152	1	20	902	922	0.78	20	21	128	914	ACAUGCCCGCAGUCGAAAAU	24	UCCUGUGGGACAAGUUUUUC	0		0.1776
SEQ0151347	GCCATGAAGGCGCTCGCGCCG	PVITv1_T038096	Unknown	GSVIVT01022543001	NAC domain containing protein 83	3	0.00202	0	21	69	1.73e-20	1007	0.0685	114	3.26e-104	120	14	93	4.17e-07	21	189	1	21	96	116	0.51	21	21	208	107	CCUUUAUGGCAAACCAUUUU	40	CCAUUUUGAUCGGCACUACU	0		2.74
SEQ0148225	CGTGTATCGAAAGGGAATCAG			GSVIVT01034026001	Aldolase-type TIM barrel family protein	3.5	0.00607	0	20	18	6.73e-16	1462	0.0123	36	1.16e-40	1212	345	81	6.66e-07	21	1281	2	21	858	877	0.67	20	20	74	868	UUGACACACGAUGUUGCUGU	18	CUUAAAGGACUACUACCCAU	0		0.2214
SEQ0417251	CGCCTACGTGACAGAGATCTC	PVITv1_T035880	S-adenosylmethionine-dependent methyltransferase	GSVIVT01025713001	Sec14p-like phosphatidylinositol transfer family protein	3	0.000747	0	21	11	8.56e-20	179	0.0615	31	1.05e-67	1695	3	84	6.66e-07	21	1923	1	21	1682	1702	0.87	21	21	47	1694	AUGUAGGUGACAGACAAAUC	11	UGUAGGUGACAGACAAAUCC	0		0.6765
SEQ0047439	TAATGTCTGCTGCTCCCGTGT	PVITv1_T031533	Unknown	GSVIVT01023777001	photosystem I subunit D-2	3	0.00367	0	21	36	3.24e-33	930	0.0387	28	1.53e-36	1305	57	84	7.73e-07	21	1530	1	21	1352	1372	0.88	21	21	68	1362	ACCAGACACUAGUCCUUCUU	26	CCUGAGCUGCCAACGGUUCU	0		1.0062
SEQ0164564	TCGGGTATAGTGAAGGACTGC	PVITv1_T025723	Unknown	GSVIVT01010483001	Bifunctional inhibitor/lipid-transfer protein/seed storage 2S albumin superfamily protein	3.5	0.00118	0	20	197	5.96e-63	15052	0.0131	283	2.45e-221	637	471	86	9.25e-07	21	816	1	20	156	175	0.19	20	20	416	167	CUGUAUCCGCGGCGGCGGCA	130	CCCGACAAGAUCAAGGAGUU	0		1.703
SEQ0424254	TTCCGAGGCGTCTTCTATGTC			GSVIVT01032988001	SC35-like splicing factor 30A	3	0.00166	0	21	13	7.66e-15	1461	0.0089	31	9.06e-45	2982	70	84	1.31e-06	21	3042	1	21	2902	2922	0.95	21	21	25	2914	UCCUCGGAAGAACCCAAGGU	13	CCCAAUGGAAAUCCGGACCU	0		0.1157
SEQ0261817	TCGAACGGTGAGGATGTCCTG	PVITv1_T030506	Unknown	GSVIVT01032853001	callose synthase 1	4	0.00881	1	22	9	7.65e-11	523	0.0172	11	7.02e-14	1520	89	83	1.33e-06	21	1632	1	21	1421	1442	0.87	21	22	20	1432	UCACUGUUCAAUGAUGUGGC	9	CUGAUCCUGAGGACAAGUAU	12.5		0.1548
SEQ0349262	CTTGAAGCCGGCCGTTTTTTG			GSVIVT01007921001	callose synthase 1	3.5	0.00951	0	21	61	1.3e-11	5077	0.012	144	3e-103	239	31	85	1.46e-06	21	459	1	21	198	218	0.43	21	21	247	209	UGGCUACAAGAACACCACCU	41	CCAAUGCACUGCAGAAAGUU	0		0.492
SEQ0212392	ACCGCCCGATCTTCATGCTGC			GSVIVT01026580001	g-type lectin s-receptor-like serine threonine-protein kinase rlk1-like	3.5	0.00556	1	22	94	3.04e-23	27270	0.0034	355	1.11e-283	655	422	89	1.55e-06	21	1227	1	21	1067	1088	0.87	21	22	128	1079	UCAAGGUGGUGGCACCACCU	84	ACUGAUGCUCUGAUGAAGAU	0		0.2856
SEQ0096596	CACCACGGTATGTAGATCGAC	PVITv1_T027686	Unknown	GSVIVT01016684001	FRIGIDA-like protein	3.5	0.00637	0	21	158	9.03e-21	8134	0.0194	185	2.15e-90	280	22	82	1.66e-06	21	327	1	21	292	312	0.89	21	21	417	304	ACUGUGGUGGGGGGAGUUUU	87	CUUUGGAGCUUUGAUGAUCU	0		1.6878
SEQ0061386	CGGAGACTGGAGCATTCACCT	PVITv1_T030004	Reverse transcriptase	GSVIVT01014101001	ATP synthase delta-subunit gene	3	0.000951	1	20	22	1.12e-11	2302	0.0096	75	1.23e-87	976	524	85	1.68e-06	21	1125	2	21	444	462	0.39	20	19	37	454	CCGUCUCCGUCUCCGUCUCC	18	CAUGCUGUUCGGGGUAUGCU	0		0.1728
SEQ0400594	CGGTCGGAGTGAGACCAGTAG	PVITv1_T016608	uclease-Endonuclease-Phosphatase (EEP)	GSVIVT01000123001	thiazole biosynthetic enzyme, chloroplast (ARA6) (THI1) (THI4)	3	0.000449	0	21	15	3.3e-12	494	0.0304	14	7.3e-21	1154	883	86	1.78e-06	21	2199	1	21	2027	2047	0.92	21	21	36	2038	ACUUCCACCGUCCUUUUCCA	9	CUAAUGGUGAGGUUGUUCCC	0		0.2736
SEQ0350536	CGCCGGTAGAAGTGGACACAT	PVITv1_T024389	CRN effector	GSVIVT01010642001	thiazole biosynthetic enzyme, chloroplast (ARA6) (THI1) (THI4)	3	0.00197	1	21	31	7.66e-20	2275	0.0136	53	2.49e-54	893	65	81	1.83e-06	21	1098	1	21	819	838	0.75	21	20	63	830	CUACUGGUGGCAAAGUUUGU	26	CUGCUGCUGCAAGGGAAGUU	14		0.3536
SEQ0084186	TCGAATGCGTCGCTAGGATCC			GSVIVT01002790001	thiazole biosynthetic enzyme, chloroplast (ARA6) (THI1) (THI4)	3.5	0.00199	0	21	15	9.72e-11	770	0.0195	20	3.87e-16	268	132	82	2e-06	21	522	1	21	390	410	0.75	21	21	74	401	AUGCAUUCGAGAAUGAUUAU	15	AACUUGAAUACUACAAAUAU	11		0.2925
SEQ0072613	TGATGGGGCGATCGAAAACCC			GSVIVT01036230001	Protein unknown function (DUF1218)	4.5	0.00848	1	22	54	3.91e-18	3537	0.0153	107	7.6e-87	472	84	82	2.01e-06	21	534	1	21	378	399	0.71	21	22	158	389	CGGCCCCAUCGAAGGCAGCU	40	CCAAGUCGAAAGCAGCUCCU	0		0.612
SEQ0213289	CGCGTCCGGCATTGCTTGGGC	PVITv1_T000444	Myb transcription factor	GSVIVT01009892001	related to AP2 4	4.5	0.01	1	22	99	9.21e-54	1875	0.0528	50	8.43e-57	347	37	87	2.61e-06	21	1239	1	21	300	321	0.24	21	22	142	312	CCGAGACGCGGUGAAGGUCC	48	CCAAGAAAAACCCGCGCUGU	0		2.5344
SEQ0150365	ATTCGAATGCGTCGCTAGGAT			GSVIVT01037111001	Eukaryotic translation initiation factor 3 subunit 7 (eIF-3)	4	0.00766	0	20	1270	1.35e-307	50017	0.0254	1058	0	514	296	78	2.93e-06	21	873	1	20	800	819	0.92	20	20	2475	811	CCAUUCGGAAACAACUUGCU	532	UACUUCGGAAAGAACAUCCC	0		13.5128
SEQ0135810	TCGGAGACTGGAGCATTCACC	PVITv1_T030004	Reverse transcriptase	GSVIVT01014101001	actin 1	3	0.00619	1	20	23	1.12e-11	2302	0.01	75	1.23e-87	976	523	85	3.2e-06	21	1125	1	20	444	462	0.39	20	19	37	454	CCGUCUCCGUCUCCGUCUCC	18	CAUGCUGUUCGGGGUAUGCU	0		0.18
SEQ0435463	TTGACGCCGATGTGACTGCGT	PVITv1_T008395	Unknown	GSVIVT01014743001	actin 1	3.5	0.00399	0	21	11	6.73e-15	636	0.0173	30	4.28e-51	2219	211	84	3.48e-06	21	2463	1	21	2420	2440	0.98	21	21	30	2430	AUCGGAGACGACCUGGACCA	11	CUAAUUUUCAGCCCUUGGGC	14		0.1903
SEQ0062803	TGAGGTCTGGACACATCGTCG			GSVIVT01022261001	Cyclase family protein	3	0.000832	0	21	15	9.88e-12	3405	0.0044	66	4.88e-87	2481	500	84	3.51e-06	21	2664	1	21	1971	1991	0.74	21	21	44	1982	ACAGAGCUCAGCUGAAAGAU	15	CUGUUUGGACGAUCGGCCAU	0		0.066
SEQ0380409	ATCGACTCGGAGAAAGCGTTG			GSVIVT01019067001	sugar transporter 1	4	0.00934	0	20	24	4.15e-15	514	0.0467	16	4.15e-15	514	1	80	4.09e-06	21	579	1	20	503	522	0.87	20	20	44	514	CAGAGUCGACCCGGAAAGCU	16	CAGAGUCGACCCGGAAAGCU	0		0.7472
SEQ0346013	TCGGCGGCCGTTTTTGTCGTC	PVITv1_T010446	Anaerobic ribonucleoside-triphosphate reductase	GSVIVT01020725001	sugar transporter 1	3.5	0.00213	0	21	103	1.6e-46	10113	0.0102	196	6.45e-204	417	988	86	4.41e-06	21	1452	1	21	1395	1415	0.96	21	21	348	1406	CGCCCGCCGAAGAGGACCGU	72	CAGAUACUGCGGCGCGUGCC	0		0.7344
SEQ0154617	TCACACCGGCGTCAACGACTC	PVITv1_T008395	Unknown	GSVIVT01009832001	Calcium-dependent phosphotriesterase superfamily protein	3	0.00187	0	20	315	9.2e-289	4663	0.0676	275	9.2e-289	353	2	89	4.88e-06	21	495	2	21	342	361	0.69	20	20	385	353	CUGGUGUGAGAGCCAAUGCU	275	CUGGUGUGAGAGCCAAUGCU	13		18.59
SEQ0345264	TAACACCTGAAGCGGATGCCG			GSVIVT01000251001	Endonuclease/uclease/phosphatase family protein	4.5	0.00632	1	20	34	4.68e-39	745	0.0456	33	4.68e-39	296	1	79	5.83e-06	21	801	1	19	284	303	0.35	19	20	52	296	UCAAGUGUGUGAAUGAAGAU	33	UCAAGUGUGUGAAUGAAGAU	0		1.5048
SEQ0310440	GACCGCCCGATCTTCATGCTG			GSVIVT01003099001	C2H2 and C2HC zinc fingers superfamily protein	3.5	0.000247	1	21	17	9.65e-14	1131	0.015	24	3.62e-22	840	121	83	6.06e-06	21	867	1	20	708	728	0.82	20	21	28	719	UCAAGGUGGUGGCACCUCCC	17	UGCCAUUGUUCACAGGAAGU	0		0.255
SEQ0070349	AGAAAGTTGTCGACGTCGGAT	PVITv1_T017233	Unknown	GSVIVT01027803001	phosphoglycerate/bisphosphoglycerate mutase family protein	4.5	0.00739	1	21	188	2.13e-33	11201	0.0168	420	0	287	236	75	6.47e-06	21	663	2	21	513	533	0.77	20	21	582	523	GUCAACUUUCUGGGAAUGUU	88	CAUUCUUCUUCGCAAAUUUU	0		1.4784
SEQ0076827	TCGAGCTCGACGAAGGCACTC	PVITv1_T037572	Unknown	GSVIVT01007909001	O-fucosyltransferase family protein	3.5	0.00618	0	21	19	1.82e-22	511	0.0372	15	1.82e-22	1917	1	83	6.85e-06	21	2196	1	21	1906	1926	0.87	21	21	29	1917	UCGAGCUCGAAGACUUGCCC	15	UCGAGCUCGAAGACUUGCCC	0		0.558
SEQ0052187	CATGAAGGCGCTCGCGCCGCG	PVITv1_T038096	Unknown	GSVIVT01022543001	2-oxoglutarate (2OG) and Fe(II)-dependent oxygenase superfamily protein	3.5	0.00296	0	21	56	7.38e-12	1007	0.0556	114	3.26e-104	120	16	89	7.43e-06	21	189	1	21	94	114	0.5	21	21	208	106	ACCUUUAUGGCAAACCAUUU	29	CCAUUUUGAUCGGCACUACU	0		1.6124
SEQ0238293	TTGCGCGGTGGCTCTCAGCCG			GSVIVT01011429001	cytochrome c oxidase-related	3.5	0.00872	0	20	20	4.17e-13	896	0.0223	14	1.01e-17	2048	90	89	7.86e-06	21	2367	2	21	2129	2148	0.9	20	20	58	2140	ACUGUGCAGCCUUUCGAUCC	11	CAUCUAGAUUUGAGCCUUGU	0		0.2453
SEQ0030448	TGGTTCGGAGGGATCGCCTTA			GSVIVT01028198001	cellulose synthase like E1	3	0.00351	1	20	37	1.02e-12	1127	0.0328	83	3.39e-85	54	148	84	8.11e-06	21	363	2	21	194	212	0.53	20	19	101	202	CCUCCGGACCAGCAACGCCU	23	UAGAAACCCUAAUCCUUACC	13		0.7544
SEQ0246276	CGAGTCACGGATTTCGAGACT	PVITv1_T035651	Unknown	GSVIVT01035033001	31-kDa RNA binding protein	3	0.000452	2	21	76	1.59e-29	14026	0.0054	334	0	820	40	80	9.05e-06	21	2217	1	21	852	870	0.38	21	19	107	861	CUGUGACUCGGUCGGGGUCU	52	AUCCGCGGCGAGUGGAAACU	0		0.2808
SEQ0212392	ACCGCCCGATCTTCATGCTGC			GSVIVT01003099001	Ribosomal protein L18e/L15 superfamily protein	3.5	0.0049	1	22	23	9.65e-14	1131	0.0203	24	3.62e-22	840	123	89	9.23e-06	21	867	1	21	707	728	0.82	21	22	28	719	UCAAGGUGGUGGCACCUCCC	17	UGCCAUUGUUCACAGGAAGU	0		0.3451
SEQ0366005	TCGGTGTTGGCTGCACTGCCC	PVITv1_T030902	Unknown	GSVIVT01037021001	embryo defective 2759	3.5	0.00304	2	21	8	6.16e-11	260	0.0308	13	1.23e-19	1152	51	84	1.01e-05	21	1278	1	21	1093	1111	0.86	21	19	19	1102	AGCACGCCGGAGGUGGAGGU	8	CGCGGCGGCGUUCGUGGCGU	0		0.2464
SEQ0437111	TGATGCGTGCTATTCAAGCGG			GSVIVT01024516001	alpha/beta-Hydrolases superfamily protein	3.5	0.000931	1	20	57	7.13e-12	5485	0.0104	106	7.51e-84	756	9	77	1.12e-05	21	789	1	20	756	774	0.96	20	19	277	767	CAUACAUCCAGGGGGGUUAU	32	CCGCUUGAAUGCAUACAUCC	0		0.3328
SEQ0185097	CGGCCGCCGAACTAGCTGTTG	PVITv1_T010446	Anaerobic ribonucleoside-triphosphate reductase	GSVIVT01014344001	alpha/beta-Hydrolases superfamily protein	3.5	0.00383	1	21	150	7.8e-191	14754	0.0102	621	0	4790	227	84	1.19e-05	21	5130	1	21	5008	5027	0.98	21	20	259	5017	UUUGGUGGUCGUUGCAUCCU	147	CAAGCUCAACAGUGAAAGCU	0		1.4994
SEQ0361638	CAAAACTCTGCGCTCTTGTAG			GSVIVT01033763001	diacylglycerol kinase1	2.5	0.000636	1	21	11	3.25e-29	22	0.5	11	3.25e-29	1060	1	79	1.2e-05	21	1341	1	21	1050	1069	0.78	21	20	11	1060	CAGAAUUUUGAGUUGAUUCC	11	CAGAAUUUUGAGUUGAUUCC	0		5.5
SEQ0154953	TTACAGCACTACCGTCGACTT	PVITv1_T024389	CRN effector	GSVIVT01002243001	soluble N-ethylmaleimide-sensitive factor adaptor protein 33	3.5	0.00111	0	21	32	5.84e-16	2451	0.0131	78	3.5e-66	210	13	80	1.22e-05	21	546	1	21	213	233	0.39	21	21	155	223	UUGUGCUGUGGAAGGGCUCU	31	GGCAAGUCGAUGCUUGUGCU	0		0.4061
SEQ0428074	ATCGGAAGATGAGAGTGACCC	PVITv1_T021030	Unknown	GSVIVT01008919001	Protein unknown function (DUF1118)	3	0.00105	1	20	105	2.46e-20	2423	0.0433	180	2.04e-166	212	177	81	1.24e-05	21	294	2	21	27	45	0.09	20	19	190	37	ACUUCCGAUCCAAAACUUCC	48	AACAUGGUUCUGAACUCCGC	0		2.0784
SEQ0230914	TCTGTATGACAGTACGACCCG	PVITv1_T015478	Unknown	GSVIVT01011419001	ATP synthase alpha/beta family protein	4	0.0064	0	21	35	3.17e-19	1418	0.0247	67	1.91e-56	286	28	77	1.25e-05	21	363	1	21	248	268	0.68	21	21	90	258	UGUCAGGGAGAGGAUAAUUC	33	UUGGUGGAGGAGCAAAAGAU	0		0.8151
SEQ0080884	TGGCGCACGAGAACGGCACGT	PVITv1_T020942	Unknown	GSVIVT01024174001	EF hand calcium-binding protein family	3	0.00579	0	21	41	7.92e-14	4396	0.0093	139	5.22e-139	572	40	86	1.33e-05	21	804	1	21	602	622	0.75	21	21	157	613	UCGUAUGCCAGGGCCCUCCA	31	ACGCAAUGAACCAAGGCCCC	0		0.2883
SEQ0142376	AAGAGCCCAGTTGTACAGCAG			GSVIVT01016977001	MAP kinase kinase 9	3.5	0.00387	0	20	50	1.27e-15	9444	0.0053	1080	0	680	318	82	1.43e-05	21	1068	1	20	988	1007	0.93	20	20	342	999	CUGGGCUGUCCUUCACUCUC	42	CCCAGGAUAAAACCACAGCU	0		0.2226
SEQ0011815	CGCGCAAATTGGCCGGGGCAC			GSVIVT01015754001	glutamine synthase clone R1	4	0.00421	0	21	70	1.48e-21	8747	0.008	154	3.51e-125	790	222	83	1.5e-05	21	924	1	21	558	578	0.6	21	21	305	568	CAAUGCGCGUGGCCGUUCCA	52	CCGGGAUAUCCAGGGCGGCU	0		0.416
SEQ0012851	CGGTGGGACGGGCATTGGCAC	PVITv1_T014617	Unknown	GSVIVT01033348001	Unknown	3.5	0.00177	2	21	44	1.74e-55	2166	0.0203	45	7.24e-59	2155	125	84	1.64e-05	21	2355	1	20	2270	2289	0.96	20	20	128	2280	CGAUCUCACCAUCGAAACUU	43	UACCUAUUCAACCGGACUCC	0		0.8729
SEQ0376464	TTCGCGGCAGCGTTGGTGGAT	PVITv1_T010446	Anaerobic ribonucleoside-triphosphate reductase	GSVIVT01001595001	sterol methyltransferase 2	3	0.000957	1	21	41	1.35e-12	4728	0.0087	201	1.61e-197	391	208	85	1.78e-05	21	582	1	21	174	193	0.3	21	20	122	185	CUGCCGGAAGCUACGCAACC	36	AUGAACUUCCUGAACAUCCU	0		0.3132
SEQ0264094	TGCTAGAATCAGCGATATCGT	PVITv1_T016727	Unknown	GSVIVT01031230001	sterol methyltransferase 2	3.5	0.00155	0	21	191	1.34e-54	56672	0.0034	602	0	1538	248	75	2.05e-05	21	2280	1	21	1280	1300	0.56	21	21	682	1292	AUUCUUGCAGGACUGGUGCU	137	ACAAAAUACGUCAAAGAACU	0		0.4658
SEQ0081018	ATTGATAAGCGCTCTGTCGAG			GSVIVT01016076001	ATPase, F0/V0 complex, subunit C protein	3.5	0.00507	0	21	34	6.53e-38	652	0.0521	28	6.53e-38	1110	1	78	2.38e-05	21	1200	1	21	1099	1119	0.92	21	21	48	1110	UCUUGUCAUUGAGGCAUUCU	28	UCUUGUCAUUGAGGCAUUCU	0		1.4588
SEQ0024568	CGTAGCCCGGAAAGTAGATCT			GSVIVT01030474001	Unknown	4	0.00905	0	20	99	9.79e-37	26132	0.0038	455	0	1366	30	78	2.46e-05	21	1617	1	20	1326	1345	0.82	20	20	301	1336	UGCGGGUUCCAGAAGGUGGC	90	CCGAAGAUCUUCGACGACCC	0		0.342
SEQ0088971	GTGTCCACATACGTCGGGTCT	PVITv1_T017723	Unknown	GSVIVT01028179001	Unknown	3.5	0.00219	0	21	122	1.3e-98	3392	0.036	119	1.3e-98	165	0	79	2.55e-05	21	483	1	21	155	175	0.32	21	21	348	165	UUUGUGGAGACAUUAUUUCC	119	UUUGUGGAGACAUUAUUUCC	0		4.284
SEQ0245749	ACGAGTCACGGATTTCGAGAC	PVITv1_T035651	Unknown	GSVIVT01035033001	Unknown	4	0.00197	2	20	72	1.59e-29	14026	0.0051	334	0	820	41	76	2.62e-05	21	2217	1	20	853	870	0.38	20	18	107	861	CUGUGACUCGGUCGGGGUCU	52	AUCCGCGGCGAGUGGAAACU	0		0.2652
SEQ0400594	CGGTCGGAGTGAGACCAGTAG	PVITv1_T016608	uclease-Endonuclease-Phosphatase (EEP)	GSVIVT01000116001	Unknown	3.5	0.00157	0	21	9	1.45e-13	91	0.0989	9	4.5e-18	1316	307	82	2.72e-05	21	1785	1	21	1613	1633	0.9	21	21	37	1623	CACUUCCACUGUCCUUUUCC	7	CCGAGCCACCUACUGAUGAC	0		0.6923
SEQ0187095	GCACCGAGGTCTTGAGGGTCT	PVITv1_T016047	Unknown	GSVIVT01028130001	alpha/beta-Hydrolases superfamily protein	4	0.00652	2	21	28	3.04e-11	4605	0.0061	139	5.86e-141	488	355	78	2.78e-05	21	870	1	20	833	852	0.96	20	20	115	845	CUCUGGUGGCUACUGCAGAU	27	CAAUGAGGCAUAUCCGACCU	0		0.1647
SEQ0000726	CCGAAAAATACGTCTGCATCG	PVITv1_T036755	Unknown	GSVIVT01017908001	alpha/beta-Hydrolases superfamily protein	3.5	0.00272	1	21	25	1.64e-15	721	0.0347	24	4.87e-23	471	114	73	2.83e-05	21	606	1	21	576	595	0.95	21	20	31	585	UGUAAUUUUGGAACAGAUUU	18	CGCUGCUUUGCUUGGACCUC	11		0.6246
SEQ0059501	ATCGGAGTGAAAGTGTCGTGT	PVITv1_T030004	Reverse transcriptase	GSVIVT01021525001	C2H2-like zinc finger protein	3	0.00123	1	21	15	7.17e-12	911	0.0165	29	2.19e-37	1347	126	75	2.89e-05	21	1401	1	21	1212	1231	0.87	21	20	78	1223	UCAUCCGAUUAACUCCUCCC	12	CCAAACAACCACUAACAUAU	0		0.198
SEQ0056927	TCTCTATGACAGTACGACTCG	PVITv1_T012313	Unknown	GSVIVT01011419001	Coatomer, alpha subunit	3.5	0.00131	0	21	35	3.17e-19	1418	0.0247	67	1.91e-56	286	28	82	2.96e-05	21	363	1	21	248	268	0.68	21	21	90	258	UGUCAGGGAGAGGAUAAUUC	33	UUGGUGGAGGAGCAAAAGAU	0		0.8151
SEQ0307249	TTCGGATTTTTAACGGCAGCT	PVITv1_T035594	Unknown	GSVIVT01019909001	Major facilitator superfamily protein	4	0.00599	0	21	96	2.02e-47	10789	0.0089	514	0	904	59	78	2.96e-05	21	1122	1	21	953	973	0.85	21	21	428	964	GCAAUCCGGAUGGUUCACUU	83	CAGAAUUUUGAGCUGAUUCC	0		0.7387
SEQ0235313	AGCAGATCAGCCATTGTCGGT	PVITv1_T003393	Unknown	GSVIVT01005930001	ATPase, F0/V0 complex, subunit C protein	4	0.00958	0	21	44	3.94e-19	4149	0.0106	57	1.06e-53	1098	363	76	3.14e-05	21	1533	1	21	1451	1471	0.95	21	21	81	1463	AGAUCAGGUUACGGAAAUCU	28	UACUCGACUAUACCUUGCCU	0		0.2968
SEQ0383932	TTATCGTCTGTCATGCCACCG			GSVIVT01031186001	C2H2-like zinc finger protein	4	0.00817	0	21	12	2.16e-13	1211	0.0099	24	1.83e-35	2795	458	79	3.23e-05	21	3399	1	21	3243	3263	0.95	21	21	24	3254	CAGACGGUAGUGUCAAAGUC	11	UCCUGGUCUCAUCUGGUGCU	12		0.1089
SEQ0376464	TTCGCGGCAGCGTTGGTGGAT	PVITv1_T010446	Anaerobic ribonucleoside-triphosphate reductase	GSVIVT01001527001	photosystem I light harvesting complex gene 2	3.5	0.00276	0	21	56	5.31e-14	4519	0.0124	84	3.77e-59	521	61	84	3.29e-05	21	657	1	21	450	470	0.68	21	21	191	462	UGCCGCUGACAAAACCUUCU	35	ACAGACCCUAUGUUUACCCC	15		0.434
SEQ0299470	CGCGATGGTCTCCAGCACCAG	PVITv1_T030366	Unknown	GSVIVT01029329001	HCP-like superfamily protein with MYND-type zinc finger	3	0.00092	0	21	18	1.38e-14	2166	0.0083	136	1.56e-216	1471	940	86	3.33e-05	21	1584	1	21	521	541	0.33	21	21	91	533	ACGAUUGCGGAUUUGCAGGC	18	CUAUGGACUUUGCCUAGUUC	0		0.1494
SEQ0324780	AGGTCCGCGTAGCTGGAATCC	PVITv1_T006790	Unknown	GSVIVT01033956001	MIRO-related GTP-ase 2	3	0.0015	0	21	19	1.08e-12	1548	0.0123	46	1.2e-65	2148	62	86	3.36e-05	21	2172	1	21	2076	2096	0.96	21	21	40	2087	ACUUGGACCUAGAGGAUAGC	13	CUUCACUUCAGCUGAUGGUC	0		0.1599
SEQ0400594	CGGTCGGAGTGAGACCAGTAG	PVITv1_T016608	uclease-Endonuclease-Phosphatase (EEP)	GSVIVT01008378001	GroES-like zinc-binding alcohol dehydrogenase family protein	3.5	0.00576	0	21	122	4.61e-56	9007	0.0135	262	2.51e-301	1119	588	83	3.36e-05	21	1260	1	21	521	541	0.41	21	21	351	531	UACUGUGGCUGAGCACUUCC	82	ACUAAAAGAGAGCAUUACCA	13		1.107
SEQ0002111	TTCACCACGGTATGTAGATCG	PVITv1_T027684	Unknown	GSVIVT01016684001	FZO-like	3.5	0.00376	0	21	201	9.03e-21	8134	0.0247	185	2.15e-90	280	24	83	3.36e-05	21	327	1	21	294	314	0.9	21	21	376	304	ACUGUGGUGGGGGGAGUUUU	87	CUUUGGAGCUUUGAUGAUCU	0		2.1489
SEQ0149166	CGGAACGTTTCGACACGACGC	PVITv1_T027684	Unknown	GSVIVT01030474001	Unknown	4	0.00262	1	21	162	3.98e-79	26132	0.0062	455	0	1366	141	80	3.55e-05	21	1617	2	21	1215	1235	0.75	20	21	989	1225	GAAACUCUCCGCCUCAACCC	140	CCGAAGAUCUUCGACGACCC	0		0.868
SEQ0139910	ACAACGTTCGGGACTGAATGT	PVITv1_T024389	CRN effector	GSVIVT01031737001	Ribosomal protein L34e superfamily protein	4.5	0.00735	0	18	24	1.07e-14	2692	0.0089	41	1.68e-40	982	392	77	3.6e-05	21	1500	4	21	583	600	0.39	18	18	64	590	CCAAACGUUGUGCUGAUGCU	20	CUCACUGUAGAGCAGAACAU	0		0.178
SEQ0125645	CGCCGTCGGGTATATTTGCCG			GSVIVT01016738001	Ribosomal protein L34e superfamily protein	3	0.00252	1	21	16	1.73e-13	971	0.0165	14	3.28e-18	1514	811	82	3.7e-05	21	2784	1	21	2316	2335	0.83	21	20	30	2326	CCCUACGGCGGCUACGUCCC	11	AGGCGUAUGCAACUCGUACC	0		0.1815
SEQ0399043	TATTCGAATGCGTCGCTAGGA			GSVIVT01037111001	starch synthase 2	4	0.00325	0	21	1077	1.35e-307	50017	0.0215	1058	0	514	297	75	3.95e-05	21	873	1	21	801	821	0.92	21	21	2944	811	CCAUUCGGAAACAACUUGCU	532	UACUUCGGAAAGAACAUCCC	0		11.438
SEQ0386390	CTGGCGACATTCCTGGCCACT			GSVIVT01029822001	NAC domain containing protein 100	3.5	0.00281	0	21	20	1.59e-15	405	0.0494	14	1.59e-15	635	2	84	4.03e-05	21	744	1	21	623	643	0.84	21	21	43	635	UGUCACCGGAUCAAGUAGUU	14	UGUCACCGGAUCAAGUAGUU	0		0.6916
SEQ0346118	CAAATCTTCGTCGGAGCGTGC			GSVIVT01033575001	Pyridoxal phosphate (PLP)-dependent transferases superfamily protein	3.5	0.00392	1	21	21	1.68e-14	1355	0.0155	32	2.2e-28	188	45	81	4.96e-05	21	744	1	20	132	152	0.18	20	21	79	143	ACGAAGAUUUCUCCGAUCUU	20	AAGGCUCCGAUAAAUCUGGU	15		0.31
SEQ0082794	GTCGCAGTAAGCATGACGCCT	PVITv1_T022920	Unknown	GSVIVT01035247001	peptide transporter 1	4	0.00403	0	21	36	2.12e-19	6274	0.0057	79	2.02e-69	1233	54	79	5.31e-05	21	1467	1	21	1169	1189	0.8	21	21	173	1179	CAUGCUGCGACGCUAUGGAU	34	ACAACAUGUGACUGUUCUUC	0		0.1938
SEQ0007339	ACTGTCAGTTCGAGCGATCGC	PVITv1_T003968	Unknown	GSVIVT01006065001	UDP-Glycosyltransferase / trehalose-phosphatase family protein	4.5	0.0069	0	20	946	0	8029	0.1178	762	0	190	98	78	5.36e-05	21	225	1	20	82	101	0.36	20	20	1734	94	ACUGAUGGAAACAGAAUGUC	604	CCUACUGUUAAUUUGGGUCC	0		71.1512
SEQ0383392	CGCTCGATGAATGTGGACACT	PVITv1_T024389	CRN effector	GSVIVT01011563001	Auxin efflux carrier family protein	4	0.00819	0	20	29	5.47e-14	2486	0.0117	65	4.01e-77	1198	36	77	5.68e-05	21	1449	1	20	1152	1171	0.8	20	20	79	1162	UUCAUUGGGCAGCUUGAGUU	19	CCCGAUGCCAUGCGGAGCCU	0		0.2223
SEQ0319545	TTACCGGCACATCCAACTCGC	PVITv1_T024389	CRN effector	GSVIVT01033425001	S-adenosyl-L-methionine-dependent methyltransferases superfamily protein	4	0.0073	0	21	18	1.35e-16	1815	0.0099	37	1.77e-49	2212	44	75	5.69e-05	21	2520	1	21	2246	2266	0.89	21	21	27	2258	UGCCACUAAGGCGGAGGGAU	16	AACGAGCGGGCAUAUGAGGC	0		0.1584
SEQ0115798	TCGAAGCCTCTGGGGCGCTGC			GSVIVT01025723001	related to ABI3/VP1 2	3.5	0.00329	0	21	90	1.18e-40	10433	0.0086	106	2.95e-105	2303	5	86	6.3e-05	21	2421	1	21	2298	2318	0.95	21	21	493	2310	AGGCUUUGGAACUGAAUUUC	55	AAUCCAGAGGCUUUGGAACU	12		0.473
SEQ0137734	CGGAGGTTTCGTAATGGGTAC			GSVIVT01032981001	UDP-glucosyl transferase 88A1	4	0.00414	0	21	18	2.84e-13	981	0.0183	21	7.6e-18	463	55	78	6.32e-05	21	705	1	21	508	528	0.72	21	21	46	518	UGAUGUCUCUGGCAGGAUUC	17	UACCAAAUGCUGGUGAUUUU	0		0.3111
SEQ0242811	ACGCCGCTTGGAGAGATCTCG	PVITv1_T006790	Unknown	GSVIVT01027667001	Glycine cleavage T-protein family	4	0.00334	0	21	16	1.51e-13	960	0.0167	20	1.12e-23	173	1158	76	6.5e-05	21	1581	1	21	1321	1341	0.84	21	21	29	1331	CCCAGCUUCGUGGAACAUCC	13	CAGAAAAUUUUGAGACACCU	0		0.2171
SEQ0292729	TTCGATCCACGTATCCGAGGC			GSVIVT01032879001	Ribosomal protein L14	3.5	0.000885	0	21	17	1e-15	1953	0.0087	27	8.85e-34	2191	149	82	6.68e-05	21	2925	1	21	2330	2350	0.8	21	21	45	2340	CGUGGAUCCAGAGUAUUUCC	15	ACAAUCAUUCACCGGGACGU	0		0.1305
SEQ0367682	AAAGCAGCGTCGCGGAGGCTT			GSVIVT01033518001	polyubiquitin 10	4	0.00699	1	19	12	2.43e-11	255	0.0471	20	1.42e-24	317	119	79	7.54e-05	21	468	1	19	427	444	0.91	19	18	18	436	CGAGCUGCUGAAGCUGGUGU	11	CCAAAGAGAACUCAGAUUCA	0		0.5181
SEQ0255836	CACGAGCTGGAACCACTTCCG	PVITv1_T010143	Unknown	GSVIVT01010486001	polyubiquitin 10	4	0.00469	2	22	29	6.65e-22	548	0.0529	17	6.65e-22	812	2	83	7.64e-05	21	1314	1	21	800	820	0.61	21	21	39	812	CCGCUCGUGGUGGCGUUCCC	17	CCGCUCGUGGUGGCGUUCCC	0		0.8993
SEQ0261090	GCGATGGAAATTCTCGAGGCC	PVITv1_T014904	Unknown	GSVIVT01013378001	Unknown	3.5	0.00913	0	21	22	3.62e-13	1065	0.0207	75	1.12e-117	709	23	81	7.92e-05	21	1302	1	21	676	696	0.52	21	21	47	688	CUCCAUUGCAAAGCAAAUCC	14	CCGGUGAUUUACCGGGAUUU	0		0.2898
SEQ0276886	ATGACGATAAGTGTGTCGGCG	PVITv1_T027176	EGF-like protein	GSVIVT01028415001	tobamovirus multiplication 2A	4.5	0.00877	2	22	74	9.79e-37	1640	0.0451	57	9.79e-37	195	2	75	8.15e-05	21	303	1	21	183	203	0.6	21	21	269	195	UUUCCUCAUCCUCGUGGUCC	57	UUUCCUCAUCCUCGUGGUCC	0		2.5707
SEQ0151843	AACGAGCCAATCCGGATGCGT	PVITv1_T038133	Unknown	GSVIVT01009813001	Unknown	4	0.00965	2	22	12	1.08e-13	745	0.0161	14	1.28e-20	3071	88	78	8.63e-05	21	3189	1	21	3149	3169	0.99	21	21	56	3160	UUGCUCUGUUCUCCUUCCCA	10	CUUUCUGCAGUUCGCGAUUU	12		0.161
SEQ0038247	CGGCCCTAAGTTCTTATCAGT			GSVIVT01008483001	Protein kinase superfamily protein	3.5	0.00199	1	21	70	4.22e-20	12303	0.0057	342	0	1048	552	77	8.71e-05	21	1071	1	21	487	506	0.45	21	20	205	497	CUUGGGGCCGUGACAUUGUU	55	ACUACCAUCCUCUGGAAGCC	11		0.3135
SEQ0196563	CGAACGCCAAGATCTTAGCCG	PVITv1_T000137	Unknown	GSVIVT01011790001	Protein phosphatase 2C family protein	4	0.00876	0	21	21	1.19e-15	1132	0.0186	75	2.94e-117	193	17	79	8.78e-05	21	1368	1	21	200	220	0.15	21	21	78	210	CUUGGAGUUCGGCAAUUUAU	16	CUUACAGCGGAUGAGGACUU	0		0.2976
SEQ0064157	GCCGTGGACTAGCCAGACTGT	PVITv1_T016047	Unknown	GSVIVT01014439001	Insulinase (Peptidase family M16) family protein	3.5	0.00662	1	21	148	3.43e-36	13419	0.011	294	8.15e-229	339	32	80	8.85e-05	21	696	1	21	362	381	0.52	21	20	620	373	GUCCUCGGCUUCCAAGUUGU	98	CCCCAACCUUGUUCAUGCCC	0		1.078
SEQ0069414	CTCAAGAGCATCGCGGTCTCT	PVITv1_T006749	Unknown	GSVIVT01029546001	ADP-ribosylation factor A1E	3	0.00403	0	21	23	3.47e-11	4135	0.0056	58	5.42e-60	1223	323	84	9.04e-05	21	1872	1	21	1536	1556	0.82	21	21	58	1547	AGCUUUUGAGGGAAGACUAU	18	CAAUUGUUGGGGCUGUGUCU	0		0.1008
SEQ0209854	TTCGCTTCGTATCTGATGAGC			GSVIVT01007856001	Ribosomal protein L13 family protein	3.5	0.00979	0	21	26	5.84e-15	1599	0.0163	54	3.28e-79	2064	4	77	9.18e-05	21	2121	1	21	2058	2078	0.97	21	21	196	2068	UACGAAGAGGACUUUCGGGC	15	CAAAUACGAAGAGGACUUUC	0		0.2445
SEQ0410362	ACAGCGTTGTGTCGAAGCGTA			GSVIVT01036862001	Ribosomal protein L13 family protein	4	0.00799	0	21	50	1.18e-19	5840	0.0086	103	5.48e-132	1244	340	76	9.67e-05	21	2748	1	21	894	914	0.33	21	21	178	906	CAGCCCUGUGCGUCCAUUCC	26	ACUCAGCAGUAGGUGAUCCU	0		0.2236
SEQ0093701	CCAACAGCTAGTTCGGCGGCC	PVITv1_T010446	Anaerobic ribonucleoside-triphosphate reductase	GSVIVT01008063001	RING/FYVE/PHD-type zinc finger family protein	4.5	0.00662	0	20	50	3.93e-15	5496	0.0091	172	4.08e-147	235	300	81	9.68e-05	21	582	2	21	526	545	0.9	20	20	153	535	UUGGUUGUUGGGUCGGUUGU	43	CUGGAGAAGAAGAAGGUUCU	0		0.3913
SEQ0401348	CGGGATAGCGGCGAAGTACAT	PVITv1_T006920	Unknown	GSVIVT01019665001	Protein unknown function (DUF2921)	3.5	0.00287	0	21	66	9.84e-54	2690	0.0245	55	9.84e-54	856	1	80	0.000105	21	1119	1	21	845	865	0.76	21	21	217	856	UGCUGUGCCGUCUUGUUCCC	55	UGCUGUGCCGUCUUGUUCCC	11		1.3475
SEQ0388740	TTCGAATGCGTCGCTAGGATC			GSVIVT01037111001	Aluminium induced protein with YGL and LRDR motifs	4	0.00506	0	20	990	1.35e-307	50017	0.0198	1058	0	514	295	78	0.000106	21	873	2	21	800	819	0.92	20	20	2475	811	CCAUUCGGAAACAACUUGCU	532	UACUUCGGAAAGAACAUCCC	0		10.5336
SEQ0244085	GAGGGCGCTGCTCAGATCCGG			GSVIVT01024330001	light-harvesting chlorophyll B-binding protein 3	3.5	0.00904	0	21	45	8.24e-44	1169	0.0385	34	3.69e-58	3955	122	85	0.000107	21	4149	1	21	4067	4087	0.98	21	21	108	4079	AGCUCCUUCCUGAAAGGCCC	27	CAGGACAAGCCUCCUGAUAU	0		1.0395
SEQ0416577	TCGACGTATGCGGACGCCACT	PVITv1_T006920	Unknown	GSVIVT01017796001	light-harvesting chlorophyll B-binding protein 3	3.5	0.00154	1	21	134	2.27e-25	17678	0.0076	311	9.34e-159	211	60	81	0.000107	21	447	1	21	262	281	0.59	21	20	200	272	CAUACGUCGGAUUGAAAGGC	124	AUCUGGGAUGUGCUGAUGCU	11		0.9424
SEQ0178196	CAAGTACGGAGCCGACCAGAT	PVITv1_T022516	Unknown	GSVIVT01000587001	flavodoxin-like quinone reductase 1	3.5	0.00518	1	21	16	1.13e-15	473	0.0338	17	5.34e-22	1109	74	77	0.000111	21	1149	1	21	1026	1045	0.89	21	20	36	1037	CUGUACUUGCAUCAACACCC	13	GCAUAUGCCGAACAAAUCCU	12.5		0.4394
SEQ0127366	CAGCGTCGCGGAGGCTTCGAC			GSVIVT01008919001	WW domain-containing protein	4	0.00283	0	21	87	2.46e-20	2423	0.0359	180	2.04e-166	212	48	83	0.000112	21	294	1	21	250	270	0.85	21	21	189	261	UGCGACUUUGGGUGCUGCCU	48	AACAUGGUUCUGAACUCCGC	0		1.7232
SEQ0122081	CTTGACTGGGGGTATGCTCTG			GSVIVT01018226001	Chaperone DnaJ-domain superfamily protein	3.5	0.00705	0	20	25	5.29e-14	2635	0.0095	57	4.87e-72	1029	198	83	0.000113	21	2079	1	20	821	840	0.39	20	20	49	832	CUCAGUUUAACGGAGGCCCU	17	AGAGUCUGGAAUUCUAUCCC	16		0.1615
SEQ0310440	GACCGCCCGATCTTCATGCTG			GSVIVT01026580001	Chaperone DnaJ-domain superfamily protein	3.5	0.00518	1	21	88	3.04e-23	27270	0.0032	355	1.11e-283	655	424	83	0.000117	21	1227	1	20	1068	1088	0.87	20	21	128	1079	UCAAGGUGGUGGCACCACCU	84	ACUGAUGCUCUGAUGAAGAU	0		0.2688
SEQ0115453	CGAACTAGCTGTTGGCTACTC			GSVIVT01033824001	cytochrome P450, family 72, subfamily A, polypeptide 15	4	0.0049	1	21	60	1.62e-25	514	0.1167	29	1.62e-25	144	1	77	0.000131	21	309	1	20	132	152	0.43	20	21	66	144	AGCUAGUUUCAAGAAUGACU	29	AGCUAGUUUCAAGAAUGACU	13.5		3.3843
SEQ0376507	TTGGCTCGAACCGCCGCTGCT			GSVIVT01031207001	Ribosomal protein S14p/S29e family protein	4	0.00733	0	20	41	5.96e-14	2248	0.0182	66	7.75e-51	271	103	81	0.000131	21	486	2	21	159	178	0.33	20	20	125	169	UUCCAGCAAAUCCAGGAGGC	29	UGUGAUUUCAUGCAAGAGAU	0		0.5278
SEQ0377018	TAGCGCCAGAGATCTTCGGGG	PVITv1_T016608	uclease-Endonuclease-Phosphatase (EEP)	GSVIVT01001977001	Ribosomal protein S14p/S29e family protein	3.5	0.00105	1	21	736	9.8e-227	30542	0.0241	823	0	569	33	79	0.000133	21	639	1	21	527	546	0.82	21	20	2119	538	CUGGGGCUGCCCAACGCUCU	413	ACAUCGGAAACCUCCAUCCC	0		9.9533
SEQ0354120	TCCACCGGACGTTCCGATCTT			GSVIVT01024010001	oxophytodienoate-reductase 3	4	0.00297	0	21	63	1.23e-15	8077	0.0078	249	3.42e-213	334	137	79	0.000135	21	597	1	21	461	481	0.77	21	21	173	473	ACCAGUGGAUCUUCUGGGUC	53	CCUGUUUUGGCUCCCCUGCC	0		0.4134
SEQ0233224	CATAGCGGAGATGACACTTCT	PVITv1_T004916	Unknown	GSVIVT01025415001	Cysteine proteinases superfamily protein	3	0.00637	1	21	131	2.17e-30	1705	0.0768	146	2.04e-117	132	35	77	0.000135	21	195	1	21	158	177	0.81	21	20	193	169	UCAGUUAUGGGUCGGUCUCC	63	CCGGGGCCUGAUCCCCUCCU	0		4.8384
SEQ0027876	AATTGCCGGGTATATCTCTCG			GSVIVT01023982001	Insulinase (Peptidase family M16) protein	4	0.00284	0	20	34	2.56e-13	2389	0.0142	40	9.05e-41	1278	178	73	0.000137	21	1467	1	20	1090	1109	0.74	20	20	83	1102	CCACCAAUCAAUGUCCUCCC	18	UCUGCUAUAUCUGGAAUUCC	0		0.2556
SEQ0017926	TGACACAAGCTCGCTGGTGCC	PVITv1_T010758	Unknown	GSVIVT01016813001	alpha/beta-Hydrolases superfamily protein	4	0.0073	1	21	17	1.94e-30	64	0.2656	16	1.94e-30	500	1	78	0.00015	21	612	1	21	490	509	0.8	21	20	22	500	CGCUGUAUCGGGCGGCGGCU	16	CGCUGUAUCGGGCGGCGGCU	0		4.2496
SEQ0265113	TGCCAGTTCGCTCTCGAGATC	PVITv1_T032450	Microtubule associated protein	GSVIVT01011634001	sugar transporter 14	4	0.01	0	20	23	5.98e-12	2596	0.0089	62	3.18e-81	1661	237	80	0.000151	21	2109	2	21	1889	1908	0.9	20	20	89	1898	GUGUACUCGCGAACGAACCA	15	UUGCUGCAGAGCAUGGUUAU	0		0.1335
SEQ0341658	TAGCTTGTTTACCTGCCGGGC			GSVIVT01014540001	sugar transporter 14	3.5	0.0039	1	21	48	6e-11	2605	0.0184	65	4.79e-52	194	127	77	0.000155	21	612	1	21	312	331	0.51	21	20	154	323	AACCAGCUGGGAUCUUCUAU	24	CGACUGACCUUGCUGAGGCU	0		0.4416
SEQ0182862	CGGTGAGCTATTTGTGGGCCC			GSVIVT01034099001	thioredoxin-dependent peroxidase 1	4	0.00187	0	21	106	3.67e-44	2709	0.0391	54	2.23e-45	541	159	80	0.000156	21	828	1	21	690	710	0.83	21	21	174	701	UGGGUCAUAGCGUGCUUCCC	53	UGUAAAUCCAAGGGGGUUCA	11		2.0723
SEQ0043634	TAGAGCGGAGAACCAACTACC	PVITv1_T005021	DUF2348	GSVIVT01009719001	thioredoxin-dependent peroxidase 1	4	0.00601	2	21	22	6.87e-11	2523	0.0087	45	8.99e-47	1358	171	71	0.000161	21	1461	1	21	1179	1197	0.81	21	19	101	1189	UUCUCUCUGGGAAUGGGACC	16	CCAUUUACAUGGUUGUGAGU	0		0.1392
SEQ0030448	TGGTTCGGAGGGATCGCCTTA			GSVIVT01012906001	K+ transporter 1	3.5	0.00392	1	20	77	4.1e-42	2518	0.0306	297	0	244	45	81	0.000165	21	549	2	21	281	299	0.51	20	19	136	289	CCGCCGGACCAGCAGCGCCU	58	ACGAUCGAUAAUGUCAAGGC	0		1.7748
SEQ0048965	TGCTGTACAACTGGGCTCTTA			GSVIVT01005201001	beta-ureidopropionase	3.5	0.00376	0	21	169	1.21e-274	691	0.2446	152	1.21e-274	666	0	77	0.000168	21	696	1	21	656	676	0.94	21	21	190	666	CAUGUACAGCAAUCACAUUU	152	CAUGUACAGCAAUCACAUUU	0		37.1792
SEQ0297475	TACGTGACAGAGATCTCTGGC	PVITv1_T035880	S-adenosylmethionine-dependent methyltransferase	GSVIVT01028729001	EXORDIUM like 2	4	0.00863	0	21	82	2.64e-38	2959	0.0277	73	2.34e-48	150	220	75	0.000172	21	447	1	21	360	380	0.81	21	21	223	372	UCACAUGUACAAGACGGACC	63	UCUAGUAACUAUCCAUUUCC	0		1.7451
SEQ0085167	GATCCGACGTCGACAACTTTC	PVITv1_T017233	Unknown	GSVIVT01018814001	zinc transporter 5 precursor	4	0.00576	1	21	7	2.66e-14	117	0.0598	7	2.66e-14	2890	0	74	0.000176	21	2937	1	21	2881	2900	0.98	21	20	10	2890	CGUGUCGGACCCGAUAUUCC	7	CGUGUCGGACCCGAUAUUCC	0		0.4186
SEQ0231857	CCGGCTGTTGTGTGCACGGTC	PVITv1_T014344	Unknown	GSVIVT01021429001	Bifunctional inhibitor/lipid-transfer protein/seed storage 2S albumin superfamily protein	3.5	0.00465	1	21	15	1.33e-11	2037	0.0074	82	7.28e-115	1542	140	81	0.00018	21	1566	1	21	1393	1412	0.89	21	20	66	1402	CCAGCAGUUGGAGCUGACUU	15	GGCAACUGGGGAGAAGCGGC	0		0.111
SEQ0296952	TGCACACAACAGCCGGCTGTT	PVITv1_T014344	Unknown	GSVIVT01031878001	Chaperone DnaJ-domain superfamily protein	4	0.00572	1	20	15	3.64e-14	468	0.0321	17	5.18e-20	202	78	77	0.000189	21	867	1	20	271	289	0.31	20	19	21	281	UGCUGUUGCCUAAGAAUUCU	13	UCUACAACAUGGAAGACUUC	11		0.4173
SEQ0124389	ATCGGATCCGGTTGAGGACGA	PVITv1_T030004	Reverse transcriptase	GSVIVT01004008001	Rad23 UV excision repair protein family	4	0.0087	1	20	18	2.08e-18	409	0.044	11	2.08e-18	3247	2	75	0.000191	21	3318	2	21	3237	3255	0.98	20	19	28	3247	CGAUCUGAUAUGCAGCGCCU	11	CGAUCUGAUAUGCAGCGCCU	0		0.484
SEQ0380305	TGAGGTCTGCATCACGGGAGC	PVITv1_T031532	Unknown	GSVIVT01026053001	Rad23 UV excision repair protein family	3.5	0.0027	1	21	39	1.73e-16	1314	0.0297	101	1.75e-140	622	45	76	0.000194	21	804	1	21	658	677	0.82	21	20	289	668	UGAUGCCUGAAAAUUUUCAU	21	UGCACUGGUGCGCGAGAUCU	0		0.6237
SEQ0416817	ACCGAGGTCGTGAGGGTCTTA	PVITv1_T016047	Unknown	GSVIVT01020103001	Serinc-domain containing serine and sphingolipid biosynthesis protein	4	0.00404	0	21	22	6.09e-15	251	0.0876	42	4.72e-78	268	4	77	0.000204	21	981	1	21	262	282	0.27	21	21	164	274	GACCGCGCUAUUGCCCGCUU	11	CCUUAUGACCGCGCUAUUGC	13		0.9636
SEQ0425163	TTGAAGTCGTCGTCGTGGCCC			GSVIVT01015078001	Serinc-domain containing serine and sphingolipid biosynthesis protein	4	0.00786	0	21	83	4.79e-35	13658	0.0061	133	1.57e-85	767	248	77	0.00021	21	1089	1	21	1005	1025	0.92	21	21	426	1015	GGCUACUUCAAAAUGGAGUU	78	CUGUGAAUAUUACCCUGGGU	0		0.4758
SEQ0110505	CTGTCGCTGCGACGGACGCAG	PVITv1_T017683	Unknown	GSVIVT01038546001	adenosine kinase 2	4	0.00299	0	21	52	7.85e-21	4198	0.0124	80	7.84e-77	554	197	82	0.00021	21	1182	1	21	347	367	0.29	21	21	154	359	CUGCUACAGGAGCUGGUUUC	33	CCGUAGACUUCAUCUUUGGC	0		0.4092
SEQ0037265	CAAAAACGGCCGCCGAACTAG	PVITv1_T010446	Anaerobic ribonucleoside-triphosphate reductase	GSVIVT01034947001	ATP synthase D chain, mitochondrial	4	0.00873	0	21	23	6.64e-13	2766	0.0083	32	3.42e-31	1133	198	77	0.000215	21	1860	1	21	1321	1341	0.71	21	21	76	1333	CCAUAUUUGCUAGAACAUUU	17	ACUACUACGGACAGGAAGUU	0		0.1411
SEQ0094390	TTCGAGGCGCGTACTAGGACT			GSVIVT01020684001	Unknown	3.5	0.000281	1	21	10	2.76e-11	557	0.018	16	2.16e-20	1255	36	74	0.000217	21	1356	1	21	1282	1301	0.95	21	20	26	1293	AGACUCGGACAAAAGAACAU	10	CAGCCUGGUGCUGAGGGUUU	0		0.18
SEQ0028847	CAACATCGTAGAATTCGTAGG	PVITv1_T038989	Unknown	GSVIVT01038099001	Protein unknown function (DUF604)	4	0.00861	0	21	49	3.26e-19	850	0.0576	26	2.46e-20	296	90	75	0.000217	21	438	1	21	376	396	0.86	21	21	95	386	CUGCCAAGUUGGACCUUGAU	25	CAGAGGAAGGCUCAGGACCC	0		1.44
SEQ0205865	CCAACTGGCGTGAATGCAATC	PVITv1_T003525	Unknown	GSVIVT01001361001	related to AP2 12	4	0.0074	0	20	20	8.1e-14	4239	0.0047	74	1.39e-118	5640	26	74	0.000225	21	5760	1	20	5604	5623	0.97	20	20	122	5616	CCCAGUUGCCUUCCUGGCUU	14	CCCAUUUGUUUCAGAAUUCC	0		0.0658
SEQ0109072	GAGTCTGGGCGTGGGTCGGCC			GSVIVT01011450001	related to AP2 12	4	0.00441	1	21	75	1.19e-45	4086	0.0184	150	1.84e-199	1093	377	79	0.000227	21	1494	1	21	1461	1480	0.98	21	20	187	1471	CUCCAGGCUCUGGAGAGCAU	51	CGUGUACAGCAACAAAAUUC	0		0.9384
SEQ0228195	GAGGCGCGTACTAGGACTGCC			GSVIVT01028244001	lipoxygenase 3	4	0.00953	0	21	27	1.28e-11	2214	0.0122	52	1.57e-59	1297	130	80	0.000236	21	1440	1	21	1157	1177	0.8	21	21	102	1169	ACGCCCCUCCCAAGAUUCCC	16	UCCACAAUUAUCGGAGCACC	0		0.1952
SEQ0359723	TCGGCTTCGGGAGACACAGAA	PVITv1_T030004	Reverse transcriptase	GSVIVT01026967001	lipoxygenase 3	3.5	0.00559	1	20	19	2.59e-16	1027	0.0185	39	1.39e-43	668	17	77	0.000237	21	816	2	21	677	695	0.83	20	19	79	685	GCCGAAGUCGAUGGUUUCUU	19	CAUAUAAAAUCUGUUCUGCC	0		0.3515
SEQ0335982	TTCCCAGTGACCTAACTCCGT			GSVIVT01001399001	translocase inner mitochondrial membrane 23	4	0.00369	0	21	8	6.07e-13	168	0.0476	8	7.89e-18	4804	190	76	0.000247	21	6003	1	21	4604	4624	0.77	21	21	17	4616	UACUGGAGAUCAUCAGUUGC	6	AUUCAAGAGGACCCUUCUUU	0		0.2856
SEQ0155264	ATCCGACGTCGACAACTTTCT	PVITv1_T017233	Unknown	GSVIVT01018814001	GDSL-like Lipase/Acylhydrolase superfamily protein	4	0.00617	1	20	8	2.66e-14	117	0.0684	7	2.66e-14	2890	1	75	0.000256	21	2937	1	20	2880	2898	0.98	20	19	10	2890	CGUGUCGGACCCGAUAUUCC	7	CGUGUCGGACCCGAUAUUCC	0		0.4788
SEQ0053052	CGAGGCGGTTGACAGACCGTG	PVITv1_T010650	Unknown	GSVIVT01008421001	2-oxoglutarate (2OG) and Fe(II)-dependent oxygenase superfamily protein	3.5	0.00478	1	20	40	2.37e-14	2368	0.0169	73	6.21e-41	226	148	79	0.000258	21	282	2	21	70	88	0.25	20	19	144	80	ACCGCUUCGACGCCAACGGC	40	UUUGACGAGUUCAAGGAGAU	11.5		0.676
SEQ0423420	AGAGCGGACGTCGTTACCACG	PVITv1_T000371	Unknown	GSVIVT01003181001	Unknown	4	0.00432	1	21	61	8.61e-17	9822	0.0062	137	4.72e-125	1246	62	76	0.000259	21	1473	1	21	1299	1318	0.88	21	20	372	1309	AUGUCCUUCUUCAUUUACUU	38	UUAAAUAUGCUGUGUCACAU	0		0.2356
SEQ0051100	CAGCTTGAGCGAGTAGCTCCC			GSVIVT01018783001	Uncharacterised protein family (UPF0497)	3.5	0.00352	1	21	10	8.01e-12	1736	0.0058	17	5.03e-29	10508	184	78	0.000265	21	11046	1	21	10683	10702	0.97	21	20	25	10694	CUCAAGCUGUGAUUUCUCCC	8	CAAACAAGAUACUGUUUGCU	0		0.0464
SEQ0315852	TTCGGACAGTGCTGTGAGCGT			GSVIVT01035408001	Uncharacterised protein family (UPF0497)	3.5	0.00564	0	21	88	6.27e-24	10219	0.0086	171	6.33e-194	2028	162	77	0.000265	21	2088	1	21	1856	1876	0.89	21	21	383	1866	CAAUGUCCUAAAGGGUGCUC	41	CCUCAUCUGCACUCUUCUUC	0		0.3526
SEQ0179947	TTCACAGAGCGGGGCGGACCC			GSVIVT01008737001	Uncharacterised protein family (UPF0497)	4	0.00693	0	21	41	8.85e-12	9002	0.0046	924	0	813	283	81	0.000273	21	846	1	21	520	540	0.61	21	21	172	530	CGCUCUGCGAAGUCGUGUGU	40	CUGCAGAAAACCUGAAUCCU	0		0.184
SEQ0437450	TGGCTCCACAGCGTTTGTGAC			GSVIVT01025256001	SAC3/GANP/Nin1/mts3/eIF-3 p25 family	4	0.00605	0	20	14	2.39e-11	641	0.0218	34	5.07e-41	643	50	78	0.000276	21	708	2	21	584	603	0.82	20	20	58	593	CUGAGGAUUCAAAAGCAGCU	13	CGCUAUAUAGAACUGUUUCC	0		0.2834
SEQ0246151	CTCCCCAGCGTCATCCACTGA			GSVIVT01031709001	peroxiredoxin IIF	4.5	0.0068	1	21	59	1.09e-16	7816	0.0075	144	1.67e-175	2267	195	80	0.000303	21	2301	2	21	2062	2082	0.9	20	21	168	2073	GCUGGGUGAGAAUUUAUACC	28	CAGCUGAUCAGUUGGGUUCU	0		0.21
SEQ0355218	AACGCGCGAGCATTCAGCCCC	PVITv1_T036924	Unknown	GSVIVT01023957001	winged-helix DNA-binding transcription factor family protein	4.5	0.00963	2	20	14	5.09e-14	1110	0.0126	30	1.41e-48	1655	195	76	0.000303	21	3564	3	21	1452	1470	0.41	19	19	53	1461	CUCCGCUGUUUGUGGCGGGU	11	UUUACAGCUUUGUGGACUUC	0		0.1386
SEQ0424806	AGCACCGGCAAATATACCCGA	PVITv1_T019817	Unknown	GSVIVT01022063001	Preprotein translocase Sec, Sec61-beta subunit protein	4.5	0.00824	0	19	241	1.12e-61	35715	0.0067	646	0	695	228	76	0.000306	21	738	1	19	457	475	0.62	19	19	710	469	ACUGGUGAAUGUGGGACAGC	206	ACUUGUCUUUUGGAACUGCU	0		1.3802
SEQ0336373	CGACGTATGCGGACGCCACTC	PVITv1_T010758	Unknown	GSVIVT01017796001	Plastid-lipid associated protein PAP / fibrillin family protein	3	0.000209	2	21	133	2.27e-25	17678	0.0075	311	9.34e-159	211	59	80	0.000314	21	447	1	21	262	280	0.59	21	19	187	272	CAUACGUCGGAUUGAAAGGC	124	AUCUGGGAUGUGCUGAUGCU	0		0.93
SEQ0048432	TTTTCTGCGAACCGATGGCCA	PVITv1_T031533	Unknown	GSVIVT01014153001	DNAJ homologue 2	4	0.00712	1	21	24	2.3e-22	1531	0.0157	50	3.1e-66	1490	372	71	0.000314	21	1569	1	21	1109	1128	0.71	21	20	53	1119	UCGUAGAGAAGAUGGAUCUU	22	UUGGGUCACUGCCUAGGCCU	0		0.3454
SEQ0086008	TGATCTAGCCAGACTGAGCCT			GSVIVT01035899001	phosphotransferases, alcohol group as acceptor;binding;inositol or phosphatidylinositol kinases	3	0.000891	1	21	19	3.51e-15	1971	0.0096	43	9.94e-53	1790	99	76	0.000317	21	1845	1	21	1682	1701	0.91	21	20	38	1691	CUGGAAGAUCAAGCGGAGGC	17	CCAUGAGAUGGACAAAAUCU	0		0.1632
SEQ0114918	TTGGATCTGAGTGCCAGGGGC	PVITv1_T015478	Unknown	GSVIVT01015358001	ferredoxin-NADP(+)-oxidoreductase 2	3.5	0.00568	1	21	120	3.69e-35	5182	0.0232	336	0	468	95	81	0.000317	21	489	1	21	364	383	0.74	21	20	267	373	ACUCGGUCCAGGAGGUUUGC	73	UGACAUCCUCAAAGCUAUCU	0		1.6936
SEQ0364714	CATGACGATAAGTGTGTCGGC	PVITv1_T027176	EGF-like protein	GSVIVT01019078001	Leucine-rich receptor-like protein kinase family protein	3.5	0.00451	1	21	71	2.36e-38	6749	0.0105	101	4.83e-90	560	669	76	0.000322	21	1290	1	21	1220	1239	0.95	21	20	285	1231	UUCGUCAAGGCACUGGAGCC	57	CACUGCUCAAGGAUAAUCUU	0		0.5985
SEQ0061745	CGAGAGTATCAAGCAGGAGCG	PVITv1_T010650	Unknown	GSVIVT01033370001	Leucine-rich receptor-like protein kinase family protein	4	0.00642	1	21	55	9.67e-32	3089	0.0178	68	8.37e-64	464	231	73	0.000324	21	963	1	21	686	705	0.71	21	20	123	697	GAUCUUUCGAGAGUGGAAUU	42	UCAAUAACCUAUCUGGACCC	0		0.7476
SEQ0162589	ACGGTCTTCAGCACCAGGGCG	PVITv1_T005387	Unknown	GSVIVT01000051001	ferulic acid 5-hydroxylase 1	3.5	0.00207	0	21	30	1.97e-17	2010	0.0149	33	3.55e-29	793	145	81	0.000358	21	1062	1	21	928	948	0.87	21	21	118	939	UGAAGAACUUGAGAUAAUAU	23	ACUUUUACUGUGGUUUACUC	0		0.3427
SEQ0010680	CGGTCAGTGCGCGCATCCTCT	PVITv1_T018978	Unknown	GSVIVT01015332001	beta-galactosidase 3	3.5	0.00305	1	21	35	9.06e-13	2708	0.0129	97	7.09e-130	229	1277	80	0.00036	21	1539	1	21	1497	1516	0.97	21	20	72	1506	GCCACGGACCGAAGGCAAGU	18	UACUGUAAAUAUGAGAGCCA	0		0.2322
SEQ0431130	TCTATGCGCGGCTACTTGACC	PVITv1_T021496	Unknown	GSVIVT01011947001	Protein unknown function, DUF538	4	0.00111	0	21	100	3.73e-33	1628	0.0614	48	1.47e-44	551	85	77	0.000361	21	687	1	21	456	476	0.66	21	21	195	466	CUGUACAUAGACUGGAAGGC	39	UCAACAUUUUCAAAGUACCC	0		2.3946
SEQ0186857	CTCCGACCGTATCGGTATCTT			GSVIVT01031310001	ARM repeat superfamily protein	4	0.00698	0	20	65	1.29e-30	7228	0.009	145	2.39e-145	827	34	78	0.000362	21	1272	2	21	852	871	0.67	20	20	149	863	CUGUUGGAGAUUUGGGUUAU	51	UAGCUGGAGGUGGUGCAAGU	0		0.459
SEQ0317354	CGTAGACCGACGACGACGGTT			GSVIVT01032726001	isopentenyl pyrophosphate:dimethylallyl pyrophosphate isomerase 2	4.5	0.00844	0	20	59	2.31e-44	2117	0.0279	100	1.1e-151	1388	25	77	0.000369	21	1758	2	21	1404	1423	0.8	20	20	219	1413	GUCGAUCUCUGCCGCGUCGU	39	CCGACUUCACGACGUCACCC	0		1.0881
SEQ0346819	CAGCCGTACGCGAGCTCTTCC	PVITv1_T022515	Unknown	GSVIVT01013765001	AMP-dependent synthetase and ligase family protein	3.5	0.00293	1	21	50	5.49e-13	6407	0.0078	185	2.23e-137	329	44	80	0.000377	21	483	1	21	276	295	0.57	21	20	369	286	CGUGAGGCUGUGCUGCUUGU	48	CUAAUGCUAUGAAUGCUGCC	0		0.3744
SEQ0322956	CTCGAGGCCGTAGAGCTCTGA			GSVIVT01037046001	Lung seven transmembrane receptor family protein	3.5	0.00632	0	21	31	5.78e-12	2531	0.0122	52	3.52e-51	943	872	82	0.000398	21	1128	1	21	61	81	0.05	21	21	42	72	CUGUCUCGAGCAUGGUAUUC	19	GUUGUUCCUGGUGGUGAUCU	0		0.2318
SEQ0055843	CGAATTGCCGGGTATATCTCT			GSVIVT01029107001	plasma membrane intrinsic protein 1C	4	0.00505	0	21	65	5.05e-26	3993	0.0163	116	9.74e-109	725	88	72	0.000411	21	750	1	21	627	647	0.84	21	21	209	638	CGGAAAUUCGAGAAAACCAU	45	ACCGAGAUGGAAUCGGAGAU	0		0.7335
SEQ0069769	CGACAATGGGATCTCCGAGGC	PVITv1_T012549	Protein kinase	GSVIVT01037437001	Copper amine oxidase family protein	3.5	0.00747	1	21	12	1.95e-15	162	0.0741	8	1.95e-15	2039	2	79	0.000416	21	2907	1	21	2028	2047	0.7	21	20	17	2039	CUGUUGUUGUUACUGUUCCU	8	CUGUUGUUGUUACUGUUCCU	0		0.5928
SEQ0125303	AGCGCCAGAGATCTTCGGGGA	PVITv1_T038133	Unknown	GSVIVT01001977001	cytochrome P450, family 76, subfamily C, polypeptide 1	4	0.00283	1	20	392	3.39e-73	30542	0.0128	823	0	569	34	77	0.000419	21	639	2	21	527	545	0.82	20	19	2046	536	CUCUGGGGCUGCCCAACGCU	223	ACAUCGGAAACCUCCAUCCC	0		2.8544
SEQ0222709	CCATGTGGCGCCCTGGTGCTG	PVITv1_T030366	Unknown	GSVIVT01030290001	sucrose transporter 2	4	0.00251	1	21	66	1.32e-27	3863	0.0171	200	2.91e-167	233	100	82	0.000427	21	342	1	21	124	143	0.36	21	20	287	135	UGUCUGUGGAUGUGAUAGAU	66	UCCCCAGGAUGCUCUUCCAU	0		1.1286
SEQ0145942	CTTGGGGTTCCGCAGCACCAG			GSVIVT01029373001	Glutathione S-transferase family protein	4	0.00999	0	21	43	2.3e-22	2841	0.0151	89	4.65e-70	268	125	80	0.000435	21	483	1	21	383	403	0.79	21	21	140	395	CAGCCCAAGACGAUGAUGAU	43	ACAAAGAAAUUGCAGGACAU	0		0.6493
SEQ0064178	GCCGTGGACTAGCCAGACTAC			GSVIVT01014439001	aldehyde dehydrogenase 2B4	4	0.00776	1	21	148	3.43e-36	13419	0.011	294	8.15e-229	339	32	75	0.000465	21	696	1	21	362	381	0.52	21	20	620	373	GUCCUCGGCUUCCAAGUUGU	98	CCCCAACCUUGUUCAUGCCC	0		1.078
SEQ0247107	GGGTTCGAGGTCGCGGCGCCG	PVITv1_T033521	Endonuclease/uclease/phosphatase	GSVIVT01015056001	Unknown	3.5	0.000772	1	21	89	4.54e-23	1826	0.0487	128	8.6e-100	42	9	83	0.000478	21	222	1	21	42	61	0.19	21	20	379	53	CUCGAACCUGUCGGGUUUGC	52	UGGCCCCGGAUCUCGAACCU	11		2.5324
SEQ0288986	CGCGTACGGCTGAGTACATGC	PVITv1_T022515	Unknown	GSVIVT01016078001	tetratricopetide-repeat thioredoxin-like 3	4.5	0.00964	0	20	42	5.78e-13	13293	0.0032	191	2.64e-162	870	207	76	0.00048	21	1242	1	20	1067	1086	0.86	20	20	303	1077	AGCUAUGCUCCUGACAGGGU	42	CACUAUUCUGUCGGUUAUCU	13		0.1344
SEQ0431428	CTACGTACCGTGATGAACCTA	PVITv1_T021116	Unknown	GSVIVT01036162001	multiprotein bridging factor 1A	4.5	0.01	2	22	23	1.29e-18	999	0.023	25	9.54e-31	924	267	71	0.000491	21	1521	1	21	1181	1201	0.78	21	21	48	1191	ACUGGUAGAAGUCAUCACUU	17	UAGCAGCUACCCUCACUCCC	0		0.391
SEQ0280617	CAAGCGGCGTTGTCCAAGCTT	PVITv1_T006790	Unknown	GSVIVT01001098001	alpha/beta-Hydrolases superfamily protein	3.5	0.00145	1	21	30	7.64e-13	5990	0.005	72	4.9e-59	1142	127	77	0.000523	21	1326	1	21	1260	1279	0.95	21	20	118	1269	CAGCCUGCUUGAUAGCCUGC	27	CAAUUGAUUCCAAUGUAUCU	0		0.135
SEQ0007746	ATCCCCGTCGCAGCTCTAGCG			GSVIVT01023852001	alpha/beta-Hydrolases superfamily protein	4	0.00618	0	21	37	1.72e-14	4846	0.0076	104	1.3e-119	1396	411	79	0.000551	21	1662	1	21	975	995	0.59	21	21	130	987	AAUGGGGAUGAACAUGAUCU	24	CACGUCUCAGUCACCAUGCC	0		0.1824
SEQ0007571	CACAGTCTGGCTAGTCCACGG	PVITv1_T016047	Unknown	GSVIVT01024072001	photosystem II subunit P-1	4.5	0.00903	1	20	15	2.12e-12	1023	0.0147	77	9.73e-111	788	60	77	0.000552	21	903	2	21	720	738	0.8	20	19	56	728	CGCCAGGCGUGGGGCAAACA	15	AUGCGAGGGCGAGUUUGCCU	0		0.2205
SEQ0286583	TCCTCAGTCGCTGGAGTCTAC			GSVIVT01024910001	Lactate/malate dehydrogenase family protein	4	0.00652	0	21	84	1.36e-24	29409	0.0029	755	0	1051	238	77	0.000559	21	1419	1	21	1279	1299	0.9	21	21	256	1289	UCGAGAGAGGAACCUUUUAU	83	CGGGUUUAUGACGAUGAAGU	0		0.2407
SEQ0343680	ACCCGTCGGGCGCCACTCGAC	PVITv1_T026177	Unknown	GSVIVT01035803001	Unknown	4	0.00424	2	20	46	1.62e-25	2593	0.0177	85	4.97e-83	641	268	84	0.000569	21	720	2	20	364	382	0.51	19	19	111	374	CCGACUGGGGAGUCCUGCCU	38	UCCCACCCAACAUUGAAGAU	13		0.6726
SEQ0097747	TAGCCTCGCTGTCGATAAGCC	PVITv1_T028110	Unknown	GSVIVT01028050001	urease accessory protein G	4	0.00856	1	19	37	9.18e-16	4678	0.0079	111	1.38e-96	542	197	77	0.000588	21	780	2	20	337	354	0.43	19	18	67	345	CAGGGAGGCUCGGAAAAUUC	35	CAGAGACUGUGACGGAAGCU	0		0.2765
SEQ0278310	TTGCGCCGTTGATCGTTCAGT	PVITv1_T030337	Unknown	GSVIVT01000940001	ornithine-delta-aminotransferase	4	0.00616	0	21	38	1.38e-13	4797	0.0079	211	3.74e-234	661	197	75	0.00059	21	756	1	21	454	474	0.6	21	21	254	465	AAUGGCGCAAGCGGAGAACU	33	UCAAGUGGGAUCACAGAGGU	11.5		0.2607
SEQ0360913	CGGAGAAGGGGCTTTGCGTGG	PVITv1_T030506	Unknown	GSVIVT01021788001	ornithine-delta-aminotransferase	4	0.00769	0	20	26	1.16e-15	728	0.0357	48	2.42e-50	302	254	82	0.000595	21	411	1	20	38	57	0.09	20	20	78	48	CCUCUCCUUCUCUUCUUCUC	21	UGAAAAAAGAACCUGCUUCC	0		0.7497
SEQ0174735	TTGACGAGAGGACGAGACGCT	PVITv1_T000500	Unknown	GSVIVT01025104001	Early-responsive to dehydration stress protein (ERD4)	4	0.00737	0	21	565	4.41e-207	30909	0.0183	444	3.24e-283	633	22	78	0.0006	21	753	1	21	645	665	0.86	21	21	1293	656	CUCUUGUUGAGAAAUAUGCC	367	UCUCUCAGACCCAGCCUUCC	11		6.7161
SEQ0311894	GTCCGAACCGCCGTCGCGCGC	PVITv1_T012122	Unknown	GSVIVT01031973001	photosystem I subunit K	4	0.00614	1	21	831	0	16774	0.0495	1317	0	317	48	82	0.000608	21	366	1	21	260	279	0.71	21	20	3484	270	CGGUUAUGGCGGUGGUAGUC	642	CUCGCUACUCUAGGAGUGGU	11.5		31.779
SEQ0317354	CGTAGACCGACGACGACGGTT			GSVIVT01031930001	Bacterial sec-independent translocation protein mttA/Hcf106	4.5	0.00844	1	20	42	2.44e-11	12201	0.0034	618	0	943	229	76	0.000619	21	1056	2	21	706	724	0.67	20	19	372	714	CGUCGGAUUCGUAAAAACCU	41	ACUGUACAAAGCCAUCACCA	0		0.1394
SEQ0003959	CATCCGCGAGGAGTCTGGGCG			GSVIVT01036702001	Unknown	4	0.00334	1	21	41	6.13e-15	3086	0.0133	71	2.71e-72	853	47	78	0.000627	21	1116	1	21	891	910	0.8	21	20	131	902	CCGCGGAUGCCAGCCCAUCU	24	CUGCCAGAUAAUGGGAUUCU	0		0.3192
SEQ0016570	ACCGATCGTCTTAGCCTTCAA			GSVIVT01028107001	cysteine proteinase1	3	0.00104	1	21	33	3.53e-26	1361	0.0242	76	8.98e-85	126	1	75	0.000648	21	582	1	21	118	137	0.2	21	20	140	127	GAGAGAUUGGUUCAGCAUCA	33	UGAGAGAUUGGUUCAGCAUC	0		0.7986
SEQ0150913	AGAAGAGTCATTGACGCCGGG			GSVIVT01011445001	Unknown	3.5	0.0032	1	21	40	3.38e-21	1950	0.0205	43	3.07e-39	736	103	76	0.000657	21	873	1	21	624	643	0.71	21	20	171	633	ACUGCUUUUCUCCAAAUUCC	28	CAGUCCAUACUGAGGAUUCU	0		0.574
SEQ0035380	TCAACGAACAGAACGTCAGTC			GSVIVT01033869001	Cyclin-dependent kinase inhibitor family protein	3.5	0.00344	1	21	61	5.33e-17	4738	0.0129	869	0	1176	344	70	0.000658	21	1326	1	21	823	842	0.62	21	20	168	832	UCUAUUCUUGACCCCGUUCU	29	ACCCUCCAUUGCUUUGUUCC	0		0.3741
SEQ0053143	TCGGCGGGTTCTTGAAATCGT			GSVIVT01031134001	Unknown	4	0.00529	0	21	92	3.78e-32	3628	0.0254	57	9.71e-52	1029	14	75	0.00068	21	1236	1	21	1033	1053	0.84	21	21	164	1044	CACCCGAAGAUCAGGAAGUC	41	ACCCAUGAUUUCAGGCACCC	0		1.0414
SEQ0316238	AGACTCCAGCGACTGAGAATC	PVITv1_T009082	Unknown	GSVIVT01033420001	Leucine-rich receptor-like protein kinase family protein (Putative R gene)	4	0.00158	1	21	76	4.16e-43	2638	0.0288	157	9.23e-140	67	232	74	0.000694	21	336	2	21	289	309	0.86	20	21	482	301	CUCGAGUCUGAGAGGGAGGC	73	CUCUCCUCCGAAGCCGCCGU	0		2.1024
SEQ0013537	ACACAAGCTCGCTGACGCCTG	PVITv1_T010758	Unknown	GSVIVT01024237001	ubiquitin-specific protease 12	4	0.00807	2	21	14	8.76e-11	291	0.0481	13	8.76e-11	165	0	73	0.000699	21	297	2	21	156	175	0.53	20	20	23	165	ACAGCUUGUGUUGGGUUUGU	13	ACAGCUUGUGUUGGGUUUGU	0		0.6253
SEQ0279665	TGTCCGGCAGTACAAGCAATT	PVITv1_T005015	FYVE zinc finger protein	GSVIVT01036089001	ubiquitin 6	3.5	0.00445	1	21	33	9.8e-26	524	0.063	23	9.8e-26	602	2	73	0.000716	21	663	1	21	591	610	0.89	21	20	59	602	UGCUGUACAUUAUAAUUGCC	23	UGCUGUACAUUAUAAUUGCC	0		1.449
SEQ0107130	CACAATTCCCGTCGCAGCTTG			GSVIVT01027876001	ubiquitin 6	3.5	0.00559	1	21	27	7.3e-13	6801	0.004	202	1.41e-264	1758	634	74	0.000718	21	1779	1	21	1115	1134	0.63	21	20	105	1124	CAGGAUUUGUGACACUUUCC	25	CCAAGAAGAGUCGAGGACUU	0		0.1
SEQ0348170	CACGAACTTCGGATGAAGGAC			GSVIVT01029179001	UDP-glucosyl transferase 71B1	3.5	0.000222	1	21	13	3.04e-15	225	0.0578	12	3.04e-15	559	1	72	0.000722	21	675	1	21	549	568	0.81	21	20	30	559	CAAGUUGGUGGGGCUCUUCU	12	CAAGUUGGUGGGGCUCUUCU	0		0.6936
SEQ0100826	CGTGCACCTAGAACTTCGGAC			GSVIVT01015895001	ATP binding;leucine-tRNA ligases;aminoacyl-tRNA ligases;nucleotide binding;ATP binding;aminoacyl-tRNA ligases	4	0.00431	2	20	212	7.42e-44	17310	0.0122	338	1.4e-173	266	91	74	0.000734	21	408	2	21	168	185	0.41	20	18	388	175	CUAGGUGCAUGUGUGGAUUU	165	UUGUGGACUUGGACGCUGCC	0		2.013
SEQ0377496	AGCAGCGTCGCGGAGGCTTCG			GSVIVT01033518001	XB3 ortholog 2 in Arabidopsis thaliana	4	0.00932	1	19	11	2.43e-11	255	0.0431	20	1.42e-24	317	117	79	0.00074	21	468	3	21	427	444	0.91	19	18	18	436	CGAGCUGCUGAAGCUGGUGU	11	CCAAAGAGAACUCAGAUUCA	0		0.4741
SEQ0315320	ACGAATGCCGGATTGTCGTCA	PVITv1_T014261	Unknown	GSVIVT01025621001	hydroxy methylglutaryl CoA reductase 1	4.5	0.00954	1	19	61	2.55e-16	3952	0.0154	66	8.69e-44	419	178	71	0.000769	21	651	1	19	588	605	0.9	19	18	182	597	CCAGCAUUCCAUGAAUCUCU	36	ACAAGAUAAUUGCAGUUUGU	0		0.5544
SEQ0053143	TCGGCGGGTTCTTGAAATCGT			GSVIVT01032063001	geranylgeranyl reductase	3.5	0.00234	2	21	149	2.57e-84	4076	0.0366	127	7.5e-121	323	75	75	0.000789	21	726	1	21	390	408	0.54	21	19	371	399	AGACCGCCGGUCGCGAGGCU	99	CUGGAUCGGACGAAGGACGC	0		3.6234
SEQ0098643	CCGGTATACTTCGAAGGCGTC			GSVIVT01036077001	ATPase, V1 complex, subunit B protein	3.5	0.00721	1	21	120	2.34e-17	19444	0.0062	789	0	317	68	76	0.000814	21	447	1	21	240	259	0.54	21	20	703	251	GCAUACCGGCCAUCGAUGGC	113	CUCACUUCCCUACUGGACCU	0		0.7006
SEQ0341434	GTTCTTCGATGCGGCTGATCT	PVITv1_T022516	Unknown	GSVIVT01013000001	plasma membrane intrinsic protein 3	3	0.000721	1	21	27	8.79e-14	1161	0.0233	28	8.76e-20	295	252	78	0.000817	21	465	1	21	34	53	0.07	21	20	54	44	AUCGAAGAACCCAAAGUGCU	22	CGCAGAAGGUCUGACCUCUC	11		0.5126
SEQ0213179	CGAAAACGAGCGGCGGCATCT	PVITv1_T012549	Protein kinase	GSVIVT01029183001	hydroxypyruvate reductase	4	0.00513	2	20	22	3.92e-14	1502	0.0146	36	6.16e-31	567	103	72	0.000818	21	696	2	21	457	474	0.66	20	18	47	464	CUGUUGUUUCGAUGAAAGAU	21	CUCAAAGCAGGUCGUGUUCU	0		0.3066
SEQ0029978	ATGAACTTAGTTACCGCTCTC			GSVIVT01036773001	glycine-rich protein	3.5	0.00179	1	21	92	7.85e-62	8336	0.011	132	5.14e-117	854	367	72	0.000856	21	1218	1	21	478	497	0.39	21	20	194	488	CUAAGUUCUUGAAGCCAUCU	86	UGCCAGCAUCAGCCAUUCCU	0		0.946
SEQ0144820	CTCCGTGTCGACATGCGCACT			GSVIVT01032807001	fructose-bisphosphate aldolase 2	4	0.00595	0	21	21	1.68e-11	1257	0.0167	37	3.65e-46	236	989	76	0.000859	21	1416	1	21	1215	1235	0.86	21	21	61	1227	GACACUGAGUCCAUUGACCC	13	ACUUGAGUUUUCUCCAUUUU	0		0.2171
SEQ0076273	TCACGAAAGTGCGAGGGCTTG	PVITv1_T029523	Unknown	GSVIVT01035525001	fructose-bisphosphate aldolase 2	3	0.00299	2	21	71	1.05e-59	10555	0.0067	161	4.16e-191	2230	187	78	0.000879	21	2589	1	21	2035	2053	0.79	21	19	291	2043	CAUUUUCGUGACAAGGUCUC	70	UAUGUUCCACUUGACUUUCU	0		0.469
SEQ0236919	GATATCGAGCATATCATCGGC	PVITv1_T020814	Unknown	GSVIVT01016078001	fructose-bisphosphate aldolase 2	3.5	0.00722	1	21	66	9.13e-30	13293	0.005	191	2.64e-162	870	781	76	0.000881	21	1242	1	21	80	99	0.06	21	20	226	89	CUGCUCGGAUCGCAUAUUGU	66	CACUAUUCUGUCGGUUAUCU	0		0.33
SEQ0008724	TGGTTTGAAACGGACGCGCCT			GSVIVT01015093001	squalene synthase 1	4.5	0.00717	0	20	27	1.6e-16	1709	0.0158	38	4.38e-40	1135	501	75	0.000902	21	1197	2	21	625	644	0.52	20	20	44	636	UUCAAACCGGUGCAAAUUCU	20	UACACAGACUACCCUUUUCU	0		0.316
SEQ0033874	GTAGCCAACAGCTAGTTCGGC			GSVIVT01013272001	xylulose kinase-1	4	0.00676	0	21	94	1.1e-28	12277	0.0077	198	1.7e-187	898	172	75	0.000908	21	1398	1	21	1060	1080	0.76	21	21	470	1071	UGCUGGAUACUACAACACCA	59	ACAGAAUACGGACAGUUCUU	0		0.4543
SEQ0399014	CGGCTTGAACGCGGCGCGAGC	PVITv1_T007532	Unknown	GSVIVT01034025001	vacuolar proton ATPase A3	4	0.00821	0	21	137	6.4e-48	2582	0.0531	121	1.81e-96	269	3	81	0.000922	21	339	1	21	256	276	0.76	21	21	700	268	UUCAAGUCGAACCUUCCUCC	77	UCAAGUCGAACCUUCCUCCC	0		4.0887
SEQ0113992	TTCCAGATGTAGCCACCCGCT			GSVIVT01000081001	Small nuclear ribonucleoprotein family protein	3	0.0014	2	21	22	8.54e-20	1243	0.0177	55	2.14e-68	916	170	74	0.000924	21	966	1	21	738	756	0.76	21	19	36	746	UGUAUCUGGAAGGUGGGCCU	22	UCAGAAUUCUCUGAAGACCU	12		0.3894
SEQ0050322	TCGGTGCTGACTGCACTGCCC	PVITv1_T010785	Unknown	GSVIVT01037021001	RING/FYVE/PHD zinc finger superfamily protein	3.5	0.00537	2	21	8	6.16e-11	260	0.0308	13	1.23e-19	1152	51	80	0.000934	21	1278	1	21	1093	1111	0.86	21	19	19	1102	AGCACGCCGGAGGUGGAGGU	8	CGCGGCGGCGUUCGUGGCGU	0		0.2464
SEQ0067354	CGGTGTAACTGCGTCCGTCGC	PVITv1_T017683	Unknown	GSVIVT01018853001	Major facilitator superfamily protein	4	0.0061	0	21	12	4.6e-12	592	0.0203	9	4.6e-12	2013	0	79	0.000945	21	2538	1	21	2003	2023	0.79	21	21	36	2013	CAGUUACUCUGGGACAUAUC	9	CAGUUACUCUGGGACAUAUC	11.5		0.1827
SEQ0048806	CCACTTCGAACAACACCGGGC			GSVIVT01029114001	Cystathionine beta-synthase (CBS) family protein	4.5	0.00957	0	21	50	1.52e-37	2428	0.0206	39	2.4e-40	992	254	74	0.00099	21	1581	1	21	1236	1256	0.78	21	21	87	1248	CCGAAAUGGAGGGCUGGCCC	37	ACCAGUAUGACUGGGAUGCU	0		0.7622
SEQ0210655	CACCAGTGATTGGGAACGTCT	PVITv1_T024006	Got1-like protein	GSVIVT01003823001	Ribosomal protein L16p/L10e family protein	4.5	0.00909	0	21	37	8.61e-26	2800	0.0132	89	7.31e-107	1002	180	73	0.00099	21	1254	1	21	812	832	0.65	21	21	189	823	AUCUUUUGCGAAACCUUCAU	32	ACUCAAAUAUCCUUCAAUUC	13		0.4224
SEQ0412890	TCGCCGTCGGGTATATTTGCC			GSVIVT01016738001	Phototropic-responsive NPH3 family protein	3.5	0.00653	1	21	14	1.73e-13	971	0.0144	14	3.28e-18	1514	812	78	0.00108	21	2784	1	21	2317	2336	0.83	21	20	30	2326	CCCUACGGCGGCUACGUCCC	11	AGGCGUAUGCAACUCGUACC	0		0.1584
SEQ0339755	TCGTGTTCCGACAGTGTACCC	PVITv1_T009374	Unknown	GSVIVT01028232001	catalytics;transferases;[acyl-carrier-protein] S-malonyltransferases;binding	4	0.00781	1	21	15	1.79e-11	955	0.0157	84	1.93e-118	486	40	74	0.00108	21	726	1	21	517	536	0.71	21	20	42	526	UUGGAACACGAACGCAUGCU	15	CUUGGAGGAAGUGAAAGCCU	11.5		0.2355
SEQ0213106	TTCGCGTCGAGGATTATCTTG			GSVIVT01001094001	zinc finger (CCCH-type) family protein	4	0.00688	0	20	25	1.55e-19	730	0.0342	20	1.55e-19	613	18	74	0.00116	21	741	2	21	622	641	0.84	20	20	81	631	UUUGUCGAGAACAAAAAUAU	20	ACCAAAAAGAAGAUAAUCUU	12		0.684
SEQ0227975	CAAACGGCTTGAACGCGGCGC	PVITv1_T007532	Unknown	GSVIVT01011085001	rubisco activase	5	0.00846	0	21	22	1.66e-16	987	0.0223	157	0	2469	117	73	0.00116	21	2781	1	21	2342	2362	0.84	21	21	114	2353	AGACUGUUUGAUCAAGAAAU	13	UCUUGCACUUGGCCUUUGCU	0		0.2899
SEQ0426497	ATCACAACGTGGACCCAGCGC	PVITv1_T033521	Endonuclease/uclease/phosphatase	GSVIVT01021584001	ZRT/IRT-like protein 2	4.5	0.00646	0	21	197	1.91e-44	8762	0.0225	274	8.22e-187	148	20	74	0.00118	21	390	1	21	118	138	0.3	21	21	653	130	CGCUGUGAUUUCAUUGGUUC	119	UCACCCACCAAUCUGAUUAU	0		2.6775
SEQ0248324	CAAATGTAGATCACCCGTGGC	PVITv1_T022814	Unknown	GSVIVT01033088001	ascorbate peroxidase 1	4	0.00905	2	21	48	3.81e-25	8543	0.0056	93	6.53e-77	1438	82	73	0.00119	21	1509	1	21	1348	1366	0.89	21	19	211	1358	CUGCAGUUGCCAAACCUGAU	45	AUGAUUCCGAGCGGUGGGGC	0		0.252
SEQ0121826	TTCGGACGGGTCGTACTGTCA	PVITv1_T015478	Unknown	GSVIVT01020725001	plasma membrane intrinsic protein 2	4	0.00762	1	21	191	8.21e-67	10113	0.0189	196	6.45e-204	417	989	74	0.0012	21	1452	1	21	1397	1416	0.96	21	20	346	1408	CCCGCCGAAGAGGACCGUCC	91	CAGAUACUGCGGCGCGUGCC	0		1.7199
SEQ0404967	GTTGCTTGTGCGTACGACCCG	PVITv1_T021063	Unknown	GSVIVT01018772001	RNA-binding (RRM/RBD/RNP motifs) family protein	4	0.00984	1	21	170	1.17e-41	10881	0.0156	367	0	927	169	74	0.00122	21	1089	1	21	749	768	0.69	21	20	319	758	CCACAAGCAGCUCACUACUC	78	ACUGAAGAAAGACAACACCU	0		1.2168
SEQ0077427	CTCTCGCCACACCAAAGCGGC	PVITv1_T030004	Reverse transcriptase	GSVIVT01009528001	Unknown	4.5	0.00375	2	21	16	6.99e-11	2699	0.0059	50	1.95e-57	481	60	71	0.00123	21	1836	1	20	531	550	0.29	20	20	58	541	GUGGCUGAGAAGGACGUGUU	15	CCGGUGGCGGAGGGUGCACC	0		0.0885
SEQ0348810	CCTACCGAAAGCGACTGGGCT			GSVIVT01008877001	pyrophosphorylase 4	4	0.00948	1	21	12	1.32e-11	111	0.1081	9	1.32e-11	323	0	73	0.00128	21	426	1	21	314	333	0.74	21	20	31	323	CUCUCGCUAGGCUCAAAGCC	9	CUCUCGCUAGGCUCAAAGCC	0		0.9729
SEQ0018267	CAATCGCCGGGGTCCCACTGA	PVITv1_T016676	Unknown	GSVIVT01016537001	Ribosomal protein L4/L1 family	4	0.00782	1	21	68	3.02e-65	468	0.1453	62	3.02e-65	95	2	76	0.00128	21	213	1	21	84	103	0.39	21	20	88	95	CGGCGAUUGGAAUCGAUCUC	62	CGGCGAUUGGAAUCGAUCUC	0		9.0086
SEQ0162762	CGCCAGAATGAGTACGAAACC			GSVIVT01022205001	ATPase, AAA-type, CDC48 protein	4	0.00779	2	21	35	6.57e-18	2916	0.012	92	5.04e-125	1276	403	71	0.00129	21	1827	1	21	1671	1689	0.91	21	19	177	1680	CGUGCUGGCGCAACUUGUUC	22	AUCAAGCAUCCACCGAUGAU	0		0.264
SEQ0228529	CTGCCCGCCGAACGAGACCCT	PVITv1_T027851	Unknown	GSVIVT01024174001	Unknown	4.5	0.00763	0	21	53	3.05e-31	4396	0.0121	139	5.22e-139	572	39	77	0.00129	21	804	1	21	523	543	0.65	21	21	154	533	CUGGUGGGCAGUCUGAAGUU	51	ACGCAAUGAACCAAGGCCCC	0		0.6171
SEQ0311775	TCGGAAAGCTTGTGGCGGCCT			GSVIVT01025547001	eukaryotic release factor 1-3	4	0.00824	1	21	29	5.34e-15	4086	0.0071	96	7.07e-95	991	503	75	0.00136	21	1035	1	21	479	498	0.46	21	20	132	488	AGGCUUUCCGGAACAUUCCU	28	ACUGAAUUUGACAACUUCUC	0		0.1988
SEQ0323421	CCACGAACGCGTTCACGTTGT	PVITv1_T038096	Unknown	GSVIVT01033791001	actin 7	3.5	0.00119	2	21	70	5.39e-15	12904	0.0054	261	2.95e-235	924	372	70	0.00137	21	1008	1	21	544	562	0.54	21	19	199	552	ACGUGUUCUGGCAGCAUGCU	50	ACAAGUACUGAUGAAGUUUU	0		0.27
SEQ0057882	AATATCGGCACGTATTTGAAC	PVITv1_T029072	Cytidine and deoxycytidylate deaminase zinc-binding region	GSVIVT01028006001	actin 7	4.5	0.00863	0	21	30	7.48e-14	5929	0.0051	111	2.14e-148	2821	94	66	0.0014	21	2955	1	21	2717	2737	0.92	21	21	288	2727	GAGAGGGUAUUUCACAUGGU	20	CCAGAUUUAAGACGGUAUCC	0		0.102
SEQ0368519	GGCGCGTACGAAGACTCTGCC			GSVIVT01000162001	non-specific phospholipase C3	4.5	0.00732	1	20	47	2.2e-17	7057	0.0067	340	0	280	221	74	0.00141	21	723	2	21	51	69	0.07	20	19	176	59	UCGUGCUCGCCCAUGGCUUC	47	CACUCGGUUUCCGCCAUGAU	0		0.3149
SEQ0024568	CGTAGCCCGGAAAGTAGATCT			GSVIVT01007704001	Ribosomal protein L36e family protein	3.5	0.0034	1	21	11	4.61e-13	393	0.028	11	4.61e-13	577	2	75	0.00142	21	1032	1	21	566	585	0.55	21	20	17	577	CUGGGUAUGGACGCAGUGAU	11	CUGGGUAUGGACGCAGUGAU	12.5		0.308
SEQ0381569	GATCGGAGTGAAAGTGTCGTG	PVITv1_T030004	Reverse transcriptase	GSVIVT01021525001	Phosphoenolpyruvate carboxylase family protein	3.5	0.00472	1	21	21	7.17e-12	911	0.0231	29	2.19e-37	1347	125	73	0.00146	21	1401	1	21	1213	1232	0.87	21	20	78	1223	UCAUCCGAUUAACUCCUCCC	12	CCAAACAACCACUAACAUAU	0		0.2772
SEQ0330719	TCGACGCAGACGTTTATGCTG			GSVIVT01003181001	breast basic conserved 1	4	0.00584	0	21	139	3.96e-31	9822	0.0142	137	4.72e-125	1246	45	74	0.00147	21	1473	1	21	1191	1211	0.81	21	21	544	1203	CUCCGUUAACAUGUUUUUCA	55	UUAAAUAUGCUGUGUCACAU	12		0.781
SEQ0122081	CTTGACTGGGGGTATGCTCTG			GSVIVT01012702001	carboxyesterase 20	4	0.00948	0	21	55	7.31e-26	3057	0.018	51	9.5e-45	654	53	79	0.00151	21	1074	1	21	697	717	0.65	21	21	94	707	CCCCAGUCGAGGCAGGACUC	35	CCGCCUUGAAGCGGGGCUGU	0		0.63
SEQ0023508	TTCCTCAGCGGTCAGTACGAG			GSVIVT01034555001	Transketolase	4	0.00634	1	21	44	8e-19	5225	0.0084	192	2.01e-246	1311	70	75	0.00151	21	1350	1	21	1232	1251	0.91	21	20	162	1241	CCCUUGAGGAGAUCAAGCUC	32	ACAAGAGAAGCAGAAGUUCU	0		0.2688
SEQ0257832	ATCGGAGTATACGAGATTCGA			GSVIVT01018182001	phosphate transporter 1;7	4	0.00449	1	21	26	1.13e-18	757	0.0343	290	0	64	19	67	0.00153	21	372	1	21	74	93	0.2	21	20	134	83	GGAACUCCGAUCGCGAUUCU	25	AUUCACGAAGUCAAAACUCG	0		0.8575
SEQ0397129	CACTGTCTCGACGAAATGGAG			GSVIVT01021912001	peptide transporter 3	4	0.00954	0	21	49	2.38e-13	4677	0.0105	438	0	372	135	71	0.00153	21	393	1	21	227	247	0.58	21	21	260	237	UCGAGAAAGUGAGAGAAAAA	46	CUGUGCUGUUGCUGCAUCCU	0		0.483
SEQ0121352	AAACCGCGGTTGTCGATCTAC	PVITv1_T027685	Unknown	GSVIVT01031973001	beta glucosidase 11	4	0.00714	2	20	1037	0	16774	0.0618	1317	0	317	25	72	0.00155	21	366	1	20	284	301	0.78	20	18	4224	293	ACCGUGGUUACGGAGACGGU	997	CUCGCUACUCUAGGAGUGGU	0		61.6146
SEQ0278475	CTAGATTGCGTACTCGTGGAT			GSVIVT01020722001	Integrase-type DNA-binding superfamily protein	3.5	0.00358	1	21	124	4.98e-30	3998	0.031	88	1.79e-52	326	17	71	0.00156	21	429	1	21	334	353	0.78	21	20	484	345	UGAAUCUGGUAAAGCUAUUC	63	CUCAAAUAAUUCAAGAGUAU	0		1.953
SEQ0395545	TCGCCCTTTGGAACTCTCACG			GSVIVT01021218001	Integrase-type DNA-binding superfamily protein	4	0.00776	1	21	19	6.24e-23	264	0.072	18	6.24e-23	433	1	73	0.00162	21	585	1	21	423	442	0.72	21	20	28	433	CAGAGGAUGAAGAUGUUCAU	18	CAGAGGAUGAAGAUGUUCAU	11		1.296
SEQ0091313	CAGAAACTCGGATGAACACGT			GSVIVT01024922001	secretion-associated RAS super family 2	4	0.00403	1	21	98	4.2e-23	12692	0.0077	419	0	1061	332	67	0.00163	21	1155	1	21	720	739	0.62	21	20	174	730	UCAGUUUUUGAGGGCAUUGC	58	CACAAACUCAGCUUUAUUUU	0		0.4466
SEQ0219817	CCCCACAAGCAACACCGAGGT			GSVIVT01014981001	nuclear encoded CLP protease 5	4	0.00999	0	21	8	1e-10	227	0.0352	19	1.02e-30	1004	345	74	0.00163	21	1050	1	21	649	669	0.62	21	21	18	661	CUUCUGUGGACAAUGGUUCC	8	CUAUACAACCCCAAUAUGGU	0		0.2816
SEQ0277206	TATATACGTAGTCGAATCTCG			GSVIVT01003172001	ADP-ribosylation factor A1E	4	0.00704	1	21	255	4.21e-82	11496	0.0222	213	2.47e-126	371	41	67	0.00164	21	519	1	21	321	340	0.62	21	20	1050	332	ACGUAUCUGUUGCAACCUAU	165	AUCUUCCUUUCCUUGAAGGC	0		3.663
SEQ0066131	TTGCTTGTACTGCCGGACACG	PVITv1_T005015	FYVE zinc finger protein	GSVIVT01032061001	related to ubiquitin 1	3.5	0.00409	1	21	60	8.26e-28	1915	0.0313	61	6.96e-42	335	94	74	0.00165	21	366	1	21	232	251	0.63	21	20	159	242	UUGCAAGAAAAAGAAAUGAC	47	UGGAAACUAAGAUCAUCGAU	0		1.4711
SEQ0024298	TTCTTTGCACGCTCGGCACCC	PVITv1_T012081	Aldose_epimerase	GSVIVT01030057001	Unknown	4	0.00646	1	21	24	2.16e-15	2445	0.0098	41	9.49e-40	371	169	80	0.00169	21	1305	2	21	530	550	0.41	20	21	48	541	UGCAAUAGAACAUCAGAGCU	21	UUAUCUGUAACAAGUUUGAU	0		0.2058
SEQ0365312	TCACGTCGTATAAGCCAACCG	PVITv1_T012123	Unknown	GSVIVT01024012001	WRKY family transcription factor	4.5	0.00587	1	20	60	1.8e-19	7142	0.0084	82	5.65e-61	956	510	70	0.00171	21	1161	2	21	438	456	0.38	20	19	174	446	UAUACGAUGGAUGGCUUCCU	40	CUCACAUUGCUUCUGCUUCC	12.5		0.336
SEQ0293057	CGACCTCGGTGTTGGCTGCAC	PVITv1_T030902	Unknown	GSVIVT01014386001	translocase outer membrane 22-V	4	0.00726	0	21	83	1.3e-26	5801	0.0143	132	2.43e-111	438	243	79	0.00175	21	768	1	21	671	691	0.87	21	21	223	682	UUCAAGGUUGAUGUCUACUC	53	UGUAUUUACUGCUCUGGGCU	0		0.7579
SEQ0183792	CAGGCACCTCTGGACGCTCCA	PVITv1_T003224	B12D containing protein	GSVIVT01022498001	ubiquitin-conjugating enzyme 28	3.5	0.00956	1	21	15	2.33e-19	713	0.021	13	2.33e-19	3179	0	78	0.0018	21	3351	1	21	3170	3189	0.95	21	20	52	3179	CAGAGUACCUGCAGGAUUCU	13	CAGAGUACCUGCAGGAUUCU	0		0.273
SEQ0364329	GCCCGCCAAACGAGACTCGAC	PVITv1_T034330	Unknown	GSVIVT01001297001	glutathione-disulfide reductase	4	0.00624	2	21	1842	0	75079	0.0245	3147	0	168	45	75	0.00182	21	336	1	21	115	133	0.34	21	19	2947	125	UUGGCGGGCUGCUCGGAGUU	1458	CCCAUGCUGCUCUCUCAUCC	0		35.721
SEQ0427472	TCGGCGCTCATTCACCAAGGG			GSVIVT01015991001	glutathione-disulfide reductase	4	0.00648	1	21	29	1.53e-11	4112	0.0071	180	9.59e-199	583	295	74	0.00185	21	747	1	21	279	298	0.37	21	20	62	290	UGGCGGUGAGUGGUGUUGGU	28	AGCAAUUUCAGGGAAGAAUC	0		0.1988
SEQ0395800	CGAGAAAATGTCGCGCAACTG			GSVIVT01015358001	CONSTANS-like 5	4	0.00627	1	21	91	7.14e-20	5182	0.0176	336	0	468	445	72	0.0019	21	489	1	21	14	33	0.03	21	20	153	25	GUUAUUCCGGACGGCACUCU	53	UGACAUCCUCAAAGCUAUCU	0		0.9328
SEQ0104636	AGACTCGACGTATGCGGACGC	PVITv1_T006920	Unknown	GSVIVT01008476001	xylose isomerase family protein	3.5	0.000814	2	21	67	9.87e-13	4326	0.0155	113	6.49e-96	560	45	73	0.00193	21	675	1	21	507	525	0.75	21	19	250	516	GCUCGACUCUUGCAACUCCU	32	GCCCGGAGCGGUUCGACCCC	0		0.496
SEQ0432578	TTCTGCGAACCAATGGCCACG	PVITv1_T005490	Unknown	GSVIVT01023095001	Uncharacterised protein family (UPF0497)	4	0.0075	1	21	33	5.71e-15	938	0.0352	105	5.57e-175	651	10	72	0.00207	21	1026	1	21	632	651	0.62	21	20	289	641	UGUUUGCAGAACAACAAAUC	16	ACAACAAAUCAAUGCGUUUC	0		0.5632
SEQ0051100	CAGCTTGAGCGAGTAGCTCCC			GSVIVT01031192001	4-coumarate:CoA ligase 2	4.5	0.0051	1	20	11	2.17e-12	842	0.0131	23	8.45e-35	2589	1	72	0.00208	21	2655	2	21	2582	2600	0.97	20	19	70	2592	CUCCAGCUGCAGCUGCUGCU	10	CUGCUCCAGCUGCAGCUGCU	0		0.131
SEQ0051100	CAGCTTGAGCGAGTAGCTCCC			GSVIVT01024174001	P450 reductase 2	4	0.00789	1	21	28	6.4e-11	4396	0.0064	139	5.22e-139	572	338	74	0.0021	21	804	1	21	225	244	0.28	21	20	134	234	UCGCUAUGCUGCCAUUUCUC	27	ACGCAAUGAACCAAGGCCCC	0		0.1728
SEQ0008101	CGAGTAGCTTGGTAGTGTCAA			GSVIVT01013236001	YELLOW STRIPE like 7	4	0.00594	1	21	31	9.71e-19	1493	0.0208	49	1.24e-46	562	1	72	0.00213	21	654	1	21	554	573	0.85	21	20	146	564	CGAGUUCACGUACAACCCAU	26	UCCGAGUUCACGUACAACCC	0		0.5408
SEQ0339595	AGAGTTTCTATCGCCGCCAGC	PVITv1_T014904	Unknown	GSVIVT01024208001	vacuolar ATP synthase subunit A	4	0.00912	0	21	29	2.31e-17	1586	0.0183	24	2.15e-29	2396	58	76	0.00215	21	2469	1	21	2328	2348	0.94	21	21	64	2339	UGGAAACUCUGAGUGCAUUC	16	ACAAGUUCUACGAGGGAGAU	13		0.2928
SEQ0381943	AATGTCGCATCGGCCTCCGTC	PVITv1_T015478	Unknown	GSVIVT01014782001	basic transcription factor 3	4.5	0.00965	2	21	251	1.83e-59	12987	0.0193	289	5.54e-174	357	3	75	0.00215	21	447	1	20	350	369	0.78	20	20	1017	362	AUGCGUAUGCGUGUUCGUCC	157	GCCGUAUGCGUAUGCGUGUU	0		3.0301
SEQ0088971	GTGTCCACATACGTCGGGTCT	PVITv1_T017723	Unknown	GSVIVT01016324001	Protein unknown function (DUF1423)	4	0.00774	0	21	57	1.31e-17	1826	0.0312	54	1.02e-39	89	113	74	0.00216	21	438	1	21	192	212	0.44	21	21	135	203	AUGUAGACACAGUCACGCCU	32	CCAAGUUCAGCCAGGAACCU	0		0.9984
SEQ0278713	TGCGAGCAGAGGATGTAGTCA	PVITv1_T033521	Endonuclease/uclease/phosphatase	GSVIVT01032135001	nudix hydrolase homolog 26	3.5	0.003	1	21	31	1.8e-18	887	0.0349	20	3.06e-21	1028	2	72	0.00216	21	1098	1	21	1021	1040	0.93	21	20	85	1032	CUUCUGGCAAUGGCUCGUGU	18	UCCUCUUCUGGCAAUGGCUC	0		0.6282
SEQ0195647	CAAGCTTCGACGACAACTGTG	PVITv1_T030343	Unknown	GSVIVT01032699001	Mitochondrial substrate carrier family protein	4	0.00664	1	20	95	3.32e-39	4014	0.0237	57	2.94e-50	646	381	74	0.00228	21	1284	2	21	1019	1037	0.79	20	19	124	1028	GUCAGGUUUGGGCUGGUCCU	48	GAAUGGGGUGUAGAUGACCC	11		1.1376
SEQ0055843	CGAATTGCCGGGTATATCTCT			GSVIVT01016978001	alpha/beta-Hydrolases superfamily protein	3.5	0.00141	1	21	79	1.07e-33	7280	0.0109	298	1.34e-296	558	435	72	0.0023	21	627	1	21	114	133	0.18	21	20	187	124	CCAGAAUUCGUACAACAACU	74	CUGGGCUGCGCUUCACUCUC	0		0.8066
SEQ0061386	CGGAGACTGGAGCATTCACCT	PVITv1_T030004	Reverse transcriptase	GSVIVT01022139001	hydroperoxide lyase 1	4	0.006	1	21	9	3.43e-13	1112	0.0081	21	1.65e-36	6321	1245	75	0.00234	21	6390	1	21	5067	5086	0.79	21	20	20	5078	CUGUCUCUGUUACCGAUUCC	9	UCCCAGCUCAAAGAUGAAGC	0		0.0729
SEQ0299984	ACATCCGCGAGGAGTCTGGGC			GSVIVT01036702001	hydroperoxide lyase 1	4.5	0.00621	1	20	24	6.13e-15	3086	0.0078	71	2.71e-72	853	48	76	0.00236	21	1116	1	20	892	910	0.8	20	19	131	902	CCGCGGAUGCCAGCCCAUCU	24	CUGCCAGAUAAUGGGAUUCU	0		0.1872
SEQ0285151	TTCGACCAGCTGTACCATACC			GSVIVT01015332001	hydroperoxide lyase 1	4	0.00565	0	21	25	6.21e-16	2708	0.0092	97	7.09e-130	229	1233	72	0.00236	21	1539	1	21	1452	1472	0.94	21	21	108	1464	CUGGUCCAAGCACCCAAUCU	21	UACUGUAAAUAUGAGAGCCA	0		0.1932
SEQ0433466	TGACAGACCGGGAAAAGGCTC	PVITv1_T035351	Unknown	GSVIVT01021562001	hydroperoxide lyase 1	4.5	0.00522	0	21	321	1.7e-172	12389	0.0259	167	1.7e-172	1848	2	71	0.00236	21	2040	1	21	1836	1856	0.9	21	21	695	1848	UGUCUGUCAGAAGAAAUUCU	167	UGUCUGUCAGAAGAAAUUCU	0		4.3253
SEQ0261994	TGCTCGCGCGCTTCGGGCAGT	PVITv1_T017061	Unknown	GSVIVT01016494001	EXS (ERD1/XPR1/SYG1) family protein	4	0.00893	1	21	8	6.21e-23	13	0.6154	8	6.21e-23	1207	0	78	0.00247	21	1479	1	21	1198	1217	0.81	21	20	8	1207	CCGUGCGAGCAGCCGGUUAU	8	CCGUGCGAGCAGCCGGUUAU	0		4.9232
SEQ0426902	CGTAGTCGTCCTTCATCCATT			GSVIVT01029213001	RING/U-box superfamily protein	4	0.00907	0	21	21	3.68e-12	5536	0.0038	75	8.89e-78	1705	1132	73	0.00249	21	1983	1	21	563	583	0.28	21	21	30	573	GGAUGACUUCGCUGCAUGGC	21	UCUGGUGCGCUCUCAGAGCU	0		0.0798
SEQ0203030	TCGGCAACAGCTGCGAACGCC	PVITv1_T038032	Unknown	GSVIVT01021185001	Ribosomal L22e protein family	4	0.00867	1	21	31	2.69e-14	4054	0.0076	85	8.65e-75	523	162	74	0.00249	21	891	1	21	676	695	0.76	21	20	191	686	AUGUAGUUGAAUGCUCUUUU	29	AAUUUGUCAGAUGAAGAUAU	0		0.2204
SEQ0010393	TTGGGCCGGCGCCGCGACCTC	PVITv1_T033521	Endonuclease/uclease/phosphatase	GSVIVT01031230001	TOPLESS-related 3	4	0.00969	1	21	114	3.03e-12	56672	0.002	602	0	1538	269	78	0.0025	21	2280	1	21	1798	1817	0.79	21	20	704	1807	CGCCAGUUCAAUACUAUUCC	67	ACAAAAUACGUCAAAGAACU	0		0.134
SEQ0068154	TATTCGCGACGACATGGACGC	PVITv1_T008001	Unknown	GSVIVT01027212001	eukaryotic translation initiation factor 3A	4	0.0062	2	21	133	2.77e-55	4372	0.0304	95	1.25e-70	553	5	69	0.00261	21	624	1	21	540	558	0.87	21	19	501	549	CGAGCGAAUGAAUGAACGCC	81	CGAAUGAAUGAACGCCAUGU	0		2.4624
SEQ0185735	TCGCTCGTGATTGCGTCGAAT	PVITv1_T008001	Unknown	GSVIVT01024197001	Chaperone DnaJ-domain superfamily protein	4	0.00636	0	21	28	2.72e-26	1411	0.0198	59	3.28e-78	525	616	73	0.00262	21	1242	1	21	1131	1151	0.91	21	21	59	1142	UCAGGAGCGAACCAAGAUAU	26	UGUUGGAUUAGGAUUGUCCA	0		0.5148
SEQ0142777	TGTGTCGAAGCGTACCACTCG			GSVIVT01020818001	Inorganic H pyrophosphatase family protein	4	0.00876	2	21	341	4.11e-115	42248	0.0081	1180	0	545	126	70	0.00263	21	675	1	21	411	429	0.61	21	19	987	421	UUCGACGCAGAUGCGGUUGC	321	ACCAGCUAAUUACUGCUGCU	0		2.6001
SEQ0120999	AGCTGTCGTTGCGACGGACGC	PVITv1_T017683	Unknown	GSVIVT01036773001	Inorganic H pyrophosphatase family protein	4	0.00666	1	21	111	2.36e-88	8336	0.0133	132	5.14e-117	854	161	74	0.00268	21	1218	1	21	1006	1025	0.83	21	20	191	1015	GCAAAGAAGCUAGCGGAGCU	109	UGCCAGCAUCAGCCAUUCCU	0		1.4497
SEQ0007571	CACAGTCTGGCTAGTCCACGG	PVITv1_T016047	Unknown	GSVIVT01024728001	ATP-citrate lyase A-3	4	0.00307	1	21	112	4.83e-40	7218	0.0155	183	3.5e-246	2209	119	74	0.00277	21	2259	1	21	2081	2100	0.92	21	20	257	2091	GCCAGAUGUGUCUUGGGUUC	49	CCACCUUGGGUCGAGCAGUU	0		0.7595
SEQ0054341	TCGATGAATGTGGACACTCGC	PVITv1_T024389	CRN effector	GSVIVT01009262001	chaperonin-60alpha	4	0.00936	1	21	39	7.31e-32	506	0.0771	34	7.31e-32	100	1	71	0.00288	21	303	1	21	90	109	0.3	21	20	70	100	UAUUCGUCAAAUGCAUUUGU	34	UAUUCGUCAAAUGCAUUUGU	11		2.6214
SEQ0401507	CCGACAGATGCGTAGAACAGC	PVITv1_T028384	Unknown	GSVIVT01030627001	poly(A) binding protein 2	3.5	0.0047	2	21	11	2.43e-13	510	0.0216	11	2.43e-13	1032	197	71	0.00289	21	1419	1	21	1221	1239	0.86	21	19	16	1231	CAUCUUCGGCACAACUACCU	11	UUCAAGUGUUCUGAAUUCCU	0		0.2376
SEQ0252065	AAGGGTTCGAGGTCGCGGCGC	PVITv1_T033521	Endonuclease/uclease/phosphatase	GSVIVT01015056001	cytochrome P450, family 707, subfamily A, polypeptide 4	4	0.00672	1	21	68	4.54e-23	1826	0.0372	128	8.6e-100	42	11	76	0.00295	21	222	1	21	44	63	0.2	21	20	260	53	CUCGAACCUGUCGGGUUUGC	52	UGGCCCCGGAUCUCGAACCU	11		1.9344
SEQ0384662	GGTCCGTCTGGCTCCGCCCCT	PVITv1_T014366	Unknown	GSVIVT01029079001	Family unknown function (DUF716)	4	0.00467	1	21	21	1.12e-11	2656	0.0079	50	2.39e-53	1289	29	77	0.00298	21	1491	1	21	1309	1328	0.88	21	20	68	1318	CCAGACGCACCUGAAAUUAU	17	ACAAAGUUCUUGGGGCAUCU	0		0.1343
SEQ0020726	CATGGAGATATGACGACGCGC	PVITv1_T024389	CRN effector	GSVIVT01026708001	polyol/monosaccharide transporter 5	4	0.00258	1	21	43	3.18e-32	4896	0.0088	94	9.18e-99	984	59	69	0.00326	21	1464	1	21	916	935	0.63	21	20	108	926	UCUCUCCAUGGAUCGAGCGU	43	CUCGGAGUUCGAGCACUCGU	0		0.3784
SEQ0307105	TTACCGATCGAATACTACAAG	PVITv1_T024847	Endonuclease/uclease/phosphatase	GSVIVT01018114001	cold, circadian rhythm, and rna binding 2	4.5	0.00916	1	21	100	9.62e-34	5919	0.0169	155	5.93e-119	518	484	65	0.00339	21	561	1	21	25	44	0.04	21	20	173	34	CCGGUCGGGAAGAAGAAUGC	71	AGUCACCAGGAAAGAAGGCC	0		1.1999
SEQ0133806	TGAGGGGAGTAGCCAACAGCT			GSVIVT01031526001	cold, circadian rhythm, and rna binding 2	3.5	0.00648	2	21	47	3.72e-22	4540	0.0104	70	2.65e-71	1392	242	73	0.00341	21	1662	1	21	1626	1644	0.98	21	19	205	1634	CUGCUCCCCCACAAGGUCUU	31	UCACCUGUCAACUUAUGUCC	11.5		0.3224
SEQ0302466	CGCTCATGTTGGTATCGGCTT	PVITv1_T018978	Unknown	GSVIVT01037405001	Ribosomal protein L31e family protein	4	0.00891	0	21	21	6.57e-12	502	0.0418	21	1.16e-20	467	68	73	0.00342	21	501	1	21	389	409	0.78	21	21	43	401	ACAUGAAUGACCUUGUGUCU	14	AUGAAGAUGAGGAGGAACCU	0		0.5852
SEQ0233650	TCGCACATCTTCGAGACCCAG	PVITv1_T030506	Unknown	GSVIVT01023222001	A20/AN1-like zinc finger family protein	3.5	0.00727	1	21	21	6.74e-14	2241	0.0094	74	2.22e-106	1624	321	74	0.00346	21	2070	1	21	1936	1955	0.94	21	20	47	1946	AACAGGUGGAAAUUUUGUCU	16	ACUGCUGAUUCACCUGAUUU	0		0.1504
SEQ0004994	TCGAGTTTCGTTCGGCGGGCA	PVITv1_T006920	Unknown	GSVIVT01018832001	FKBP-type peptidyl-prolyl cis-trans isomerase family protein	4	0.00457	1	21	63	8.2e-11	7364	0.0086	81	9.26e-61	656	389	74	0.0035	21	1230	1	21	1036	1055	0.84	21	20	197	1046	UGCAACUCGGACUCUACGCU	28	CCGAAGAUUUACAGAACGCC	0		0.2408
SEQ0386739	TGACGTATGCGGACGCCACTC			GSVIVT01017796001	carbonic anhydrase 1	3.5	0.00432	2	21	133	2.27e-25	17678	0.0075	311	9.34e-159	211	59	76	0.00351	21	447	1	21	262	280	0.59	21	19	187	272	CAUACGUCGGAUUGAAAGGC	124	AUCUGGGAUGUGCUGAUGCU	0		0.93
SEQ0272285	TTCGTGCGGTCGTTATGGTCG			GSVIVT01001344001	SIN3-like 2	4	0.00725	1	21	24	2.29e-11	626	0.0383	17	2.14e-12	204	80	74	0.0036	21	402	1	21	115	134	0.29	21	20	53	126	CCGCAGGAGGUCUCCUCCUC	16	CCCUUCUCCUAGGAGGAGGC	0		0.6128
SEQ0415674	TCATGATAGCAGTACGTACGA			GSVIVT01001159001	Melibiase family protein	4	0.00608	1	21	38	2.19e-14	988	0.0385	28	6.59e-25	514	175	66	0.00362	21	615	1	21	330	349	0.54	21	20	50	339	UGCUAUAAUGAGGCAAGGGC	19	AACCCAGGUCGCCAAGGGGU	0		0.7315
SEQ0278713	TGCGAGCAGAGGATGTAGTCA	PVITv1_T033521	Endonuclease/uclease/phosphatase	GSVIVT01016949001	PLAC8 family protein	4	0.00929	2	21	77	6.67e-32	1662	0.0463	33	6.67e-32	931	1	73	0.00363	21	1071	2	21	921	940	0.86	20	20	136	931	UUGCUCUGCAACCCAAAAUC	33	UUGCUCUGCAACCCAAAAUC	0		1.5279
SEQ0270964	CCGCATCCGGATTGGCTTCTT	PVITv1_T029797	Unknown	GSVIVT01007856001	Unknown	3.5	0.00462	1	21	47	5.93e-34	1599	0.0294	54	3.28e-79	2064	1370	74	0.00377	21	2121	1	21	685	704	0.32	21	20	143	696	UGGAUCCCGCUCAGAAUCCU	28	CAAAUACGAAGAGGACUUUC	0		0.8232
SEQ0209128	ACCGCGACGAGGAGAGGACGC	PVITv1_T010849	Unknown	GSVIVT01019527001	Unknown	4	0.00422	1	21	37	4.49e-24	2460	0.015	30	7.5e-31	1727	55	74	0.00383	21	1989	1	21	1663	1682	0.84	21	20	79	1672	CUUGUUGCUGUUGCUAACCC	25	ACAAUAUUUCUGGGGAUUUU	0		0.375
SEQ0367682	AAAGCAGCGTCGCGGAGGCTT			GSVIVT01027566001	ethylene-dependent gravitropism-deficient and yellow-green-like 2	3.5	0.00922	1	21	60	3.18e-52	757	0.0793	41	3.18e-52	216	2	74	0.00391	21	825	1	21	205	224	0.25	21	20	106	216	CGCUGAUUUUUCCAAGUGCU	41	CGCUGAUUUUUCCAAGUGCU	0		3.2513
SEQ0318311	CGGATCTTGAACTTCGCACTT			GSVIVT01024537001	zinc finger (CCCH-type) family protein	4	0.00698	1	21	194	1.56e-93	6248	0.031	278	1.92e-293	588	32	70	0.00391	21	663	1	21	547	566	0.83	21	20	732	557	CUGAGAACCGGAUUCUCCCU	127	UGCCAAGCUUCUCGGAUGCC	0		3.937
SEQ0384459	GACGCGACGTATGCGGACACC	PVITv1_T019827	Unknown	GSVIVT01032466001	Malectin/receptor-like protein kinase family protein	4	0.00634	2	21	55	4.9e-21	10220	0.0054	188	1.3e-162	785	324	71	0.00405	21	1008	1	21	453	471	0.45	21	19	151	462	AUGCUCGGACUCUCGGGUUU	53	CAGAACAAUGUGCAUAUUGU	12		0.2862
SEQ0375612	ATGGTACGTGATAACGGGTCG			GSVIVT01024542001	Glycosyl hydrolase family 38 protein	4	0.00828	3	21	151	5.9e-17	8934	0.0169	233	1.33e-190	581	448	68	0.00407	21	642	1	21	126	143	0.2	21	18	603	133	UAUCGCGCCAUUGAUAUCUU	56	UUGAUGACGAGACGGCGGUC	0		0.9464
SEQ0101738	CAGACTGAGCCTGGCACGTGT			GSVIVT01007038001	Ubiquinol-cytochrome C reductase iron-sulfur subunit	4	0.00353	0	21	21	6.81e-26	168	0.125	13	2.59e-31	6241	26	74	0.00407	21	6447	1	21	6205	6225	0.96	21	21	50	6217	CUCAAUCUGUUCUGUUUUGU	11	AGUGUACAGAGGGUGGUCGU	0		1.375
SEQ0035609	CGTGGTCGTTTTGGACACGGA			GSVIVT01015273001	chlorsulfuron/imidazolinone resistant 1	4.5	0.00721	1	20	33	9.44e-13	3079	0.0107	57	1.19e-60	1267	5	72	0.00417	21	1521	2	21	1254	1272	0.82	20	19	192	1262	AACAGACCACGAAGACUGCU	19	ACCACGAAGACUGCUGUUCU	0		0.2033
SEQ0234920	CGCACGGAAGAACTTTTTCGT	PVITv1_T015476	Unknown	GSVIVT01026914001	Pentatricopeptide repeat (PPR) superfamily protein	3.5	0.01	1	21	982	0	3086	0.3182	648	0	39	2	70	0.00419	21	438	1	21	28	47	0.06	21	20	1497	39	UUCCGUGCGGCGACUCUCUU	648	UUCCGUGCGGCGACUCUCUU	12		206.194
SEQ0168088	CGATATTGACGATGCGCGCCG	PVITv1_T034787	Unknown	GSVIVT01007667001	polygalacturonase inhibiting protein 1	4	0.00922	1	21	42	1.81e-27	1048	0.0401	42	1.81e-27	105	0	71	0.0043	21	264	1	21	96	115	0.36	21	20	158	105	CGUCAACAUCGACAAGCUCU	42	CGUCAACAUCGACAAGCUCU	0		1.6842
SEQ0342869	ATCCCAGTCACCGACCCGATT			GSVIVT01015882001	Nucleic acid-binding, OB-fold-like protein	5	0.00891	0	21	58	1.93e-16	3702	0.0157	97	2.37e-70	344	82	71	0.00432	21	498	1	21	252	272	0.51	21	21	187	262	GCGAUUGGGAUCGGGAUAUC	40	CGGCCGGAAUCUUGGUAUAU	0		0.628
SEQ0415161	TTTTCGCGGTTGGTCGGTGTA	PVITv1_T022516	Unknown	GSVIVT01036277001	eukaryotic translation initiation factor 3 subunit C2	4.5	0.00801	1	21	75	6.12e-13	7230	0.0104	208	3.11e-139	385	15	70	0.00435	21	408	1	21	361	380	0.88	21	20	737	372	CCUCGAGGAGGAUGACGAGU	57	GACGAGUCUGGGCUGUCCCU	0		0.5928
SEQ0221990	AGAGAAGCGCTGTAGATTTGC			GSVIVT01008668001	Unknown	4	0.00548	2	20	136	1.82e-70	3490	0.039	85	1.82e-70	519	0	69	0.00439	21	681	2	21	512	529	0.75	20	18	340	519	AUCGCUUCUCUUACAUUCUC	85	AUCGCUUCUCUUACAUUCUC	0		3.315
SEQ0038249	TAGAACAGGAATGCCGGATCG	PVITv1_T029889	Unknown	GSVIVT01035584001	Unknown	3.5	0.00152	2	21	38	1.89e-12	983	0.0387	35	8.23e-27	194	15	69	0.00441	21	378	1	21	201	219	0.53	21	19	105	211	CCUGUUCUAAGCGAUAUCAU	21	UCCCAAGCGACUGUCUUCCU	11		0.8127
SEQ0427027	TGCCCGTCGATAGAGAATGGC	PVITv1_T029867	Unknown	GSVIVT01033653001	SEC14 cytosolic factor family protein / phosphoglyceride transfer family protein	4	0.00601	1	20	17	5.76e-16	604	0.0281	13	5.76e-16	1328	2	72	0.00448	21	1545	2	21	1318	1336	0.85	20	19	35	1328	CGAAGCGCAUGACAACAAAU	13	CGAAGCGCAUGACAACAAAU	0		0.3653
SEQ0204119	ATTCCGCTGGTAGAACAATGC			GSVIVT01011756001	phosphoadenosine phosphosulfate (PAPS) reductase family protein	4.5	0.00863	1	20	29	4.94e-15	1895	0.0153	63	2.63e-67	843	370	69	0.00457	21	864	2	21	465	483	0.54	20	19	84	475	CGGUGGGAUGUGGCUAUGCC	22	CUACAUCCUUCUGGGAUUGU	0		0.3366
SEQ0114527	TTTGACGACCGGCGCTGTCGT	PVITv1_T019481	Unknown	GSVIVT01012876001	Unknown	4	0.00808	1	21	64	4.15e-13	2331	0.0275	88	2.64e-80	70	136	74	0.0046	21	540	1	21	197	216	0.36	21	20	148	206	UCGUCGUCAUAGUCGAUGUC	27	GUCUCCACAUUCAUCCUCCU	0		0.7425
SEQ0346755	TCGGAACGCATTGACCTGATG			GSVIVT01032579001	Aldolase superfamily protein	3.5	0.00852	1	21	9	3.67e-12	928	0.0097	19	3.64e-30	3988	81	72	0.00464	21	4080	1	21	3898	3917	0.96	21	20	20	3907	AAUGGUUUGGAGUGUAAGAU	9	AGAUGGAAAAGAAGAAAGUU	0		0.0873
SEQ0132764	TAATAATCGCGGTGTCTAGGC			GSVIVT01020031001	mitochondrial acyl carrier protein 2	4	0.00863	1	21	22	1.26e-17	618	0.0356	17	1.68e-22	1295	92	68	0.00476	21	1608	1	21	1194	1213	0.74	21	20	31	1205	CUAUUAUUAGUCUGGUUUCU	14	UGGUUGUGUUUGCUCUUCUU	0		0.4984
SEQ0037785	TAAGGTCTGGTAGTCGCGGAA			GSVIVT01032732001	Unknown	4.5	0.00818	1	21	367	6.01e-166	9071	0.0405	313	1.83e-234	346	201	69	0.00491	21	417	1	21	136	155	0.33	21	20	784	147	CUGGCUUCAAGAAUGCUUCC	251	AGGCACUUCGAGAAGGCUCC	11		10.1655
SEQ0020843	TTGTCGTCTGTAGGGTTGCGT			GSVIVT01011201001	Unknown	4.5	0.00581	1	21	13	2.78e-11	724	0.018	20	2.3e-24	904	254	71	0.00495	21	1293	1	21	641	660	0.5	21	20	18	651	ACAGAUGCAAAGAGAACUAC	11	CCCAUAUUCUUGGACGAUCC	0		0.198
SEQ0136110	CGGAAACTGCAGCTACAACCG			GSVIVT01012577001	transmembrane kinase 1	4.5	0.00899	1	21	51	1.38e-21	5061	0.0101	183	1.54e-248	101	1150	69	0.00497	21	1629	1	21	1242	1261	0.76	21	20	121	1253	CAGUUGUCGAGUCAGUGUGU	32	CUGCUAUUUCUUAUCUCCAU	0		0.3232
SEQ0162466	AGCAACGACGAAGTTCTGCAG			GSVIVT01015328001	Ribosomal protein L35Ae family protein	4	0.00881	2	20	27	3.52e-33	408	0.0662	21	3.52e-33	1274	1	69	0.00512	21	1611	2	21	1266	1283	0.79	20	18	38	1274	UUCCCUUGCUCCCCCUUCCC	21	UUCCCUUGCUCCCCCUUCCC	0		1.3902
SEQ0394511	CGGCCCCGTCGCTGTATACAT	PVITv1_T024847	Endonuclease/uclease/phosphatase	GSVIVT01001977001	Ribosomal protein L35Ae family protein	3.5	0.00684	2	21	445	3.17e-160	30542	0.0146	823	0	569	285	73	0.00512	21	639	1	21	276	294	0.43	21	19	1069	284	ACGACGGGCCGUUCGGAGCC	338	ACAUCGGAAACCUCCAUCCC	0		4.9348
SEQ0107299	CGAAATTCGCCGCCACTGCAA	PVITv1_T009082	Unknown	GSVIVT01024413001	D-XYLOSE-PROTON SYMPORTER-LIKE 1-RELATED	4.5	0.00968	0	21	25	1.39e-16	2134	0.0117	81	5.67e-110	1109	211	71	0.00513	21	1503	1	21	1310	1330	0.87	21	21	94	1321	GUGAACUUUGGUGCAAAUGC	20	UACUACUUGGAGGUGUUUCU	0		0.234
SEQ0317761	CAGCACGCAGAGCATACCCCC			GSVIVT01036391001	NAD(P)-linked oxidoreductase superfamily protein	3.5	0.00284	2	21	23	5.99e-15	621	0.037	28	1.24e-31	319	319	75	0.00532	21	681	1	21	630	648	0.93	21	19	26	639	UUGGCUGCUGCAACGGUUUC	16	AACUGUGUCUAUGAAGACCU	0		0.592
SEQ0432578	TTCTGCGAACCAATGGCCACG	PVITv1_T005490	Unknown	GSVIVT01031130001	ribosomal protein 1	4.5	0.00913	0	21	68	3.77e-31	1218	0.0558	108	1.27e-120	270	170	72	0.00573	21	375	1	21	90	110	0.24	21	21	141	101	CUUCGCUGGAGAAGUUUCUC	42	CAACGUCCGCGACUGGCUUC	0		2.3436
SEQ0246590	AAGCTTGTAACTGCGTACGAC			GSVIVT01013468001	Glycosyl hydrolase superfamily protein	4	0.00467	1	21	29	2.9e-31	1446	0.0201	39	7.78e-64	3743	176	68	0.00575	21	3831	1	21	3558	3577	0.93	21	20	40	3568	UUACAAGCUUCCACUGUUCC	22	CUGUAGAAGAGGAAGAGUCA	0		0.4422
SEQ0297475	TACGTGACAGAGATCTCTGGC	PVITv1_T035880	S-adenosylmethionine-dependent methyltransferase	GSVIVT01019743001	beta-xylosidase 2	4	0.00429	3	20	239	4.01e-43	44324	0.0054	767	0	356	42	68	0.00611	21	648	1	20	391	407	0.6	20	17	2205	400	UCUCACGUCCCUAUUUUGGC	214	ACACUGUCUUCUCUGCUACU	0		1.1556
SEQ0253552	GAAAGTTGTCGACGTCGGATC	PVITv1_T017233	Unknown	GSVIVT01017853001	beta-xylosidase 2	4	0.00847	1	21	9	3.06e-13	204	0.0441	7	3.06e-13	3351	0	70	0.00618	21	3642	1	21	3342	3361	0.92	21	20	13	3351	CCAUAACCUUCUGAUGUCUU	7	CCAUAACCUUCUGAUGUCUU	0		0.3087
SEQ0303656	TATCGGCACGTATTTGAACGC	PVITv1_T029072	Cytidine and deoxycytidylate deaminase zinc-binding region	GSVIVT01022145001	glutamate decarboxylase	4.5	0.00781	1	20	74	2.37e-31	3628	0.0204	82	2.42e-63	410	183	68	0.00627	21	639	2	21	585	603	0.92	20	19	159	593	ACGUGCCAAUGGAAGGACGU	52	GUGAGCUUCGUGCAGAAUCU	0		1.0608
SEQ0061671	AAGCCTTCTGTGCGGGTTGAT			GSVIVT01025188001	glycine decarboxylase P-protein 1	3.5	0.00527	1	21	33	6.7e-22	1112	0.0297	34	2.14e-30	317	104	72	0.0063	21	591	1	21	412	431	0.7	21	20	118	422	CUAGAAGCUUCGGAGCUGCU	27	CCCGAGACUCCCAUGUUCCU	0		0.8019
SEQ0047254	CGACTAGTGATACGGCTTTGC	PVITv1_T017233	Unknown	GSVIVT01038575001	H(+)-ATPase 5	4.5	0.00207	1	21	59	1.02e-77	2665	0.0221	56	1.02e-77	2828	1	70	0.00632	21	2853	1	21	2818	2837	0.99	21	20	119	2828	CCAUUAGUCGUGCCAUUUCU	56	CCAUUAGUCGUGCCAUUUCU	0		1.2376
SEQ0252775	CCACGTTCGAGTGTTCAGGAC	PVITv1_T031533	Unknown	GSVIVT01016250001	Protein kinase superfamily protein	3.5	0.00243	2	21	16	1.36e-20	311	0.0514	19	1.2e-27	401	6	71	0.00646	21	999	1	21	399	417	0.4	21	19	45	408	CUUGAAGAGGCCUGAAAACU	15	CCGAACACUUGAAGAGGCCU	0		0.771
SEQ0206524	CTATTCGAGCCCGAACCGCGT	PVITv1_T024389	CRN effector	GSVIVT01030454001	Protein unknown function, DUF642	4	0.00669	1	21	30	4.83e-13	3382	0.0089	82	3.56e-72	711	8	74	0.00653	21	771	1	21	710	729	0.92	21	20	294	720	GCUCGCAUGGUCUCGUUUCC	27	UGCAGUUGGGCUCGCAUGGU	0		0.2403
SEQ0370800	TCGTAATCGAGTCGCGGGTCT	PVITv1_T012081	Aldose_epimerase	GSVIVT01024639001	Plant protein unknown function (DUF863)	3.5	0.0098	1	21	17	3.79e-15	600	0.0283	26	5.4e-29	429	72	74	0.00655	21	678	1	21	492	511	0.73	21	20	40	502	ACGAUUAAGAAGAUAUUGGC	16	AGCUACGGAAAUCAGAACUC	0		0.4528
SEQ0114143	GCGCGGAAGCCGCTTTGGTGT	PVITv1_T030004	Reverse transcriptase	GSVIVT01020699001	photosystem I subunit O	4	0.00394	1	21	12	5.8e-15	130	0.0923	8	5.8e-15	1534	2	74	0.0069	21	2028	1	21	1523	1542	0.75	21	20	16	1534	CUUCUUCGCAGAGCUGUCUC	8	CUUCUUCGCAGAGCUGUCUC	0		0.7384
SEQ0273050	TGAGCCACGTGCTGTCGCACT			GSVIVT01020224001	Unknown	4	0.00827	1	21	23	2.62e-17	1805	0.0127	39	1.28e-45	1562	480	72	0.00691	21	1617	1	21	1073	1092	0.66	21	20	34	1084	CGUGCUUUAAGACGCACCGU	19	ACUACCUGCAAGUGAAGGCU	0		0.2413
SEQ0383758	TTCTGTGTCTCCCGAAGCCGA	PVITv1_T030003	Unknown	GSVIVT01013399001	vesicle-associated membrane protein 714	4	0.00793	1	21	45	1.33e-34	3150	0.0143	71	8.97e-71	929	7	72	0.00691	21	1083	1	21	913	932	0.84	21	20	194	924	GGCACUGAAGCGCGACACCU	43	UGAAGCGCGACACCUGUGAU	0		0.6149
SEQ0332813	CGTTGTTATTGTGCACGTCGC			GSVIVT01015479001	winged-helix DNA-binding transcription factor family protein	4	0.00154	1	21	10	3.16e-11	760	0.0132	12	5.71e-16	1468	1	68	0.00695	21	2619	1	21	1460	1479	0.56	21	20	28	1469	CAAUAAUAAUGAAUAAUCUC	9	ACAAUAAUAAUGAAUAAUCU	11		0.1188
SEQ0053333	CAAGACTGCGCGTGCACGCAC	PVITv1_T033521	Endonuclease/uclease/phosphatase	GSVIVT01024202001	photosystem II reaction center W	4	0.00807	1	21	98	3.43e-202	470	0.2085	95	3.43e-202	1318	1	71	0.00715	21	1557	1	21	1308	1327	0.84	21	20	177	1318	GGCAUUCUUGAAUCCAUUGC	95	GGCAUUCUUGAAUCCAUUGC	0		19.8075
SEQ0097747	TAGCCTCGCTGTCGATAAGCC	PVITv1_T028110	Unknown	GSVIVT01007596001	Nuclear transport factor 2 (NTF2) family protein	4	0.00611	1	21	99	1.85e-49	9559	0.0104	242	8.3e-232	491	274	72	0.00749	21	921	1	21	756	775	0.82	21	20	355	765	CAGAGAGACUGGUCGUUCCC	88	CUGAUAGAAGUCGUGGGUUC	0		0.9152
SEQ0185738	ATTGCAAATCGGAAGGGTCCT	PVITv1_T030506	Unknown	GSVIVT01032732001	alpha/beta-Hydrolases superfamily protein	4	0.00563	3	21	247	1.86e-92	9071	0.0272	313	1.83e-234	346	250	66	0.0076	21	417	1	21	89	106	0.21	21	18	462	97	UCCGAUCAAUGGUGGGCCCU	176	AGGCACUUCGAGAAGGCUCC	13		4.7872
SEQ0429825	TTCAAATCGGCCTATTCGCGA	PVITv1_T008001	Unknown	GSVIVT01019873001	metacaspase 5	3.5	0.00107	2	21	19	4.67e-14	2815	0.0067	64	1.01e-79	1844	138	67	0.00773	21	1911	1	21	1698	1716	0.89	21	19	48	1708	CCAAUUGAGAACAAGGACAU	18	CCAUUCUUCGGAUGCCACCU	0		0.1206
SEQ0069623	CGACTGAGAGCCACCGCGCAA			GSVIVT01008737001	metacaspase 5	4	0.00535	2	20	126	1.94e-35	9002	0.014	924	0	813	453	71	0.00781	21	846	2	21	353	370	0.42	20	18	161	362	AUCUCAUCGACGUAAAGCCC	73	CUGCAGAAAACCUGAAUCCU	0		1.022
SEQ0408329	CGGCAGAGTCTTCGTACGCGC			GSVIVT01030474001	Phosphoglycerate kinase family protein	3.5	0.00368	2	20	162	3.98e-79	26132	0.0062	455	0	1366	141	74	0.00785	21	1617	2	21	1218	1235	0.75	20	18	837	1225	GAAACUCUCCGCCUCAACCC	140	CCGAAGAUCUUCGACGACCC	0		0.868
SEQ0159825	TGCGGCACGACGGAAGTGTGC			GSVIVT01029079001	Phosphoglycerate kinase family protein	4	0.00989	1	21	43	1.28e-32	2656	0.0162	50	2.39e-53	1289	120	74	0.0079	21	1491	1	21	1400	1419	0.94	21	20	77	1411	UCUGCUGCAGAAGAGUUUGU	35	ACAAAGUUCUUGGGGCAUCU	0		0.567
SEQ0413719	CGCGGACTCCAGCCCAAGCCG	PVITv1_T038459	Oxidoreductase NAD-binding protein	GSVIVT01009528001	nine-cis-epoxycarotenoid dioxygenase 4	4.5	0.00602	1	20	30	5.55e-13	2699	0.0111	50	1.95e-57	481	62	74	0.00835	21	1836	2	21	411	429	0.22	20	19	154	421	GACUCGGUGUGGCCGUUCGU	17	CCGGUGGCGGAGGGUGCACC	0		0.1887
SEQ0147566	AGTACGAGCCTGAAAATTGGC	PVITv1_T036647	Unknown	GSVIVT01001361001	Pyridoxal phosphate (PLP)-dependent transferases superfamily protein	4	0.00529	1	21	24	5.28e-25	4239	0.0057	74	1.39e-118	5640	275	69	0.00873	21	5760	1	21	5356	5375	0.93	21	20	110	5365	CAGCUUGUGUUUCGACUGAU	22	CCCAUUUGUUUCAGAAUUCC	0		0.1254
SEQ0270946	CGAAACCGCACGATCGACGCG	PVITv1_T020702	Unknown	GSVIVT01014782001	Protein unknown function (DUF1005)	4.5	0.00501	2	21	143	5.52e-45	12987	0.011	289	5.54e-174	357	112	70	0.00884	21	447	1	21	237	255	0.53	21	19	789	245	CGGUGGAUUCGGACGGGCGU	136	GCCGUAUGCGUAUGCGUGUU	0		1.496
SEQ0266134	CGCTACTGGTCTCACTCCGAC	PVITv1_T016608	uclease-Endonuclease-Phosphatase (EEP)	GSVIVT01028050001	Protein unknown function (DUF1005)	4	0.0055	2	21	35	5.29e-15	4678	0.0075	111	1.38e-96	542	57	71	0.00891	21	780	1	21	591	609	0.76	21	19	151	601	CUAAUGGCGUAUGAGUCGGU	34	CAGAGACUGUGACGGAAGCU	0		0.255
SEQ0257832	ATCGGAGTATACGAGATTCGA			GSVIVT01018209001	tubulin alpha-2 chain	4	0.00449	1	21	11	5.01e-11	182	0.0604	10	5.01e-11	336	1	64	0.00893	21	423	1	21	326	345	0.77	21	20	19	336	AUACCUAGAUAGUGGUUUUC	10	AUACCUAGAUAGUGGUUUUC	0		0.604
SEQ0010097	CGGTCGGTGTAGGATGTATTT	PVITv1_T010446	Anaerobic ribonucleoside-triphosphate reductase	GSVIVT01015663001	light harvesting complex photosystem II 5	4	0.00294	2	21	22	2.09e-16	1111	0.0198	21	9.2e-22	849	188	70	0.0093	21	1242	1	21	1029	1047	0.83	21	19	65	1038	UUGCACACCGUCUCUCUCCC	17	ACUCAGUGAACCAAUGUGGC	0		0.3366
SEQ0436306	TACGGTCGGAGTGAGACCAGT	PVITv1_T016608	uclease-Endonuclease-Phosphatase (EEP)	GSVIVT01030474001	light harvesting complex photosystem II 5	4	0.00907	2	21	342	9.31e-86	26132	0.0131	455	0	1366	155	69	0.00967	21	1617	1	21	1203	1221	0.74	21	19	1007	1212	CUCCGUCGUGUACGAAACUC	147	CCGAAGAUCUUCGACGACCC	0		1.9257
SEQ0078036	CAATCCGGATGCGGTAGGCGC	PVITv1_T029797	Unknown	GSVIVT01036591001	light harvesting complex photosystem II 5	4.5	0.00996	0	21	34	5.98e-17	4723	0.0072	104	1.61e-94	725	64	74	0.00969	21	918	1	21	779	799	0.85	21	21	213	790	AACAGGAUUGCAGUGAAGGU	34	UGCAGAAAAGCGGACAAGAU	0		0.2448
SEQ0337154	TGATGTCCGCATACGTCGGGT	PVITv1_T010758	Unknown	GSVIVT01036983001	tubulin beta 8	4	0.00916	1	21	26	6.03e-26	792	0.0328	29	3.87e-37	496	119	72	0.00975	21	1194	1	21	368	387	0.31	21	20	76	378	UGUAGACUCAAGUGUUAUCU	22	ACUGUUUCACGAACCGAUAU	0		0.7216
SEQ0306435	TCTTCAACGGCTCGTCCACGA			GSVIVT01019089001	RNA helicase, ATP-dependent, SK12/DOB1 protein	4	0.00958	1	21	92	5.82e-48	5650	0.0163	146	2.98e-123	470	55	70	0.00977	21	681	1	21	516	535	0.76	21	20	220	527	UGUUGAGGAAAGCGGAUGCU	79	CAAACCCUGAUGAAGUUGCU	12		1.2877
SEQ0101539	AGGGATTAACAAGATTCGGCG	PVITv1_T012313	Unknown	GSVIVT01011087001	Unknown	3.5	0.00208	2	21	40	2.67e-34	767	0.0522	24	2.67e-34	1818	0	67	0.00978	21	1920	1	21	1810	1828	0.94	21	19	125	1818	UGUUAAUCACUCUCUCAUGU	24	UGUUAAUCACUCUCUCAUGU	0		1.2528
SEQ0227975	CAAACGGCTTGAACGCGGCGC	PVITv1_T007532	Unknown	GSVIVT01002262001	RNA polymerase Rpb8	4	0.00761	1	21	64	2.43e-13	17442	0.0037	1477	0	644	109	71	0.0098	21	813	1	21	526	545	0.65	21	20	343	535	CAAGCCAUUUGCCAAAACUU	64	UCUCAUCAUCAUCGUCAUCC	0		0.2368
SEQ0122791	AAGGACCCGACCAAGACCCGA			GSVIVT01008858001	Plant invertase/pectin methylesterase inhibitor superfamily	4.5	0.0098	0	21	41	6.78e-12	3185	0.0129	97	4.56e-76	361	62	72	0.00984	21	495	1	21	289	309	0.58	21	21	212	300	UUGUGGCCUUGCUGGCCUCU	31	CGGGCUAAUGCACAGCAGCC	0		0.3999
SEQ0124701	CGGAGTTAGGTCACTGGGAAG			GSVIVT01009680001	ARM repeat superfamily protein	3.5	0.00684	2	21	18	7.57e-11	1193	0.0151	29	8.43e-35	1439	851	71	0.00989	21	1491	1	21	580	598	0.39	21	19	19	589	ACCAACACUGAGGAAAAUCC	12	CUACUGCCGAGGCUGCACCU	0		0.1812
