# Supplementary material for: A multi-omics study of the grapevine-downy mildew (Plasmopara viticola) pathosystem unveils a complex protein coding- and noncoding-based arms race during infection
Source: Sci Rep. 2018 Jan 15;8:757. doi: 10.1038/s41598-018-19158-8 (PMC5768699; doi:10.1038/s41598-018-19158-8)
Supplement: Supplementary file 10 — Supplementary Table S34 [file 41598_2018_19158_MOESM10_ESM.xlsx]

## Sheet: V.viniferavsP.viticola
Supplementary Table S34. Degradome analysis of P. viticola genes targeted by V. vinifera sRNAs
V. vinifera sRNA ID	Sequence (5'-3')	sRNA chromosomal coordinates	Origin	Phased gene	target	Total Mismatches	Mismatch pvalue	Total extension (gaps in the best site)	Total matched length	Valid reads	Valid reads pvalue	Total Reads	Percentage valid reads (Valid/Total)	Max Peak Height	Max Peak P-value	Position max peak	Distance Max Peak to middle binding region	Binding score	Binding score p-value	Query length	Ref Length	query start	query end	ref start	ref end	site position percentage (ref start/ref length)	query paired	ref paired	reads in binding region	valid peak position	P. infestans first hit	GO	Pfam	E.C.	KAAS	SIGNALP	CYTOPLASMIC EFFECTOR	APOPLASTIC EFFECTOR
SEQ0093637	GGTCATGGAAGTCGAAATCCG	Chr15:7997097..7997117	EST (Acc No CV098105)	n	PVITv1_T010758	4.5	0.00943	2	20	135	2.59e-221	244	0.5533	116	2.59e-221	220	2	67	0.00751	21	351	1	20	210	227	0.6	20	18	200	220	hypothetical protein	GO:0003723,GO:0003964,GO:0004519,GO:0006278,GO:0090305	-	-	-	n	-
SEQ0383680	TCTTAATCCCAAGCTGTTACT	Chr13:20332955..20332935	GSVIVT00000643001 (Unknown)	n	PVITv1_T002110	4.5	0.00927	0	20	21	4.8e-11	361	0.0582	23	6.08e-22	263	14	69	0.00137	21	315	1	20	239	258	0.76	20	20	49	250	60S ribosomal protein L44	-	Ribosomal protein L44 (PF00935.14)	-	K02929;RP-L44e, RPL44; large subunit ribosomal protein L44e	n	-
SEQ0395503	CATCGAGAATTGTGAGAGTCT	Chr13:21364257..21364237	GSVIVT00001471001 (disease resistance protein at3g14460-like)	n	PVITv1_T027851	4.5	0.00962	1	21	59	2e-36	181	0.326	33	5.54e-38	109	32	68	0.000859	21	183	1	21	132	151	0.72	21	20	59	141		-	-	-	-	n	-
SEQ0215574	TGAATGCTTAGAGACCGACTC	Chr13:21366429..21366449	GSVIVT00001471001 (disease resistance protein at3g14460-like)	n	PVITv1_T020561	3.5	0.00311	1	21	13	5.4e-15	427	0.0304	20	2.04e-28	898	492	72	0.00146	21	1218	1	21	397	416	0.33	21	20	21	406	26S protease regulatory subunit 6B	GO:0000166,GO:0005524,GO:0005737,GO:0005829,GO:0006508,GO:0016787,GO:0017111,GO:0030163	AAA domain (Cdc48 subfamily) (PF07724.9),AAA domain (dynein-related subfamily ) (PF07728.9),ATPase family associated with variou s ce llular activities (AAA) (PF00004.24)	3.6.4.6,3.6.4.3,3.6.1.3	K03063;PSMC4, RPT3; 26S proteasome regulatory subunit T3	n	-
SEQ0341367	CATGTGGAGTCATAAAAAGGC	Chr18:2442125..2442105	GSVIVT00008819001	n	PVITv1_T028118	4	0.00488	0	20	7	3.31e-12	134	0.0522	7	3.31e-12	1326	2	72	0.000464	21	1695	1	20	1314	1333	0.78	20	20	13	1326		GO:0003779,GO:0005865,GO:0031032	CAMSAP CH domain (PF11971.3),Calponin homology (CH) domain (PF00307.26)	-	-	n	-
SEQ0199250	TCGGCACTGGGAGCAAGCATC	Chr18:4160757..4160777	GSVIVT00009001001 ( trna-splicing endonuclease positive effector-related protein)	n	PVITv1_T031148	3	0.00368	0	21	7	2.08e-11	272	0.0257	11	2.6e-19	2366	304	86	3.19e-05	21	2658	1	21	2052	2072	0.77	21	21	10	2062	metalloprotease family M01, putative	GO:0004177,GO:0006508,GO:0008237,GO:0008270	Peptidase MA superfamily (PF13485.1),ERAP1-like C-terminal domain (PF11838.3),Peptidase family M1 (PF01433.15)	3.4.11.20,3.4.11.1,3.4.11.3,3.4.19.6,3.4.11.2,3.4.11.14,3.4.11.7	-	n	-
SEQ0150915	CGGAATCGAGAGCTCCAAGTG	Chr7:2080549..2080529	GSVIVT00009146001 (disease resistance protein at3g14460-like)	n	PVITv1_T006584	4	0.00281	0	21	14	8.2e-17	327	0.0428	12	8.2e-17	1108	2	77	0.000221	21	1326	1	21	1096	1116	0.83	21	21	39	1108	eukaryotic translation initiation factor 5, putative	GO:0003743,GO:0005634,GO:0005737,GO:0005829,GO:0006413	eIF4-gamma/eIF5/eIF2-epsilon (PF02020.13),Domain found in IF2B/IF5 (PF01873.12)	-	K03262;EIF5; translation initiation factor 5	n	-
SEQ0116478	AATTGAAGGATTGAGGGAGTT	Chr18:5498974..5498954	GSVIVT00009146001 (disease resistance protein at3g14460-like)	n	PVITv1_T034774	4.5	0.00298	0	21	10	3.83e-12	193	0.0518	14	8.22e-21	639	30	69	0.00101	21	846	1	21	599	619	0.71	21	21	22	610		-	-	-	-	n	-
SEQ0395655	CATCAGGGGTCTGGACACGAG	Chr2:6137489..6137509	GSVIVT00013259001 (Unknown)	n	PVITv1_T024680	4	0.00316	1	21	31	6.87e-12	3802	0.0082	66	2.27e-67	1157	29	73	0.00924	21	1479	1	21	1119	1138	0.76	21	20	201	1130	conserved hypothetical protein	GO:0000166,GO:0003676	-	-	-	n	-
SEQ0055389	TTGAGAATATATGAGCGAGTA	Chr19:3387709..3387729	GSVIVT00014401001 (Unknown)	n	PVITv1_T003209	4	0.00586	1	20	91	1.75e-51	2421	0.0376	81	4.27e-71	185	131	71	0.000144	21	558	2	21	308	326	0.55	20	19	257	316	elicitin-like protein	GO:0005576,GO:0006952,GO:0009405	Elicitin (PF00964.12)	-	-	y	-	Elicitin(PF00964)
SEQ0292153	CAGCTTGTAGAGTATTGGGTT	Chr11:1507823..1507803	GSVIVT00015167001 (disease resistance protein rps2)	n	PVITv1_T009183	3.5	0.00903	1	21	20	4.47e-13	453	0.0442	25	3.71e-26	268	134	72	0.00603	21	453	1	21	125	144	0.28	21	20	31	136	60S ribosomal protein L23a	GO:0000166,GO:0003735,GO:0005622,GO:0005840,GO:0006412,GO:0030529	Ribosomal protein L23, N-terminal do main (PF03939.8),Ribosomal protein L23 (PF00276.15)	-	K02893;RP-L23Ae, RPL23A; large subunit ribosomal protein L23Ae	n	-
SEQ0259269	CCGCTTGTAGATACTCTTCAG	Chr9:3019492..3019472	GSVIVT00016965001 (probable disease resistance protein at5g63020-like)	n	PVITv1_T032369	3.5	0.00632	1	21	32	1.84e-14	3054	0.0105	48	1.39e-40	485	467	70	0.00601	21	1050	1	21	943	962	0.9	21	20	102	952	pyrophosphate-energized vacuolar membrane proton pump, putative	GO:0004427,GO:0008152,GO:0009678,GO:0015992,GO:0016020,GO:0016787,GO:0055085	Inorganic H+ pyrophosphatase (PF03030.11)	3.6.1.1	K01507;ppa; inorganic pyrophosphatase [EC:3.6.1.1]	n	-
SEQ0060844	TAGAGATCTGTGGCTGCCCCA	Chr12:17724446..17724466	GSVIVT00022947001 (disease resistance rpp13-like protein 1-like)	n	PVITv1_T005387	4	0.00501	0	21	13	9.81e-19	45	0.2889	13	9.81e-19	103	2	78	0.00023	21	183	1	21	91	111	0.5	21	21	25	103		-	-	-	-	n	-
SEQ0073547	TCCAGAGGATGAGTATGAGCT	Chr12:19750905..19750885	GSVIVT00023324001 (disease resistance protein at3g14460-like)	n	PVITv1_T021393	4	0.00246	2	21	17	1.37e-14	165	0.103	26	7.47e-52	1237	243	69	0.0048	21	1350	2	21	985	1004	0.73	20	20	25	994	exoglucanase, putative	GO:0004553,GO:0005576,GO:0005975,GO:0016787	Glycosyl hydrolase family 7 (PF00840.15)	3.2.1.91	-	n	-
SEQ0082055	CGGTGACAAGGTAGATACATC	Chr6:308881..308901	GSVIVT00025500001/ GSVIVT00025497001	n	PVITv1_T029002	3.5	0.00476	0	21	50	1.55e-13	1723	0.029	216	5.93e-234	178	20	80	0.000102	21	252	1	21	148	168	0.59	21	21	218	160	actin-like protein	-	Actin (PF00022.14)	-	-	n	-
SEQ0118946	TCCAACTCTTGCCGGTGCACC	Chr18:24577865..24577885	GSVIVT00026101001 (tmv resistance protein n-like)	n	PVITv1_T027401	3	0.00434	2	21	9	2.64e-13	298	0.0302	9	2.64e-13	1064	1	73	0.00788	21	1761	1	21	1055	1073	0.6	21	19	17	1064	sphingosine kinase, putative	GO:0003951,GO:0004143,GO:0007205,GO:0008152,GO:0016310	Diacylglycerol kinase catalytic doma in (PF00781.19)	2.7.1.138,2.7.1.94,2.7.1.91,2.7.1.107	K04718;SPHK; sphingosine kinase [EC:2.7.1.91]	n	-
SEQ0159295	CGAGGGGTGAATGTAATGCAT	Chr13:15497061..15497041	GSVIVT00027381001	n	PVITv1_T008975	4	0.0011	1	21	16	1.38e-12	56	0.2857	10	1.38e-12	133	2	72	0.00138	21	189	1	21	122	141	0.65	21	20	38	133	fructokinase, putative	GO:0016301,GO:0016310	-	-	-	n	-
SEQ0225217	AAGGAACTTGGCTCATGGCTT	Chr15:16473466..16473446	GSVIVT00027472001 (nac transcription factor-like 9)	n	PVITv1_T030684	4.5	0.00824	1	21	12	1.37e-16	614	0.0195	11	1.37e-16	1933	610	69	0.00358	21	3402	1	21	2534	2553	0.74	21	20	29	2544	ATP-citrate synthase	GO:0003824,GO:0003878,GO:0004775,GO:0005524,GO:0005737,GO:0008152,GO:0044262,GO:0046912,GO:0048037	CoA binding domain (PF02629.14),CoA-ligase (PF00549.14),Citrate synthase (PF00285.16)	6.2.1.5,2.3.3.8	K01648;ACLY; ATP citrate (pro-S)-lyase [EC:2.3.3.8]	n	-
SEQ0201984	CAACTGTCTTGTTTCTGGAGC	Chr12:9798835..9798815	GSVIVT00030098001 (disease resistance protein)	n	PVITv1_T031339	3	0.000863	1	21	74	6.15e-15	6714	0.011	238	2.2e-202	416	53	72	0.0074	21	513	1	21	354	373	0.69	21	20	281	364	conserved hypothetical protein	GO:0008152,GO:0016787,GO:0016817	NUDIX domain (PF00293.23)	-	-	n	-
SEQ0173614	AACTGTCTTGTTTCTGGAGCA	Chr12:9798834..9798814	GSVIVT00030098001 (RPM1-like gene resistance)	n	PVITv1_T031339	3	0.00179	1	21	72	6.15e-15	6714	0.0107	238	2.2e-202	416	54	70	0.00198	21	513	1	21	353	372	0.69	21	20	342	364	conserved hypothetical protein	GO:0008152,GO:0016787,GO:0016817	NUDIX domain (PF00293.23)	-	-	n	-
SEQ0069799	CACCCTTAGGCGTCGTAGCTT	Chr13:21761787..21761807	GSVIVT00032183001	n	PVITv1_T027145	3	0.00169	2	21	121	5.05e-156	1343	0.0901	107	5.05e-156	600	1	76	0.0047	21	906	1	21	591	609	0.65	21	19	155	600	60S ribosomal protein L5	GO:0003735,GO:0005622,GO:0005840,GO:0006412,GO:0008097	Ribosomal L18 C-terminal region (PF14204.1),Ribosomal L18p/L5e family (PF00861.17)	-	K02932;RP-L5e, RPL5; large subunit ribosomal protein L5e	n	-
SEQ0244019	TGTGGAACAAGAACTATGGCG	Chr13:7495698..7495718	GSVIVT00034675001 (disease resistance protein at3g14460)	n	PVITv1_T036037	4	0.00321	1	21	29	6.35e-19	1953	0.0148	39	1.54e-37	841	19	69	0.00235	21	1074	1	21	813	832	0.76	21	20	93	823	phospholipase D, putative	GO:0003824,GO:0008152	Phospholipase D Active site motif (PF00614.17),PLD-like domain (PF13091.1)	3.1.4.4	K01115;PLD1_2; phospholipase D1/2 [EC:3.1.4.4]	n	-
SEQ0351944	AGACTGTAGATGGACTCCTAC	Chr5:229642..229622	GSVIVT00034933001	n	PVITv1_T027262	4.5	0.00906	1	20	54	1.31e-39	1202	0.0449	44	1.31e-39	253	0	78	1.52e-05	21	516	1	19	242	261	0.47	19	20	101	253	peptidylprolyl isomerase domain and WD repeat-containing protein 1	GO:0000413,GO:0003755,GO:0005794,GO:0005829,GO:0005886,GO:0006457,GO:0009506,GO:0009507,GO:0016853	Cyclophilin type peptidyl-prolyl cis #NAME? ns isomerase/CLD (PF00160.16)	5.2.1.8	-	n	-
SEQ0075732	TGGAGGATTTACACTATTGAG	Chr5: 229598..229578	GSVIVT00034933001	n	PVITv1_T025817	4	0.00223	1	21	7	5.17e-14	36	0.1944	7	5.17e-14	704	3	66	0.00746	21	786	1	21	698	717	0.89	21	20	28	709	conserved hypothetical protein	-	-	-	-	n	-
SEQ0104077	ATGGGGTTGGAGCAGATAAGG	Chr19:22847614..22847634	GSVIVT00036764001	n	PVITv1_T024680	4	0.007	1	21	29	5.33e-11	3802	0.0076	66	2.27e-67	1157	49	79	9.05e-05	21	1479	1	20	1195	1215	0.81	20	21	182	1208	conserved hypothetical protein	GO:0000166,GO:0003676	-	-	-	n	-
SEQ0354422	TTTTTTCTGGTTTTAGACGAC	Chr6:13595013..13594993	GSVIVT00037447001 (disease resistance protein at3g14460-like)	n	PVITv1_T008689	4	0.00513	0	21	39	4.52e-18	2186	0.0178	35	2.45e-49	3263	104	69	0.00222	21	3777	1	21	3357	3377	0.89	21	21	80	3369	alpha,alpha-trehalose-phosphate synthase	GO:0003824,GO:0003825,GO:0005992,GO:0016021	Trehalose-phosphatase (PF02358.11),Glycosyltransferase family 20 (PF00982.16)	2.4.1.15,3.1.3.12	K16055;TPS; trehalose 6-phosphate synthase/phosphatase [EC:2.4.1.15 3.1.3.12]	n	-
SEQ0309032	TGAAAGAACGACCTTAACAGT	Chr13_random:2761473..2761493	GSVIVT01000840001 (CC-NBS-LRR resistance protein)	y	PVITv1_T025898	4	0.00768	1	21	6	1.17e-13	166	0.0361	6	1.17e-13	7414	147	68	0.000735	21	7800	1	21	7552	7571	0.97	21	20	8	7563	conserved hypothetical protein	GO:0008381,GO:0016021,GO:0034220	Fibronectin type III domain (PF00041.16),Protein unknown function (DUF3595 ) (PF12166.3)	-	-	n	-
SEQ0105304	GGAATCGATTGGTTGGAAGAT	ChrUn:23936518..23936538	GSVIVT01006243001 (disease resistance protein at3g14460-like)	y	PVITv1_T024680	4	0.00756	0	21	24	6.87e-12	3802	0.0063	66	2.27e-67	1157	170	71	0.00219	21	1479	1	21	1317	1337	0.89	21	21	151	1327	conserved hypothetical protein	GO:0000166,GO:0003676	-	-	-	n	-
SEQ0318787	GACTTCTCGGCTGAAGGCTCC	ChrUn:24416763..24416743	GSVIVT01006275001 (MYB domain protein)	y	PVITv1_T037381	3.5	0.00877	0	21	5	8.74e-11	56	0.0893	5	8.74e-11	1227	2	85	1.45e-06	21	2139	1	21	1215	1235	0.57	21	21	5	1227	serine/threonine protein kinase	GO:0000166,GO:0004672,GO:0004674,GO:0005524,GO:0005829,GO:0006468,GO:0008152,GO:0016301,GO:0016310,GO:0016597,GO:0016772	Protein tyrosine kinase (PF07714.12),Protein kinase domain (PF00069.20)	2.7.11.25,2.7.12.1,2.7.11.1,2.7.10.2	-	n	-
SEQ0097102	CATCGAGGATTGTGAGAGTCT	ChrUn:29808167..29808187	GSVIVT01007029001 (CC-NBS-LRR resistance protein)	y	PVITv1_T027851	3.5	0.00538	1	21	59	2e-36	181	0.326	33	5.54e-38	109	32	77	0.000377	21	183	1	21	132	151	0.72	21	20	59	141		-	-	-	-	n	-
SEQ0306490	TCACTTCGGGGCCAGTTTCTC	Chr17:9703655..9703675	GSVIVT01007740001 (MYB domain protein)	y	PVITv1_T035370	4	0.00507	1	21	11	1.32e-13	769	0.0143	16	3.93e-24	322	11	84	2e-06	21	3225	2	21	323	343	0.1	20	21	34	335	rab GDP dissociation inhibitor alpha	-	GDP dissociation inhibitor (PF00996.13),Kinesin motor domain (PF00225.18)	-	-	n	-
SEQ0234546	ACAATCTCTCTGCCAATAGTT	Chr18:5499964..5499984	GSVIVT01009146001 (CC-NBS-LRR resistance protein)	y	PVITv1_T037381	4	0.00993	1	20	5	8.74e-11	56	0.0893	5	8.74e-11	1227	0	73	0.00102	21	2139	1	20	1218	1236	0.57	20	19	5	1227	serine/threonine protein kinase	GO:0000166,GO:0004672,GO:0004674,GO:0005524,GO:0005829,GO:0006468,GO:0008152,GO:0016301,GO:0016310,GO:0016597,GO:0016772	Protein tyrosine kinase (PF07714.12),Protein kinase domain (PF00069.20)	2.7.11.25,2.7.12.1,2.7.11.1,2.7.10.2	-	n	-
SEQ0409824	AAAATGGAGACACTGGTGCAC	Chr12:11663319..11663299	GSVIVT01013310001 (Disease resistance protein NBS-LRR)	y	PVITv1_T036001	3.5	0.00425	0	21	12	4.94e-15	831	0.0144	20	1.92e-28	2198	1320	75	2.05e-05	21	2385	1	21	868	888	0.36	21	21	13	880	choline/Carnitine O-acyltransferase, putative	GO:0005739,GO:0005743,GO:0008152,GO:0016740,GO:0016746	Choline/Carnitine o-acyltransferase (PF00755.15)	2.3.1.21,2.3.1.6,2.3.1.137,2.3.1.7	K08765;CPT1A; carnitine O-palmitoyltransferase 1, liver isorm [EC:2.3.1.21]	n	-
SEQ0187404	CATTTTCGTCCACTTCTTTGA	Chr5:21209831..21209851	GSVIVT01013586001 (Ankyrin repeat-containing protein)	y	PVITv1_T032296	4	0.00785	0	20	28	6.22e-15	2482	0.0113	54	9.47e-60	874	256	72	0.0016	21	1425	1	20	1120	1139	0.79	20	20	124	1132	protein transporter Sec61 subunit alpha, putative	GO:0006810,GO:0015031,GO:0016020,GO:0016021	Plug domain Sec61p (PF10559.4),SecY translocase (PF00344.15)	-	K10956;SEC61A; protein transport protein SEC61 subunit alpha	n	-
SEQ0298991	GAGGACTTTTAAATGAGAGAG	Chr5:21244827..21244807	GSVIVT01013591001	y	PVITv1_T012494	4.5	0.00608	1	20	10	2.23e-13	440	0.0227	9	2.23e-13	2296	1	65	0.00771	21	2652	1	20	2286	2304	0.86	20	19	23	2296	Chloride Channel (ClC) Family	GO:0005216,GO:0005247,GO:0006821,GO:0016020,GO:0016021,GO:0030554,GO:0034220,GO:0044070,GO:0055085	Voltage gated chloride channel (PF00654.15)	-	-	n	-
SEQ0164668	GATGAAGACTGATCAAGATGT	Chr19:5434138..5434118	GSVIVT01014595001 (CC-NBS-LRR resistance protein)	y	PVITv1_T028118	4	0.00488	0	21	7	3.31e-12	134	0.0522	7	3.31e-12	1326	2	71	5.5e-05	21	1695	1	21	1314	1334	0.78	21	21	13	1326		GO:0003779,GO:0005865,GO:0031032	CAMSAP CH domain (PF11971.3),Calponin homology (CH) domain (PF00307.26)	-	-	n	-
SEQ0178714	CCGGGGATCGAGGATCAGGTT	Chr19:5440505..5440525	GSVIVT01014596001 (CC-NBS-LRR resistance protein)	y	PVITv1_T024504	3	0.000924	2	21	25	2.02e-11	264	0.0947	14	2.02e-11	163	1	78	0.00257	21	249	1	21	154	172	0.62	21	19	49	163	hypothetical protein	-	-	-	-	n	-
SEQ0396898	CGGGGATCGAGGATCAGGTTT	Chr19:5440506..5440526	GSVIVT01014596001 (Disease resistance protein (NB-ARC/LRR))	y	PVITv1_T024504	4	0.00498	1	20	25	2.02e-11	264	0.0947	14	2.02e-11	163	1	77	0.000987	21	249	2	21	154	172	0.62	20	19	49	163	hypothetical protein	-	-	-	-	n	-
SEQ0207653	GAAAATGGGCATCTGAATGTA	Chr19:5718542..5718522	GSVIVT01014613001 (Ankyrin repeat-containing protein)	y	PVITv1_T001240	4	0.00306	0	21	28	4.22e-21	461	0.0607	21	9.33e-26	743	3	71	6.15e-05	21	807	1	21	730	750	0.9	21	21	70	742	aquaporin, putative	GO:0005215,GO:0006810,GO:0016020,GO:0016021	Major intrinsic protein (PF00230.15)	-	-	n	-
SEQ0183328	GCACGGATGGGAATCAAGCCC	Chr19:5718081..5718061	GSVIVT01014613001 (Ankyrin repeat-containing protein)	y	PVITv1_T005788	4	0.0095	0	20	18	5.22e-14	820	0.022	23	3.33e-29	1187	157	82	7.3e-05	21	1470	1	20	1020	1039	0.69	20	20	32	1030	6-phosphogluconate dehydrogenase	GO:0004616,GO:0005739,GO:0005829,GO:0006098,GO:0009506,GO:0009570,GO:0009744,GO:0009749,GO:0009750,GO:0016020,GO:0016491,GO:0016616,GO:0050661,GO:0050662,GO:0055114	NAD binding domain 6-phosphogluco nate dehydrogenase (PF03446.10),"6-phosphogluconate dehydrogenase, C- term inal domain (PF00393.14)"	1.1.1.44,1.1.1.343	K00033;PGD, gnd, gntZ; 6-phosphogluconate dehydrogenase [EC:1.1.1.44 1.1.1.343]	n	-
SEQ0369815	CCATAGACTCTTGGCAGGGCC	Chr11:1506454..1506474	GSVIVT01015167001 (Disease resistance protein)	y	PVITv1_T030684	4	0.00363	1	21	17	1.37e-16	614	0.0277	11	1.37e-16	1933	0	76	0.00126	21	3402	1	21	1924	1943	0.57	21	20	17	1933	ATP-citrate synthase	GO:0003824,GO:0003878,GO:0004775,GO:0005524,GO:0005737,GO:0008152,GO:0044262,GO:0046912,GO:0048037	CoA binding domain (PF02629.14),CoA-ligase (PF00549.14),Citrate synthase (PF00285.16)	6.2.1.5,2.3.3.8	K01648;ACLY; ATP citrate (pro-S)-lyase [EC:2.3.3.8]	n	-
SEQ0034458	AAAAGGAGCTCTTGGATTTAT	Chr11:1508119..1508099	GSVIVT01015167001 (Disease resistance protein)	y	PVITv1_T017432	4	0.00399	0	20	17	5.61e-14	828	0.0205	312	0	377	22	69	0.000535	21	660	2	21	390	409	0.59	20	20	62	401	conserved hypothetical protein	GO:0006801,GO:0046872,GO:0055114	-	-	-	y	-
SEQ0232299	ACAAAACGAGAACTCAGCAGC	Chr4:17340508..17340528	GSVIVT01019052001 (VvDCL2)	y	PVITv1_T008697	3	0.00189	1	21	13	2.7e-12	163	0.0798	8	2.7e-12	712	1	75	0.000126	21	1185	1	21	702	721	0.59	21	20	24	712	conserved hypothetical protein	-	Glycosyl hydrolases family 18 (PF00704.23)	-	-	y	-
SEQ0372220	CAAAACGAGAACTCAGCAGCC	Chr4:17340509..17340529	GSVIVT01019052001 (VvDCL2)	y	PVITv1_T008697	4	0.00351	1	20	19	2.7e-12	163	0.1166	8	2.7e-12	712	2	71	0.00191	21	1185	2	21	702	720	0.59	20	19	24	712	conserved hypothetical protein	-	Glycosyl hydrolases family 18 (PF00704.23)	-	-	y	-
SEQ0363140	CATATCATCGTCAACTTGGGA	Chr14:5387793..5387813	GSVIVT01021935001 (CC-NBS-LRR resistance protein)	y	PVITv1_T033850	4	0.00608	1	20	9	5.28e-24	11	0.8182	9	5.28e-24	20	2	78	9.66e-07	21	621	3	21	9	28	0.01	19	20	9	20		-	-	-	-	n	-
SEQ0049443	CGGCTAAGTCGGAATTCTGAA	Chr2:14624445..14624425	GSVIVT01022680001 (Sentrin-specific protease 2)	y	PVITv1_T038604	4	0.00667	0	21	13	3.63e-12	375	0.0347	11	1.09e-13	934	59	75	0.000327	21	1125	1	21	983	1003	0.87	21	21	39	993	12-oxophytodienoate reductase, putative	GO:0003824,GO:0010181,GO:0016491,GO:0055114	NADH:flavin oxidoreductase / NADH ox idas e family (PF00724.15)	1.6.99.1,1.3.1.100,1.3.1.31,1.3.1.92,1.3.1.42	-	n	-
SEQ0257222	TTTGGACCTTTCTTGCACAGC	Chr12:19000523..19000503	GSVIVT01022828001 (CC-NBS-LRR resistance protein)	y	PVITv1_T027115	3.5	0.00387	1	21	37	4.33e-19	2472	0.015	44	1.4e-42	805	78	75	0.000497	21	1233	1	21	874	893	0.71	21	20	86	885	endoglucanase, putative	GO:0004553,GO:0016787,GO:0030245	Glycosyl hydrolases family 6 (PF01341.12)	3.2.1.91,3.2.1.4	-	y	-
SEQ0149030	CATCTGTTGGAAATCTGAAGA	Chr12:16750529..16750549	GSVIVT01023025001 (TIR-NBS-LRR resistance protein)	y	PVITv1_T029002	4	0.00768	1	21	88	5.15e-34	1723	0.0511	216	5.93e-234	178	1	75	5.43e-05	21	252	2	21	169	189	0.67	20	21	480	179	actin-like protein	-	Actin (PF00022.14)	-	-	n	-
SEQ0434626	TTTCAATGAATCATGGTTTGT	Chr12:19751365..19751385	GSVIVT01023324001 (CC-NBS-LRR resistance protein)	y	PVITv1_T006254	3.5	0.00266	1	21	115	1.4e-125	1967	0.0585	89	1.4e-125	1327	1	71	0.00174	21	1431	1	21	1317	1336	0.92	21	20	140	1327	creatine kinase B-type	GO:0000166,GO:0003824,GO:0005524,GO:0005634,GO:0016020,GO:0016021,GO:0016301,GO:0016310,GO:0016740,GO:0016772	ATP:guanido phosphotransferase, N-te rmin al domain (PF02807.10),"ATP:guanido phosphotransferase, C-te rmin al catalytic domain (PF00217.14)"	2.7.3.1,2.7.3.4,2.7.3.3,2.7.3.2	K00933;E2.7.3.2; creatine kinase [EC:2.7.3.2]	n	-
SEQ0204996	AATTGAACATTTGGAAGGGCT	Chr18:26580486..26580466	GSVIVT01025958001 (TIR-NBS-LRR resistance protein)	y	PVITv1_T034774	4.5	0.00526	0	21	10	3.83e-12	193	0.0518	14	8.22e-21	639	30	66	0.000329	21	846	1	21	599	619	0.71	21	21	22	610		-	-	-	-	n	-
SEQ0399219	TCCAAGGATGATAAGTAGTAT	Chr15:5307985..5308005	GSVIVT01026711001 (TIR-NBS-LRR resistance protein)	y	PVITv1_T026181	3.5	0.00277	1	21	35	1.72e-12	3581	0.0098	45	9.29e-41	1297	65	67	0.00616	21	1506	1	21	1223	1242	0.81	21	20	132	1233	ATP synthase subunit beta, putative	GO:0000166,GO:0005524,GO:0006754,GO:0006810,GO:0006811,GO:0015986,GO:0015991,GO:0015992,GO:0016820,GO:0017111,GO:0033178,GO:0045261,GO:0046034,GO:0046933	ATP synthase alpha/beta chain, C ter mina l domain (PF00306.22),"ATP synthase alpha/beta family, beta #NAME? rel domain (PF02874.18)","ATP synthase alpha/beta family, nucl eoti de-binding domain (PF00006.20)"	3.6.3.14	K02133;ATPeF1B, ATP5B, ATP2; F-type H+-transporting ATPase subunit beta [EC:3.6.3.14]	n	-
SEQ0255103	TTCATCTCTGTAAAGGCACCA	Chr15:5308083..5308103	GSVIVT01026711001 (TIR-NBS-LRR resistance protein)	y	PVITv1_T035370	4	0.00291	1	21	19	3.93e-24	769	0.0247	16	3.93e-24	322	0	79	3.41e-06	21	3225	2	21	312	332	0.1	20	21	55	322	rab GDP dissociation inhibitor alpha	-	GDP dissociation inhibitor (PF00996.13),Kinesin motor domain (PF00225.18)	-	-	n	-
SEQ0239721	ATTGTGGAAGATTGACGAGAA	Chr13:15496554..15496574	GSVIVT01027381001 (Unknown)	y	PVITv1_T014303	4	0.00999	1	21	22	3.19e-20	69	0.3188	16	3.19e-20	125	0	68	0.00194	21	165	1	21	116	135	0.7	21	20	32	125	conserved hypothetical protein	-	-	-	-	n	-
SEQ0295621	TCAGGAATCCGGAGCTCTTCA	Chr12:7510504..7510484	GSVIVT01030652001 (GRAS domain family protein)	y	PVITv1_T032784	4.5	0.00576	1	21	25	4.46e-15	907	0.0276	39	3.23e-46	697	156	68	0.00579	21	843	1	21	532	551	0.63	21	20	38	542	glutathione S-transferase, putative	GO:0004364,GO:0005634,GO:0008152,GO:0016740	Glutathione S-transferase, N-termina l do main (PF13417.1),"Glutathione S-transferase, N-termina l do main (PF02798.15)"	2.5.1.18,5.3.99.2	K00799;GST, gst; glutathione S-transferase [EC:2.5.1.18]	n	-
SEQ0344841	CGATCAGATGGAGTTTGGCTT	Chr14:25059992..25060012	GSVIVT01033011001 (AUXIN SIGNALING F-BOX 2)	y	PVITv1_T031633	3.5	0.00407	1	20	10	6.76e-16	57	0.1754	9	6.76e-16	491	1	73	0.000169	21	633	1	20	481	499	0.76	20	19	17	491	lipoic acid synthetase, mitochondrial precursor	GO:0003824,GO:0005739,GO:0009107,GO:0009249,GO:0016783,GO:0016992,GO:0051536,GO:0051539	-	2.8.1.8	K03644;lipA; lipoic acid synthetase [EC:2.8.1.8]	n	-
SEQ0166397	AATCATCATAGGACAGAGCCT	Chr13:7495859..7495839	GSVIVT01034675001 (CC-NBS-LRR resistance protein)	y	PVITv1_T035392	4.5	0.00865	2	21	14	4.55e-11	1011	0.0138	14	1.46e-13	856	251	69	0.00057	21	1323	1	20	1097	1116	0.83	20	20	54	1108	V-type proton ATPase subunit B, putative	GO:0005524,GO:0006810,GO:0006811,GO:0015991,GO:0015992,GO:0016820,GO:0033178,GO:0033180,GO:0046034	ATP synthase alpha/beta chain, C ter mina l domain (PF00306.22),"ATP synthase alpha/beta family, nucl eoti de-binding domain (PF00006.20)"	3.6.3.14	K02147;ATPeV1B, ATP6B; V-type H+-transporting ATPase subunit B	n	-
SEQ0023556	TTCTCCTCGTCGTCGGCCACC	Chr6:19714720..19714700	GSVIVT01036184001 (ABC transporter)	y	PVITv1_T007617	3.5	0.00501	0	21	15	1.07e-30	52	0.2885	15	1.07e-30	688	0	85	0.000143	21	711	1	21	678	698	0.95	21	21	15	688	N(6)-adenine-specific DNA methyltransferase, putative	-	Probable N6-adenine methyltransferas e (PF10237.4)	-	-	n	-
SEQ0347613	CTAAATGAGACAAGTCGAGGA	Chr18random:4631056..4631076	GSVIVT01036400001 (TIR-NBS-LRR resistance protein)	y	PVITv1_T020539	4	0.00954	0	21	25	1.99e-15	1666	0.015	36	3.05e-42	1258	64	71	0.00163	21	1617	1	21	1184	1204	0.73	21	21	72	1195	cysteine protease family C01A, putative	GO:0005773,GO:0005783,GO:0005829,GO:0006508,GO:0008233,GO:0008234,GO:0009506,GO:0009507,GO:0048046	Cathepsin propeptide inhibitor domai n (I 29) (PF08246.7),ML domain (PF02221.10),Papain family cysteine protease (PF00112.18)	3.4.22.27,3.4.22.14,3.4.22.67,3.4.22.31,3.4.22.38,3.4.22.30,3.4.22.33,3.4.22.6,3.4.22.43,3.4.22.15	K01365;CTSL; cathepsin L [EC:3.4.22.15]	y	-
SEQ0232663	GACAAGTCGAGGAAAATGCCT	Chr18:4631064..4631084	GSVIVT01036400001 (TIR-NBS-LRR resistance protein)	y	PVITv1_T004013	4	0.00975	1	21	73	1.63e-44	2326	0.0314	64	1.34e-45	347	294	70	0.00234	21	450	1	21	44	63	0.1	21	20	131	53	caltractin	GO:0005509,GO:0008152,GO:0016310,GO:0046872	Ca2+ insensitive EF hand (PF08726.5),Uncharacterised protein family (UPF0 154) (PF03672.8),Secreted protein acidic and rich in cyst eine Ca binding region (PF10591.4),Cytoskeletal-regulatory complex EF h and (PF12763.2),EF-hand domain (PF14658.1),EF hand (PF13202.1),EF-hand domain (PF13405.1),EF-hand domain pair (PF13833.1),EF-hand domain pair (PF13499.1),EF hand (PF00036.27)	2.7.11.1	K02183;CALM; calmodulin	n	-
SEQ0350492	GGTACGAACACTGATCAAGGG	Chr19:6370961..6370941	GSVIVT01037631001 (CC-NBS-LRR resistance protein)	y	PVITv1_T022816	4	0.00413	1	21	18	1.3e-11	1632	0.011	30	7.79e-42	2877	1024	70	0.00456	21	3117	1	21	1844	1863	0.59	21	20	47	1854	ATP-binding cassette sub-family F member 1	GO:0000166,GO:0005524,GO:0005634,GO:0006200,GO:0006414,GO:0008152,GO:0016887,GO:0017111	ATPase family associated with variou s ce llular activities (AAA) (PF00004.24),"Protein unknown function, DUF258 (PF03193.11)",NACHT domain (PF05729.7),AAA domain (PF13671.1),AAA domain (PF13521.1),AAA domain (PF13401.1),"Putative uclease SbcCD, C subuni t (PF13558.1)",AAA domain (PF13207.1),P-loop containing region AAA doma in (PF13555.1),AAA domain (PF13476.1),RecF/RecN/SMC N terminal domain (P…	3.6.3.30,3.6.3.31,3.6.3.17,3.6.3.25,3.6.3.27	-	n	-
SEQ0270613	TTGAGAGTCTGTATTTATTGC	Chr19:7389929..7389949	GSVIVT01037738001 (Cell division protein ftsZ, putative)	y	PVITv1_T001993	3.5	0.0011	2	21	8	1.26e-11	144	0.0556	7	1.26e-11	724	0	68	0.00246	21	1506	1	21	716	734	0.48	21	19	8	724	Intraflagellar Transport Protein 81	GO:0005813,GO:0005929,GO:0007283,GO:0015631,GO:0035735,GO:0042384	-	-	-	n	-
SEQ0054942	TGGAGGAACAGTGTATGAAGA	Chr17:2043851..2043871	Intergenic	n	PVITv1_T002358	2.5	0.000132	2	21	36	5.51e-24	4568	0.0079	71	7.08e-80	1934	122	72	0.00473	21	2121	1	21	1804	1822	0.85	21	19	149	1813	heat shock protein 90	GO:0005524,GO:0006457,GO:0006950,GO:0051082	Histidine kinase-, DNA gyrase B-, an d HS P90-like ATPase (PF02518.21),"Histidine kinase-, DNA gyrase B-, an d HS P90-like ATPase (PF13589.1)",Hsp90 protein (PF00183.13)	-	K04079;htpG, HSP90A; molecular chaperone HtpG	n	-
SEQ0112141	TGAACGCCAGCCTCAAAACGC	Chr5:5135687..5135667	Intergenic	n	PVITv1_T003834	4	0.00218	1	21	27	2.43e-26	2514	0.0107	61	1.05e-88	2569	269	71	0.00084	21	2898	1	21	2829	2848	0.98	21	20	36	2838	plasma membrane H+-ATPase, putative	GO:0000166,GO:0005524,GO:0006200,GO:0006754,GO:0006812,GO:0008553,GO:0016020,GO:0016021,GO:0016787,GO:0016887,GO:0019829,GO:0046872,GO:1902600	haloacid dehalogenase-like hydrolase (PF12710.2),"Cation transporter/ATPase, N-terminu s (PF00690.21)",haloacid dehalogenase-like hydrolase (PF00702.21),E1-E2 ATPase (PF00122.15)	3.6.3.6	K01535;PMA1, PMA2; H+-transporting ATPase [EC:3.6.3.6]	n	-
SEQ0349632	GTGATCCGACGGTGCCGAGTG	ChrUn:32614780..32614760	Intergenic	n	PVITv1_T034681	4	0.00925	0	21	13	1.96e-19	86	0.1512	12	1.96e-19	412	2	80	0.000447	21	564	1	21	400	420	0.71	21	21	14	412	D-3-phosphoglycerate dehydrogenase	GO:0008152,GO:0016491,GO:0016597,GO:0016616,GO:0048037,GO:0051287,GO:0055114	ACT domain (PF01842.20),"D-isomer specific 2-hydroxyacid dehy drog ""enase, NAD binding domain"" (PF02826.14)"	1.1.1.95,1.1.1.81,1.1.1.79,1.2.1.2	K00058;serA, PHGDH; D-3-phosphoglycerate dehydrogenase [EC:1.1.1.95]	n	-
SEQ0181546	GTATGTTCCAAGGGTTGGGCT	ChrUn:32614637..32614617	Intergenic	n	PVITv1_T032369	4	0.00299	2	21	44	1.99e-33	3054	0.0144	48	1.39e-40	485	403	71	0.0026	21	1050	1	21	880	898	0.84	21	19	127	889	pyrophosphate-energized vacuolar membrane proton pump, putative	GO:0004427,GO:0008152,GO:0009678,GO:0015992,GO:0016020,GO:0016787,GO:0055085	Inorganic H+ pyrophosphatase (PF03030.11)	3.6.1.1	K01507;ppa; inorganic pyrophosphatase [EC:3.6.1.1]	n	-
SEQ0262504	CAGAGAGTAGACATGCAAGGG	Chr10:16107452..16107472	Intergenic	n	PVITv1_T039135	4	0.00519	1	21	6	1.31e-11	76	0.0789	5	1.31e-11	3716	1	70	0.00497	21	4272	1	21	3706	3725	0.87	21	20	8	3716	GPI ethanolamine phosphate transferase, putative	GO:0003824,GO:0005789,GO:0006506,GO:0008152,GO:0016740	Sulfatase (PF00884.18),Type I phosphodiesterase / nucleotid e py rophosphatase (PF01663.17),Phosphatidylinositolglycan class N ( PIG- N) (PF04987.9)	-	K05285;PIGN; phosphatidylinositol glycan, class N [EC:2.7.-.-]	n	-
SEQ0285211	CTTCGGAGGGAACCAGCTACT	Chr2:18716730..18716750	Intergenic	n	PVITv1_T003489	4	0.00339	1	21	4	1.98e-13	4	1	4	1.98e-13	1290	0	74	0.000689	21	1518	1	21	1281	1300	0.84	21	20	4	1290	conserved hypothetical protein	GO:0005509,GO:0006468,GO:0019722	Cytoskeletal-regulatory complex EF h and (PF12763.2),EF-hand domain pair (PF13833.1),EF-hand domain (PF13405.1),EF-hand domain pair (PF13499.1),EF hand (PF13202.1),EF hand (PF00036.27)	2.7.11.1	K13412;CPK; calcium-dependent protein kinase [EC:2.7.11.1]	n	-
SEQ0310954	CGGGGAGATTGTCATAGCTTA	Chr13:22660027..22660007	Intergenic	n	PVITv1_T026181	3	0.000317	1	21	29	2.08e-17	3581	0.0081	45	9.29e-41	1297	119	77	5.92e-05	21	1506	1	21	1407	1426	0.93	21	20	125	1416	ATP synthase subunit beta, putative	GO:0000166,GO:0005524,GO:0006754,GO:0006810,GO:0006811,GO:0015986,GO:0015991,GO:0015992,GO:0016820,GO:0017111,GO:0033178,GO:0045261,GO:0046034,GO:0046933	ATP synthase alpha/beta chain, C ter mina l domain (PF00306.22),"ATP synthase alpha/beta family, beta #NAME? rel domain (PF02874.18)","ATP synthase alpha/beta family, nucl eoti de-binding domain (PF00006.20)"	3.6.3.14	K02133;ATPeF1B, ATP5B, ATP2; F-type H+-transporting ATPase subunit beta [EC:3.6.3.14]	n	-
SEQ0319631	TGGTTGTTGATGGTGTGATGC	Chr10:16107559..16107579	Intergenic	n	PVITv1_T014412	4	0.00591	0	21	45	5.72e-14	2988	0.0151	127	2.75e-159	970	386	78	0.000143	21	1077	1	21	574	594	0.53	21	21	176	586	fructose-bisphosphate aldolase	GO:0003824,GO:0004332,GO:0005975,GO:0006096,GO:0008270,GO:0016832	Fructose-bisphosphate aldolase class #NAME? (PF01116.15)	4.1.2.13	K01624;FBA, fbaA; fructose-bisphosphate aldolase, class II [EC:4.1.2.13]	n	-
SEQ0335021	ACCGAGGCAAAAGAATGAGAT	Chr19:22821450..22821430	Intergenic	n	PVITv1_T013566	4	0.00906	1	21	25	3.49e-19	642	0.0389	23	3.49e-19	248	1	76	0.000473	21	417	1	20	236	256	0.57	20	21	47	248	40S ribosomal protein S12, putative	-	Ribosomal protein L7Ae/L30e/S12e/Gad d45 family (PF01248.21)	-	K02951;RP-S12e, RPS12; small subunit ribosomal protein S12e	n	-
SEQ0047207	CTACATTGGGCTCTCTTCTTC	Chr4:2265941..2265921	VIT_04s0008g02730	n	PVITv1_T002358	3	0.00028	0	21	40	1.34e-20	4568	0.0088	71	7.08e-80	1934	165	84	2.37e-06	21	2121	1	21	2089	2109	0.98	21	21	65	2101	heat shock protein 90	GO:0005524,GO:0006457,GO:0006950,GO:0051082	Histidine kinase-, DNA gyrase B-, an d HS P90-like ATPase (PF02518.21),"Histidine kinase-, DNA gyrase B-, an d HS P90-like ATPase (PF13589.1)",Hsp90 protein (PF00183.13)	-	K04079;htpG, HSP90A; molecular chaperone HtpG	n	-
SEQ0142894	GGGATGGTCCTCTTCAAAGGC	ChrUn:16202132..16202152	VIT_200s0238g00040 (TMV resistance protein N-like)	n	PVITv1_T007444	4	0.00902	0	21	14	1.03e-11	283	0.0495	9	1.03e-11	943	2	77	0.000208	21	1110	1	21	931	951	0.84	21	21	26	943	nucleosome assembly protein 1	GO:0003682,GO:0005634,GO:0006334,GO:0042393,GO:0042802	Nucleosome assembly protein (NAP) (PF00956.13)	-	-	n	-
SEQ0024548	TCATTGTCGAGAATTTTGAGG	Chr5:359160..359180	VIT_205s0077g00540	n	PVITv1_T020375	3.5	0.00304	1	20	38	3.36e-24	2640	0.0144	121	7.92e-169	1040	185	69	0.00858	21	1380	2	21	1217	1235	0.88	20	19	93	1227		-	-	-	-	y	-
SEQ0126822	ATCATTGTCGAGAATTTTGAG	Chr5:59159..359179	VIT_205s0077g00540	n	PVITv1_T020375	3.5	0.00253	1	20	36	3.36e-24	2640	0.0136	121	7.92e-169	1040	186	69	0.00296	21	1380	1	20	1217	1235	0.88	20	19	93	1227		-	-	-	-	y	-
SEQ0289903	GTCGAGAATTTTGAGGGGAGG	Chr5:359165..359185	VIT_205s0077g00540	n	PVITv1_T014904	4	0.00782	2	20	19	5.04e-21	248	0.0766	34	3.41e-45	2	255	73	0.00224	21	360	2	21	250	267	0.69	20	18	36	257	hypothetical protein	GO:0003723,GO:0003964,GO:0004519,GO:0006278,GO:0090305	-	-	-	n	-
SEQ0183587	TTGTCGAGAATTTTGAGGGGA	Chr5:359163..359183	VIT_205s0077g00540	n	PVITv1_T020900	3.5	0.00713	0	21	14	6.28e-13	550	0.0255	74	1.54e-122	534	15	73	0.000297	21	813	1	21	539	559	0.66	21	21	121	550	elicitin-like protein	GO:0005576,GO:0006952,GO:0009405	Elicitin (PF00964.12)	-	-	y	-	Elicitin(PF00964)
SEQ0205937	TCGAGAATTTTGAGGGGAGGG	Chr5:359166..359186	VIT_205s0077g00540	n	PVITv1_T014904	4	0.00423	2	21	24	5.04e-21	248	0.0968	34	3.41e-45	2	254	70	0.00766	21	360	1	21	248	266	0.69	21	19	36	257	hypothetical protein	GO:0003723,GO:0003964,GO:0004519,GO:0006278,GO:0090305	-	-	-	n	-
SEQ0219703	AAAGACACGCGGAGCAGATGA	Chr7:6252619..6252599	VIT_207s0005g03370	n	PVITv1_T032369	3	0.00313	1	21	34	1.51e-13	3054	0.0111	48	1.39e-40	485	181	79	3.18e-05	21	1050	1	21	295	314	0.28	21	20	103	305	pyrophosphate-energized vacuolar membrane proton pump, putative	GO:0004427,GO:0008152,GO:0009678,GO:0015992,GO:0016020,GO:0016787,GO:0055085	Inorganic H+ pyrophosphatase (PF03030.11)	3.6.1.1	K01507;ppa; inorganic pyrophosphatase [EC:3.6.1.1]	n	-
SEQ0075243	AAATTTGGTGACATGGAGATT	Chr8:22254266..22254246	VIT_208s0007g08930 (uncharacterized protein)	n	PVITv1_T038852	4	0.00291	0	21	8	9.42e-11	122	0.0656	10	2.35e-16	928	176	65	0.00494	21	957	1	21	742	762	0.78	21	21	31	754	cleavage induced tubulin alpha chain	GO:0000166,GO:0003924,GO:0005200,GO:0005525,GO:0005737,GO:0005856,GO:0005874,GO:0006184,GO:0007017,GO:0043234,GO:0051258	Tubulin C-terminal domain (PF03953.12),"Tubulin/FtsZ family, GTPase domain (PF00091.20)"	-	K07374;TUBA; tubulin alpha	n	-
SEQ0240695	CCTGGATGTGTAGTGACTCCA	Chr9:9942785..9942765	VIT_209s0002g08695	n	PVITv1_T036679	4	0.00523	1	21	14	1.52e-11	178	0.0787	7	1.52e-11	1290	369	71	0.00217	21	1815	1	21	1650	1669	0.91	21	20	19	1660	cathepsin, cysteine protease family C01A, putative	GO:0006508,GO:0008233,GO:0008234,GO:0016787	Cathepsin propeptide inhibitor domai n (I 29) (PF08246.7),Papain family cysteine protease (PF00112.18)	3.4.22.27,3.4.22.38,3.4.22.16,3.4.22.43,3.4.22.15	K01366;CTSH; cathepsin H [EC:3.4.22.16]	n	-
SEQ0295896	GCCTTGATTGCCGCCGCGACC	Chr9:9942688..9942708	VIT_209s0002g08695 (Unknown)	n	PVITv1_T036365	4	0.00717	0	21	11	4.47e-13	398	0.0276	10	4.47e-13	1198	2	82	0.000298	21	1476	1	21	1186	1206	0.8	21	21	15	1198	Argonaute4 (AGO4)	GO:0003676,GO:0005975	Piwi domain (PF02171.12)	3.1.26.	K02156;AUB, PIWI; aubergine	n	-
SEQ0063761	GGGAAGACAAGGGTAGAGCTA	Chr9:11120603..11120623	VIT_209s0002g09276 (disease resistance protein at4g27190-like)	n	PVITv1_T029002	4	0.00329	1	21	89	1.17e-18	1723	0.0517	216	5.93e-234	178	19	70	0.00356	21	252	1	21	150	169	0.6	21	20	240	161	actin-like protein	-	Actin (PF00022.14)	-	-	n	-
SEQ0396175	CCACTTGAGTCTTAATGACGG	Chr12:6340540..6340520	VIT_212s0059g01410	n	PVITv1_T031339	4.5	0.00583	1	22	65	1e-16	6714	0.0097	238	2.2e-202	416	314	77	7.83e-06	21	513	1	21	92	113	0.18	21	22	343	104	conserved hypothetical protein	GO:0008152,GO:0016787,GO:0016817	NUDIX domain (PF00293.23)	-	-	n	-
SEQ0384420	TCCACTTGAGTCTTAATGACG	Chr12:6340541..6340521	VIT_212s0059g01410 (hypothetical protein)	n	PVITv1_T031339	4	0.00571	1	22	60	1e-16	6714	0.0089	238	2.2e-202	416	313	79	7.04e-06	21	513	1	21	93	114	0.18	21	22	355	104	conserved hypothetical protein	GO:0008152,GO:0016787,GO:0016817	NUDIX domain (PF00293.23)	-	-	n	-
SEQ0306851	TTCCACTTGAGTCTTAATGAC	Chr12:6340542..6340522	VIT_212s0059g01410 (Unknown)	n	PVITv1_T031339	4	0.00378	1	22	118	1.63e-20	6714	0.0176	238	2.2e-202	416	312	77	2.67e-07	21	513	1	21	94	115	0.18	21	22	359	106	conserved hypothetical protein	GO:0008152,GO:0016787,GO:0016817	NUDIX domain (PF00293.23)	-	-	n	-
SEQ0390488	TCATTTAATTTTGTTGCTGGA	Chr13:15492900..15492920	VIT_213s0047g00095	n	PVITv1_T012522	4	0.00749	0	21	18	7.74e-18	954	0.0189	21	2.21e-27	1699	149	72	0.000156	21	1998	1	21	1540	1560	0.77	21	21	50	1550	glutathione peroxidase, putative	GO:0004601,GO:0004602,GO:0005634,GO:0005829,GO:0006979,GO:0016491,GO:0055114	AhpC/TSA family (PF00578.16),Glutathione peroxidase (PF00255.14)	1.11.1.15,1.11.1.12,1.11.1.9	K00432;E1.11.1.9; glutathione peroxidase [EC:1.11.1.9]	n	-
SEQ0405612	TAGAGATTGAGTTAGGAATTA	Chr13:15492607..15492587	VIT_213s0047g00095	n	PVITv1_T023395	4.5	0.00584	0	21	77	8.86e-78	2650	0.0291	54	4.8e-90	703	410	65	0.00143	21	5613	1	21	283	303	0.05	21	21	139	295	ADP/ATP translocase, putative	GO:0005215,GO:0005743,GO:0006810,GO:0016020,GO:0016021,GO:0055085	WW domain (PF00397.21),Ankyrin repeats (many copies) (PF13857.1),Ankyrin repeat (PF13606.1),Ankyrin repeats (many copies) (PF13637.1),Ankyrin repeat (PF00023.25),Formin Homology 2 Domain (PF02181.18),Ankyrin repeats (3 copies) (PF12796.2),Mitochondrial carrier protein (PF00153.22)	2.1.1.43,2.7.11.1,2.7.1.107,2.4.2.30,2.3.1.225,3.1.1.4	K05863;SLC25A4S, ANT; solute carrier family 25 (mitochondrial adenine nucleotide translocator), member 4/5/6/31	n	-
SEQ0426520	CTTCCAACATACTTGCCTTCT	Chr13: 21551820..21551840	VIT_213s0064g00090 (disease resistance protein at3g14460-like)	n	PVITv1_T031654	4	0.00475	0	20	30	2.57e-12	2412	0.0124	97	2.79e-92	440	16	71	0.000508	21	558	1	20	414	433	0.74	20	20	256	426	translation elongation factor 1-alpha, putative	GO:0000166,GO:0003746,GO:0003924,GO:0005525,GO:0006184,GO:0006414	Elongation factor Tu GTP binding dom ain (PF00009.22),Elongation factor Tu domain 2 (PF03144.20)	2.7.7.4,2.7.1.25	K03231;EEF1A; elongation factor 1-alpha	n	-
SEQ0089508	TAAGCATTTTAGAACCTTGGC	Chr15:19846635..19846655	VIT_215s0046g03240 (upf0481 protein at3g47200-like)	n	PVITv1_T015881	2	9.79e-05	0	21	25	7.96e-13	3214	0.0078	55	3.09e-43	239	381	92	2.63e-11	21	846	1	21	610	630	0.72	21	21	77	620	glutathione S-transferase, putative	GO:0004364,GO:0005634,GO:0008152,GO:0016740	Glutathione S-transferase, N-termina l do main (PF13417.1),"Glutathione S-transferase, N-termina l do main (PF02798.15)"	2.5.1.18,5.3.99.2	K00799;GST, gst; glutathione S-transferase [EC:2.5.1.18]	n	-
SEQ0115213	CCAATCTTGTAGGCTTTGGTG	Chr17:7293787..7293767	VIT_217s0000g06702	n	PVITv1_T020778	3.5	0.00149	1	20	16	1.57e-11	729	0.0219	16	8.83e-21	1393	273	77	0.00048	21	1878	1	20	1657	1675	0.88	20	19	36	1668	conserved hypothetical protein	GO:0003824,GO:0004070,GO:0005524,GO:0006543,GO:0006807,GO:0008152,GO:0016743,GO:0046872,GO:0070409	RimK-like ATP-grasp domain (PF08443.6),D-ala D-ala ligase C-terminus (PF07478.8),ATP-grasp domain (PF13535.1),"Carbamoyl-phosphate synthase L chain "", AT"" P binding domain (PF02786.12)",MGS-like domain (PF02142.17),"Carbamoyl-phosphate synthase L chain "", N-"" terminal domain (PF00289.17)","Carbamoyl-phosphate synthetase large cha ""in, oligomerisation domain"" (PF02787.14)"	6.3.5.5,3.5.2.3,6.3.4.16,2.1.3.2	K01955;carB, CPA2; carbamoyl-phosphate synthase large subunit [EC:6.3.5.5]	n	-
SEQ0292206	TATTTAGAGATGTTATGGCGA	Chr18:2443009..2443029	VIT_218s0001g02010	n	PVITv1_T035392	4.5	0.00672	1	20	23	1.46e-13	1011	0.0227	14	1.46e-13	856	333	66	0.00397	21	1323	1	20	1180	1198	0.89	20	19	58	1190	V-type proton ATPase subunit B, putative	GO:0005524,GO:0006810,GO:0006811,GO:0015991,GO:0015992,GO:0016820,GO:0033178,GO:0033180,GO:0046034	ATP synthase alpha/beta chain, C ter mina l domain (PF00306.22),"ATP synthase alpha/beta family, nucl eoti de-binding domain (PF00006.20)"	3.6.3.14	K02147;ATPeV1B, ATP6B; V-type H+-transporting ATPase subunit B	n	-
SEQ0150182	GGAGATGGTCTAAGTAGGGGC	Chr19:5418906..5418926	VIT_219s0014g05135 (disease resistance protein at4g27190-like)	n	PVITv1_T024680	4	0.0087	1	21	39	1.16e-18	3802	0.0103	66	2.27e-67	1157	52	72	0.00874	21	1479	1	21	1096	1115	0.74	21	20	251	1107	conserved hypothetical protein	GO:0000166,GO:0003676	-	-	-	n	-
SEQ0410473	CCGAGTTTGAAGGATATAGAG	Chr19:22782446..22782426	VIT_219s0085g00410	n	PVITv1_T011109	4	0.00364	0	21	5	8.43e-14	10	0.5	5	8.43e-14	1156	1	71	0.000242	21	1263	1	21	1145	1165	0.91	21	21	5	1156		-	-	-	-	y	-
SEQ0120486	ATTCCACTTGAGTCTTAATGA	Chr12:6340543..6340523	VIT_219s0085g00410 (unknown)	n	PVITv1_T031339	4	0.00566	1	21	103	1.63e-20	6714	0.0153	238	2.2e-202	416	310	71	2.17e-05	21	513	1	20	95	115	0.19	20	21	358	106	conserved hypothetical protein	GO:0008152,GO:0016787,GO:0016817	NUDIX domain (PF00293.23)	-	-	n	-
SEQ0147707	CTGTTGCTGAGAACTTCCCTA	Chr19:22799941..22799961	VIT_219s0085g00410 (unknown)	n	PVITv1_T014928	4	0.00651	2	21	21	4.64e-17	813	0.0258	28	6.17e-41	1727	159	71	0.000442	21	1923	2	21	1877	1896	0.98	20	20	39	1886	ser/thr kinase	GO:0000166,GO:0003735,GO:0004672,GO:0004674,GO:0005524,GO:0005622,GO:0005840,GO:0006412,GO:0006468,GO:0015934,GO:0016301,GO:0016310,GO:0016772	Protein tyrosine kinase (PF07714.12),Protein kinase domain (PF00069.20)	2.7.11.1,2.7.10.2	K06633;PKMYT; membrane-associated tyrosine- and threonine-specific cdc2-inhibitory kinase [EC:2.7.11.1]	n	-
SEQ0369139	AGACTAGGCATTCTCCGAGGC	Chr19:22820547..22820567	VIT_219s0085g00450	n	PVITv1_T025951	4	0.00686	1	21	8	2.66e-15	54	0.1481	8	2.66e-15	509	1	79	3.89e-05	21	903	2	21	498	518	0.55	20	21	12	509	conserved hypothetical protein	GO:0000166,GO:0000917,GO:0005525,GO:0007049,GO:0051301	50S ribosome-binding GTPase (PF01926.18)	-	-	n	-
SEQ0296659	AGGCAAAAGTGTGTCTGACCT	Chr19:22820564..22820584	VIT_219s0085g00450 (Unknown)	n	PVITv1_T013706	4	0.00497	1	21	38	2.51e-60	182	0.2088	37	2.51e-60	10	0	67	0.00724	21	471	1	21	1	20	0	21	20	40	10	NADH dehydrogenase iron-sulfur protein 8, mitochondrial precursor	GO:0005747,GO:0016020,GO:0016651,GO:0051536,GO:0051539,GO:0055114	4Fe-4S dicluster domain (PF13534.1),4Fe-4S binding domain (PF12800.2),4Fe-4S dicluster domain (PF13746.1),4Fe-4S binding domain (PF12837.2),4Fe-4S binding domain (PF12797.2),4Fe-4S dicluster domain (PF13183.1),4Fe-4S dicluster domain (PF13237.1),4Fe-4S dicluster domain (PF13187.1),4Fe-4S dicluster domain (PF14697.1),4Fe-4S double cluster binding domain (PF13484.1),4Fe-4S dicluster domain (PF12838…	1.6.99.3,1.6.99.5,1.6.5.3	K03941;NDUFS8; NADH dehydrogenase (ubiquinone) Fe-S protein 8 [EC:1.6.5.3 1.6.99.3]	n	-
SEQ0061612	CATCTGAGGCTCTATTTCACC	Chr11:16380316..16380336	XLOC_004980 (ncRNA) VVI-MIR169*	n	PVITv1_T025830	3.5	0.00791	0	21	14	3.81e-11	482	0.029	19	5.53e-17	230	74	75	0.0011	21	423	1	21	294	314	0.7	21	21	35	306		-	-	-	-	y	-
SEQ0311916	TTGAGCCGTGCCAATATCATG	Chr14:25491229..25491209	XLOC_014138 (ncRNA) VVI-MIR171a	n	PVITv1_T001399	4	0.00672	0	21	10	2.37e-16	503	0.0199	11	2.68e-18	3927	46	79	2.88e-06	21	3993	1	21	3871	3891	0.97	21	21	24	3883	protein transporter Sec31A, putative	GO:0005737,GO:0005783,GO:0005829,GO:0008380,GO:0016020,GO:0030120,GO:0030134,GO:0043231,GO:0048306,GO:0048471,GO:0051592	Sec23-binding domain Sec16 (PF12931.2),"WD domain, G-beta repeat (PF00400.27)"	-	K14005;SEC31; protein transport protein SEC31	n	-
SEQ0419353	CAAATTGGCTCTGTAAATTTC	Chr18:3551274..3551254	XLOC_020404 (ncRNA) VVI-MIR394C	n	PVITv1_T035392	4	0.00579	1	21	15	1.46e-13	1011	0.0148	14	1.46e-13	856	281	64	0.00641	21	1323	1	21	1128	1147	0.85	21	20	33	1139	V-type proton ATPase subunit B, putative	GO:0005524,GO:0006810,GO:0006811,GO:0015991,GO:0015992,GO:0016820,GO:0033178,GO:0033180,GO:0046034	ATP synthase alpha/beta chain, C ter mina l domain (PF00306.22),"ATP synthase alpha/beta family, nucl eoti de-binding domain (PF00006.20)"	3.6.3.14	K02147;ATPeV1B, ATP6B; V-type H+-transporting ATPase subunit B	n	-
SEQ0065850	TATGGACTTGCGCAATATTCT	Chr6:2805377..2805397	XLOC_035243 (ncRNA)	n	PVITv1_T001388	3.5	0.00105	1	21	14	5.57e-11	842	0.0166	15	4.44e-12	341	15	71	9.76e-05	21	708	1	21	317	336	0.45	21	20	40	326	ATP synthase subunit O, putative	GO:0005739,GO:0015986,GO:0016020,GO:0046933	ATP synthase delta (OSCP) subunit (PF00213.13)	-	K02137;ATPeF0O, ATP5O, ATP5; F-type H+-transporting ATPase subunit O	n	-
SEQ0118641	CTGTGATGAAGAGGATGCCAT	Chr6:2805220..2805240	XLOC_035243 (ncRNA) MIR482-like	n	PVITv1_T035370	4.5	0.00672	1	21	16	2.84e-15	769	0.0208	16	3.93e-24	322	75	68	0.00982	21	3225	1	21	238	257	0.07	21	20	47	248	rab GDP dissociation inhibitor alpha	-	GDP dissociation inhibitor (PF00996.13),Kinesin motor domain (PF00225.18)	-	-	n	-
SEQ0252095	TTGACCTTGTAAGACCCCGGG	Chr7:4363993..4364013	XLOC_037496 (ncRNA) TAS3	n	PVITv1_T005650	4	0.00284	0	21	19	2.87e-14	242	0.0785	113	2.63e-172	75	3	77	5.22e-05	21	159	1	21	68	88	0.43	21	21	238	78		-	-	-	-	n	-
SEQ0079450	TTCCACAGCTTTCTTGAACTA	Chr9:7372624..7372604	XLOC_043702 (ncRNA) VVI-MIR396a	n	PVITv1_T016428	4.5	0.00452	1	21	18	7.74e-20	46	0.3913	12	7.74e-20	19	2	70	0.00149	21	315	2	21	7	27	0.02	20	21	35	19	glutaredoxin	GO:0005773,GO:0005794,GO:0005829,GO:0005886,GO:0009055,GO:0015035,GO:0045454,GO:0048046,GO:0055114	Glutathione S-transferase, N-termina l do main (PF13417.1),Glutaredoxin (PF00462.19)	1.11.1.15,1.8.1.9	-	n	-
SEQ0067874	TAAGAGTATAGAGTTTGGTAT	Chr9:10397184..10397164	XLOC_043849 (ncRNA)	n	PVITv1_T033802	4	0.00138	0	21	26	5.85e-14	1739	0.015	47	1.3e-52	1068	24	72	5.66e-06	21	1170	1	21	1034	1054	0.88	21	21	94	1045	60S ribosomal protein L3	GO:0003735,GO:0005622,GO:0005829,GO:0005840,GO:0006412,GO:0022625,GO:0022626,GO:0030529	Ribosomal protein L3 (PF00297.17)	-	K02925;RP-L3e, RPL3; large subunit ribosomal protein L3e	n	-
SEQ0369814	TAGAGTGGAGTGTTTGACATC	Chr9: 10400068..10400048	XLOC_043849 (ncRNA)	n	PVITv1_T015881	4	0.00689	0	21	43	2.29e-15	3214	0.0134	55	3.09e-43	239	287	74	0.000735	21	846	1	21	516	536	0.61	21	21	194	528	glutathione S-transferase, putative	GO:0004364,GO:0005634,GO:0008152,GO:0016740	Glutathione S-transferase, N-termina l do main (PF13417.1),"Glutathione S-transferase, N-termina l do main (PF02798.15)"	2.5.1.18,5.3.99.2	K00799;GST, gst; glutathione S-transferase [EC:2.5.1.18]	n	-
